# Supplementary material for: Practical aspects of teaching a graduate-level small-mol­ecule chemical crystallography course
Source: Acta Crystallogr E Crystallogr Commun. 2026 Jan 1;82(Pt 1):107–20. doi: 10.1107/S2056989025010527 (PMC12810306; doi:10.1107/S2056989025010527)
Supplement: Supplementary file 1 [file e-82-00107-sup2.zip › Berry_Guzei_Structures/Structure 8/structure8.hkl]

   1   0   0   -2.42    0.35
   1   0   0   -2.16    0.60
  -1   0   0   -2.03    0.68
  -1   0   0   -2.55    0.43
  -2   0   0 2566.45   72.73
  -2   0   0 2486.53   75.84
   2   0   0 2539.01   75.45
   2   0   0 2550.68   76.45
   2   0   0 2602.69   75.40
   3   0   0   -0.16    0.90
   3   0   0   -2.16    1.20
   3   0   0   -0.70    0.92
  -3   0   0   -1.79    0.92
  -3   0   0    0.01    1.59
  -4   0   0 1284.73   40.60
   4   0   0 1231.78   40.34
  -4   0   0 1294.35   37.37
   4   0   0 1232.93   38.12
   4   0   0 1273.71   38.22
   5   0   0   -1.38    1.48
  -5   0   0    0.23    2.19
   5   0   0    1.53    1.89
   5   0   0   -0.18    1.22
  -5   0   0   -0.50    1.41
   6   0   0  632.57   24.11
   6   0   0  654.89   21.87
  -6   0   0  678.85   21.35
  -6   0   0  640.05   24.59
   6   0   0  685.14   22.06
  -7   0   0   -0.73    2.79
   7   0   0   -1.32    2.44
   7   0   0   -0.01    1.87
   8   0   0  173.37   10.82
  -8   0   0  173.53   11.47
   8   0   0  181.62    9.17
  -9   0   0    1.66    4.39
   9   0   0   -2.29    2.95
   9   0   0   -1.16    3.48
 -10   0   0   -0.22    5.08
  10   0   0    2.56    3.62
  10   0   0   -2.10    4.07
  11   0   0   -8.53    4.33
  11   0   0   -6.09    4.79
 -11   0   0   -5.64    5.47
   0  -1   0   -3.49    0.35
   0   1   0   -2.91    0.35
   0   1   0   -2.77    0.28
   0  -1   0   -3.09    0.37
  -1   1   0 1992.75   58.64
   1   1   0 1935.90   58.23
  -1   1   0 1957.16   59.05
   1   1   0 2023.82   59.08
  -1   1   0 1950.64   56.51
  -2   1   0 4834.69  142.30
   2   1   0 4655.95  143.37
  -2  -1   0 4937.89  142.28
   2   1   0 4951.54  141.40
  -2   1   0 4803.12  143.12
   2   1   0 4843.42  141.28
  -2   1   0 4791.02  137.01
  -3   1   0 1338.46   39.11
  -3  -1   0 1351.35   38.12
   3   1   0 1292.09   39.98
   3   1   0 1299.29   41.46
   3  -1   0 1341.33   41.11
  -3   1   0 1338.41   41.32
   3   1   0 1336.08   40.17
  -3  -1   0 1267.26   41.13
   4  -1   0  203.26    8.76
   4  -1   0  201.63    6.77
   4   1   0  196.61    8.04
   4   1   0  176.89    8.73
   4  -1   0  196.56    6.70
  -4   1   0  206.73    8.10
  -4  -1   0  196.63    6.83
  -4  -1   0  209.90    9.32
   4   1   0  190.27    7.80
  -4   1   0  197.65    9.28
   5   1   0  236.45    9.63
  -5   1   0  232.32   11.21
   5   1   0  237.69    9.90
   5  -1   0  239.41    8.55
   5  -1   0  235.94    8.59
  -5  -1   0  246.87   11.41
   5  -1   0  256.84   10.94
  -5  -1   0  262.52    8.62
   5   1   0  238.06   11.03
  -5   1   0  245.24    9.71
   6   1   0   69.76    4.84
  -6   1   0   73.70    6.38
   6   1   0   71.34    5.89
   6  -1   0   72.39    5.77
   6  -1   0   75.66    4.38
   6  -1   0   74.30    4.24
  -6  -1   0   71.18    6.16
  -6  -1   0   77.54    4.17
  -6   1   0   70.68    5.08
   7  -1   0    1.87    2.67
  -7   1   0    1.26    3.23
   7   1   0    6.23    2.46
   7  -1   0    5.69    2.30
   7   1   0    7.78    3.20
  -7  -1   0    1.86    3.45
  -7   1   0    7.46    2.87
   8   1   0  134.76    9.59
  -8   1   0  143.67   10.48
   8  -1   0  149.51    9.72
   8  -1   0  165.78    8.15
   8   1   0  153.01    8.70
  -8  -1   0  150.42   10.64
  -9   1   0   47.92    7.74
   9  -1   0   52.91    6.78
  -9  -1   0   57.14    7.86
   9   1   0   49.69    6.65
   9   1   0   45.82    5.74
   9  -1   0   50.66    5.53
  10  -1   0   35.33    5.40
  10   1   0   35.43    5.84
 -10  -1   0   41.32    7.98
 -10   1   0   32.14    6.71
  10   1   0   18.82    5.96
  10  -1   0   25.23    6.22
  11  -1   0   66.70    7.59
 -11   1   0   58.62    9.94
  11   1   0   43.79    8.13
 -11  -1   0   64.70    9.90
  11   1   0   54.41    7.89
   0   2   0 2180.66   61.65
   0  -2   0 2100.99   63.95
   0  -2   0 2097.07   63.73
   0   2   0 2226.04   64.37
   1   2   0 1425.07   43.01
  -1  -2   0 1403.37   43.29
  -1   2   0 1437.85   43.01
   1  -2   0 1455.45   42.64
   1   2   0 1373.42   43.33
   1   2   0 1460.64   41.11
  -1   2   0 1430.69   41.78
   1  -2   0 1462.74   43.37
  -1  -2   0 1405.02   43.18
   1  -2   0 1422.26   42.41
   2  -2   0  507.35   15.41
   2  -2   0  496.08   15.23
  -2  -2   0  483.54   16.90
  -2   2   0  489.55   16.77
   2   2   0  493.76   16.46
   2   2   0  502.78   16.90
  -2   2   0  486.36   16.11
  -2   2   0  508.58   16.01
  -3   2   0  660.94   21.02
  -3  -2   0  605.20   21.66
   3   2   0  608.72   21.75
  -3   2   0  660.31   21.89
   3   2   0  639.74   21.04
  -3   2   0  672.49   20.81
  -4   2   0 1301.03   43.14
   4  -2   0 1308.48   40.40
   4   2   0 1333.22   41.94
   4  -2   0 1349.19   42.52
   4   2   0 1335.91   43.46
  -4   2   0 1344.04   41.01
  -4  -2   0 1381.73   43.48
   4   2   0 1452.11   42.56
   5  -2   0   83.05    3.72
   5  -2   0   86.04    3.66
  -5  -2   0   83.45    6.31
   5   2   0   77.65    5.85
  -5   2   0   84.40    5.40
   5   2   0   82.33    5.33
  -5   2   0   87.53    6.31
   5  -2   0   84.27    5.48
   5   2   0   81.18    5.87
  -6   2   0  463.10   19.07
   6  -2   0  463.44   18.08
  -6   2   0  493.59   17.26
   6  -2   0  464.66   15.42
   6   2   0  452.67   18.90
  -6  -2   0  471.12   19.28
   6  -2   0  475.44   15.19
   6   2   0  442.44   17.21
  -7  -2   0   -2.84    2.78
   7   2   0   -0.51    2.31
   7  -2   0   -2.37    2.06
  -7   2   0   -2.88    2.84
   7  -2   0    0.96    2.01
  -7   2   0    0.32    2.68
   7   2   0   -2.24    2.49
   8  -2   0    4.79    3.14
   8  -2   0    0.53    2.41
  -8  -2   0   -1.99    3.28
  -8   2   0   -0.46    3.73
   8   2   0   -2.25    2.67
   8   2   0    6.29    3.81
  -9   2   0   -0.05    4.89
  -9  -2   0   14.86    5.14
   9   2   0   18.69    5.63
   9   2   0   11.51    4.07
   9  -2   0   14.98    3.78
   9  -2   0   10.53    4.28
 -10  -2   0   -2.97    4.30
 -10   2   0    4.33    5.45
  10   2   0    4.22    4.09
  10   2   0    2.83    4.76
  10  -2   0    1.88    3.61
  11   2   0   57.10    8.02
  11  -2   0   77.55    7.60
  11   2   0   59.21    9.43
 -11  -2   0   48.45    9.42
 -11   2   0   70.68   10.06
   0  -3   0   -0.69    1.31
   0   3   0   -1.24    1.11
   0   3   0   -1.83    1.00
   0  -3   0   -2.16    1.24
   0   3   0   -1.36    0.93
   1  -3   0  642.37   20.52
  -1   3   0  673.80   20.49
   1   3   0  632.39   20.82
  -1  -3   0  622.07   21.06
   1   3   0  609.70   20.87
  -1   3   0  665.61   20.09
  -1  -3   0  626.95   21.15
   1  -3   0  686.20   21.34
   1   3   0  620.51   19.42
   2  -3   0 1153.39   34.70
   2   3   0 1187.33   36.11
   2   3   0 1165.35   36.48
  -2   3   0 1091.02   34.93
   2   3   0 1185.53   33.38
   2  -3   0 1153.92   36.55
  -2   3   0 1182.72   35.17
  -2  -3   0 1153.78   36.31
  -2  -3   0 1120.17   36.38
   2  -3   0 1118.95   34.87
   3  -3   0 1997.59   57.71
   3   3   0 1886.09   60.54
  -3  -3   0 1997.14   60.48
  -3   3   0 1955.21   58.01
   3  -3   0 1952.03   57.93
  -3   3   0 1976.33   59.17
   3  -3   0 1855.02   60.38
   3   3   0 1986.85   59.68
  -4  -3   0  109.15    6.66
   4  -3   0  103.37    4.11
   4  -3   0  107.30    4.40
  -4   3   0  104.12    6.70
   4   3   0  114.18    6.25
   4   3   0  110.60    6.58
  -4   3   0  106.49    5.58
  -4   3   0  104.80    6.20
  -5  -3   0  101.53    7.10
   5   3   0  104.46    6.97
  -5   3   0  103.41    6.43
   5  -3   0  102.60    4.26
   5  -3   0  107.59    6.05
   5  -3   0  106.91    4.52
  -5   3   0  107.81    7.32
   5   3   0   98.11    6.29
  -6   3   0  152.85    8.11
   6  -3   0  142.95    7.77
   6   3   0  144.27    9.08
  -6  -3   0  126.10    8.80
   6  -3   0  136.00    5.70
   6  -3   0  144.45    5.95
   6   3   0  131.65    7.88
  -6   3   0  136.16    8.99
  -7  -3   0  238.87   13.21
   7  -3   0  237.86    9.33
   7   3   0  250.64   11.90
  -7   3   0  234.62   11.57
   7  -3   0  247.97   11.73
   7   3   0  217.06   12.61
  -7   3   0  228.00   12.93
  -8   3   0    4.49    3.77
   8   3   0   -0.64    2.83
   8  -3   0    0.16    3.05
  -8   3   0   -2.43    3.63
   8   3   0   -0.10    3.41
  -8  -3   0   -4.62    3.43
   8  -3   0    0.40    2.40
   9  -3   0  209.50    9.65
  -9  -3   0  196.44   13.52
   9   3   0  219.92   13.79
  -9   3   0  201.61   13.57
   9   3   0  189.08   11.74
 -10   3   0   -1.47    5.11
 -10  -3   0    6.90    5.54
  10  -3   0    1.03    3.60
  10   3   0    3.84    4.51
  10   3   0   -4.37    4.49
   0   4   0  307.58   11.26
   0  -4   0  319.96   12.14
   0  -4   0  321.47   12.04
   0   4   0  312.68   11.15
   0   4   0  315.71   11.74
   1   4   0   28.94    2.88
   1  -4   0   31.76    3.12
  -1  -4   0   33.22    3.47
   1  -4   0   35.70    3.48
  -1   4   0   29.88    2.33
   1   4   0   29.71    2.67
  -1  -4   0   37.91    3.55
  -1   4   0   34.29    3.31
   1   4   0   31.79    3.24
  -2   4   0  373.33   11.98
   2  -4   0  358.63   12.36
   2   4   0  352.89   13.54
  -2  -4   0  349.21   13.78
  -2  -4   0  373.48   14.00
   2   4   0  344.41   13.35
   2   4   0  360.20   11.52
   2  -4   0  343.67   12.58
  -2   4   0  371.22   13.33
   2  -4   0  320.76   13.49
   3  -4   0   -0.25    1.12
  -3   4   0    0.13    1.10
   3   4   0    1.12    1.59
  -3  -4   0    3.14    1.84
  -3  -4   0   -0.93    1.71
   3  -4   0    2.21    2.07
  -3   4   0    2.79    1.80
   3   4   0   -1.34    1.47
   3  -4   0    0.06    1.30
   3   4   0    1.65    0.86
  -4   4   0  934.28   30.81
   4  -4   0  948.53   29.27
  -4   4   0  961.24   30.33
   4   4   0  942.73   32.37
   4   4   0  962.68   31.76
   4  -4   0  960.99   28.99
  -4  -4   0  908.27   32.09
   4  -4   0  924.58   32.42
   5  -4   0   28.30    2.66
   5   4   0   26.53    4.02
   5   4   0   34.61    4.43
  -5   4   0   28.34    4.20
  -5  -4   0   37.72    4.84
   6   4   0  860.88   31.12
   6  -4   0  838.78   28.64
  -6   4   0  817.51   30.57
   6  -4   0  832.45   26.37
   6  -4   0  875.30   26.13
  -6  -4   0  796.94   30.67
   6   4   0  817.47   29.49
  -6   4   0  830.87   28.77
  -7   4   0  785.39   28.41
  -7  -4   0  769.89   30.62
   7   4   0  792.82   29.25
   7   4   0  798.63   30.85
   7  -4   0  835.22   25.84
   7  -4   0  797.23   28.47
  -7   4   0  797.69   30.58
  -8  -4   0    3.56    4.10
   8   4   0    2.85    3.67
   8  -4   0    0.19    2.42
  -8   4   0   -0.10    4.14
  -8   4   0   -0.59    4.13
   8   4   0    4.07    3.54
  -9  -4   0   14.29    5.85
   9  -4   0   25.16    3.76
  -9   4   0   20.45    6.04
   9   4   0   19.59    5.56
   9   4   0   13.07    5.44
 -10   4   0   55.47    8.65
  10   4   0   34.08    6.77
  10   4   0   27.75    6.68
  10  -4   0   47.18    5.43
 -10  -4   0   43.17    8.74
   0   5   0   -0.78    1.55
   0   5   0   -2.44    1.25
   0   5   0   -2.38    1.56
   0  -5   0   -1.98    1.53
   0  -5   0   -3.26    1.88
  -1  -5   0   24.09    3.31
  -1   5   0   17.53    2.13
   1  -5   0   25.29    3.35
   1  -5   0   26.53    3.29
   1   5   0   26.30    2.80
   1   5   0   23.46    2.84
   1   5   0   23.14    3.16
  -1  -5   0   21.00    3.29
  -1   5   0   23.86    3.11
   2  -5   0  672.85   22.05
   2   5   0  654.10   20.77
   2   5   0  676.74   23.08
   2   5   0  690.48   23.50
   2  -5   0  636.28   22.31
  -2  -5   0  679.22   23.73
   2  -5   0  656.91   23.51
  -2   5   0  672.94   21.29
  -2  -5   0  652.53   23.46
  -2   5   0  659.75   22.62
   3  -5   0   24.79    3.73
   3   5   0   23.25    2.14
   3   5   0   21.41    3.55
   3  -5   0   25.98    2.97
  -3   5   0   27.79    3.63
  -3  -5   0   29.47    4.04
   3  -5   0   26.63    2.87
   3   5   0   31.36    3.97
  -3  -5   0   19.13    3.68
  -3   5   0   26.60    2.48
   4  -5   0  200.34    8.04
   4  -5   0  189.45    8.20
   4  -5   0  195.62   10.58
   4   5   0  176.19    9.82
  -4   5   0  197.88    8.13
  -4  -5   0  198.29   10.46
  -4   5   0  186.78    9.77
   4   5   0  196.70   10.19
  -5  -5   0  374.95   16.65
   5   5   0  372.85   16.52
  -5   5   0  380.37   15.95
   5  -5   0  391.47   13.31
  -5   5   0  413.69   14.58
   5  -5   0  364.25   13.47
   5   5   0  356.82   15.87
   5  -5   0  382.08   16.98
  -6   5   0  617.09   22.77
   6   5   0  597.30   23.96
   6  -5   0  563.26   23.99
   6  -5   0  594.20   19.79
  -6  -5   0  605.46   24.09
   6   5   0  574.26   23.01
  -7  -5   0   45.99    6.70
   7  -5   0   40.91    3.83
   7  -5   0   38.23    6.26
   7   5   0   37.47    5.60
  -7   5   0   30.68    5.43
   7   5   0   39.28    6.18
  -8   5   0  932.06   32.38
   8  -5   0  864.58   34.74
  -8  -5   0  869.55   34.44
   8   5   0  826.01   32.63
   8   5   0  858.12   34.33
   8  -5   0  892.57   28.60
  -9  -5   0    7.60    5.53
   9   5   0   11.73    4.85
   9  -5   0   13.28    3.31
   9   5   0   10.82    4.56
   9  -5   0   12.04    5.48
  10  -5   0   28.15    4.64
  10   5   0   13.49    6.03
  10   5   0   13.88    5.68
 -10  -5   0   20.40    7.01
  10  -5   0    5.90    6.70
   0   6   0  913.07   29.66
   0   6   0  865.63   28.42
   0  -6   0  850.93   29.90
   0   6   0  903.05   28.68
   0  -6   0  870.99   29.93
   1   6   0 1130.54   35.68
   1  -6   0 1144.33   38.02
  -1  -6   0 1158.84   38.21
   1  -6   0 1144.35   37.65
   1   6   0 1224.89   37.50
  -1   6   0 1108.14   36.53
  -1  -6   0 1151.45   38.40
   1   6   0 1199.14   38.01
  -1   6   0 1151.92   36.20
  -2   6   0  798.98   24.64
   2   6   0  757.72   24.28
   2  -6   0  765.46   25.71
  -2  -6   0  728.99   27.16
  -2  -6   0  745.98   27.04
   2  -6   0  763.30   27.07
  -2   6   0  750.22   26.11
   2   6   0  790.74   27.13
   2  -6   0  784.72   26.27
   2   6   0  784.57   26.69
  -3  -6   0  262.39   12.70
   3  -6   0  272.65   11.36
   3   6   0  244.43    9.61
  -3   6   0  262.87   12.14
   3  -6   0  276.63   11.12
  -3   6   0  269.84    9.91
   3  -6   0  296.09   13.14
  -3  -6   0  271.61   12.72
   3   6   0  261.89   12.16
   3   6   0  303.95   13.08
   4   6   0   33.64    4.72
  -4   6   0   38.35    3.50
  -4   6   0   34.91    4.59
   4  -6   0   36.79    4.99
   4  -6   0   34.91    3.82
   4   6   0   43.76    5.04
  -4  -6   0   30.54    4.89
   5  -6   0   18.02    4.49
  -5  -6   0   18.91    4.32
   5   6   0   23.55    4.57
  -5   6   0   19.59    4.40
   5  -6   0   23.49    3.29
   5   6   0   17.16    3.91
   6  -6   0   46.09    4.24
   6   6   0   43.47    6.16
  -6   6   0   40.53    5.91
   6   6   0   43.93    6.13
   6  -6   0   55.25    6.99
  -6  -6   0   36.98    5.99
   7   6   0   16.57    5.02
   7  -6   0   15.78    5.06
  -7  -6   0    1.06    4.18
   7   6   0    7.08    4.48
   7  -6   0   13.28    3.10
  -7   6   0    9.81    4.62
  -8   6   0  104.66    9.10
   8  -6   0  108.53    6.31
   8   6   0  106.99   10.34
   8  -6   0  108.06   10.62
  -8  -6   0  101.32   10.16
   8   6   0   95.61    8.91
   9  -6   0   29.15    4.17
   9   6   0   33.95    6.84
   9  -6   0   35.54    7.43
   9   6   0   20.98    6.08
  -9   6   0   29.26    6.71
  -9  -6   0   31.29    7.11
  10   6   0    1.94    5.97
 -10  -6   0   -6.32    5.33
  10   6   0   -0.32    5.28
  10  -6   0    2.39    6.42
  10  -6   0    0.97    3.45
   0  -7   0   -3.77    2.17
   0   7   0    1.74    2.08
   0   7   0    0.98    2.20
   0   7   0   -0.99    1.79
   0  -7   0   -0.84    2.38
  -1   7   0  573.01   19.45
  -1  -7   0  596.72   22.24
  -1   7   0  544.96   20.54
   1   7   0  583.81   21.68
   1  -7   0  594.84   21.76
   1   7   0  591.45   20.62
   1  -7   0  536.02   21.23
  -1  -7   0  544.81   21.49
   1   7   0  574.70   19.90
  -2  -7   0  399.12   17.45
   2  -7   0  451.67   17.36
   2   7   0  400.47   17.43
   2   7   0  459.20   15.67
  -2  -7   0  429.39   18.06
   2  -7   0  440.51   17.84
   2   7   0  441.90   17.12
  -2   7   0  448.54   15.09
  -2   7   0  405.37   16.93
  -3   7   0  144.13    8.73
  -3  -7   0  150.85    9.22
   3  -7   0  155.29    8.57
   3   7   0  166.14    9.68
  -3  -7   0  150.32    9.88
   3  -7   0  147.91    9.22
   3   7   0  145.58    8.81
   3   7   0  151.85    6.99
   4  -7   0    8.29    3.69
   4  -7   0    6.50    2.90
   4   7   0   12.50    3.56
  -4   7   0   11.08    3.74
   4   7   0    4.67    2.86
  -4  -7   0    8.56    3.57
   5  -7   0  312.59   12.97
  -5  -7   0  301.61   15.40
   5   7   0  295.24   15.13
   5  -7   0  305.19   15.40
  -5   7   0  310.10   14.71
   5   7   0  296.66   14.88
  -6   7   0   11.08    4.55
   6  -7   0   22.31    3.73
   6   7   0   15.81    4.48
  -6  -7   0   13.50    4.67
   6  -7   0   23.22    5.24
   6   7   0   16.41    4.53
   7   7   0    8.11    4.59
  -7  -7   0    1.52    4.27
  -7   7   0    0.89    4.16
   7   7   0    2.68    3.95
   7  -7   0    6.78    3.03
   7  -7   0    5.16    4.78
  -8   7   0   13.15    5.51
   8  -7   0   12.56    3.41
  -8  -7   0    9.36    5.44
   8   7   0   12.99    5.19
   8   7   0    3.25    4.38
   8  -7   0    6.69    5.96
  -9   7   0   45.16    8.19
   9  -7   0   42.94    5.23
   9   7   0   46.23    7.75
   9   7   0   44.77    8.25
   9  -7   0   39.02    8.33
  -9  -7   0   40.52    7.66
   0   8   0  753.80   25.71
   0   8   0  756.52   26.20
   0  -8   0  783.81   27.96
   0  -8   0  723.57   27.75
  -1  -8   0   -2.74    2.87
  -1   8   0    0.75    2.35
   1   8   0    2.04    2.27
   1  -8   0    5.02    2.94
  -1   8   0    4.97    2.09
   1   8   0    2.00    2.45
   1  -8   0    5.35    3.34
  -1  -8   0    5.50    3.12
   2  -8   0    1.26    2.71
   2  -8   0    2.54    2.84
   2   8   0    3.47    2.32
  -2  -8   0    6.19    3.27
   2   8   0    2.46    2.99
  -2   8   0    5.53    2.74
  -2  -8   0    4.39    3.55
   2   8   0    0.31    2.40
   3  -8   0  528.29   21.75
  -3  -8   0  503.08   21.62
   3   8   0  539.02   21.34
  -3   8   0  538.97   21.27
   3   8   0  548.70   22.11
   3  -8   0  532.06   20.74
   4  -8   0   26.97    4.92
   4  -8   0   13.42    3.48
   4   8   0   13.86    3.85
   4   8   0   20.31    4.66
  -4  -8   0   12.52    3.91
  -4   8   0   16.16    4.42
   5   8   0  273.75   14.53
   5  -8   0  245.89   11.81
   5  -8   0  228.95   13.53
   5   8   0  243.10   13.64
  -5  -8   0  232.22   13.67
  -5   8   0  236.10   13.37
   6   8   0    2.03    3.82
   6   8   0   -0.71    3.84
   6  -8   0    1.05    2.93
  -6   8   0    8.06    4.18
   6  -8   0   -5.14    3.49
  -6  -8   0   -5.17    3.60
   7  -8   0  268.61   12.93
   7   8   0  334.40   17.49
   7  -8   0  292.70   16.55
  -7   8   0  284.98   15.59
  -7  -8   0  296.54   16.57
   7   8   0  273.41   16.15
   8   8   0   -5.47    4.21
  -8  -8   0    0.18    4.51
   8  -8   0   -5.76    3.00
   8  -8   0   -7.01    5.17
  -8   8   0   -4.55    4.48
   8   8   0    3.56    4.14
   9   8   0    4.44    5.77
  -9   8   0    4.53    6.29
   9  -8   0   -6.49    5.19
   9   8   0    5.74    5.89
  -9  -8   0   -7.71    5.10
   9  -8   0    1.75    4.01
   0   9   0    1.70    2.70
   0  -9   0    0.47    3.37
   0  -9   0   -1.84    2.43
   0   9   0   -1.89    2.07
  -1  -9   0  827.41   31.75
   1   9   0  885.25   29.45
  -1  -9   0  885.69   31.77
   1  -9   0  811.39   31.17
   1  -9   0  833.30   31.31
  -1   9   0  841.21   30.12
   1   9   0  871.82   29.89
   2   9   0  568.33   21.62
  -2  -9   0  520.46   22.93
  -2  -9   0  520.98   22.49
   2  -9   0  535.64   22.15
   2  -9   0  566.37   22.76
  -2   9   0  559.56   22.03
   2   9   0  550.61   19.97
  -3   9   0   20.43    4.81
  -3  -9   0   21.61    4.64
   3   9   0   22.13    4.50
   3  -9   0   24.79    4.77
   3  -9   0   20.79    5.03
   4   9   0   -1.84    3.69
   4  -9   0   -0.35    3.28
   4  -9   0   -0.07    3.33
  -4  -9   0    5.61    3.50
  -4   9   0   -0.65    3.04
   5  -9   0  130.64   10.34
   5  -9   0  142.36    9.12
  -5  -9   0  143.48   10.76
   5   9   0  126.99   10.69
  -5   9   0  152.33   10.73
   5   9   0  136.32   10.47
   6  -9   0   94.71    7.52
   6   9   0  102.44   10.41
   6  -9   0   86.00    9.50
  -6  -9   0   98.19    9.78
  -6   9   0  102.66    9.73
   6   9   0   93.92    9.30
   7   9   0  139.72   11.54
   7  -9   0  130.29    8.86
  -7   9   0  127.62   11.10
  -7  -9   0  130.76   11.39
   7  -9   0  147.41   11.70
   7   9   0  131.50   11.34
   8  -9   0   52.04    6.43
  -8   9   0   52.77    8.63
   8   9   0   49.28    8.11
   8   9   0   46.36    8.70
   8  -9   0   35.87    8.39
  -8  -9   0   54.78    8.69
   0  10   0 1791.07   55.62
   0 -10   0 1705.60   58.51
   0 -10   0 1708.26   58.14
  -1 -10   0   -0.82    3.84
   1 -10   0   -0.40    3.86
   1 -10   0   -3.63    3.14
  -1  10   0    1.19    2.76
   1  10   0    1.08    2.76
   1  10   0   -0.85    3.06
  -1 -10   0   -2.67    3.46
  -2  10   0  244.73   13.61
   2 -10   0  276.84   14.55
   2 -10   0  251.77   13.99
  -2 -10   0  257.19   14.41
   2  10   0  286.95   12.76
   2  10   0  255.91   13.18
  -3  10   0   -2.56    2.99
   3 -10   0   -0.52    3.07
  -3 -10   0    1.34    4.43
   3 -10   0   -4.49    3.25
   3  10   0   -1.87    2.96
   4 -10   0  563.51   23.32
   4 -10   0  582.21   24.94
   4  10   0  569.33   24.15
  -4 -10   0  572.57   25.11
  -4  10   0  574.24   24.23
  -5  10   0   -3.41    4.04
   5 -10   0   -2.78    3.45
   5  10   0    0.03    3.66
   5 -10   0   -7.84    3.87
  -5 -10   0   -0.47    3.90
  -6  10   0   61.66    8.39
   6 -10   0   50.27    8.00
   6 -10   0   66.96    7.02
   6  10   0   66.71    8.72
  -6 -10   0   54.78    8.02
  -7 -10   0  114.37   10.68
   7 -10   0  111.97   11.72
   7 -10   0  106.68    8.64
   7  10   0  108.37   10.41
  -7  10   0  122.06   11.12
   8  10   0  113.22   12.08
   8 -10   0  101.84    8.36
  -8  10   0   85.69   10.99
  -8 -10   0  106.84   11.32
   8 -10   0  122.90   12.37
   0  11   0   -1.69    3.65
   0 -11   0   -0.26    3.66
   0 -11   0   -4.16    3.88
  -1 -11   0    3.95    4.59
  -1 -11   0    2.59    4.02
   1 -11   0    3.15    3.88
  -1  11   0   -0.14    3.35
   1  11   0    1.81    3.98
   1 -11   0    3.80    4.30
   2 -11   0   69.00    8.35
   2 -11   0   73.00    8.25
  -2 -11   0   66.25    8.19
  -2  11   0   87.56    8.42
   3 -11   0  164.31   11.89
   3  11   0  177.00   11.47
   3 -11   0  178.30   11.93
  -3 -11   0  172.40   12.27
  -3  11   0  189.93   12.22
  -4 -11   0   22.83    6.19
  -4  11   0   32.31    6.54
   4 -11   0   30.66    6.45
   4 -11   0   27.78    6.39
   4  11   0   25.82    5.96
   5 -11   0    6.75    4.96
  -5 -11   0    8.48    5.20
   5 -11   0    1.11    4.66
  -5  11   0    8.40    5.42
   6 -11   0    5.44    5.09
  -6  11   0    2.02    5.47
   6 -11   0    5.45    4.71
   6  11   0   12.98    5.82
  -6 -11   0    7.39    5.43
   7 -11   0   12.10    5.56
   7  11   0   11.97    5.46
  -7 -11   0   28.06    7.34
  -7  11   0   20.22    7.03
   7 -11   0   16.01    7.38
   0  12   0  112.98    9.37
   0 -12   0  124.71   11.31
   0 -12   0  112.49   10.00
   1  12   0   17.10    5.07
   1 -12   0   11.51    5.23
  -1 -12   0   14.70    5.38
  -1  12   0    7.56    4.69
   1 -12   0   19.90    5.97
  -2  12   0   28.57    6.19
   2 -12   0   28.76    7.07
  -2 -12   0   20.56    6.01
   2 -12   0   19.79    6.22
   3 -12   0   41.42    7.42
  -3  12   0   37.19    6.55
  -3 -12   0   24.88    6.33
   3 -12   0   50.26    7.75
   4 -12   0  201.79   13.84
  -4  12   0  158.52   12.57
   4 -12   0  172.21   12.48
  -4 -12   0  190.24   13.71
   5 -12   0   -2.26    5.42
  -5  12   0   -5.41    4.80
   5 -12   0    0.20    4.67
  -5 -12   0   -2.28    4.21
   5  12   0    0.84    5.01
   6 -12   0   56.48    8.12
  -6 -12   0   40.72    8.89
  -6  12   0   37.26    8.10
   6  12   0   61.94    9.40
   6 -12   0   59.06    9.65
   0 -13   0   -5.83    5.50
   0  13   0    0.66    4.52
   0 -13   0   -2.37    5.03
   1 -13   0  220.91   14.57
   1 -13   0  217.98   15.04
  -1 -13   0  191.31   13.80
  -1  13   0  229.93   14.32
   2 -13   0  -12.28    5.25
  -2 -13   0   -4.08    4.85
  -2  13   0   -1.56    4.83
   2 -13   0   -1.20    4.77
   3 -13   0   77.92   10.42
   3 -13   0   67.60    9.29
  -3 -13   0   82.28   10.29
  -3  13   0   74.67    9.57
   4 -13   0   -2.49    5.89
  -4 -13   0    0.56    5.29
   4 -13   0   -4.35    5.12
  -4  13   0    4.93    5.69
   0 -14   0  244.50   16.63
   1 -14   0   59.76    9.97
  -1 -14   0   52.65    8.78
   1 -14   0   72.90    9.78
  -1  14   0   60.64    9.03
   2 -14   0   45.44    8.49
  -2 -14   0   50.37    9.34
   2 -14   0   33.96    8.47
  -2  14   0   38.49    8.09
   0   0   1   -0.08    0.16
   0   0   1   -0.16    0.13
   0   0  -1    0.04    0.17
  -1   0   1 3835.51  115.73
  -1   0  -1 4020.11  116.32
   1   0  -1 3830.66  116.81
  -1   0   1 3968.01  112.24
   1   0   1 4182.45  112.29
  -1   0  -1 3935.63  116.84
   1   0  -1 3758.45  115.67
  -2   0   1  181.11    6.07
   2   0  -1  156.75    6.16
  -2   0  -1  183.90    6.89
  -2   0  -1  182.84    7.10
   2   0  -1  157.98    6.10
   2   0   1  184.22    5.74
  -2   0   1  169.10    6.98
   2   0  -1  170.42    6.71
  -2   0  -1  177.65    6.10
   2   0   1  181.25    5.74
  -3   0   1  175.26    6.06
  -3   0  -1  151.70    7.06
  -3   0  -1  148.87    7.19
   3   0   1  144.77    5.44
   3   0  -1  168.05    6.27
   3   0  -1  168.41    7.09
   3   0  -1  170.52    6.16
  -3   0  -1  154.36    6.03
   3   0   1  143.27    5.47
  -3   0   1  162.87    7.36
  -4   0   1  144.21    7.68
   4   0  -1  145.60    7.32
  -4   0  -1  160.13    6.34
   4   0  -1  149.84    6.40
   4   0   1  162.54    7.81
  -4   0   1  154.43    6.20
   4   0  -1  148.58    6.31
   4   0   1  151.43    5.72
   4   0   1  157.48    5.88
  -4   0  -1  155.04    7.74
   5   0  -1   31.48    3.01
   5   0  -1   23.11    2.78
   5   0   1   15.63    2.21
   5   0   1   16.74    1.99
  -5   0  -1   16.05    2.38
  -5   0   1   20.84    2.54
   5   0  -1   22.80    3.34
  -5   0  -1   15.05    3.21
  -5   0   1   24.95    3.67
   5   0   1   10.81    2.79
   6   0   1    7.04    2.73
   6   0   1   11.44    2.08
  -6   0   1    7.34    2.97
   6   0  -1   10.07    2.54
   6   0  -1    9.35    2.84
  -6   0   1   11.34    2.45
   6   0   1   10.67    2.38
   6   0  -1   10.13    2.60
  -6   0  -1   10.47    2.36
  -6   0  -1   11.14    3.40
   7   0   1    2.87    2.11
   7   0  -1   10.03    2.84
   7   0   1    2.42    2.64
  -7   0   1   10.82    4.03
   7   0  -1    5.98    2.77
  -7   0  -1    0.45    3.14
  -8   0   1  165.11   11.51
  -8   0  -1  170.29   11.25
   8   0   1  179.73   10.91
   8   0  -1  183.97    9.55
   8   0  -1  169.52   10.80
   8   0   1  171.32    8.58
   9   0  -1  111.82    9.54
  -9   0  -1  144.71   11.04
   9   0  -1  121.01    8.44
  -9   0   1  114.57   10.21
   9   0   1  151.84   10.47
   9   0   1  135.36    8.09
  10   0  -1   10.93    5.19
  10   0  -1   13.08    5.32
 -10   0  -1   12.06    6.11
  10   0   1   20.16    4.41
 -10   0   1   18.68    6.11
  10   0   1   21.15    5.51
  11   0   1   64.53    7.38
  11   0  -1   65.95    9.26
 -11   0   1   79.32   10.91
  11   0  -1   69.32    8.43
  11   0   1   62.74    8.91
 -11   0  -1   54.27    9.61
  11  -1   1    7.52    5.97
 -11   1   1   12.47    6.89
  11   1  -1   -0.44    5.68
  11   1  -1   13.80    5.69
 -11  -1  -1    4.86    6.70
  11  -1   1   15.70    5.21
  10   1  -1   83.68    7.83
  10   1  -1   80.08    9.34
 -10  -1  -1  102.73   10.60
  10  -1   1   93.30    9.68
 -10   1   1   88.92   10.54
  10  -1   1   84.70    7.17
   9   1  -1  250.48   14.73
   9   1  -1  263.58   13.29
   9  -1   1  266.33   11.59
  -9  -1  -1  246.79   15.09
   9  -1   1  265.96   14.40
  -9   1   1  266.23   15.65
   8   1  -1  137.53    8.43
  -8   1   1  136.30   10.29
   8  -1   1  132.21    6.97
  -8  -1  -1  127.74    9.79
   8   1  -1  136.31    9.73
   8  -1   1  130.68    9.12
  -7  -1  -1  171.84   10.71
  -7   1   1  173.28    8.60
   7   1  -1  164.19   10.09
   7  -1   1  186.81    7.63
   7  -1   1  184.82   10.31
  -7   1   1  165.78   10.66
   7   1  -1  182.39    9.21
  -6   1   1  297.43   14.32
  -6  -1  -1  316.76   14.26
   6  -1   1  335.38   10.97
   6  -1   1  312.50   13.73
   6   1  -1  293.99   12.52
   6  -1   1  323.24   10.82
  -6   1   1  299.10   12.03
   6   1  -1  305.35   13.98
   5  -1   1  275.88   11.77
   5   1  -1  267.96   10.92
   5  -1   1  275.96    8.89
   5   1  -1  269.08   10.77
  -5  -1  -1  256.36   11.92
   5  -1   1  267.09    8.82
  -5   1   1  264.42   12.27
  -5   1   1  275.09   10.44
   5   1  -1  254.21   11.77
   4   1  -1  187.41    8.15
   4   1  -1  165.08    8.54
  -4   1   1  202.78    9.41
  -4   1   1  213.65    8.06
  -4  -1  -1  209.29    9.22
   4   1  -1  187.42    8.01
   3   1  -1   88.76    5.09
  -3   1   1   97.89    4.56
   3   1  -1   88.57    4.79
  -3  -1  -1  100.54    5.42
  -3   1   1   90.82    5.26
   3   1  -1   86.51    4.55
   2   1  -1 1221.30   36.83
  -2   1   1 1248.63   35.72
  -2   1   1 1228.55   37.44
   2   1  -1 1190.18   37.54
  -2  -1  -1 1176.83   37.15
  -1   1   1 1610.29   49.51
  -1  -1  -1 1728.26   49.97
   1   1  -1 1668.74   49.31
   1   1  -1 1603.52   49.85
  -1   1   1 1651.57   47.71
  -1  -1  -1 1673.20   49.49
   0  -1   1  134.13    4.31
   0   1   1  134.89    4.53
   0   1  -1  123.05    4.30
   0  -1  -1  125.14    4.56
   0   1  -1  110.78    4.48
   0   1   1  129.85    4.34
   0  -1   1  111.34    4.44
   0  -1  -1  122.83    4.15
  -1   1  -1 1712.34   51.31
   1  -1  -1 1695.51   51.53
  -1   1  -1 1763.60   49.26
   1  -1  -1 1652.91   50.67
   1  -1  -1 1735.09   50.53
   1   1   1 1772.06   50.68
  -1  -1   1 1692.56   49.52
  -1   1  -1 1764.31   50.86
  -1  -1   1 1605.71   50.80
   1   1   1 1679.53   49.07
   2  -1  -1 1222.26   35.12
   2  -1  -1 1160.18   35.23
  -2   1  -1 1131.07   36.15
  -2   1  -1 1155.25   34.63
   2   1   1 1154.49   36.52
   2   1   1 1155.90   33.97
   2   1   1 1206.06   35.60
  -2   1  -1 1187.79   36.04
   2  -1  -1 1198.08   35.84
  -2  -1   1 1148.66   36.25
  -2  -1   1 1226.48   34.26
   2   1   1 1163.54   35.33
  -3   1  -1   66.18    4.44
  -3   1  -1   69.04    3.98
  -3  -1   1   80.49    3.10
   3   1   1   74.02    4.03
   3  -1  -1   86.12    3.46
   3  -1  -1   78.53    3.56
   3   1   1   67.73    3.70
   3  -1  -1   89.58    4.43
  -3  -1   1   77.82    4.74
   3   1   1   75.30    4.67
   3   1   1   73.92    3.34
  -3   1  -1   71.28    4.47
   4   1   1  187.11    6.62
  -4  -1   1  172.21    6.29
  -4   1  -1  176.47    8.48
  -4  -1   1  169.60    8.64
   4   1   1  179.43    7.15
   4  -1  -1  191.92    8.09
   4   1   1  188.13    8.65
  -4   1  -1  159.77    8.05
   4  -1  -1  181.40    6.86
  -4   1  -1  163.95    7.42
   4  -1  -1  180.88    6.69
   4   1   1  191.12    7.51
   5  -1  -1  289.00    9.98
   5  -1  -1  266.42   11.49
  -5   1  -1  274.93   10.66
  -5  -1   1  281.01   12.47
   5   1   1  274.43    9.62
  -5   1  -1  287.46   12.35
   5   1   1  260.89   10.27
  -5  -1   1  274.09    9.31
   5   1   1  269.65   12.14
   5  -1  -1  267.78   10.05
   5   1   1  272.08   10.73
  -6   1  -1  327.54   14.72
   6  -1  -1  334.62   14.06
   6  -1  -1  324.50   12.05
   6   1   1  335.96   14.65
   6   1   1  331.99   12.48
   6  -1  -1  322.99   12.27
  -6  -1   1  300.33   14.74
  -6   1  -1  340.75   12.66
   7  -1  -1  181.31    8.58
   7   1   1  170.79    8.51
  -7   1  -1  196.35   11.18
  -7   1  -1  192.37    8.88
   7   1   1  167.62   10.21
  -7  -1   1  178.16   11.07
   7  -1  -1  180.59   10.05
  -8   1  -1  147.22   10.34
   8   1   1  139.63    9.72
  -8  -1   1  143.33   10.34
   8  -1  -1  138.46    9.37
   8   1   1  125.46    7.68
   8  -1  -1  130.41    7.75
  -9  -1   1  252.48   15.36
   9   1   1  247.25   14.54
   9  -1  -1  248.20   14.06
  -9   1  -1  269.18   15.54
   9   1   1  247.48   12.27
   9  -1  -1  270.30   12.49
  10   1   1  106.26   10.55
  10  -1  -1  111.07    8.23
  10   1   1   87.79    7.90
 -10   1  -1  105.67   10.77
 -10  -1   1  112.18   11.73
 -11  -1   1    9.59    6.09
  11  -1  -1   13.73    5.12
  11   1   1    4.94    4.88
 -11   1  -1   -3.37    6.37
  11   1   1    9.00    5.78
 -11   2   1   48.58    9.35
  11   2  -1   51.14    8.24
  11   2  -1   50.65    8.84
 -11  -2  -1   43.84    8.75
  11  -2   1   50.71    6.31
  10   2  -1   49.78    7.81
  10  -2   1   40.89    5.12
 -10  -2  -1   38.63    7.72
 -10   2   1   30.76    7.35
  10  -2   1   47.05    7.05
  10   2  -1   43.17    6.78
   9   2  -1   92.99    9.01
  -9  -2  -1  103.35    9.95
   9   2  -1   79.48    7.64
  -9   2   1   84.68    9.38
   9  -2   1   84.23    7.84
   9  -2   1   90.00    6.18
   8   2  -1  299.05   15.55
  -8   2   1  298.67   15.88
  -8  -2  -1  298.91   15.81
   8  -2   1  283.91   11.20
   8   2  -1  310.20   14.10
   8  -2   1  273.14   14.12
  -7   2   1  224.29   10.45
  -7   2   1  224.87   12.44
  -7  -2  -1  232.46   12.48
   7  -2   1  209.12    8.16
   7   2  -1  216.38   12.12
   7  -2   1  219.78    8.32
   7  -2   1  205.26   11.12
   7   2  -1  220.57   10.87
   6  -2   1   52.66    5.19
  -6  -2  -1   48.56    5.36
   6  -2   1   44.88    2.60
   6   2  -1   51.62    5.59
   6  -2   1   45.60    2.62
  -6   2   1   54.15    4.96
   6   2  -1   51.31    4.91
  -6   2   1   50.12    5.69
  -5   2   1  671.75   22.56
   5   2  -1  667.73   24.48
   5   2  -1  681.33   23.54
  -5   2   1  674.50   24.62
  -5  -2  -1  678.84   24.42
   5   2  -1  671.17   23.26
  -4  -2  -1  239.84   10.33
  -4   2   1  232.29    9.30
   4   2  -1  209.25    9.30
   4   2  -1  222.32   10.14
  -4   2   1  212.38   10.08
   3   2  -1 1119.65   37.18
  -3   2   1 1206.24   37.29
   3   2  -1 1177.83   36.43
  -3  -2  -1 1094.79   36.83
  -3   2   1 1223.13   35.45
  -2  -2  -1 1826.46   54.02
   2   2  -1 1759.41   53.52
   2   2  -1 1730.63   54.24
  -1  -2  -1 4059.47  117.68
   1   2  -1 4099.81  118.73
  -1  -2  -1 3956.72  117.17
   1  -2   1 3948.98  116.98
   1   2  -1 3821.17  117.10
   1  -2   1 3972.33  116.84
  -1   2   1 3896.02  113.48
   1  -2   1 4137.85  117.60
   0   2   1  242.89    7.75
   0  -2   1  245.32    8.27
   0   2   1  222.31    7.95
   0   2  -1  241.29    8.31
   0  -2   1  227.81    8.35
   0   2  -1  240.59    8.04
   0  -2  -1  242.72    8.58
   0  -2  -1  225.38    8.46
   0   2   1  245.08    8.37
   1   2   1 4009.80  115.26
  -1  -2   1 3926.12  115.73
   1   2   1 4101.54  111.48
  -1   2  -1 3951.27  111.79
  -1  -2   1 3360.07  115.13
   1   2   1 4022.45  116.57
   1  -2  -1 3913.23  115.99
  -1   2  -1 4101.12  116.65
   1  -2  -1 3921.39  115.15
  -2   2  -1 1824.69   54.16
   2  -2  -1 1759.19   53.57
   2  -2  -1 1802.33   53.22
   2   2   1 1753.09   54.67
   2   2   1 1792.83   51.29
   2   2   1 1725.19   53.63
  -2   2  -1 1821.47   54.12
  -2  -2   1 1790.88   54.36
  -2   2  -1 1805.75   52.39
   2  -2  -1 1803.81   52.96
  -3   2  -1 1201.81   38.35
   3  -2  -1 1309.57   36.84
   3   2   1 1260.46   37.91
   3  -2  -1 1220.37   37.01
  -3  -2   1 1188.01   38.78
   3   2   1 1198.87   35.42
  -3   2  -1 1177.84   37.03
   3  -2  -1 1328.80   38.00
   3   2   1 1165.31   39.03
  -3   2  -1 1217.34   38.66
  -4   2  -1  215.01    9.38
   4   2   1  229.66    9.05
   4   2   1  221.01    7.05
  -4   2  -1  215.47    9.85
   4  -2  -1  220.06    8.00
  -4  -2   1  197.88    9.77
   4  -2  -1  226.53    7.85
   4  -2  -1  237.16    9.21
   4   2   1  216.69    9.34
  -4   2  -1  212.22    9.11
   4   2   1  230.35   10.20
  -5   2  -1  712.93   22.66
   5  -2  -1  637.33   21.30
   5   2   1  665.93   24.31
   5  -2  -1  674.15   21.10
   5   2   1  723.19   23.29
  -5   2  -1  642.33   23.92
  -5  -2   1  646.70   24.32
   5   2   1  634.52   22.42
   5  -2  -1  671.61   23.12
   5   2   1  681.52   19.89
   6  -2  -1   54.46    3.87
   6   2   1   41.32    4.33
  -6   2  -1   52.90    4.63
   6  -2  -1   51.62    4.66
  -6  -2   1   53.38    5.72
   6   2   1   56.46    5.60
   6  -2  -1   56.63    3.76
  -6   2  -1   44.58    5.38
   7   2   1  200.69    9.97
  -7   2  -1  199.55   10.04
   7  -2  -1  224.99    9.39
   7   2   1  215.98   11.93
   7  -2  -1  217.91   10.89
  -7  -2   1  225.71   12.47
  -7   2  -1  197.93   11.64
   8   2   1  300.60   15.51
   8   2   1  293.56   13.35
   8  -2  -1  292.54   12.29
  -8  -2   1  308.56   16.05
   8  -2  -1  285.64   14.16
  -8   2  -1  280.88   15.17
   9  -2  -1   91.21    6.80
   9  -2  -1   90.14    8.64
  -9   2  -1   93.58    9.74
   9   2   1   90.62    9.08
  -9  -2   1   96.30   10.12
   9   2   1   88.37    7.29
 -10   2  -1   47.43    7.86
  10   2   1   51.33    7.62
  10   2   1   48.81    6.55
  10  -2  -1   36.76    5.72
 -10  -2   1   37.59    7.64
 -11  -2   1   57.92    9.50
  11   2   1   37.68    7.97
  11  -2  -1   51.84    6.80
  11   2   1   38.92    7.11
 -11   2  -1   50.18    9.32
 -10   3   1   16.69    6.43
  10  -3   1   16.59    4.05
  10   3  -1   14.16    5.59
  10   3  -1   11.66    6.02
 -10  -3  -1    9.97    6.15
   9   3  -1   67.08    7.32
   9  -3   1   67.22    5.00
  -9   3   1   61.51    8.64
  -9  -3  -1   64.08    8.46
   9   3  -1   47.22    7.62
  -8   3   1  332.95   17.08
   8   3  -1  300.08   15.03
   8  -3   1  336.00   15.56
  -8  -3  -1  325.38   16.88
   8  -3   1  320.60   11.88
   8   3  -1  304.10   16.39
  -8   3   1  343.37   14.87
  -7   3   1   58.47    6.90
  -7  -3  -1   73.25    7.33
   7   3  -1   47.86    6.32
   7  -3   1   61.49    3.39
   7  -3   1   57.55    3.58
  -7   3   1   54.07    5.78
   7  -3   1   63.28    5.68
   7   3  -1   52.24    5.83
  -6  -3  -1   31.85    4.86
   6  -3   1   35.93    4.32
  -6   3   1   38.41    5.10
   6   3  -1   52.17    5.18
   6   3  -1   47.64    5.48
  -6   3   1   45.79    5.07
  -5   3   1   91.91    5.96
  -5   3   1   85.30    6.64
   5   3  -1   79.47    5.82
  -5  -3  -1   76.83    6.30
   5   3  -1   82.91    6.39
   4   3  -1   10.60    2.73
  -4   3   1   15.09    3.09
   4   3  -1   12.26    2.89
  -4  -3  -1   15.71    2.80
  -4   3   1   14.79    2.77
   3  -3   1  560.15   17.28
   3   3  -1  574.91   19.71
  -3   3   1  542.25   18.94
   3  -3   1  581.01   20.11
   3   3  -1  565.38   20.04
  -3  -3  -1  545.87   19.90
   3  -3   1  574.76   17.39
  -2   3   1 1031.38   31.80
   2   3  -1  991.26   33.02
  -2  -3  -1 1024.32   33.02
   2  -3   1 1030.66   32.88
  -2  -3  -1 1068.77   32.94
   2   3  -1 1061.10   30.09
  -2   3   1 1045.56   31.35
   2  -3   1 1020.65   31.19
   2   3  -1 1065.00   32.93
   2  -3   1  999.55   31.27
   1  -3   1 1207.73   37.07
  -1  -3  -1 1209.69   37.86
   1  -3   1 1228.66   37.69
   1   3  -1 1209.39   35.66
  -1  -3  -1 1185.79   37.86
   1   3  -1 1239.82   38.03
   1  -3   1 1229.72   36.98
  -1   3   1 1237.10   36.59
   0  -3   1  946.17   29.34
   0   3   1  930.41   28.57
   0  -3   1  939.48   29.21
   0   3   1  934.88   29.04
   0  -3  -1  882.18   29.26
   0   3   1  929.79   28.15
   0   3  -1  914.27   29.11
   0   3  -1  966.21   29.24
   0  -3  -1  961.77   29.55
   0   3  -1  936.41   28.15
   1   3   1 1255.23   39.06
   1   3   1 1283.69   37.18
  -1  -3   1 1314.40   39.36
   1  -3  -1 1268.13   38.89
  -1   3  -1 1198.08   37.92
  -1   3  -1 1268.61   38.89
  -1  -3   1 1303.15   39.51
   1  -3  -1 1264.37   39.54
   1   3   1 1270.44   39.07
  -2   3  -1 1029.20   31.50
  -2   3  -1  978.64   31.60
  -2  -3   1  988.12   32.47
   2   3   1 1021.53   32.44
   2  -3  -1 1035.18   31.12
   2   3   1 1035.04   32.16
   2  -3  -1 1019.34   31.37
   2   3   1 1002.69   29.67
   2  -3  -1 1036.81   32.93
  -2  -3   1 1039.35   32.58
   3   3   1  592.13   16.90
   3   3   1  579.65   19.63
   3  -3  -1  557.82   18.34
  -3   3  -1  587.89   19.13
   3  -3  -1  556.72   20.58
  -3   3  -1  532.92   19.16
   3   3   1  574.63   20.16
  -3  -3   1  580.94   20.26
  -4   3  -1    9.63    2.26
   4   3   1   16.28    2.66
   4  -3  -1   16.85    2.23
  -4   3  -1   11.03    2.81
   4  -3  -1   17.78    1.88
   4  -3  -1   14.14    2.02
   4   3   1   16.50    3.05
  -4   3  -1    8.51    2.40
  -4  -3   1   10.07    2.94
  -5  -3   1   83.92    6.48
  -5   3  -1   84.14    5.50
  -5   3  -1   75.38    5.61
   5   3   1   70.93    5.78
   5  -3  -1   80.18    4.16
  -5   3  -1   75.88    6.15
   5   3   1   78.54    5.48
   5  -3  -1   90.75    5.34
   5  -3  -1   73.90    4.33
  -6   3  -1   38.00    4.93
  -6  -3   1   39.15    5.31
   6   3   1   33.24    4.10
   6  -3  -1   37.59    3.45
   6  -3  -1   37.34    3.34
   6   3   1   32.73    4.83
   6  -3  -1   39.49    4.22
  -6   3  -1   38.49    4.53
   7  -3  -1   50.76    5.24
  -7   3  -1   65.17    7.05
   7   3   1   62.55    6.80
  -7  -3   1   48.33    6.23
  -7   3  -1   54.89    5.74
   7  -3  -1   56.20    4.65
   7   3   1   63.81    5.68
   8   3   1  311.43   16.50
  -8   3  -1  332.06   16.75
  -8  -3   1  324.59   16.91
   8  -3  -1  315.30   12.95
  -8   3  -1  330.86   14.65
   8   3   1  316.74   14.73
   8  -3  -1  338.69   15.18
   9   3   1   66.68    6.94
  -9  -3   1   63.14    8.90
   9   3   1   58.99    8.11
  -9   3  -1   76.03    8.96
   9  -3  -1   59.48    5.56
  10  -3  -1   18.63    4.65
 -10  -3   1   21.03    6.67
  10   3   1   14.23    4.88
  10   3   1   16.20    5.88
 -10   3  -1   12.01    6.12
  10  -4   1   58.97    5.33
  10   4  -1   49.58    7.85
  10   4  -1   58.27    8.07
 -10   4   1   69.59   10.01
 -10  -4  -1   58.49    9.02
   9   4  -1   77.97    8.67
  -9   4   1   80.66    9.52
  -9  -4  -1   80.74    9.32
   9  -4   1   83.69    5.57
   9   4  -1   83.16    9.07
   8   4  -1  214.95   13.37
  -8  -4  -1  218.42   13.60
  -8   4   1  221.45   12.14
  -8   4   1  224.26   13.58
   8  -4   1  224.35    8.99
   8   4  -1  237.02   13.05
   7   4  -1   71.67    7.00
  -7   4   1   57.08    6.49
   7  -4   1   61.12    3.82
   7  -4   1   60.09    3.78
  -7   4   1   77.56    7.96
   7  -4   1   73.79    6.23
  -7  -4  -1   54.01    6.52
   7   4  -1   78.19    7.89
   6   4  -1  159.24    9.37
  -6   4   1  166.42   10.13
  -6  -4  -1  155.42    9.70
  -6   4   1  151.01    8.92
   6   4  -1  158.92    9.95
   6  -4   1  157.47    6.16
   5   4  -1  304.32   13.70
  -5   4   1  292.65   13.13
   5   4  -1  282.20   13.84
  -5  -4  -1  333.05   14.51
   5  -4   1  321.53   10.45
   5  -4   1  318.24   10.21
   4  -4   1  329.71   11.38
   4   4  -1  337.17   14.50
   4  -4   1  367.84   11.39
   4  -4   1  331.29   14.45
   4   4  -1  336.40   14.10
  -4   4   1  343.69   13.70
  -4  -4  -1  349.77   14.65
  -3   4   1  925.98   27.59
  -3  -4  -1  869.08   29.98
   3  -4   1  865.61   29.79
   3  -4   1  847.64   27.41
   3  -4   1  887.76   27.36
  -3  -4  -1  901.27   29.66
  -3   4   1  900.51   28.86
   3   4  -1  898.90   30.03
   3   4  -1  889.27   29.73
  -2   4   1  630.39   19.15
  -2  -4  -1  617.03   21.57
   2   4  -1  589.89   21.31
   2  -4   1  619.74   20.09
   2   4  -1  601.02   21.39
   2  -4   1  633.77   19.98
  -2   4   1  626.62   20.76
   2  -4   1  613.10   21.28
   2   4  -1  590.02   18.86
  -2  -4  -1  661.69   21.76
   1   4  -1 1514.26   46.16
   1   4  -1 1523.20   43.61
  -1  -4  -1 1474.14   46.22
  -1   4   1 1487.41   44.65
   1  -4   1 1482.34   45.93
  -1  -4  -1 1443.78   46.11
   1  -4   1 1455.21   45.37
  -1   4   1 1468.27   44.53
   0  -4  -1    0.32    1.62
   0   4  -1   -0.17    1.16
   0   4  -1    0.37    1.32
   0   4   1    0.13    1.36
   0  -4  -1   -1.84    1.33
   0  -4   1   -1.53    1.52
   0   4   1    1.04    1.02
   0  -4   1   -0.60    1.35
   0   4  -1   -1.06    1.27
   0   4   1    0.87    1.26
   1   4   1 1480.54   45.63
  -1   4  -1 1501.41   45.17
   1  -4  -1 1460.85   45.44
  -1  -4   1 1510.09   45.89
  -1   4  -1 1439.22   44.26
  -1  -4   1 1440.11   45.97
   1   4   1 1587.04   43.55
   1   4   1 1421.37   45.35
   1  -4  -1 1415.70   46.00
  -2   4  -1  661.36   20.36
  -2  -4   1  577.79   21.30
  -2   4  -1  626.17   20.88
   2  -4  -1  622.63   21.87
   2  -4  -1  595.08   20.15
  -2  -4   1  619.27   21.68
   2   4   1  660.62   21.47
   2   4   1  596.43   21.08
   2  -4  -1  599.70   20.50
   2   4   1  644.44   19.11
   3  -4  -1  931.12   30.86
   3  -4  -1  954.02   28.27
  -3  -4   1  941.10   30.32
   3  -4  -1  916.62   28.54
   3   4   1  848.96   30.00
   3   4   1  908.73   29.91
  -3  -4   1  867.68   30.19
  -3   4  -1  856.82   28.68
   3   4   1  915.10   26.49
  -3   4  -1  873.07   29.16
  -4   4  -1  325.81   13.50
   4  -4  -1  357.77   14.99
  -4  -4   1  309.23   14.06
  -4   4  -1  353.06   12.99
   4  -4  -1  335.34   12.18
   4  -4  -1  349.00   12.22
   4  -4  -1  360.60   12.05
   4   4   1  321.52   13.65
   4   4   1  340.38   14.20
   5  -4  -1  317.60   11.53
   5   4   1  323.19   14.43
   5   4   1  316.23   13.61
   5  -4  -1  326.40   12.46
  -5   4  -1  339.20   13.80
   5  -4  -1  302.43   11.67
  -5  -4   1  312.03   14.46
  -5   4  -1  371.50   13.39
   5  -4  -1  287.38   14.45
   6  -4  -1  172.35    8.40
  -6   4  -1  156.07    9.54
   6   4   1  147.36    9.66
   6  -4  -1  160.22    7.31
  -6  -4   1  143.89    9.54
   6   4   1  157.69    9.04
  -6   4  -1  174.89    9.37
   7  -4  -1   70.99    4.88
   7   4   1   49.03    6.70
   7   4   1   57.53    6.25
  -7  -4   1   74.66    7.59
  -7   4  -1   60.35    7.09
  -7   4  -1   55.98    6.54
  -8   4  -1  211.03   13.02
   8   4   1  212.50   13.39
   8  -4  -1  215.05    9.66
  -8   4  -1  201.56   11.54
   8   4   1  193.77   11.52
  -8  -4   1  215.72   13.58
  -9   4  -1   89.59    9.74
   9  -4  -1   81.70    6.15
   9   4   1   90.07    9.48
   9   4   1   89.53    8.63
  -9  -4   1   68.99    8.78
  10  -4  -1   59.42    6.05
 -10   4  -1   29.14    7.41
 -10  -4   1   50.68    8.68
  10   4   1   49.98    7.28
  10   4   1   52.05    8.56
  10   5  -1  141.35   12.32
  10  -5   1  114.03    7.01
  10  -5   1  141.57   13.10
 -10  -5  -1  124.94   12.37
  10   5  -1  117.75   11.53
   9  -5   1  100.64    5.87
   9   5  -1   97.14   10.04
   9   5  -1  101.47   10.62
   9  -5   1  109.86   10.92
   8  -5   1  292.31   16.47
  -8   5   1  299.44   15.03
  -8  -5  -1  301.76   16.67
   8  -5   1  298.21   11.13
   8   5  -1  267.63   15.91
   8   5  -1  290.07   15.45
   7   5  -1  138.50    9.55
  -7   5   1  138.02    9.30
   7  -5   1  126.55    5.96
  -7  -5  -1  120.11    9.64
   7  -5   1  119.91    9.74
   7   5  -1  121.75    9.49
  -6   5   1    4.97    3.47
   6   5  -1    6.87    3.23
   6  -5   1    6.46    3.54
  -6  -5  -1    6.58    3.62
   6  -5   1    5.52    1.98
   6   5  -1    8.64    3.55
   6  -5   1    6.51    1.83
  -5  -5  -1  119.64    8.32
   5  -5   1  135.61    5.83
   5  -5   1  127.55    8.65
   5   5  -1  151.63    9.03
  -5   5   1  140.03    8.44
   5  -5   1  125.84    5.96
   5   5  -1  151.05    9.11
  -4  -5  -1 2472.64   76.92
   4  -5   1 2506.34   73.51
  -4   5   1 2336.20   73.74
   4   5  -1 2442.68   76.45
   4   5  -1 2432.36   77.25
   4  -5   1 2494.17   76.90
   4  -5   1 2500.16   73.17
   3  -5   1  440.40   16.64
  -3  -5  -1  369.68   16.20
   3   5  -1  420.22   16.42
   3   5  -1  425.61   13.24
  -3  -5  -1  409.82   16.48
  -3   5   1  416.77   13.58
   3  -5   1  416.47   14.42
   3  -5   1  418.77   14.70
   3   5  -1  415.73   16.60
  -3   5   1  399.51   15.82
   2  -5   1  631.41   21.21
   2   5  -1  668.85   22.76
  -2  -5  -1  634.81   22.90
   2   5  -1  667.88   22.97
   2  -5   1  637.59   22.56
   2   5  -1  665.18   20.18
   2  -5   1  631.89   21.54
  -2  -5  -1  607.91   22.64
  -2   5   1  609.52   21.76
  -2   5   1  643.55   19.93
   1   5  -1   74.55    4.56
  -1  -5  -1   85.98    5.86
  -1  -5  -1   91.15    5.75
   1  -5   1   73.05    5.17
  -1   5   1   81.47    5.12
  -1   5   1   79.93    3.85
   1  -5   1   78.92    5.20
   1   5  -1   72.14    4.89
   1   5  -1   81.60    5.64
   0   5   1  127.47    6.55
   0  -5  -1  137.74    7.31
   0  -5  -1  146.69    7.51
   0   5  -1  138.57    6.75
   0  -5   1  127.75    7.10
   0  -5   1  127.61    6.88
   0   5   1  142.83    6.04
   0   5   1  144.98    7.02
   0   5  -1  138.32    6.51
   0   5  -1  134.29    7.04
  -1  -5   1   68.29    5.16
  -1   5  -1   71.60    4.30
   1   5   1   76.13    4.52
   1   5   1   73.30    5.08
  -1  -5   1   66.48    5.25
   1   5   1   84.52    4.55
   1  -5  -1   80.25    5.28
  -1   5  -1   67.78    4.83
   1  -5  -1   74.62    5.41
  -2   5  -1  646.73   22.36
   2   5   1  693.50   23.20
   2  -5  -1  659.29   22.37
   2  -5  -1  672.59   21.97
  -2  -5   1  645.94   23.12
   2   5   1  656.04   22.56
  -2  -5   1  663.47   23.44
   2  -5  -1  608.62   23.09
  -2   5  -1  655.91   21.47
   2   5   1  645.58   20.56
   3   5   1  401.15   16.33
   3  -5  -1  423.14   15.30
   3   5   1  410.43   13.58
   3   5   1  404.29   16.29
  -3  -5   1  443.12   17.03
  -3   5  -1  423.78   14.82
  -3   5  -1  424.56   16.30
  -3  -5   1  438.30   17.07
   3  -5  -1  412.32   16.97
   3  -5  -1  449.46   15.17
   4  -5  -1 2411.41   77.14
   4  -5  -1 2438.55   73.97
  -4   5  -1 2472.95   74.00
  -4   5  -1 2477.24   74.79
   4   5   1 2408.44   76.95
   4   5   1 2512.53   76.11
   5  -5  -1  138.24    9.36
  -5   5  -1  141.23    8.51
   5  -5  -1  149.46    6.86
   5   5   1  126.18    8.19
   5   5   1  129.29    8.62
  -5   5  -1  133.15    7.28
  -5  -5   1  143.80    8.89
   5  -5  -1  142.34    6.83
   6   5   1    8.88    3.45
   6  -5  -1    9.92    4.16
   6  -5  -1   11.67    2.73
  -6   5  -1    5.42    3.38
  -6   5  -1   15.18    3.34
  -6  -5   1   10.08    3.96
   6   5   1    8.37    3.50
   7   5   1  142.29   10.14
   7  -5  -1  127.16    6.91
  -7   5  -1  123.73    9.03
  -7  -5   1  133.95    9.94
   7   5   1  114.41    8.54
   7  -5  -1  127.27   10.15
  -8  -5   1  275.12   15.83
   8  -5  -1  252.40   15.73
   8   5   1  277.86   14.65
   8  -5  -1  279.21   11.78
   8   5   1  291.45   16.03
  -8   5  -1  286.11   14.92
   9  -5  -1   98.99   10.88
   9   5   1  107.51   10.76
   9  -5  -1  103.96    7.01
  -9  -5   1  108.64   11.15
   9   5   1   91.69    8.83
  10  -5  -1  122.83    7.94
  10   5   1  114.60   10.31
  10   5   1  118.24   12.09
 -10  -5   1  120.14   11.36
  10  -5  -1  113.37   12.37
  10  -6   1   24.96    3.98
  10   6  -1   17.41    6.59
  10  -6   1   25.66    8.10
 -10  -6  -1   28.85    8.25
  10   6  -1   18.15    7.40
   9  -6   1   39.50    4.21
   9   6  -1   35.38    7.51
  -9  -6  -1   30.08    6.57
   9  -6   1   33.02    7.36
   9   6  -1   36.52    7.46
  -9   6   1   45.60    7.75
   8   6  -1   13.11    5.18
   8  -6   1   15.25    2.96
   8  -6   1   20.59    5.81
   8   6  -1    6.50    4.91
  -8   6   1    9.87    5.24
  -8  -6  -1   10.26    5.71
   7  -6   1  134.30    6.74
  -7  -6  -1  142.27   10.18
   7   6  -1  138.11   10.31
  -7   6   1  121.83    9.38
   7  -6   1  120.62    9.97
   7   6  -1  129.90   10.17
   6  -6   1  173.71    7.93
   6  -6   1  168.06   10.99
  -6   6   1  183.17   10.88
   6   6  -1  173.16   10.93
  -6  -6  -1  171.12   10.89
   6   6  -1  175.09   11.14
   5   6  -1  223.40   12.06
   5  -6   1  206.69    9.10
   5  -6   1  239.92   12.33
  -5  -6  -1  213.00   11.98
   5   6  -1  201.91   11.61
  -5   6   1  211.52   11.33
  -4   6   1  439.32   17.30
   4  -6   1  416.30   15.43
   4   6  -1  421.87   17.85
   4  -6   1  433.35   17.81
  -4  -6  -1  407.85   17.72
   4   6  -1  404.06   17.51
   3  -6   1  461.11   17.84
  -3   6   1  500.32   14.39
  -3  -6  -1  406.84   17.52
   3   6  -1  416.81   17.71
  -3   6   1  486.17   17.61
   3  -6   1  456.67   15.99
   3  -6   1  401.14   15.98
   3   6  -1  407.43   14.33
  -3  -6  -1  419.54   17.61
   3   6  -1  410.85   17.33
   2   6  -1  176.12    7.72
   2  -6   1  175.19    9.16
   2  -6   1  183.99    8.61
   2   6  -1  177.89    9.50
  -2   6   1  185.63    6.77
  -2   6   1  172.66    8.95
  -2  -6  -1  182.62    9.62
  -2  -6  -1  184.43    9.86
   2  -6   1  180.73    8.76
   2   6  -1  178.55    9.02
   1   6  -1  940.98   30.85
   1  -6   1  855.50   30.23
  -1  -6  -1  872.85   30.83
  -1   6   1  938.29   28.37
  -1  -6  -1  879.13   30.68
   1   6  -1  902.48   28.59
   1  -6   1  866.15   30.13
  -1   6   1  889.31   29.43
   1   6  -1  963.59   30.32
   0   6  -1    3.27    1.71
   0   6  -1    4.52    2.33
   0   6   1    3.87    1.59
   0   6  -1    2.05    1.91
   0  -6  -1    6.17    2.21
   0  -6  -1   -1.12    2.13
   0   6   1    7.24    2.15
   0   6   1    3.68    1.93
   0  -6   1    2.50    2.40
   0  -6   1    5.41    2.51
   1   6   1  911.83   29.63
   1   6   1  870.64   30.31
  -1  -6   1  908.27   30.56
   1  -6  -1  866.71   30.32
  -1   6  -1  915.87   29.18
   1   6   1  902.50   28.53
  -1   6  -1  878.35   29.47
   1  -6  -1  917.47   30.87
  -1  -6   1  922.46   31.05
   2  -6  -1  171.90    9.31
   2   6   1  179.69    7.73
   2   6   1  179.32    9.24
  -2  -6   1  178.74    9.37
  -2   6  -1  181.85    7.70
  -2   6  -1  166.63    8.95
  -2  -6   1  163.45    9.53
   2   6   1  188.18    8.75
   2  -6  -1  166.11    8.65
   3   6   1  413.72   16.84
   3  -6  -1  410.80   16.19
   3   6   1  408.80   17.18
  -3  -6   1  417.96   17.59
  -3   6  -1  437.31   17.05
   3  -6  -1  457.39   17.99
  -3  -6   1  418.02   17.39
  -3   6  -1  466.29   15.38
   3   6   1  429.90   14.36
   4   6   1  419.85   17.77
  -4   6  -1  436.07   17.55
  -4   6  -1  445.87   15.61
   4  -6  -1  439.31   18.50
   4  -6  -1  430.38   16.24
   4   6   1  410.99   17.56
  -4  -6   1  428.38   18.09
   5   6   1  205.96   11.64
   5  -6  -1  224.63   12.60
   5  -6  -1  253.91   10.36
  -5  -6   1  218.45   12.04
  -5   6  -1  223.88   11.75
   5   6   1  199.02   11.46
  -5   6  -1  244.91   10.13
   6  -6  -1  179.42    8.60
   6   6   1  175.78   10.60
   6   6   1  181.14   11.23
   6  -6  -1  162.46   11.10
  -6   6  -1  193.12   10.89
  -6  -6   1  170.30   11.10
   7  -6  -1  123.21   10.38
  -7   6  -1  137.16    9.81
  -7  -6   1  111.77    9.86
   7  -6  -1  126.78    7.26
   7   6   1  149.26   10.40
   7   6   1  133.67    9.68
   8   6   1   10.23    4.58
  -8  -6   1   12.61    5.27
  -8   6  -1   10.57    5.36
   8  -6  -1   18.72    5.93
   8   6   1   16.43    5.09
   8  -6  -1   13.41    3.26
   9   6   1   23.13    6.42
   9  -6  -1   44.81    5.09
  -9  -6   1   42.88    8.16
  -9   6  -1   45.85    7.45
   9  -6  -1   47.87    8.12
   9   6   1   33.27    7.30
  10   6   1   26.90    7.44
  10  -6  -1   30.67    8.42
 -10  -6   1   16.54    7.25
  10   6   1   30.86    7.17
  10  -6  -1   28.36    4.82
   9  -7   1   52.36    8.85
  -9   7   1   46.57    8.01
   9   7  -1   35.97    8.07
   9  -7   1   47.39    5.05
   9   7  -1   31.64    7.85
  -9  -7  -1   52.15    8.15
   8  -7   1   58.19    8.47
  -8  -7  -1   51.38    7.80
  -8   7   1   75.17    8.69
   8   7  -1   68.21    8.44
   8  -7   1   57.23    5.28
   8   7  -1   69.24    8.80
  -7   7   1  204.26   12.42
   7   7  -1  211.82   13.32
   7  -7   1  200.37   13.11
  -7  -7  -1  180.68   12.49
   7   7  -1  195.51   12.95
   7  -7   1  192.18    9.25
  -6   7   1  111.61    8.89
  -6  -7  -1   92.44    8.90
   6  -7   1  104.75    6.61
   6   7  -1  102.66    8.93
   6  -7   1   91.10    8.47
   6   7  -1  104.56    9.14
  -5   7   1   41.63    5.64
   5  -7   1   45.89    6.17
   5   7  -1   59.66    6.76
  -5  -7  -1   39.46    5.91
   5  -7   1   48.50    4.81
   5   7  -1   63.33    7.07
   4   7  -1  108.55    8.43
  -4   7   1  110.68    8.13
   4  -7   1  111.00    6.84
  -4  -7  -1  100.95    7.88
   4  -7   1  105.37    7.98
   4   7  -1  109.07    8.01
   3  -7   1  233.73   10.81
  -3  -7  -1  229.61   12.30
   3   7  -1  225.26   11.56
  -3   7   1  222.25   11.41
   3   7  -1  214.46    9.09
   3  -7   1  240.12   11.94
   3   7  -1  243.53   12.25
  -3  -7  -1  241.94   12.20
   2  -7   1  139.76    8.56
   2   7  -1  178.52    8.98
  -2  -7  -1  149.63    9.49
   2   7  -1  167.23    7.59
  -2   7   1  143.61    8.44
   2  -7   1  143.34    8.31
  -2  -7  -1  147.44    9.04
   2   7  -1  153.94    9.41
  -2   7   1  150.75    6.21
  -1   7   1   13.36    2.98
   1   7  -1   13.73    2.82
  -1  -7  -1   11.97    3.13
  -1  -7  -1   14.88    3.46
   1  -7   1    6.38    2.76
   1   7  -1   13.17    3.37
  -1   7   1   11.82    2.14
   1  -7   1   11.23    3.02
   0   7   1  261.90   10.19
   0   7  -1  253.01   10.66
   0   7   1  260.51   11.60
   0  -7  -1  244.10   11.83
   0   7  -1  242.20   10.93
   0  -7  -1  246.85   12.00
   0   7   1  245.09   10.99
   0   7  -1  246.37   11.57
   0  -7   1  238.94   11.60
   0  -7   1  237.90   11.79
   1  -7  -1   11.09    3.34
  -1   7  -1    9.81    2.40
  -1   7  -1   10.73    3.02
  -1  -7   1    9.07    3.06
   1   7   1   13.24    2.72
   1  -7  -1   11.59    3.31
   1   7   1   10.54    2.55
   1   7   1    9.32    3.11
  -2   7  -1  143.35    7.04
   2   7   1  157.22    8.31
  -2  -7   1  155.69    9.49
   2  -7  -1  150.60    9.04
   2  -7  -1  157.83    8.72
   2   7   1  151.22    7.46
  -2  -7   1  151.56    8.98
   2   7   1  151.27    8.93
  -2   7  -1  149.35    8.72
   3   7   1  240.05    9.59
   3  -7  -1  235.44   11.18
  -3   7  -1  246.89    9.90
  -3   7  -1  241.18   11.77
  -3  -7   1  225.36   12.02
  -3  -7   1  236.53   12.52
   3   7   1  235.52   12.18
   3  -7  -1  244.74   12.51
   3   7   1  237.59   11.50
   4  -7  -1  113.05    7.12
   4  -7  -1  103.84    8.26
  -4   7  -1  115.87    8.29
  -4  -7   1   92.66    7.82
   4   7   1  112.28    7.65
   4   7   1  115.03    8.43
   5   7   1   31.78    5.56
  -5   7  -1   46.24    6.10
   5   7   1   24.75    4.88
   5  -7  -1   49.51    5.07
   5  -7  -1   45.31    6.08
  -5  -7   1   51.24    6.20
   6  -7  -1  113.37    9.49
  -6  -7   1  104.82    9.08
  -6   7  -1  113.10    8.95
   6   7   1  108.35    9.02
   6  -7  -1  110.96    7.15
   6   7   1  105.44    8.90
   7   7   1  192.20   12.54
   7  -7  -1  173.20   12.77
   7  -7  -1  196.11    9.78
  -7   7  -1  195.51   12.29
  -7  -7   1  190.16   12.52
   7   7   1  215.31   13.33
   8   7   1   65.13    8.48
   8  -7  -1   69.85    9.04
  -8   7  -1   62.67    8.23
   8   7   1   61.47    8.34
   8  -7  -1   51.16    5.57
  -8  -7   1   55.96    8.46
  -9  -7   1   52.20    8.60
  -9   7  -1   44.54    8.11
   9   7   1   48.99    8.30
   9   7   1   37.48    8.13
   9  -7  -1   59.86    9.24
   9  -7  -1   41.20    5.44
   9  -8   1   22.50    4.62
  -9   8   1   27.60    7.71
  -9  -8  -1   23.60    7.57
   9  -8   1   26.87    7.43
   9   8  -1   17.64    7.32
   9   8  -1   17.19    6.84
   8  -8   1   33.64    7.47
   8   8  -1   44.78    7.77
  -8  -8  -1   44.38    7.87
   8  -8   1   39.56    5.14
   8   8  -1   46.61    7.56
  -8   8   1   43.35    7.55
  -7  -8  -1   85.20    9.55
   7  -8   1   95.96    9.69
   7   8  -1  110.09   10.73
   7   8  -1   79.64    9.08
   7  -8   1   76.86    6.52
  -7   8   1   85.38    9.12
   6   8  -1   84.46    8.74
  -6   8   1   78.78    8.37
   6  -8   1   85.32    8.84
  -6  -8  -1   79.64    8.31
   6  -8   1   70.56    6.20
   6   8  -1   78.54    8.51
   5  -8   1  839.01   28.96
   5   8  -1  814.82   32.10
   5  -8   1  826.78   31.72
  -5  -8  -1  873.86   32.32
  -5   8   1  844.27   31.01
   5   8  -1  761.63   31.35
  -4   8   1  236.03   12.62
   4  -8   1  225.58   12.75
   4   8  -1  228.49   12.62
  -4  -8  -1  229.46   12.90
   4   8  -1  243.93   13.56
   4  -8   1  246.34   11.63
   3   8  -1  109.72    7.91
  -3  -8  -1  105.57    8.36
   3   8  -1  115.70    8.76
   3  -8   1  104.01    7.22
  -3   8   1  107.29    7.83
  -2  -8  -1   93.62    7.87
   2   8  -1  106.05    7.24
  -2  -8  -1  111.30    8.02
   2   8  -1   91.51    7.83
   2   8  -1  113.49    6.72
   2  -8   1   98.66    7.36
   2  -8   1  101.08    7.54
  -2   8   1  105.95    7.66
   1  -8   1  407.62   17.19
  -1  -8  -1  398.11   17.44
  -1   8   1  417.59   14.63
   1   8  -1  392.72   16.21
   1   8  -1  404.62   15.80
  -1  -8  -1  438.63   18.36
   1  -8   1  384.37   16.99
  -1   8   1  414.50   16.69
   0  -8  -1 1111.76   38.15
   0   8   1 1120.93   36.05
   0  -8  -1 1087.30   38.07
   0   8  -1 1106.02   36.00
   0  -8   1 1079.48   37.95
   0   8  -1 1069.06   36.19
   0   8   1 1107.73   35.55
   0  -8   1 1112.57   37.75
   1   8   1  430.97   16.40
  -1  -8   1  439.06   18.43
   1  -8  -1  388.51   17.56
  -1  -8   1  420.29   17.80
  -1   8  -1  420.56   17.10
   1   8   1  419.61   16.29
   1  -8  -1  436.94   18.05
  -1   8  -1  427.02   15.90
  -2  -8   1   98.01    8.20
  -2   8  -1  112.49    6.13
   2   8   1  100.95    7.63
   2  -8  -1   97.94    7.78
   2  -8  -1  106.61    7.78
  -2  -8   1  108.88    7.97
   2   8   1  103.72    6.53
  -2   8  -1  110.62    7.73
   2   8   1  102.39    7.03
  -3  -8   1  125.63    8.80
   3   8   1  122.27    8.54
   3   8   1  117.35    7.95
   3  -8  -1  114.94    8.52
  -3   8  -1  108.58    8.23
   3  -8  -1  117.76    7.97
   4  -8  -1  215.84   12.63
   4   8   1  250.41   13.28
  -4   8  -1  236.67   12.57
  -4  -8   1  218.61   12.62
   4  -8  -1  230.32   11.63
  -5  -8   1  802.02   31.36
   5  -8  -1  775.73   31.30
   5  -8  -1  798.20   28.82
  -5   8  -1  821.61   30.26
   5   8   1  812.68   30.88
   5   8   1  838.87   31.43
   6   8   1   89.05    9.04
  -6  -8   1   63.40    7.78
   6  -8  -1   68.89    6.55
   6   8   1   83.29    8.30
   6  -8  -1   88.24    9.17
  -6   8  -1   80.83    8.50
  -7  -8   1   85.64    9.42
   7  -8  -1   99.51   10.32
  -7   8  -1   92.11    9.56
   7   8   1   93.02    9.58
   7  -8  -1   89.38    7.23
   7   8   1   97.92    9.66
   8   8   1   45.56    7.86
   8  -8  -1   43.33    7.85
  -8  -8   1   54.86    8.89
   8  -8  -1   53.73    6.02
   8   8   1   53.78    8.15
  -8   8  -1   41.05    7.38
  -9   8  -1   17.17    6.86
   9  -8  -1   22.42    5.04
  -9  -8   1   23.18    7.21
   9   8   1    9.63    6.81
   9  -8  -1   21.00    7.46
   9   8   1   20.18    6.69
   8   9  -1   23.26    7.76
   8  -9   1   27.21    7.17
   8  -9   1   25.83    5.03
  -8   9   1   22.07    7.03
  -8  -9  -1   26.43    6.80
   8   9  -1   27.92    7.47
   7   9  -1   30.69    6.35
   7  -9   1   20.04    6.32
  -7  -9  -1   25.43    6.46
   7   9  -1   26.71    6.88
   7  -9   1   26.94    5.31
  -7   9   1   28.86    6.71
  -6   9   1   25.79    6.00
   6  -9   1   14.12    5.64
  -6  -9  -1   23.15    5.66
   6  -9   1   26.22    5.11
   6   9  -1   27.78    6.02
   6   9  -1   19.54    6.35
  -5   9   1   85.17    8.44
   5  -9   1   70.39    6.61
   5   9  -1   74.88    8.75
   5   9  -1   85.76    8.55
   5  -9   1   87.01    8.88
  -5  -9  -1   66.91    7.99
  -4  -9  -1   18.29    5.16
   4  -9   1   21.26    4.28
   4  -9   1   27.76    5.39
  -4   9   1   29.51    5.50
   4   9  -1   29.57    5.42
  -3   9   1   28.28    4.97
   3  -9   1   43.91    5.94
   3  -9   1   34.53    5.56
   3   9  -1   37.71    5.53
  -3  -9  -1   41.17    6.08
  -2  -9  -1  474.93   20.54
   2  -9   1  486.19   20.12
  -2   9   1  458.35   19.50
   2  -9   1  464.06   20.00
  -2  -9  -1  488.44   21.28
   2   9  -1  495.98   19.90
   2   9  -1  465.88   17.92
  -1  -9  -1  317.82   15.50
  -1   9   1  302.55   14.36
  -1  -9  -1  303.62   15.60
   1   9  -1  295.98   13.52
   1  -9   1  346.12   15.76
   1   9  -1  301.42   13.80
   1  -9   1  327.10   15.22
   0  -9  -1   24.43    5.09
   0  -9   1   25.23    4.89
   0  -9  -1   30.77    5.13
   0   9  -1   31.63    4.55
   0   9  -1   31.86    4.20
   0   9   1   31.05    4.54
   0  -9   1   38.68    5.38
  -1  -9   1  308.63   15.62
  -1   9  -1  305.66   14.32
   1  -9  -1  312.70   15.42
   1   9   1  311.27   13.43
  -1  -9   1  281.48   14.66
   1  -9  -1  302.16   15.07
   1   9   1  346.58   14.05
   2  -9  -1  433.00   19.56
   2  -9  -1  446.57   19.37
   2   9   1  462.14   17.46
  -2   9  -1  441.79   18.89
  -2  -9   1  464.92   19.94
   2   9   1  460.38   18.52
  -2  -9   1  450.79   20.22
   3  -9  -1   35.91    5.42
   3   9   1   31.76    5.06
  -3  -9   1   37.48    5.76
  -3   9  -1   27.99    5.16
   3  -9  -1   34.56    5.70
  -4   9  -1   33.30    5.80
   4   9   1   13.83    4.48
   4  -9  -1   33.25    5.98
   4   9   1   21.38    4.52
  -4  -9   1   35.16    6.03
   4  -9  -1   33.44    5.52
  -5   9  -1   71.21    7.91
   5  -9  -1   67.04    6.87
   5  -9  -1   78.20    8.81
   5   9   1   77.64    8.88
   5   9   1   79.55    8.20
  -5  -9   1   80.54    8.70
  -6   9  -1   19.29    5.83
   6  -9  -1   21.22    5.82
  -6  -9   1   21.03    5.74
   6   9   1   20.35    5.48
   6  -9  -1   29.75    4.98
   6   9   1   23.49    6.45
   7  -9  -1   26.79    6.28
   7   9   1   20.69    6.57
  -7   9  -1   23.94    6.79
   7   9   1   18.92    5.69
   7  -9  -1   22.23    4.78
  -7  -9   1   18.96    6.39
   8  -9  -1   31.84    5.43
  -8   9  -1   23.42    6.81
   8  -9  -1   24.60    7.29
   8   9   1   10.86    6.64
  -8  -9   1   20.92    6.81
  -8  10   1   12.34    7.18
   8 -10   1   13.73    6.75
   8 -10   1   11.33    5.12
  -8 -10  -1   16.83    7.20
   7 -10   1    1.01    5.03
  -7 -10  -1   10.46    5.60
   7  10  -1   13.56    5.75
  -7  10   1    3.89    4.74
   7 -10   1    4.78    4.60
   6  10  -1   28.99    6.00
  -6  10   1   28.29    5.96
   6 -10   1   41.12    6.36
  -6 -10  -1   25.98    6.20
   6 -10   1   26.04    6.78
   5 -10   1   99.01    8.26
   5 -10   1  111.74    9.95
  -5  10   1   95.14    9.77
   5  10  -1   88.76    9.19
  -5 -10  -1  103.89    9.51
  -4 -10  -1  225.20   13.89
   4  10  -1  222.23   13.49
  -4  10   1  222.80   13.63
   4 -10   1  249.68   13.24
   4 -10   1  234.47   13.82
  -3  10   1   88.98    8.17
   3  10  -1  118.19    8.80
   3 -10   1   93.88    8.54
   3 -10   1  114.05    9.06
  -3 -10  -1  112.11    9.26
  -2  10   1  128.84    9.63
   2 -10   1  133.35    9.85
   2 -10   1  138.84   10.07
  -2 -10  -1  142.12   10.30
   2  10  -1  155.28    9.90
  -1  10   1  123.07    8.96
  -1 -10  -1  142.63   10.14
   1 -10   1  128.81   10.01
   1 -10   1  132.56    9.61
  -1 -10  -1  124.83   10.24
   1  10  -1  129.58    8.28
   1  10  -1  137.27    9.00
   0 -10   1  323.58   16.21
   0 -10  -1  325.82   16.44
   0  10   1  330.03   15.27
   0  10  -1  318.24   15.16
   0 -10  -1  339.66   17.30
   0 -10   1  347.30   17.10
   1 -10  -1  130.28    9.84
   1 -10  -1  151.72   10.50
  -1 -10   1  135.38   10.27
  -1  10  -1  127.56    9.13
  -1 -10   1  128.61    9.68
   1  10   1  130.77    8.89
   2  10   1  141.01    9.03
   2  10   1  131.15    8.68
   2 -10  -1  123.90    9.80
   2 -10  -1  129.25    9.98
  -2  10  -1  145.91    9.74
  -2 -10   1  156.22   10.61
   3 -10  -1   96.84    8.96
  -3 -10   1  109.02    9.11
  -3  10  -1  115.39    8.91
   3 -10  -1  106.48    8.72
   3  10   1  118.20    8.57
   4 -10  -1  227.30   13.88
   4 -10  -1  200.14   12.41
   4  10   1  254.88   13.62
  -4 -10   1  217.33   13.65
  -4  10  -1  236.05   13.75
   5 -10  -1   95.94    9.98
  -5  10  -1   99.63    9.91
   5 -10  -1  101.16    8.68
  -5 -10   1  103.07    9.92
   5  10   1  109.70    9.47
   6 -10  -1   30.63    6.77
   6  10   1   29.82    6.40
  -6  10  -1   26.19    5.95
   6 -10  -1   31.38    5.84
  -6 -10   1   39.91    7.43
  -7 -10   1    4.36    4.85
   7 -10  -1    0.56    5.30
   7 -10  -1   -0.96    4.07
  -7  10  -1    2.46    5.75
   7  10   1    9.26    5.40
   8 -10  -1   27.27    7.77
   8 -10  -1   24.58    5.71
  -8 -10   1   14.52    6.11
   8  10   1   23.24    7.23
  -8  10  -1   13.00    7.13
  -7  11   1   67.66    9.63
  -7 -11  -1   78.20   10.12
   7  11  -1   47.43    8.65
   7 -11   1   45.93    8.91
   7 -11   1   63.12    8.20
   6 -11   1    0.78    5.25
   6  11  -1   12.13    5.39
  -6 -11  -1    3.90    5.11
   6 -11   1    8.95    5.71
  -6  11   1    3.20    5.11
   5  11  -1   17.98    5.77
  -5  11   1   22.81    5.92
   5 -11   1   14.34    5.80
   5 -11   1   17.92    6.09
  -5 -11  -1   21.22    6.40
  -4 -11  -1  208.68   14.24
   4 -11   1  215.27   13.77
  -4  11   1  227.54   13.88
   4  11  -1  239.42   14.06
   4 -11   1  213.23   13.05
   3 -11   1   42.35    6.98
   3 -11   1   60.17    7.85
   3  11  -1   67.37    7.48
  -3 -11  -1   62.96    8.35
  -3  11   1   66.09    7.90
   2 -11   1  165.72   11.69
   2 -11   1  160.56   11.60
   2  11  -1  170.95   10.89
  -2  11   1  170.55   11.44
  -2 -11  -1  145.78   11.11
  -1  11   1   65.84    7.43
   1 -11   1   64.38    7.92
   1 -11   1   65.83    7.73
   1  11  -1   58.36    6.94
  -1 -11  -1   56.92    7.61
  -1 -11  -1   56.99    8.42
   0  11  -1  106.34    8.44
   0 -11   1   81.77    9.18
   0 -11  -1   80.23    8.89
   0  11   1   82.04    8.32
   0 -11  -1   72.43    8.67
   0 -11   1   91.21    8.47
  -1  11  -1   70.53    7.61
  -1 -11   1   50.69    7.14
   1 -11  -1   65.01    7.92
   1 -11  -1   49.56    7.77
   1  11   1   64.51    7.29
  -1 -11   1   66.10    8.80
  -2  11  -1  159.30   10.79
  -2 -11   1  147.06   11.12
   2 -11  -1  186.71   12.20
   2 -11  -1  158.56   11.41
  -3  11  -1   55.48    7.69
   3 -11  -1   67.48    8.42
   3  11   1   65.47    7.49
   3 -11  -1   63.54    8.15
  -3 -11   1   57.57    8.15
  -4  11  -1  206.66   13.64
  -4 -11   1  212.06   14.12
   4 -11  -1  222.72   14.34
   4  11   1  228.31   13.46
   4 -11  -1  235.50   13.85
  -5  11  -1   11.40    5.77
  -5 -11   1   15.95    5.62
   5 -11  -1   13.39    5.42
   5  11   1   22.82    5.76
   5 -11  -1   16.30    5.65
   6 -11  -1    2.83    5.77
  -6  11  -1    0.89    5.39
  -6 -11   1    5.82    5.90
   6  11   1    5.65    5.00
   6 -11  -1    6.16    4.94
   7  11   1   64.44    9.47
  -7  11  -1   65.63    9.64
  -7 -11   1   52.19    9.16
   7 -11  -1   71.96   10.17
   7 -11  -1   50.02    7.55
   6  12  -1   12.60    6.71
  -6 -12  -1    9.43    6.08
   6 -12   1    8.22    5.62
  -6  12   1   12.53    6.67
   6 -12   1    9.14    6.60
   5  12  -1   30.00    6.85
   5 -12   1   13.19    6.36
  -5  12   1   21.53    6.52
  -5 -12  -1   29.78    6.99
   5 -12   1   17.58    6.67
  -4 -12  -1   60.76    8.80
  -4  12   1   47.28    7.85
   4  12  -1   56.57    8.10
   4 -12   1   59.63    8.54
   4 -12   1   62.82    8.58
  -3  12   1  188.37   12.93
   3 -12   1  197.67   13.30
  -3 -12  -1  172.55   13.14
   3 -12   1  165.62   12.50
  -2  12   1   35.36    6.30
  -2 -12  -1   36.72    7.12
   2 -12   1   34.69    6.30
   2 -12   1   28.06    7.11
  -1  12   1   81.13    8.68
   1 -12   1   83.63    8.95
  -1 -12  -1   84.44    9.29
   1 -12   1   80.91    9.72
   0  12   1   14.46    5.17
   0  12  -1   16.70    5.54
   0 -12  -1   14.06    5.83
   0 -12  -1   12.43    5.04
   0 -12   1   12.01    6.08
   0 -12   1   18.90    5.69
   1 -12  -1   81.77    9.25
  -1 -12   1   84.76    9.43
   1  12   1  102.24    8.79
  -1  12  -1   80.93    8.76
   1 -12  -1   98.90   10.34
   2 -12  -1   31.85    6.86
   2 -12  -1   34.10    6.72
  -2 -12   1   28.10    6.85
  -2  12  -1   37.23    6.87
  -3 -12   1  190.89   12.98
   3 -12  -1  167.79   12.24
   3 -12  -1  161.68   12.20
  -3  12  -1  157.28   12.05
  -4  12  -1   50.28    8.23
   4 -12  -1   57.53    8.60
   4 -12  -1   59.47    8.87
  -4 -12   1   49.76    8.42
  -5 -12   1   12.54    5.95
  -5  12  -1    5.82    5.80
   5 -12  -1   26.12    7.51
   5 -12  -1   22.30    6.54
   5  12   1   15.50    6.54
   6 -12  -1   -1.21    5.72
   6  12   1    4.25    5.84
   6 -12  -1   11.23    6.07
  -6  12  -1   -2.64    5.85
  -6 -12   1    4.61    5.97
  -4 -13  -1   19.96    6.80
  -4  13   1   21.40    6.63
   4 -13   1    0.62    5.61
   4 -13   1   20.33    7.05
   3 -13   1    1.67    5.38
  -3 -13  -1    0.26    5.60
  -3  13   1    4.63    5.30
   3 -13   1   -3.21    4.79
  -2 -13  -1    6.03    5.41
   2 -13   1    4.83    5.34
  -2  13   1    6.92    5.15
   2 -13   1    6.31    5.96
   1 -13   1   44.27    7.66
  -1 -13  -1   33.53    7.21
  -1  13   1   40.54    7.32
   0 -13  -1   52.00    8.27
   0 -13   1   65.73   10.48
   0  13   1   65.44    8.29
   0 -13   1   57.95    8.59
   1 -13  -1   43.96    8.77
  -1  13  -1   49.73    7.76
   1 -13  -1   40.44    7.66
  -1 -13   1   43.61    7.63
   2 -13  -1   17.41    6.40
   2 -13  -1   15.44    6.55
  -2  13  -1    2.48    5.11
  -2 -13   1    7.33    5.59
   3 -13  -1    5.49    5.73
   3 -13  -1    1.63    5.51
  -3 -13   1    5.36    5.30
  -3  13  -1    2.74    5.36
  -4 -13   1   11.79    6.49
   4 -13  -1   14.88    6.36
   4 -13  -1   16.35    6.70
  -4  13  -1   23.02    6.86
  -2 -14  -1   32.29    7.76
   2 -14   1   25.21    8.48
  -2  14   1   24.13    7.34
   2 -14   1   23.37    8.45
   1 -14   1  110.74   11.83
  -1  14   1  109.67   11.19
   1 -14   1   77.55   11.51
  -1 -14  -1  101.25   11.53
   0 -14   1   -5.00    4.96
   0 -14  -1   -1.18    5.73
  -1 -14   1  114.05   11.93
   1 -14  -1   92.75   11.06
   1 -14  -1  109.14   12.67
  -1  14  -1  103.26   11.01
  -2 -14   1   15.46    7.40
   2 -14  -1   15.39    8.33
   2 -14  -1   12.97    6.60
  -2  14  -1   20.25    6.97
   0   0  -2    4.89    0.63
   0   0   2    4.53    0.92
   0   0   2    7.34    1.00
   0   0  -2    4.78    0.96
   1   0   2  169.88    5.97
   1   0  -2  161.67    6.34
   1   0   2  173.41    6.18
   1   0   2  169.66    5.87
   1   0  -2  168.33    6.58
  -1   0  -2  163.85    5.93
  -1   0  -2  167.59    6.57
  -1   0   2  164.62    6.00
  -1   0   2  160.48    6.34
  -2   0  -2 5116.60  142.42
   2   0   2 4891.59  137.42
  -2   0  -2 4787.36  143.92
   2   0  -2 4705.30  141.81
   2   0  -2 4763.71  143.59
   2   0   2 4759.84  143.11
  -2   0   2 4913.84  142.71
   2   0   2 4769.76  142.93
  -2   0   2 4880.73  137.23
   3   0  -2 5472.95  158.09
   3   0   2 5594.42  158.72
  -3   0  -2 5449.32  159.46
  -3   0   2 5648.15  153.23
   3   0  -2 5208.30  158.36
  -3   0   2 5129.96  159.75
  -3   0  -2 5325.65  161.15
   3   0  -2 5467.40  160.76
   3   0   2 5363.08  158.70
   4   0  -2  155.34    7.70
  -4   0  -2  183.75    8.45
  -4   0   2  148.07    6.48
  -4   0   2  150.24    8.00
  -4   0  -2  178.84    6.96
   4   0  -2  153.69    6.93
   4   0   2  181.28    6.07
   4   0  -2  151.44    7.08
   4   0   2  178.66    6.19
  -4   0  -2  156.29    7.81
  -5   0  -2 2748.72   79.50
   5   0  -2 2799.15   84.60
   5   0   2 2707.67   84.96
  -5   0   2 2696.29   84.60
  -5   0   2 2757.48   79.25
  -5   0  -2 2668.47   84.09
   5   0   2 2760.38   81.10
   5   0   2 2727.24   80.95
   5   0  -2 2769.64   82.15
   5   0  -2 2777.04   82.50
  -6   0  -2  878.11   31.02
   6   0   2  893.02   31.20
   6   0   2  870.67   27.47
  -6   0   2  911.89   27.50
   6   0   2  909.78   27.87
   6   0  -2  857.08   29.02
  -6   0   2  814.84   31.02
   6   0  -2  857.62   30.63
  -7   0   2   -0.33    2.94
  -7   0  -2   -4.10    2.69
   7   0   2    1.79    1.93
   7   0  -2    4.40    2.81
   7   0  -2   -2.94    2.28
   7   0   2    0.53    2.60
  -8   0  -2   41.23    6.09
   8   0   2   44.49    4.35
   8   0  -2   53.41    6.41
  -8   0   2   35.37    5.83
   8   0   2   47.98    6.17
   8   0  -2   44.70    5.52
   9   0   2  207.06   12.63
  -9   0  -2  204.45   13.06
  -9   0   2  174.02   12.81
   9   0  -2  195.50   12.28
   9   0  -2  194.98   11.11
   9   0   2  183.25    9.47
  10   0   2    0.07    3.51
  10   0   2    3.73    4.92
 -10   0   2    8.15    5.80
  10   0  -2    1.45    4.98
 -10   0  -2   -4.20    4.40
  10   0  -2    4.30    4.32
 -11   0   2   27.66    7.74
 -11   0  -2   35.70    8.29
  11   0   2   41.93    8.52
  11   0  -2   26.36    6.77
  11   0  -2   14.25    6.45
  11   0   2   29.42    5.75
 -11   1   2   75.12   10.91
  11   1  -2   81.46    8.76
  11  -1   2   78.44    7.46
  11   1  -2   84.46   10.30
 -11  -1  -2   68.43   10.28
  11  -1   2   68.03    9.07
 -10   1   2   96.85   10.90
  10  -1   2   87.48    6.84
 -10  -1  -2   92.72   10.22
  10   1  -2   88.34    8.48
  10  -1   2   97.02    9.53
  10   1  -2   95.34    9.91
   9  -1   2   73.33    5.71
  -9  -1  -2   84.68    8.94
  -9   1   2   68.50    8.62
   9   1  -2   89.74    8.56
   9   1  -2   79.23    7.63
   9  -1   2   75.12    7.97
  -8   1   2  208.08   13.38
   8   1  -2  219.09   11.64
   8  -1   2  228.86    9.39
  -8  -1  -2  232.30   13.17
   8  -1   2  240.90   12.93
   8   1  -2  228.19   12.86
   7   1  -2  400.40   17.32
   7   1  -2  391.80   16.02
   7  -1   2  387.54   16.97
  -7   1   2  402.25   14.91
  -7  -1  -2  366.12   17.18
  -7   1   2  389.10   17.89
   7  -1   2  379.43   13.27
   6   1  -2  237.26   11.98
   6  -1   2  256.73   12.24
   6  -1   2  256.83    8.83
   6   1  -2  233.72   11.04
  -6   1   2  238.47   12.64
   6  -1   2  286.91    9.09
  -6   1   2  250.25   10.49
  -6  -1  -2  263.72   12.52
   5   1  -2  557.03   20.60
  -5  -1  -2  519.58   20.20
   5   1  -2  539.11   19.40
  -5   1   2  554.27   21.02
  -5   1   2  558.60   18.54
   5   1  -2  570.33   19.57
  -4   1   2   24.46    3.53
   4   1  -2   22.25    3.00
   4   1  -2   29.36    3.47
   4   1  -2   24.70    3.01
  -4  -1  -2   24.66    3.25
  -4   1   2   30.74    2.91
  -3   1   2    3.80    2.03
  -3  -1  -2    3.48    1.73
   3   1  -2    4.93    1.82
  -3  -1  -2    8.21    2.22
   3   1  -2    3.56    1.82
  -3   1   2    2.14    1.67
   2   1  -2  991.48   30.44
   2   1  -2  980.00   30.04
  -2  -1  -2  949.25   29.93
  -2   1   2  972.88   28.82
  -2  -1  -2  912.16   30.41
  -2   1   2  970.86   30.35
  -1  -1  -2  314.99   10.79
  -1  -1  -2  320.80   10.57
  -1   1   2  309.99   10.34
   1   1  -2  329.95   11.01
   1  -1   2  317.15    9.99
   1  -1   2  315.52   10.00
   1   1  -2  307.73   10.85
   0  -1  -2 2750.82   83.64
   0   1  -2 2920.38   84.66
   0  -1   2 2837.40   80.89
   0  -1   2 2795.18   83.42
   0   1   2 2797.91   80.75
   0  -1   2 2896.33   84.70
   0  -1  -2 2795.48   83.48
   0  -1  -2 2890.21   84.58
  -1  -1   2  323.29   10.84
  -1   1  -2  322.16   10.16
  -1  -1   2  330.14   10.61
   1   1   2  309.28   10.47
  -1  -1   2  315.65    9.91
   1   1   2  308.70    9.98
  -1   1  -2  310.03   10.41
   1  -1  -2  321.99   10.76
   1  -1  -2  318.58   10.20
  -1   1  -2  326.68   10.95
  -2   1  -2  981.79   29.84
   2   1   2  942.09   29.41
   2  -1  -2  996.41   29.79
   2   1   2  953.96   28.36
  -2  -1   2  946.93   30.25
  -2   1  -2  917.39   30.35
  -2   1  -2  958.87   29.04
   2  -1  -2  965.54   29.38
  -2  -1   2 1015.11   28.21
   2   1   2  946.57   29.57
   2  -1  -2 1016.80   29.83
  -3   1  -2    5.79    1.96
   3  -1  -2    3.05    1.36
  -3  -1   2    7.60    1.25
   3   1   2   10.15    1.85
  -3  -1   2    4.84    1.80
   3   1   2    8.40    1.62
   3  -1  -2    2.58    1.52
   3   1   2    8.58    1.44
  -3   1  -2    6.50    2.03
   4   1   2   21.82    2.25
  -4   1  -2   24.76    2.82
   4   1   2   27.03    2.74
   4  -1  -2   22.61    2.80
   4   1   2   25.97    2.45
   4   1   2   25.07    3.39
  -4   1  -2   22.48    3.15
   4  -1  -2   26.33    2.48
  -4   1  -2   22.38    3.16
   4  -1  -2   23.42    2.69
  -4  -1   2   28.98    3.67
  -4  -1   2   28.82    2.23
   5   1   2  554.39   18.57
  -5   1  -2  528.71   20.01
   5   1   2  547.66   17.46
   5  -1  -2  557.59   18.23
   5  -1  -2  570.71   19.81
   5   1   2  535.27   20.54
   5  -1  -2  538.33   18.53
   5   1   2  533.13   18.06
  -5  -1   2  557.76   17.02
  -5  -1   2  538.40   20.63
  -5   1  -2  506.05   19.99
  -5   1  -2  536.06   18.39
   6   1   2  258.54    9.96
  -6  -1   2  224.83   12.05
  -6   1  -2  253.21   10.61
   6  -1  -2  231.43   10.20
   6  -1  -2  235.51   11.30
  -6   1  -2  248.59   12.04
   6   1   2  255.16   12.25
   7   1   2  383.70   14.73
  -7  -1   2  391.08   18.04
   7   1   2  386.09   17.48
  -7   1  -2  374.29   17.31
   7  -1  -2  400.63   16.88
   7  -1  -2  415.66   15.60
  -7   1  -2  399.50   15.25
   8   1   2  224.95   12.74
  -8  -1   2  227.97   13.57
   8  -1  -2  234.38   12.63
   8  -1  -2  231.26   11.14
   8   1   2  216.92   10.45
  -8   1  -2  236.38   13.31
  -9   1  -2   83.97    9.17
   9   1   2   76.66    6.30
   9  -1  -2   82.67    7.04
   9   1   2   71.41    8.06
  -9  -1   2   93.57    8.86
   9  -1  -2   88.28    8.15
  10  -1  -2  102.86   10.16
 -10   1  -2   86.12    9.99
 -10  -1   2   77.03    9.47
  10   1   2   71.11    8.97
  10   1   2   78.43    7.08
  10  -1  -2   84.87    7.83
 -11   1  -2   65.19    9.69
  11   1   2   64.29    7.61
  11  -1  -2   72.31    8.30
  11   1   2   85.04   10.18
 -11  -1   2   82.65   11.32
  10  -2   2   16.08    4.90
  10   2  -2   17.48    5.85
  10  -2   2   20.11    3.98
 -10   2   2   13.29    5.78
  10   2  -2    9.46    5.34
 -10  -2  -2    4.93    5.95
   9   2  -2   37.98    6.66
   9   2  -2   19.62    4.94
   9  -2   2   28.06    5.26
   9  -2   2   33.18    3.82
  -9   2   2   28.24    6.66
   8   2  -2  224.12   12.11
   8  -2   2  235.68   12.65
  -8   2   2  231.43   13.77
  -8  -2  -2  226.00   13.27
   8  -2   2  220.97    8.83
   8   2  -2  235.83   13.38
  -7  -2  -2   20.72    4.72
   7  -2   2   29.02    2.53
  -7   2   2   22.56    4.90
   7  -2   2   30.95    2.35
   7  -2   2   29.56    4.48
   7   2  -2   26.89    4.27
   7   2  -2   16.97    4.08
  -7   2   2   21.06    4.07
  -6   2   2    6.37    3.14
   6   2  -2    2.59    2.54
   6   2  -2    1.68    2.62
  -6   2   2    8.29    2.74
  -6  -2  -2    7.12    3.27
   5   2  -2   19.10    3.18
  -5   2   2   24.70    3.55
   5   2  -2   12.96    3.00
  -5   2   2   17.39    3.80
  -5  -2  -2   14.21    3.26
  -4  -2  -2  192.26    9.26
  -4   2   2  201.32    8.65
   4   2  -2  189.37    8.92
   4   2  -2  193.79    9.37
  -4   2   2  217.79   10.00
  -3  -2  -2   82.01    5.09
   3   2  -2   67.78    4.75
  -3   2   2   79.54    5.31
   3   2  -2   72.97    4.84
  -3   2   2   79.03    4.70
   2   2  -2  587.41   20.21
  -2  -2  -2  634.89   20.09
   2   2  -2  557.62   19.86
  -2   2   2  622.86   19.27
   1   2  -2 7274.51  215.59
   1  -2   2 7360.51  215.38
  -1  -2  -2 7383.13  215.45
   1  -2   2 7530.78  216.25
   1   2  -2 7184.24  218.31
  -1   2   2 7495.95  208.92
  -1  -2  -2 7786.80  218.23
   1  -2   2 7128.58  215.48
  -1  -2  -2 7338.29  216.28
   0   2  -2  126.68    5.20
   0  -2  -2  129.39    4.67
   0   2  -2  126.80    5.53
   0  -2   2  127.10    4.98
   0  -2  -2  128.76    5.72
   0   2   2  129.36    5.44
   0  -2  -2  135.33    5.66
   0   2   2  136.90    5.34
   0  -2   2  118.12    5.43
  -1  -2   2 7688.55  216.51
  -1   2  -2 7648.24  209.16
  -1   2  -2 7558.19  218.52
  -1  -2   2 7500.82  208.92
   1   2   2 7089.51  215.45
   1  -2  -2 7357.77  216.79
   1  -2  -2 7360.59  215.66
  -1  -2   2 6998.93  215.69
   1   2   2 7344.89  208.69
  -2   2  -2  594.57   19.23
  -2  -2   2  579.70   17.59
  -2  -2   2  562.77   19.60
  -2   2  -2  571.22   19.02
   2  -2  -2  588.39   19.08
   2   2   2  617.46   17.90
  -2   2  -2  618.53   19.70
   2  -2  -2  596.54   18.42
   2  -2  -2  605.71   18.87
  -2  -2   2  608.00   19.81
   2   2   2  578.91   19.21
   2   2   2  605.58   19.95
  -3  -2   2   64.06    4.52
   3  -2  -2   72.64    3.75
   3   2   2   63.83    3.98
  -3   2  -2   66.50    4.37
  -3  -2   2   72.60    2.74
  -3   2  -2   62.65    4.25
   3   2   2   62.69    4.54
   3   2   2   66.52    4.57
   3  -2  -2   72.64    4.10
   3  -2  -2   75.86    3.72
   3   2   2   61.01    3.02
  -3   2  -2   56.02    4.02
  -4   2  -2  191.66    8.47
   4  -2  -2  204.02    8.18
  -4  -2   2  182.02    9.13
   4  -2  -2  198.47    7.53
   4   2   2  183.79    8.06
  -4   2  -2  190.83    8.86
   4   2   2  183.55    9.10
   4   2   2  197.90    6.72
  -4   2  -2  186.20    8.75
  -4  -2   2  185.67    6.16
   4  -2  -2  185.49    7.71
   4   2   2  217.93    8.93
   5   2   2   18.96    3.18
  -5   2  -2   12.39    2.95
   5   2   2   18.18    1.98
   5   2   2   23.69    2.91
   5   2   2   11.79    3.12
  -5  -2   2   11.52    3.02
   5  -2  -2   18.97    2.67
  -5   2  -2   19.36    3.41
   5  -2  -2   21.86    2.56
   5  -2  -2   17.67    2.79
  -5  -2   2   16.82    1.44
  -5   2  -2   14.18    2.78
   6  -2  -2    7.48    2.43
   6   2   2    6.80    3.00
   6  -2  -2    7.58    2.27
  -6   2  -2    2.07    2.52
   6  -2  -2    6.92    2.43
  -6   2  -2    2.72    2.79
  -6  -2   2    4.13    2.98
   6   2   2    3.44    2.07
   7  -2  -2   25.27    4.14
   7   2   2   28.58    3.84
   7  -2  -2   18.47    3.57
  -7  -2   2   27.10    5.20
  -7   2  -2   26.46    4.32
   7   2   2   31.66    4.89
  -7   2  -2   23.49    4.78
   8   2   2  216.50   10.84
   8  -2  -2  242.98   11.01
   8   2   2  196.22   12.42
   8  -2  -2  232.47   12.24
  -8  -2   2  222.72   13.40
  -8   2  -2  228.23   13.05
  -9  -2   2   23.05    5.96
   9   2   2   24.10    5.55
   9  -2  -2   34.05    5.12
   9  -2  -2   27.65    5.40
  -9   2  -2   41.55    7.01
   9   2   2   42.36    5.54
  10   2   2   11.96    5.05
 -10   2  -2   15.38    6.04
  10  -2  -2   15.29    4.58
  10   2   2   22.33    4.85
 -10  -2   2   21.56    7.16
  10   3  -2   -3.50    4.21
  10   3  -2   -0.55    4.00
  10  -3   2    2.80    3.25
 -10  -3  -2    1.80    5.48
 -10   3   2   -2.45    5.14
   9  -3   2  287.66   10.93
  -9  -3  -2  274.97   16.14
   9   3  -2  269.60   15.85
   9   3  -2  276.11   15.14
   9  -3   2  266.80   14.46
  -9   3   2  288.08   16.74
   8   3  -2   71.44    7.25
  -8  -3  -2   74.05    8.44
   8  -3   2   80.53    4.26
  -8   3   2   81.79    7.25
   8  -3   2   66.79    6.85
  -8   3   2   75.85    8.79
   8   3  -2   75.85    8.39
  -7   3   2  411.61   16.47
   7  -3   2  397.36   16.95
   7   3  -2  382.35   16.98
  -7   3   2  409.24   18.58
   7   3  -2  387.28   18.03
  -7  -3  -2  368.88   17.73
  -6   3   2  160.34    8.67
   6   3  -2  143.71    9.34
  -6   3   2  158.64    9.78
  -6  -3  -2  133.67    8.86
   6   3  -2  152.71    8.98
  -5  -3  -2  230.92   11.34
   5   3  -2  250.11   11.78
   5   3  -2  235.55   11.13
  -5   3   2  231.09   10.68
  -5   3   2  244.51   11.97
  -4   3   2  249.97   11.92
   4   3  -2  273.75   11.79
   4   3  -2  278.85   12.03
  -4  -3  -2  277.38   11.92
  -4   3   2  269.64   11.13
  -3   3   2  840.10   26.34
  -3  -3  -2  828.44   27.41
   3   3  -2  787.10   27.18
   3  -3   2  805.65   27.10
   3   3  -2  820.65   27.61
  -2   3   2 2805.38   84.52
   2  -3   2 2951.10   87.31
  -2  -3  -2 2875.01   87.70
  -2  -3  -2 2939.55   87.28
   2  -3   2 2922.03   85.85
   2   3  -2 2875.94   88.53
   2   3  -2 3014.84   87.61
   2  -3   2 2942.14   85.90
   1   3  -2 1483.63   43.09
   1   3  -2 1414.49   45.37
   1  -3   2 1453.38   44.59
  -1   3   2 1487.62   43.88
  -1  -3  -2 1466.58   45.45
  -1  -3  -2 1492.99   45.54
   1  -3   2 1512.60   44.61
   1   3  -2 1525.34   45.92
   1  -3   2 1457.13   44.90
   0  -3  -2 1764.00   54.19
   0  -3  -2 1733.04   54.29
   0   3  -2 1856.95   52.23
   0   3   2 1810.06   53.51
   0   3   2 1828.57   53.87
   0   3  -2 1772.37   54.53
   0  -3   2 1790.61   54.05
   0  -3   2 1731.02   53.69
   1   3   2 1342.01   44.30
  -1   3  -2 1527.92   44.82
  -1   3  -2 1463.02   43.30
   1   3   2 1513.04   42.55
  -1  -3   2 1494.25   44.93
   1  -3  -2 1439.81   45.05
   1  -3  -2 1392.02   44.33
  -1  -3   2 1449.53   44.52
  -2  -3   2 2944.71   86.52
   2   3   2 2813.68   86.93
   2  -3  -2 2950.44   85.29
  -2  -3   2 2894.54   86.52
   2  -3  -2 2830.40   85.54
  -2   3  -2 2769.78   83.56
   2   3   2 2937.10   86.01
  -2  -3   2 2877.19   82.16
  -2   3  -2 2929.12   86.70
   2   3   2 3054.66   82.30
   2  -3  -2 2686.30   86.88
   2  -3  -2 2856.64   86.18
   3   3   2  766.60   26.70
  -3  -3   2  815.15   23.93
  -3   3  -2  787.07   26.39
   3   3   2  847.04   24.34
  -3  -3   2  831.46   27.38
   3  -3  -2  846.27   26.24
   3  -3  -2  855.77   25.60
   3  -3  -2  822.10   28.16
   3  -3  -2  889.05   26.02
  -3  -3   2  782.51   27.36
   3   3   2  836.74   27.69
  -3   3  -2  781.48   26.72
   4  -3  -2  283.60   10.87
   4  -3  -2  308.07   10.74
  -4   3  -2  302.02   11.88
   4   3   2  295.57    9.22
  -4   3  -2  282.48   12.06
  -4  -3   2  258.15   12.18
   4   3   2  293.70   11.67
  -4   3  -2  297.55   11.98
   4  -3  -2  287.42   10.71
   4   3   2  291.48   12.54
   5  -3  -2  236.57    9.73
   5   3   2  253.26   10.74
  -5   3  -2  242.01   10.85
  -5  -3   2  230.75   11.53
  -5   3  -2  258.50   11.62
  -5   3  -2  249.27   10.94
   5  -3  -2  233.09    9.97
   5   3   2  231.31   11.48
   5  -3  -2  247.26    9.50
  -6   3  -2  128.29    8.70
   6  -3  -2  154.85    7.37
   6   3   2  150.15    8.12
  -6  -3   2  152.18    9.58
  -6   3  -2  141.99    8.43
  -6   3  -2  159.33    8.54
   6   3   2  154.22    9.39
   6  -3  -2  154.80    8.01
   7  -3  -2  395.20   14.72
  -7  -3   2  354.76   17.44
  -7   3  -2  356.64   15.57
   7  -3  -2  401.54   15.98
   7   3   2  382.66   17.64
   7   3   2  358.14   15.43
   8  -3  -2   72.55    5.93
   8   3   2   79.72    8.33
  -8   3  -2   86.07    8.16
  -8  -3   2   74.04    8.14
  -8   3  -2   81.43    7.25
   8   3   2   70.68    6.38
   9   3   2  276.65   13.72
   9  -3  -2  268.94   12.61
  -9   3  -2  272.65   15.68
  -9  -3   2  249.34   15.72
   9   3   2  289.93   16.07
 -10  -3   2   -2.36    5.15
  10   3   2   -7.32    3.39
 -10   3  -2   -4.28    5.15
  10  -3  -2   -0.11    3.74
  10   3   2    3.30    5.07
  10  -4   2   76.45    5.53
 -10   4   2   74.51    9.59
  10   4  -2   84.16    9.75
 -10  -4  -2   68.37    9.26
  10   4  -2   74.42    9.46
  -9   4   2   99.21   10.43
   9   4  -2   98.96    9.32
   9  -4   2  102.50    5.54
  -9  -4  -2  102.85   10.73
   9   4  -2  109.32   10.87
  -8   4   2   15.61    5.42
  -8  -4  -2   22.12    5.00
  -8   4   2   22.67    5.45
   8   4  -2   18.58    5.02
   8  -4   2   21.91    4.26
   8   4  -2   15.15    5.10
   7  -4   2  117.39    7.78
  -7   4   2  104.87    8.91
  -7   4   2   90.43    7.83
  -7  -4  -2   90.23    7.90
   7   4  -2   94.47    8.19
   7   4  -2   98.92    8.29
   6   4  -2  149.62    9.51
  -6   4   2  141.22    9.42
   6   4  -2  139.73    9.09
  -6  -4  -2  155.83    9.69
  -6   4   2  152.04    8.84
  -5  -4  -2  641.46   23.58
  -5   4   2  613.41   22.16
   5   4  -2  615.78   23.14
   5   4  -2  593.58   23.43
   4  -4   2   34.79    2.29
   4   4  -2   28.80    3.94
  -4   4   2   25.84    3.73
  -4  -4  -2   35.10    4.44
   4  -4   2   27.21    3.83
   4  -4   2   33.66    2.27
   4   4  -2   42.33    4.60
  -3  -4  -2  168.84    8.49
   3   4  -2  177.43    8.84
   3  -4   2  167.82    8.42
   3   4  -2  188.90    8.95
  -3  -4  -2  178.69    8.88
  -3   4   2  154.34    8.18
   3  -4   2  170.48    6.71
   3  -4   2  170.18    6.63
  -2  -4  -2 1795.59   53.35
  -2   4   2 1649.56   51.31
   2   4  -2 1670.10   53.18
   2   4  -2 1695.08   53.62
   2  -4   2 1708.08   51.53
   2  -4   2 1736.56   51.50
   2   4  -2 1666.24   49.58
  -2  -4  -2 1757.02   53.46
   2  -4   2 1691.22   52.69
   1  -4   2 3445.17  100.00
  -1  -4  -2 3302.13  100.72
   1   4  -2 3308.66  101.63
  -1   4   2 3442.19  101.24
  -1   4   2 3284.98   97.34
   1  -4   2 3366.32  100.41
  -1  -4  -2 3306.75  101.02
   1   4  -2 3476.22   96.58
   0   4  -2  245.09    9.64
   0   4  -2  251.28    9.94
   0  -4  -2  254.79   10.47
   0   4  -2  261.27   10.20
   0   4   2  262.88   10.04
   0   4   2  260.54    9.79
   0  -4   2  249.85    9.86
   0   4   2  265.13    8.90
   0  -4   2  240.36   10.16
   0  -4  -2  248.28   10.40
   1   4   2 3627.20   98.19
   1  -4  -2 3228.29  102.63
   1  -4  -2 3477.08  102.08
   1   4   2 3505.21  102.37
  -1   4  -2 3309.71   98.82
  -1   4  -2 3446.40  102.66
  -1  -4   2 3292.78  102.08
  -1  -4   2 3473.42  102.51
  -2   4  -2 1685.31   51.98
  -2  -4   2 1738.98   53.79
  -2  -4   2 1755.65   54.04
   2   4   2 1744.68   53.67
  -2   4  -2 1774.47   53.27
   2  -4  -2 1655.85   54.19
   2  -4  -2 1682.88   52.90
   2   4   2 1756.87   53.48
   2  -4  -2 1767.36   52.71
   2   4   2 1730.03   50.37
   3   4   2  167.16    8.46
   3  -4  -2  181.36    7.99
   3   4   2  181.96    6.65
  -3   4  -2  174.11    7.93
   3   4   2  170.36    8.54
  -3  -4   2  165.16    8.73
   3  -4  -2  189.04    7.86
  -3  -4   2  205.27    6.54
  -3   4  -2  175.46    8.60
   3  -4  -2  189.48    6.55
   3  -4  -2  187.69    9.52
  -3  -4   2  200.67    9.47
   4  -4  -2   36.30    3.47
  -4   4  -2   34.36    4.17
  -4  -4   2   37.92    4.54
   4  -4  -2   33.11    2.83
   4  -4  -2   32.25    4.54
  -4   4  -2   37.37    3.54
   4  -4  -2   38.89    3.56
   4   4   2   38.41    2.34
   4   4   2   39.02    4.01
   4   4   2   40.79    4.40
  -5   4  -2  644.41   22.77
   5  -4  -2  618.51   21.19
   5  -4  -2  579.36   24.10
   5   4   2  626.27   23.81
   5  -4  -2  658.99   21.08
  -5   4  -2  621.70   22.33
   5  -4  -2  619.72   21.14
   5   4   2  639.62   22.75
  -5  -4   2  625.97   23.81
  -6   4  -2  159.25    9.13
  -6  -4   2  147.10    9.61
   6   4   2  139.02    9.26
  -6   4  -2  152.34    8.69
   6  -4  -2  153.89    7.55
  -6   4  -2  168.07    9.72
   6   4   2  143.69    8.58
   6  -4  -2  157.62    7.83
   7   4   2   99.46    8.41
   7   4   2   97.82    7.32
  -7   4  -2  114.54    8.70
  -7  -4   2   91.39    8.14
  -7   4  -2  109.45    8.15
   7  -4  -2  105.79    6.53
  -8  -4   2   10.63    4.71
  -8   4  -2   19.03    5.05
   8   4   2   13.72    4.17
  -8   4  -2   12.30    4.60
   8   4   2   16.36    4.48
   8  -4  -2   15.50    3.59
   9  -4  -2   93.92    7.01
  -9  -4   2  101.45    9.71
  -9   4  -2   97.87   10.22
   9   4   2   96.39    8.38
   9   4   2  106.98   10.27
  10   4   2   62.54    8.85
  10  -4  -2   72.37    6.81
  10   4   2   93.85    9.27
 -10  -4   2   86.43   10.52
 -10   4  -2   76.30    9.93
  10   5  -2   14.40    6.63
  10   5  -2   13.87    6.53
  10  -5   2   17.58    7.09
  10  -5   2   12.42    3.16
 -10  -5  -2    9.71    6.74
   9  -5   2  123.23   11.25
  -9  -5  -2  131.79   11.05
   9   5  -2  134.40   10.78
   9   5  -2  137.20   11.56
   9  -5   2  118.61    6.04
  -8  -5  -2  232.85   14.15
   8  -5   2  238.72    8.93
  -8   5   2  246.77   13.34
   8   5  -2  247.12   14.89
   8  -5   2  236.73   14.38
   8   5  -2  227.78   13.94
   7   5  -2   83.13    7.97
   7   5  -2   86.82    8.35
  -7   5   2   85.07    8.15
   7  -5   2   96.60    9.22
  -7  -5  -2   93.82    9.03
   7  -5   2   88.20    4.36
   6   5  -2   81.77    7.40
  -6   5   2   83.35    7.04
  -6  -5  -2   84.63    7.31
   6  -5   2   73.64    3.98
   6   5  -2   83.44    7.36
   6  -5   2   78.09    3.94
   6  -5   2   81.77    7.35
  -5   5   2   88.31    6.69
   5   5  -2   94.88    7.06
   5  -5   2   78.26    4.11
   5   5  -2   89.42    7.24
   5  -5   2   71.85    4.08
   5  -5   2   76.06    6.67
  -5  -5  -2   69.19    6.39
   4  -5   2  399.07   16.36
   4  -5   2  397.66   13.73
   4  -5   2  404.99   13.56
   4   5  -2  374.85   16.41
  -4  -5  -2  414.74   16.79
   4   5  -2  383.90   16.66
  -4   5   2  384.15   15.78
  -3   5   2  684.52   23.87
   3  -5   2  715.29   22.53
   3  -5   2  688.01   22.65
  -3  -5  -2  663.06   24.72
   3   5  -2  668.61   24.83
  -3  -5  -2  717.11   24.87
   3   5  -2  702.61   25.04
   3  -5   2  696.16   24.52
   2   5  -2  510.62   19.12
   2  -5   2  533.27   18.93
  -2   5   2  488.90   18.48
  -2  -5  -2  525.28   19.40
  -2  -5  -2  509.15   19.41
   2   5  -2  536.71   16.98
   2  -5   2  531.81   17.90
   2  -5   2  516.48   18.02
   2   5  -2  536.33   19.59
  -1   5   2  675.65   20.77
   1   5  -2  710.47   21.77
   1   5  -2  699.33   23.31
  -1   5   2  650.58   22.29
   1  -5   2  654.95   22.71
   1  -5   2  646.50   22.70
  -1  -5  -2  645.42   23.33
   1   5  -2  712.86   23.64
  -1  -5  -2  628.23   23.36
   0   5   2  402.59   13.67
   0  -5  -2  372.63   15.23
   0   5   2  396.58   14.45
   0   5  -2  427.27   14.61
   0  -5   2  397.81   14.92
   0  -5   2  383.59   15.18
   0  -5  -2  399.46   15.58
   0   5   2  410.50   15.07
   0   5  -2  434.38   15.33
   0   5  -2  406.27   14.85
   1   5   2  690.79   21.42
   1  -5  -2  664.03   22.84
   1  -5  -2  672.08   23.31
  -1  -5   2  623.54   22.94
   1   5   2  645.39   22.64
  -1   5  -2  629.58   22.01
  -1  -5   2  629.61   22.44
   1   5   2  683.87   21.90
  -1   5  -2  664.24   22.10
   2   5   2  511.97   19.02
  -2   5  -2  514.27   18.63
  -2   5  -2  556.64   18.22
   2   5   2  527.35   18.56
   2   5   2  527.65   17.06
   2  -5  -2  486.06   18.42
   2  -5  -2  505.44   19.48
  -2  -5   2  535.90   19.72
  -2  -5   2  512.35   19.06
   3   5   2  723.24   21.55
   3  -5  -2  702.56   21.29
  -3  -5   2  682.67   21.28
   3  -5  -2  651.55   25.01
   3   5   2  701.22   24.60
  -3   5  -2  710.64   23.38
   3   5   2  690.81   24.42
  -3  -5   2  678.88   24.70
   3  -5  -2  722.99   23.36
  -3  -5   2  687.10   25.01
  -3   5  -2  699.19   24.15
   3  -5  -2  666.87   23.47
  -4   5  -2  394.13   16.03
   4  -5  -2  399.67   17.24
   4  -5  -2  385.13   14.79
  -4  -5   2  379.33   16.41
   4   5   2  392.98   16.31
  -4   5  -2  418.54   15.07
   4   5   2  388.24   16.10
   4  -5  -2  402.96   13.32
   4  -5  -2  404.06   14.63
   5  -5  -2   84.19    7.15
   5   5   2   77.50    6.46
   5   5   2   76.68    6.31
   5  -5  -2   84.75    5.41
  -5   5  -2   83.77    6.77
  -5   5  -2   76.33    5.68
  -5  -5   2   87.93    7.05
   6   5   2   80.80    7.01
  -6   5  -2   73.73    6.12
   6   5   2   84.41    6.83
  -6   5  -2   75.41    6.93
   6  -5  -2   81.88    8.11
   6  -5  -2   81.00    5.54
  -6  -5   2   74.90    7.05
   7   5   2   78.63    7.07
  -7  -5   2   86.26    7.96
  -7   5  -2   96.71    7.82
   7   5   2   81.51    7.84
   7  -5  -2   84.45    9.00
   7  -5  -2   85.93    5.94
   8  -5  -2  240.05   11.00
  -8  -5   2  219.70   13.99
  -8   5  -2  249.68   13.41
   8   5   2  223.37   12.67
   8   5   2  235.33   14.19
   8  -5  -2  201.34   14.07
   9  -5  -2  136.76    8.34
   9   5   2  123.63   11.04
  -9  -5   2  136.59   11.44
   9   5   2  117.89    9.66
   9  -5  -2  128.38   11.33
  10   5   2   15.83    5.74
  10  -5  -2    8.29    6.70
  10   5   2   19.47    7.07
 -10  -5   2   13.86    6.69
  10  -5  -2   22.17    4.85
  10   6  -2  106.52   11.56
  10  -6   2   91.26   11.50
 -10  -6  -2   68.33   10.29
  10   6  -2   71.33   10.15
  10  -6   2   84.41    5.72
   9  -6   2   16.91    6.38
  -9   6   2    2.93    5.83
   9   6  -2    4.67    5.23
   9   6  -2    5.25    5.16
   9  -6   2   11.53    2.84
  -9  -6  -2   -3.47    4.70
   8  -6   2   29.06    3.37
   8  -6   2   25.64    6.08
  -8  -6  -2   20.39    5.35
  -8   6   2   32.46    6.46
   8   6  -2   31.40    6.63
  -7   6   2  168.27   10.99
   7   6  -2  145.86   11.23
   7  -6   2  195.13   12.00
   7   6  -2  159.36   11.28
  -7  -6  -2  158.10   11.22
   7  -6   2  163.78    7.32
  -6  -6  -2  632.38   26.32
  -6   6   2  675.00   25.60
   6  -6   2  689.07   26.68
   6   6  -2  657.30   26.89
   6   6  -2  672.81   26.69
   6  -6   2  680.67   22.13
  -5   6   2  421.07   17.47
   5   6  -2  404.97   18.21
   5   6  -2  404.37   18.25
   5  -6   2  406.93   14.72
  -5  -6  -2  410.17   18.21
   5  -6   2  398.64   17.71
   4   6  -2   41.81    5.14
   4  -6   2   28.98    4.53
   4  -6   2   36.46    3.69
  -4  -6  -2   32.55    4.68
  -4   6   2   38.43    5.06
   4   6  -2   34.30    5.08
   3  -6   2  641.02   22.78
  -3  -6  -2  696.45   25.10
  -3   6   2  658.23   23.85
   3   6  -2  650.74   24.70
  -3  -6  -2  670.32   24.94
   3  -6   2  652.66   24.32
   3  -6   2  701.15   22.84
   3   6  -2  677.47   25.12
   3   6  -2  701.54   21.30
   2  -6   2  705.22   25.42
  -2   6   2  718.24   25.09
   2  -6   2  724.37   24.98
   2   6  -2  729.73   25.94
  -2  -6  -2  703.01   26.03
   2   6  -2  759.16   26.46
   2  -6   2  765.60   24.81
   2   6  -2  756.47   23.40
  -2  -6  -2  710.95   26.28
   1   6  -2 1002.17   32.77
  -1  -6  -2 1003.26   33.03
  -1   6   2  917.08   31.22
   1  -6   2  956.38   32.01
   1   6  -2  973.36   32.32
   1  -6   2  943.71   32.06
  -1  -6  -2  952.86   32.86
  -1   6   2  973.90   29.74
   1   6  -2  951.40   30.45
   0   6  -2  180.88    8.21
   0  -6  -2  151.78    8.69
   0   6   2  168.20    6.90
   0   6   2  163.53    7.96
   0   6   2  161.73    8.22
   0   6  -2  179.64    8.58
   0  -6   2  145.69    8.03
   0  -6   2  151.27    8.36
   0   6  -2  160.80    7.97
   0  -6  -2  146.82    8.43
   1   6   2 1001.84   31.82
  -1   6  -2  987.47   31.94
   1   6   2  990.18   30.99
  -1  -6   2  986.20   32.90
   1   6   2 1010.95   33.01
  -1  -6   2  942.34   33.15
   1  -6  -2  958.78   32.90
  -1   6  -2  988.08   32.02
   1  -6  -2  969.23   33.37
   2   6   2  704.49   26.12
   2   6   2  749.65   25.65
  -2  -6   2  837.63   27.46
   2  -6  -2  709.14   25.83
  -2   6  -2  731.06   25.00
   2  -6  -2  736.14   26.87
  -2   6  -2  765.43   25.80
  -2  -6   2  778.40   26.61
   2   6   2  729.24   23.87
   3   6   2  675.24   21.35
   3  -6  -2  662.20   25.14
   3   6   2  688.07   24.65
  -3  -6   2  659.97   24.69
  -3   6  -2  681.44   22.89
   3   6   2  661.20   24.10
  -3   6  -2  669.37   24.03
  -3  -6   2  666.85   24.98
   3  -6  -2  669.69   23.62
  -4   6  -2   41.56    5.30
   4  -6  -2   44.62    4.54
   4   6   2   36.16    4.82
   4  -6  -2   46.22    5.56
  -4   6  -2   44.07    4.19
   4   6   2   46.48    5.24
  -4  -6   2   42.92    5.42
   5   6   2  432.02   17.95
   5   6   2  420.29   18.14
   5  -6  -2  392.21   18.52
  -5   6  -2  411.46   15.98
   5  -6  -2  431.56   16.15
  -5  -6   2  401.97   18.02
  -5   6  -2  413.78   17.51
  -6   6  -2  683.18   25.90
  -6  -6   2  709.45   27.18
   6   6   2  671.31   26.71
   6  -6  -2  647.20   27.24
   6  -6  -2  662.65   23.50
   6   6   2  646.53   25.77
  -7   6  -2  166.50   11.01
  -7  -6   2  165.24   11.65
   7  -6  -2  157.06   11.70
   7   6   2  166.53   11.53
   7   6   2  154.65   10.62
   7  -6  -2  178.33    8.99
   8  -6  -2   29.57    4.44
   8  -6  -2   22.76    6.10
   8   6   2   21.06    5.53
  -8  -6   2   27.95    5.98
   8   6   2   10.23    4.48
   9  -6  -2   11.70    4.05
   9   6   2    5.50    4.69
   9  -6  -2   -0.94    5.32
  -9   6  -2   17.56    6.16
   9   6   2   13.17    5.06
  -9  -6   2    5.13    5.68
  10  -6  -2   79.50   10.94
  10   6   2   93.73   11.28
  10  -6  -2   70.38    6.75
  10   6   2   84.53   10.12
 -10  -6   2   76.42   10.77
   9  -7   2  138.89   12.26
   9   7  -2  147.10   12.29
   9  -7   2  145.83    7.67
   9   7  -2  133.32   11.89
  -9   7   2  137.45   11.91
  -9  -7  -2  148.00   12.45
   8   7  -2  116.50   10.46
  -8  -7  -2  107.49   10.17
  -8   7   2  115.84    9.91
   8   7  -2  119.51   10.83
   8  -7   2  126.00    6.96
   8  -7   2  124.88   10.99
   7   7  -2  175.58   12.50
  -7  -7  -2  184.50   12.31
   7  -7   2  199.31   12.68
   7   7  -2  193.51   13.11
   7  -7   2  187.15    8.82
  -7   7   2  180.25   12.01
   6   7  -2   84.23    8.26
   6  -7   2   80.98    8.14
   6   7  -2   78.87    8.33
   6  -7   2   70.88    5.47
  -6   7   2   88.26    8.29
  -6  -7  -2   72.27    7.72
  -5  -7  -2   73.13    7.58
  -5   7   2   63.82    6.96
   5  -7   2   63.95    5.28
   5   7  -2   76.37    7.92
   5   7  -2   64.28    7.11
   5  -7   2   61.25    6.96
   4   7  -2  284.37   14.25
   4  -7   2  296.91   12.39
  -4  -7  -2  289.19   14.50
  -4   7   2  274.92   13.70
   4   7  -2  303.16   14.93
   4  -7   2  309.55   14.28
  -3   7   2  222.35   11.27
   3  -7   2  219.97   10.42
   3   7  -2  233.97   12.43
   3   7  -2  224.64   11.53
   3  -7   2  228.24   11.39
   3   7  -2  206.02    8.95
  -3  -7  -2  232.84   12.10
   2  -7   2  137.87    8.34
   2  -7   2  152.12    8.46
  -2  -7  -2  150.91    9.26
   2   7  -2  146.56    7.27
   2   7  -2  153.62    8.71
   2   7  -2  155.29    9.56
  -2  -7  -2  142.98    8.81
  -2   7   2  171.14    9.09
  -1   7   2  296.95   10.69
  -1  -7  -2  275.81   13.46
   1   7  -2  319.16   13.89
   1   7  -2  294.61   12.93
  -1  -7  -2  298.88   13.97
  -1   7   2  297.62   12.91
   1  -7   2  313.80   13.51
   1   7  -2  304.94   12.32
   1  -7   2  310.06   13.18
   0   7   2  863.64   27.73
   0  -7   2  812.06   28.64
   0   7  -2  819.00   27.58
   0  -7   2  812.47   29.15
   0  -7  -2  811.17   29.33
   0  -7  -2  833.49   29.49
   0   7  -2  813.37   28.16
   0   7  -2  846.47   28.80
   0   7   2  822.01   28.59
   0   7   2  811.04   26.77
  -1  -7   2  282.20   13.05
   1   7   2  284.48   13.05
   1   7   2  302.60   12.03
  -1   7  -2  298.31   12.00
   1  -7  -2  267.00   13.12
  -1   7  -2  287.75   12.60
  -1  -7   2  294.50   13.67
   1  -7  -2  290.68   13.44
   1   7   2  307.90   12.01
   2  -7  -2  163.89    9.15
   2   7   2  155.36    8.28
  -2   7  -2  160.71    9.02
  -2  -7   2  185.62   10.36
  -2   7  -2  162.24    7.96
   2  -7  -2  161.97    9.58
   2   7   2  175.42    9.65
  -2  -7   2  159.42    9.29
   2   7   2  158.96    7.80
  -3  -7   2  202.48   11.29
   3  -7  -2  216.65   12.02
  -3   7  -2  224.44   11.44
  -3   7  -2  255.69   10.26
   3   7   2  232.54   11.22
   3  -7  -2  206.53   10.89
   3   7   2  241.54   12.04
   3   7   2  244.58    9.55
  -3  -7   2  226.92   12.29
   4   7   2  321.78   14.37
   4  -7  -2  299.90   13.35
   4   7   2  291.70   14.42
  -4  -7   2  285.19   14.53
   4  -7  -2  294.47   15.02
  -4   7  -2  312.00   12.45
  -4   7  -2  341.54   14.95
   5   7   2   73.10    7.10
  -5  -7   2   79.31    7.75
   5  -7  -2   63.86    5.82
   5   7   2   70.57    7.30
  -5   7  -2   74.95    7.53
   5  -7  -2   63.56    7.43
   6  -7  -2   80.17    8.54
   6   7   2   77.42    8.05
  -6  -7   2   80.73    7.70
  -6   7  -2   82.00    8.17
   6  -7  -2   69.54    6.07
   6   7   2   74.55    7.69
   7  -7  -2  184.46    9.62
   7   7   2  195.17   12.51
   7  -7  -2  170.84   12.68
  -7   7  -2  179.02   11.88
  -7  -7   2  176.10   12.50
   7   7   2  176.47   11.62
  -8   7  -2  131.99   10.44
   8   7   2  118.96   10.62
  -8  -7   2  108.42   10.76
   8  -7  -2  101.99    7.39
   8   7   2  105.43    9.65
   8  -7  -2  116.08   11.52
  -9  -7   2  131.12   12.83
   9   7   2  137.77   12.25
   9   7   2  128.24   10.85
   9  -7  -2  138.29   12.55
  -9   7  -2  142.96   11.71
   9  -7  -2  136.26    8.73
   9  -8   2   36.93    4.90
   9   8  -2   30.32    8.02
   9   8  -2   34.84    8.02
  -9  -8  -2   33.03    7.22
   9  -8   2   41.05    8.48
   8   8  -2   10.58    5.91
   8  -8   2    8.07    3.57
   8   8  -2    9.65    5.70
   8  -8   2    3.93    5.67
  -8   8   2   17.30    5.59
  -8  -8  -2   -0.55    4.16
   7  -8   2    5.92    4.45
  -7  -8  -2    6.87    4.66
  -7   8   2    4.57    4.48
   7   8  -2    3.44    4.37
   7  -8   2    5.44    3.51
   7   8  -2    9.60    4.49
   6   8  -2   73.82    8.83
  -6   8   2   86.93    8.73
  -6  -8  -2   72.69    7.91
   6  -8   2   62.67    5.83
   6  -8   2   77.92    8.26
   6   8  -2   73.77    8.07
   5   8  -2  246.27   14.47
   5  -8   2  236.54   13.42
   5  -8   2  251.06   11.73
  -5   8   2  262.94   13.93
  -5  -8  -2  242.76   13.92
   5   8  -2  242.77   13.92
  -4   8   2  175.01   10.53
  -4  -8  -2  174.22   11.19
   4   8  -2  173.58   11.49
   4  -8   2  173.51   10.64
   4   8  -2  180.25   10.79
   4  -8   2  170.14    9.51
   3   8  -2   40.22    5.36
   3  -8   2   34.17    5.17
  -3   8   2   41.12    5.47
  -3  -8  -2   38.60    5.41
   3   8  -2   38.74    5.59
   3  -8   2   41.31    5.17
   2  -8   2  187.62   10.39
  -2   8   2  186.59   10.61
   2  -8   2  190.27   10.52
  -2  -8  -2  223.98   12.09
   2   8  -2  201.54   10.65
  -2  -8  -2  215.26   11.49
   2   8  -2  178.15    8.98
  -1   8   2  152.14    9.15
   1  -8   2  167.60    9.55
   1   8  -2  161.66    8.73
  -1  -8  -2  182.71   10.52
  -1  -8  -2  173.45   10.18
   1  -8   2  163.99    9.76
   1   8  -2  169.00    9.11
   0  -8   2   28.07    4.36
   0   8  -2   31.42    4.62
   0   8   2   23.86    4.01
   0  -8   2   24.94    4.64
   0  -8  -2   34.30    5.44
   0  -8  -2   33.24    4.73
   0   8   2   38.67    3.70
  -1   8  -2  166.59    8.55
  -1   8  -2  183.97    9.80
   1  -8  -2  184.72   10.47
   1  -8  -2  164.54   10.13
   1   8   2  169.11    8.86
  -1  -8   2  169.62    9.70
  -1  -8   2  176.66   10.54
   1   8   2  161.85    8.37
  -2  -8   2  167.78   11.05
   2  -8  -2  179.69   10.51
   2   8   2  211.37   10.02
  -2  -8   2  170.87   10.38
  -2   8  -2  194.85    9.08
   2   8   2  197.26   10.92
   2  -8  -2  180.85   10.78
  -2   8  -2  177.55   10.30
   2   8   2  201.87    9.38
   3  -8  -2   36.87    5.00
   3  -8  -2   43.13    5.87
  -3  -8   2   34.09    5.31
   3   8   2   38.50    5.00
  -3   8  -2   31.01    5.13
   3   8   2   35.67    5.07
  -4  -8   2  189.26   11.27
   4  -8  -2  179.53   11.35
   4   8   2  181.33   11.13
  -4   8  -2  171.38   10.64
   4  -8  -2  174.98   10.16
   4   8   2  192.28   10.81
   5  -8  -2  263.11   12.77
   5  -8  -2  239.41   14.27
   5   8   2  241.81   13.41
  -5  -8   2  239.48   13.70
   5   8   2  267.07   14.28
  -5   8  -2  264.28   14.06
   6  -8  -2   67.27    6.74
   6   8   2   67.89    7.90
  -6  -8   2   73.67    8.29
   6   8   2   64.75    7.71
  -6   8  -2   72.55    7.92
   6  -8  -2   75.67    8.46
   7  -8  -2    7.89    3.88
  -7  -8   2    4.17    4.90
  -7   8  -2    1.11    4.65
   7   8   2    4.15    4.93
   7   8   2    5.64    4.48
   7  -8  -2   -0.13    4.86
  -8  -8   2   10.01    6.01
  -8   8  -2    4.70    5.29
   8   8   2    6.26    5.29
   8   8   2    3.28    5.18
   8  -8  -2    7.80    5.89
   9   8   2   34.19    7.90
   9  -8  -2   36.85    5.78
   9   8   2   35.89    8.17
   9  -8  -2   34.60    8.33
  -9  -8   2   28.56    7.68
  -9   8  -2   37.90    8.11
  -8   9   2   76.90    9.92
   8   9  -2   74.07    9.92
   8   9  -2   78.60   10.61
  -8  -9  -2   76.67   10.17
   8  -9   2   84.88    6.96
   8  -9   2   69.74   10.23
   7  -9   2   32.68    4.99
  -7  -9  -2   24.60    6.20
  -7   9   2   35.79    7.05
   7   9  -2   29.56    7.26
   7   9  -2   26.45    6.56
   7  -9   2   32.30    7.53
   6   9  -2  232.85   13.96
  -6   9   2  184.07   12.46
   6  -9   2  189.44   10.44
   6   9  -2  203.72   13.98
  -6  -9  -2  183.08   12.91
   6  -9   2  209.04   13.62
   5   9  -2  177.95   11.70
  -5  -9  -2  157.07   11.54
  -5   9   2  175.00   11.63
   5  -9   2  170.13    9.92
   5  -9   2  193.18   12.01
  -4   9   2  326.64   16.19
   4  -9   2  324.48   15.18
  -4  -9  -2  297.83   16.34
   4   9  -2  359.31   16.92
   4  -9   2  355.62   16.63
   3  -9   2  586.09   23.03
   3   9  -2  599.75   23.92
  -3   9   2  579.82   23.43
  -3  -9  -2  573.95   24.48
   3  -9   2  591.39   23.77
  -2   9   2  181.11   10.76
   2   9  -2  199.47    9.85
  -2  -9  -2  196.25   12.36
   2  -9   2  216.93   11.55
  -2  -9  -2  187.07   11.66
   2  -9   2  181.04   11.05
   2   9  -2  198.79   11.05
   1   9  -2   23.06    4.21
  -1  -9  -2   16.81    4.66
   1   9  -2   21.08    4.02
  -1   9   2   29.01    4.65
   1  -9   2   21.64    4.79
   1  -9   2   28.05    4.92
  -1  -9  -2   24.84    4.97
   0  -9   2   -3.91    2.59
   0  -9  -2   -0.07    3.34
   0   9   2   -0.32    2.34
   0  -9  -2    3.91    3.85
   0   9  -2    1.37    3.02
   0  -9   2    1.71    3.49
   0   9  -2    0.48    2.42
  -1  -9   2   28.22    4.87
  -1  -9   2   25.11    5.47
   1  -9  -2   23.26    4.64
   1   9   2   21.85    3.79
   1   9   2   24.54    4.04
   1  -9  -2   30.03    5.08
  -1   9  -2   21.22    3.68
  -1   9  -2   16.18    3.89
  -2  -9   2  185.74   11.27
   2   9   2  197.80    9.95
   2  -9  -2  201.95   11.59
  -2  -9   2  193.11   12.03
   2   9   2  191.51   10.30
  -2   9  -2  198.03   11.14
   2  -9  -2  190.99   11.63
  -3   9  -2  551.69   23.13
   3  -9  -2  593.87   23.58
  -3  -9   2  624.35   24.43
   3   9   2  592.07   23.08
   3  -9  -2  551.44   24.06
   4   9   2  328.53   16.87
   4  -9  -2  331.02   15.55
   4  -9  -2  327.17   16.85
  -4  -9   2  337.62   16.83
  -4   9  -2  330.32   16.33
   4   9   2  330.36   15.93
  -5   9  -2  164.74   11.25
   5   9   2  165.94   11.01
   5  -9  -2  173.06   12.12
  -5  -9   2  178.07   12.03
   5  -9  -2  175.99   10.47
   5   9   2  152.03   11.22
   6  -9  -2  187.81   11.22
  -6   9  -2  206.57   13.35
   6  -9  -2  194.15   13.61
  -6  -9   2  199.47   13.22
   6   9   2  190.05   12.64
   6   9   2  211.28   13.76
   7  -9  -2   22.01    6.71
   7  -9  -2   21.79    5.27
   7   9   2   17.85    5.73
  -7   9  -2   36.93    7.14
  -7  -9   2   40.37    7.58
   7   9   2   21.49    6.78
  -8  -9   2   74.45   10.43
   8   9   2   72.74    9.28
   8   9   2   75.87   10.05
   8  -9  -2   70.91   10.11
   8  -9  -2   82.30    8.04
  -8   9  -2   94.56   10.44
   8 -10   2    7.70    6.55
   7 -10   2   85.61    7.48
   7  10  -2   95.02   10.70
  -7 -10  -2   76.99    9.72
   7 -10   2   90.35   10.13
  -7  10   2   75.12    9.72
   6 -10   2  185.68   13.00
  -6  10   2  172.84   12.65
   6  10  -2  185.23   13.17
   6 -10   2  162.03   10.27
  -6 -10  -2  166.15   12.71
   5 -10   2  196.99   11.48
  -5 -10  -2  192.44   13.15
  -5  10   2  185.43   12.54
   5 -10   2  218.02   13.22
   5  10  -2  170.46   12.42
  -4 -10  -2   58.26    7.92
   4  10  -2   47.38    6.93
   4 -10   2   67.56    7.75
   4 -10   2   56.97    6.76
  -4  10   2   44.61    7.00
   3  10  -2   46.86    6.42
   3 -10   2   43.10    6.38
  -3 -10  -2   46.65    7.06
  -3  10   2   42.18    6.42
   3 -10   2   43.98    6.57
  -2 -10  -2   82.72    8.10
  -2  10   2   92.98    8.29
   2 -10   2  116.14    9.02
   2  10  -2  114.08    8.49
   2 -10   2  108.27    8.69
   1  10  -2  849.00   28.98
   1 -10   2  784.09   30.30
   1 -10   2  785.02   30.76
  -1 -10  -2  814.16   31.84
   1  10  -2  821.34   29.63
  -1 -10  -2  789.36   31.20
  -1  10   2  779.77   29.37
   0  10   2  645.73   24.38
   0 -10  -2  617.13   26.19
   0 -10  -2  615.79   25.96
   0 -10   2  621.05   25.99
   0  10  -2  633.81   24.36
   0 -10   2  659.29   25.61
   0  10  -2  658.41   24.11
   1  10   2  818.76   28.53
  -1 -10   2  788.48   31.02
   1 -10  -2  781.27   30.89
   1 -10  -2  805.98   31.02
  -1  10  -2  782.46   29.12
  -1 -10   2  780.57   30.14
   2  10   2   98.42    7.56
  -2  10  -2   91.93    8.34
  -2 -10   2  108.87    8.83
   2 -10  -2   91.31    8.52
   2  10   2  104.59    7.78
   2 -10  -2  107.02    8.94
   3  10   2   43.46    6.02
   3 -10  -2   42.39    6.81
   3 -10  -2   56.68    7.09
  -3 -10   2   51.87    6.76
  -3  10  -2   50.35    7.02
   4  10   2   51.37    6.72
   4 -10  -2   38.58    6.49
  -4 -10   2   59.05    7.78
  -4  10  -2   45.40    6.61
   4 -10  -2   70.39    7.52
   5 -10  -2  199.68   12.15
   5 -10  -2  180.57   13.15
  -5 -10   2  194.30   13.12
   5  10   2  198.14   12.67
  -5  10  -2  195.71   12.74
  -6 -10   2  199.07   13.39
   6  10   2  179.08   12.52
   6 -10  -2  155.02   10.86
   6 -10  -2  162.32   12.79
  -6  10  -2  167.50   12.44
  -7 -10   2   88.41   10.33
   7 -10  -2   82.50   10.38
  -7  10  -2  104.66   11.17
   7  10   2   98.38   10.62
   7 -10  -2   92.12    8.93
   8 -10  -2    9.70    6.58
   7  11  -2   97.53   11.13
   7 -11   2  108.54   11.46
  -7  11   2  109.61   11.53
   7 -11   2   97.13    8.94
  -7 -11  -2   80.05   10.85
   6 -11   2   10.64    5.35
   6  11  -2   10.85    5.96
   6 -11   2   11.97    6.02
  -6  11   2   17.51    6.34
  -6 -11  -2   13.20    6.39
   5  11  -2  110.26   11.02
   5 -11   2  112.25    9.20
  -5  11   2  113.68   10.99
  -5 -11  -2  116.17   10.90
   5 -11   2  105.76   10.72
   4 -11   2    8.04    4.69
   4  11  -2    1.93    4.89
   4 -11   2    4.61    4.83
  -4  11   2   17.42    5.70
  -4 -11  -2    2.06    4.61
   3 -11   2  201.78   12.58
  -3 -11  -2  165.09   12.50
   3  11  -2  202.62   12.29
  -3  11   2  188.74   12.13
   3 -11   2  159.24   11.57
  -2  11   2   77.11    8.35
  -2 -11  -2   70.39    8.59
   2 -11   2   83.91    8.63
   2 -11   2   83.39    8.79
   2  11  -2   80.51    7.75
  -1  11   2  185.45   11.29
  -1 -11  -2  159.43   11.71
   1 -11   2  157.69   11.71
   1 -11   2  150.34   10.93
   1  11  -2  173.89   10.67
   0  11  -2  151.72   10.39
   0 -11  -2  151.34   10.97
   0  11   2  159.11   10.40
   0 -11   2  160.22   11.85
   0 -11  -2  159.29   11.82
   0 -11   2  155.90   10.89
  -1 -11   2  166.47   11.26
   1 -11  -2  170.26   12.25
  -1  11  -2  159.89   10.85
   1 -11  -2  146.38   11.05
   1  11   2  176.10   10.56
  -1 -11   2  154.45   11.72
  -2  11  -2   81.23    8.33
   2 -11  -2   76.42    8.75
   2 -11  -2   67.56    7.87
  -2 -11   2   76.18    8.56
  -3  11  -2  191.49   12.58
   3 -11  -2  193.71   13.11
   3 -11  -2  202.55   12.82
  -3 -11   2  177.72   12.53
   4 -11  -2   -4.38    4.35
   4  11   2   -0.42    3.99
   4 -11  -2   -4.31    3.86
  -4  11  -2   -0.44    4.41
  -4 -11   2    4.20    4.49
   5  11   2  121.02   10.71
   5 -11  -2  114.93   10.72
  -5  11  -2   97.50   10.63
   5 -11  -2  131.60   10.20
  -5 -11   2  103.14   10.79
   6 -11  -2   10.13    5.73
   6  11   2   15.60    5.89
  -6 -11   2    8.70    5.63
   6 -11  -2    6.25    5.85
  -6  11  -2    3.94    4.96
   7 -11  -2  114.01   12.48
  -7  11  -2  119.32   12.02
   7 -11  -2   91.82    9.81
   7  11   2  119.90   11.85
  -7 -11   2  108.34   11.96
   6  12  -2  113.68   11.89
   6 -12   2  105.76   11.92
  -6 -12  -2  102.35   11.72
  -6  12   2   97.80   11.27
   6 -12   2  112.53   10.80
   5 -12   2  104.98   10.33
   5 -12   2  120.10   11.52
  -5  12   2  117.76   11.80
  -5 -12  -2  109.82   11.81
   5  12  -2  120.82   11.40
   4 -12   2   10.16    5.74
  -4 -12  -2   16.07    5.64
  -4  12   2   16.09    6.16
   4  12  -2   12.79    5.48
   4 -12   2   14.90    5.99
  -3 -12  -2   95.51   10.17
   3 -12   2  101.62   10.44
   3 -12   2   88.04    9.81
  -3  12   2  103.14   10.33
  -2 -12  -2  122.28   10.83
   2 -12   2  120.67   10.41
  -2  12   2  132.39   10.69
   2 -12   2  112.36   10.51
   1 -12   2   55.58    7.56
  -1 -12  -2   51.68    8.23
  -1  12   2   43.16    7.14
   1 -12   2   61.31    8.13
   0 -12   2    3.23    4.59
   0 -12  -2  -11.44    5.17
   0  12  -2   -6.79    3.67
   0 -12   2    2.31    4.21
   0 -12  -2   -4.30    3.85
   0  12   2   -3.19    4.03
   1 -12  -2   48.02    7.78
   1 -12  -2   44.76    8.08
  -1  12  -2   47.49    7.24
   1  12   2   61.32    7.56
  -1 -12   2   52.32    7.39
   2 -12  -2  116.41   10.69
  -2  12  -2  110.31   10.06
  -2 -12   2  118.26   10.42
   2 -12  -2  124.37   10.78
   3 -12  -2  115.93   11.15
  -3  12  -2  105.79   10.60
   3 -12  -2  114.94   10.43
  -3 -12   2  100.86   10.40
  -4 -12   2   12.10    5.93
   4 -12  -2   17.20    6.39
  -4  12  -2   12.82    5.70
   4 -12  -2   10.53    5.97
   5 -12  -2  117.36   10.29
  -5 -12   2  121.95   12.06
   5 -12  -2  126.97   12.36
  -5  12  -2  121.17   11.19
   6 -12  -2  109.80   10.59
   6  12   2   95.55   10.80
  -6 -12   2   99.45   11.32
   6 -12  -2   99.12   11.74
  -6  12  -2  102.91   11.65
  -4 -13  -2   59.47    8.94
  -4  13   2   53.37    8.56
   4 -13   2   63.45    8.91
   4 -13   2   46.61    8.83
   3 -13   2   62.99    9.20
  -3  13   2   62.59    8.96
  -3 -13  -2   58.74    8.71
   3 -13   2   42.58    9.02
  -2  13   2   60.82    8.37
   2 -13   2   56.72    8.65
  -2 -13  -2   61.55    8.70
   2 -13   2   43.12    8.74
  -1 -13  -2  202.70   14.43
   1 -13   2  203.83   13.75
  -1  13   2  184.53   12.93
   1 -13   2  191.13   14.14
   0  13  -2    7.65    5.32
   0 -13   2   23.84    7.09
   0 -13   2    5.50    5.55
   0 -13  -2   10.38    5.71
   0  13   2   17.78    5.99
   1 -13  -2  187.04   14.48
   1 -13  -2  161.61   12.79
  -1 -13   2  193.60   13.60
  -1  13  -2  185.33   12.91
   2 -13  -2   44.47    8.19
  -2 -13   2   64.59    9.11
  -2  13  -2   47.14    7.75
   2 -13  -2   57.71    9.07
  -3 -13   2   44.61    8.33
  -3  13  -2   52.25    8.62
   3 -13  -2   73.32    9.72
   3 -13  -2   68.10    9.92
  -4  13  -2   51.64    8.78
   4 -13  -2   54.06    9.47
  -4 -13   2   45.52    8.64
   4 -13  -2   47.48    8.75
   2 -14   2  132.39   13.08
  -2  14   2  104.39   11.20
  -2 -14  -2  128.58   12.22
   2 -14   2  124.48   11.74
  -1  14   2   36.50    7.48
   1 -14   2   29.21    8.22
   1 -14   2   38.27    7.81
  -1 -14  -2   38.86    8.14
   0 -14  -2  -13.22    5.48
   0 -14   2   -0.89    5.61
   1 -14  -2   39.54    8.53
  -1 -14   2   39.77    8.79
  -1  14  -2   51.48    8.12
   2 -14  -2  125.11   12.70
  -2  14  -2  126.16   11.67
  -2 -14   2  120.61   11.60
   0   0  -3   -2.63    0.86
   0   0  -3   -3.03    0.99
   0   0  -3    0.10    0.70
   0   0   3   -1.79    0.88
   0   0   3   -3.11    0.89
   1   0   3 3269.68   93.38
   1   0  -3 3141.30   93.94
  -1   0   3 3160.84   90.62
   1   0  -3 3197.75   94.81
   1   0   3 3202.49   90.79
  -1   0  -3 3323.88   95.13
  -1   0   3 2993.72   93.75
  -1   0   3 3148.36   93.52
   2   0   3 3727.31  111.35
  -2   0   3 3807.01  112.61
   2   0  -3 3805.93  113.36
   2   0  -3 3849.95  112.24
   2   0   3 3772.54  108.43
  -2   0   3 3921.43  108.23
   2   0   3 3737.41  111.35
  -2   0  -3 3896.70  113.82
  -2   0  -3 3682.62  111.90
  -3   0  -3   86.40    5.61
   3   0   3   86.03    3.87
   3   0  -3  114.35    5.54
   3   0   3   96.37    4.98
  -3   0   3  121.41    6.02
  -3   0  -3   97.66    5.10
   3   0   3   94.45    4.10
   4   0   3 1246.85   37.10
  -4   0  -3 1206.88   40.01
   4   0  -3 1225.06   38.35
  -4   0   3 1206.76   39.82
   4   0   3 1216.85   36.93
  -4   0   3 1261.53   36.79
   4   0  -3 1215.84   39.38
  -4   0  -3 1240.05   39.15
   4   0   3 1276.25   37.30
   4   0  -3 1201.57   38.68
   5   0   3  136.49    6.68
   5   0  -3  128.00    7.04
   5   0  -3  135.52    7.00
   5   0   3  129.61    5.78
  -5   0  -3  119.57    7.50
  -5   0  -3  129.34    7.51
   5   0  -3  136.02    7.54
  -5   0   3  137.05    6.30
   5   0   3  135.78    5.55
  -5   0   3  136.66    8.21
   6   0   3   41.67    3.64
  -6   0  -3   32.50    4.55
   6   0   3   34.11    2.92
   6   0   3   38.75    4.72
   6   0  -3   22.86    3.64
  -6   0   3   24.17    3.22
   6   0   3   43.43    4.07
  -6   0   3   22.43    4.03
   6   0  -3   23.29    3.79
   7   0   3   24.83    4.45
  -7   0   3   21.10    4.86
   7   0  -3   33.19    4.49
   7   0   3   36.79    3.29
  -7   0  -3   32.46    5.13
   7   0  -3   25.50    4.52
  -8   0   3   19.67    5.09
   8   0  -3   20.00    4.47
   8   0   3   24.80    3.37
  -8   0  -3   26.41    5.39
   8   0  -3   16.89    4.54
   8   0   3   26.73    4.80
  -9   0  -3   -6.30    3.79
   9   0   3   -2.17    2.66
   9   0   3   -1.61    3.20
   9   0  -3    0.56    3.44
   9   0  -3   -1.12    3.60
  -9   0   3    1.29    4.62
 -10   0   3   44.03    8.78
 -10   0  -3   56.41    8.84
  10   0  -3   36.22    6.67
  10   0   3   56.46    7.75
  10   0   3   49.71    5.65
  10   0  -3   51.75    7.80
  11   0  -3   44.11    7.68
 -11   0  -3   24.00    7.98
  11   0   3   33.36    5.91
 -11   0   3   34.59    8.67
  11   0   3   48.24    7.97
  11   1  -3   42.19    8.55
  11  -1   3   40.39    7.73
  10  -1   3   13.90    3.70
  10  -1   3    8.21    4.68
  10   1  -3   14.38    5.39
  10   1  -3   17.77    5.57
 -10  -1  -3    7.66    5.54
 -10   1   3   16.95    6.26
  -9   1   3   32.50    6.40
   9  -1   3   37.24    3.98
   9   1  -3   31.01    5.85
   9  -1   3   36.68    6.04
   9   1  -3   26.22    5.97
  -9  -1  -3   44.72    6.91
   8   1  -3   72.34    6.82
  -8   1   3   72.78    8.16
   8   1  -3   75.35    7.74
   8  -1   3   59.64    6.98
   8  -1   3   69.13    4.41
  -8  -1  -3   77.56    8.03
   7   1  -3   91.87    7.67
   7  -1   3  103.63    5.24
   7   1  -3   99.46    7.14
  -7   1   3   98.34    8.49
   7  -1   3  102.73    4.82
  -7   1   3  102.64    6.61
   7  -1   3  102.46    7.80
  -7  -1  -3  102.43    8.00
   6   1  -3   57.76    5.33
   6   1  -3   61.68    6.04
   6  -1   3   66.80    3.28
  -6   1   3   63.58    6.64
  -6  -1  -3   70.71    6.12
  -6   1   3   64.46    4.98
   5   1  -3  179.00    8.72
  -5   1   3  186.10    8.16
   5   1  -3  170.31    8.99
   5   1  -3  168.62    8.64
  -5  -1  -3  179.74    9.12
  -5   1   3  183.82    9.91
   4   1  -3  227.17   10.17
  -4  -1  -3  241.40   10.53
  -4   1   3  224.93   10.72
   4   1  -3  226.74    9.94
  -4   1   3  227.85    9.08
  -4  -1  -3  223.79    9.92
  -3  -1  -3 4807.45  140.13
   3   1  -3 4523.18  141.61
  -3   1   3 4771.91  135.07
   3   1  -3 4705.44  139.90
  -3  -1  -3 4874.26  142.10
  -2  -1  -3 9747.68  284.86
  -2   1   3 9044.82  282.13
   2   1  -3 9509.51  281.17
   2  -1   3 9686.99  287.03
   2  -1   3 9977.47  286.37
   2   1  -3 9617.53  284.77
  -2  -1  -3 9846.09  281.89
  -2   1   3 9756.98  272.25
   1   1  -3 5591.51  168.54
   1  -1   3 5857.81  163.37
  -1   1   3 5613.18  168.03
   1  -1   3 5758.73  168.13
  -1  -1  -3 5694.94  168.67
   1   1  -3 6007.23  170.83
   1  -1   3 5705.49  168.24
  -1   1   3 5616.92  163.04
  -1  -1  -3 5972.01  170.56
   0  -1   3 2579.53   74.45
   0  -1  -3 2590.64   76.92
   0   1   3 2535.70   74.34
   0  -1  -3 2676.84   77.55
   0   1  -3 2767.39   78.10
   0  -1  -3 2708.40   76.94
   0   1   3 2563.93   76.66
   0  -1   3 2417.07   76.60
   0  -1   3 2527.30   77.53
  -1  -1   3 5992.02  171.09
   1  -1  -3 5772.16  171.80
  -1   1  -3 6083.68  173.29
  -1  -1   3 5741.78  171.34
   1   1   3 5826.35  165.50
   1  -1  -3 6060.65  173.24
   1   1   3 5941.15  170.81
  -1  -1   3 5713.79  165.43
  -1   1  -3 5889.90  173.39
   1  -1  -3 5484.04  171.02
   2   1   3 9642.66  285.40
   2   1   3 9690.24  284.80
  -2  -1   3 9984.72  276.07
  -2   1  -3 9999.79  287.07
   2   1   3 9964.90  276.10
  -2  -1   3 9709.57  286.31
   2  -1  -3 9684.17  290.36
  -2   1  -3 9825.71  289.09
   2  -1  -3 9644.84  285.30
   3  -1  -3 4626.72  140.16
  -3  -1   3 4797.71  135.60
   3  -1  -3 4680.91  140.76
  -3   1  -3 4720.47  141.14
  -3  -1   3 4785.49  141.96
   3   1   3 4769.67  140.11
   3   1   3 4665.88  135.80
  -3   1  -3 4830.10  143.14
   3  -1  -3 4738.23  142.24
  -3   1  -3 4973.39  136.70
   3   1   3 5031.80  140.39
   4   1   3  249.12    9.07
  -4   1  -3  241.97    9.78
   4   1   3  257.59    9.60
   4  -1  -3  236.72    9.96
  -4   1  -3  247.36   10.81
  -4  -1   3  231.52   10.79
   4   1   3  260.51    9.28
   4  -1  -3  231.70    9.87
  -4   1  -3  268.44   10.52
  -4  -1   3  231.92    8.56
   4  -1  -3  241.55    9.50
   5  -1  -3  160.83    8.10
   5   1   3  163.31    7.05
   5   1   3  174.85    9.30
   5  -1  -3  173.91    7.69
   5   1   3  167.51    7.11
  -5  -1   3  162.92    6.62
  -5   1  -3  149.93    7.61
   5  -1  -3  165.84    7.87
  -5   1  -3  159.55    8.43
   5   1   3  163.46    7.54
  -5   1  -3  159.31    8.81
  -5  -1   3  152.22    8.84
   6   1   3   68.00    4.43
  -6   1  -3   67.25    5.86
  -6   1  -3   68.16    5.98
  -6  -1   3   66.39    6.59
   6  -1  -3   56.46    5.35
   6   1   3   65.01    6.15
   6   1   3   70.94    4.63
  -6   1  -3   62.95    5.12
   6  -1  -3   60.97    5.06
   7   1   3   95.55    5.75
   7  -1  -3  101.58    7.35
   7   1   3  103.61    7.85
  -7  -1   3   86.32    7.60
   7  -1  -3   93.92    6.72
  -7   1  -3  106.44    8.04
   8  -1  -3   80.75    7.29
   8   1   3   76.68    7.26
   8   1   3   69.25    5.54
   8  -1  -3   88.34    6.94
  -8   1  -3   73.38    7.92
  -8  -1   3   72.87    8.37
   9  -1  -3   38.96    5.78
  -9   1  -3   25.04    6.43
   9   1   3   50.37    5.34
  -9  -1   3   37.12    6.76
   9   1   3   39.01    6.68
   9  -1  -3   35.58    6.05
  10  -1  -3   15.91    5.03
  10   1   3    9.58    5.09
 -10   1  -3    8.29    5.36
 -10  -1   3    0.95    5.58
  11   1   3   42.93    7.81
  10  -2   3  132.51    7.47
  10   2  -3  145.04   10.97
  10   2  -3  128.53   11.30
 -10  -2  -3  136.34   11.65
 -10   2   3  130.64   12.04
  10  -2   3  139.01   10.88
   9   2  -3   44.34    6.69
   9   2  -3   54.69    6.85
  -9   2   3   39.39    7.69
   9  -2   3   43.75    3.99
  -9  -2  -3   28.46    6.44
   9  -2   3   46.85    6.68
   8   2  -3    8.79    4.02
   8  -2   3   17.06    2.26
   8   2  -3   21.40    5.12
   8  -2   3   13.65    4.08
  -8   2   3   12.43    5.01
  -8  -2  -3   10.45    4.51
   7   2  -3   70.16    7.01
  -7   2   3   52.02    6.76
   7  -2   3   58.12    6.09
  -7   2   3   62.30    5.77
  -7  -2  -3   61.68    6.79
   7   2  -3   69.44    6.44
  -6  -2  -3  542.73   21.18
  -6   2   3  545.82   21.82
   6   2  -3  501.62   21.05
   6   2  -3  530.76   20.60
  -6   2   3  550.61   19.36
  -5   2   3  268.68   12.80
   5   2  -3  291.61   12.31
  -5   2   3  271.40   11.17
   5   2  -3  266.93   12.32
  -5  -2  -3  245.48   11.92
   4   2  -3  270.44   12.20
  -4  -2  -3  310.32   12.32
  -4   2   3  294.00   11.56
   4   2  -3  292.93   12.26
  -4   2   3  304.23   12.90
   3   2  -3  434.99   15.43
  -3  -2  -3  385.93   14.71
  -3  -2  -3  383.50   15.14
  -3   2   3  414.72   15.38
   3   2  -3  376.33   14.86
  -3   2   3  412.09   14.19
   2  -2   3 5178.27  153.93
   2   2  -3 5130.65  154.26
  -2  -2  -3 5054.66  155.84
   2  -2   3 5348.81  153.82
  -2  -2  -3 5275.21  154.47
   2   2  -3 5434.93  156.31
  -1   2   3 2996.12   85.16
  -1  -2  -3 2921.07   87.83
   1   2  -3 2907.96   89.07
  -1  -2  -3 3020.97   87.81
   1  -2   3 3078.09   87.37
  -1  -2  -3 3050.25   88.57
   1  -2   3 2943.85   87.18
   1  -2   3 2997.02   87.23
   1   2  -3 2682.82   87.80
   0  -2   3  334.61   11.03
   0  -2  -3  330.14   11.13
   0  -2  -3  350.32   12.00
   0  -2   3  355.43   11.72
   0   2   3  328.03   11.79
   0   2  -3  339.58   12.19
   0   2   3  343.24   11.56
   0  -2  -3  324.43   12.05
   0  -2   3  344.39   11.94
  -1   2  -3 2985.46   87.38
   1   2   3 3082.19   86.88
   1  -2  -3 3014.33   90.13
  -1   2  -3 3217.67   91.47
   1   2   3 2991.49   89.87
   1  -2  -3 3081.32   90.79
   1  -2  -3 3046.96   90.67
  -1  -2   3 3009.10   89.92
  -1  -2   3 2981.30   90.26
  -1  -2   3 2958.60   86.80
   2  -2  -3 5499.09  158.32
  -2   2  -3 5196.17  152.37
  -2   2  -3 5459.16  157.06
  -2  -2   3 5351.33  157.23
   2   2   3 5269.10  156.73
  -2   2  -3 5458.83  159.19
  -2  -2   3 5415.75  151.38
   2   2   3 5447.31  151.53
  -2  -2   3 5407.00  157.62
   2  -2  -3 4974.59  156.79
  -3   2  -3  368.30   13.74
   3  -2  -3  388.65   13.79
  -3   2  -3  370.28   14.28
   3  -2  -3  401.72   13.17
  -3   2  -3  377.15   13.78
  -3  -2   3  388.49   14.46
   3   2   3  389.45   13.66
   3  -2  -3  415.79   13.49
  -3  -2   3  384.02   12.02
   3   2   3  379.54   14.00
   3   2   3  373.26   12.37
   4   2   3  306.42   10.20
  -4   2  -3  314.11   12.20
  -4  -2   3  272.99   12.46
   4   2   3  301.27   11.41
  -4   2  -3  320.94   12.01
   4  -2  -3  296.61   11.33
  -4  -2   3  307.12    9.78
   4   2   3  314.94   12.00
   4  -2  -3  286.80   11.08
   4  -2  -3  295.44   11.56
  -4   2  -3  298.61   12.31
   4   2   3  299.97   12.90
   5   2   3  251.62    9.30
  -5   2  -3  259.86   11.62
   5  -2  -3  285.74   11.12
   5   2   3  258.09   10.59
  -5  -2   3  260.78   12.36
  -5   2  -3  256.10   11.08
  -5  -2   3  288.13    8.85
   5  -2  -3  274.20   10.46
   5   2   3  245.85   12.20
   5   2   3  237.11   10.96
   5  -2  -3  265.46   10.88
  -5   2  -3  268.71   11.92
   6  -2  -3  564.77   20.21
  -6   2  -3  548.69   21.03
   6   2   3  531.24   21.68
  -6   2  -3  526.05   20.93
   6   2   3  531.87   19.19
   6  -2  -3  547.33   19.56
  -6   2  -3  549.79   19.71
  -6  -2   3  544.65   21.78
   7  -2  -3   55.06    5.36
  -7  -2   3   61.21    7.11
   7  -2  -3   58.93    5.47
   7   2   3   53.73    6.60
  -7   2  -3   62.94    6.60
  -7   2  -3   67.41    5.98
   7   2   3   56.19    4.88
   8  -2  -3   16.96    3.89
   8  -2  -3   18.91    4.70
   8   2   3   15.66    3.48
  -8   2  -3   17.88    4.80
  -8  -2   3   15.70    5.13
   8   2   3   12.85    4.25
   9   2   3   36.96    5.26
   9   2   3   39.10    6.17
  -9  -2   3   38.66    7.01
  -9   2  -3   33.22    6.52
   9  -2  -3   48.45    5.82
  10  -2  -3  130.49    9.48
 -10   2  -3  129.84   11.37
  10   2   3  133.49   11.32
  10   2   3  132.80    9.21
 -10  -2   3  122.98   11.40
  10   3  -3  109.54   11.31
  10   3  -3  107.28   10.53
 -10   3   3  120.71   12.25
 -10  -3  -3   85.88   10.11
  10  -3   3  104.01    6.28
   9  -3   3  140.61   10.22
   9   3  -3  127.28   10.32
   9  -3   3  130.49    6.10
   9   3  -3  121.33   10.66
  -9   3   3  129.82   11.28
  -9  -3  -3  150.42   11.43
   8   3  -3  106.37    8.53
  -8  -3  -3   93.81    8.84
   8  -3   3  110.13    8.38
   8   3  -3  115.29    9.45
  -8   3   3  106.36    9.61
  -7   3   3  187.86   11.88
   7   3  -3  166.38   10.86
  -7   3   3  188.33   10.15
   7   3  -3  177.63   10.65
  -7  -3  -3  180.00   10.96
  -6   3   3   40.64    4.70
   6   3  -3   40.89    5.18
   6   3  -3   42.93    5.36
  -6  -3  -3   35.25    5.03
  -6   3   3   37.33    5.57
  -5   3   3   63.51    6.14
   5   3  -3   57.10    5.78
   5   3  -3   54.77    5.57
  -5  -3  -3   73.93    5.95
  -5   3   3   62.71    5.10
   4   3  -3  190.73    9.61
  -4   3   3  187.99    9.70
  -4   3   3  182.42    8.75
   4   3  -3  182.69    9.21
  -4  -3  -3  181.92    9.14
   3  -3   3 1507.93   46.51
  -3   3   3 1496.49   45.29
   3   3  -3 1469.28   47.01
   3  -3   3 1528.19   44.44
   3   3  -3 1487.00   47.71
  -3  -3  -3 1437.17   46.85
   3  -3   3 1484.18   44.43
   2  -3   3 2096.92   60.42
   2  -3   3 1987.13   59.30
   2  -3   3 2086.59   59.45
   2   3  -3 1855.10   61.01
  -2  -3  -3 2004.60   60.72
  -2   3   3 1957.41   58.93
  -2  -3  -3 2039.05   61.14
   2   3  -3 1917.34   61.74
   1  -3   3  243.66    8.50
   1   3  -3  246.57    9.72
   1  -3   3  231.11    8.76
  -1   3   3  215.08    8.98
  -1  -3  -3  214.42    9.41
   1   3  -3  233.50    9.59
   1  -3   3  227.73    8.78
  -1  -3  -3  214.33    9.09
   0   3  -3  187.84    7.84
   0  -3   3  177.55    7.70
   0  -3  -3  183.07    7.93
   0  -3   3  173.32    6.85
   0   3   3  170.44    7.24
   0   3  -3  176.78    7.25
   0  -3  -3  175.89    7.63
   0   3   3  178.92    7.47
   0  -3  -3  164.92    6.35
   1   3   3  238.33    8.88
  -1   3  -3  241.60    9.64
   1  -3  -3  223.41    9.79
  -1  -3   3  247.10    9.98
  -1  -3   3  258.86    9.38
   1  -3  -3  227.27    9.61
  -1  -3   3  249.49    8.93
  -1   3  -3  243.49    9.44
  -2   3  -3 2029.36   62.60
   2   3   3 2054.02   61.90
   2  -3  -3 2052.62   61.87
  -2   3  -3 2024.21   60.42
  -2  -3   3 1915.81   62.03
  -2  -3   3 2053.63   62.56
   2   3   3 2170.17   59.18
   2   3   3 2098.12   62.78
  -2  -3   3 1995.77   58.91
   2  -3  -3 2049.85   61.57
   2  -3  -3 2016.30   63.03
   3   3   3 1519.20   43.94
  -3  -3   3 1581.38   47.51
   3  -3  -3 1486.54   45.58
  -3  -3   3 1524.90   43.54
  -3   3  -3 1490.17   47.35
   3  -3  -3 1403.43   46.33
   3  -3  -3 1471.66   48.28
   3   3   3 1527.15   47.94
  -3  -3   3 1412.42   47.25
   3   3   3 1547.84   46.87
  -3   3  -3 1529.27   45.97
   3  -3  -3 1602.16   46.30
   4  -3  -3  211.28    8.60
   4  -3  -3  190.05    8.69
   4   3   3  209.51    7.37
   4   3   3  199.46    9.15
  -4  -3   3  208.88    6.73
  -4   3  -3  216.93    9.63
   4  -3  -3  193.68    8.05
  -4   3  -3  208.43    9.43
  -4   3  -3  218.78    9.58
   4   3   3  195.14    9.77
  -4  -3   3  200.08   10.03
  -5   3  -3   55.03    5.08
   5  -3  -3   54.74    4.48
   5   3   3   69.76    5.11
  -5   3  -3   59.23    5.12
   5   3   3   69.64    5.92
   5  -3  -3   52.69    4.36
  -5  -3   3   59.68    5.76
   5  -3  -3   61.98    4.52
  -5   3  -3   61.52    5.23
  -6  -3   3   48.99    5.97
   6  -3  -3   42.91    4.51
   6   3   3   36.71    4.30
  -6   3  -3   41.03    4.81
  -6   3  -3   37.54    4.69
   6  -3  -3   41.42    4.33
   6   3   3   34.68    4.86
  -6   3  -3   31.28    4.66
  -7  -3   3  168.32   11.10
  -7   3  -3  170.24    9.81
   7  -3  -3  182.36    9.51
   7   3   3  158.00    9.08
  -7   3  -3  176.23   10.57
   7  -3  -3  171.91    9.03
  -7   3  -3  177.49   10.62
   7   3   3  187.48   11.16
   8   3   3   89.29    8.19
  -8  -3   3  100.02    9.23
   8  -3  -3   98.52    7.20
  -8   3  -3  105.70    8.98
  -8   3  -3  101.51    8.19
   8   3   3   95.48    7.14
   9  -3  -3  113.34    8.16
   9   3   3  136.96    9.12
   9   3   3  133.45   10.84
  -9   3  -3  140.60   10.88
  -9  -3   3  123.04   10.87
  10   3   3   95.38    8.38
  10  -3  -3   89.91    8.00
 -10  -3   3  109.06   11.80
  10   3   3  103.00   10.56
 -10   3  -3  110.45   11.31
  10   4  -3  245.04   16.61
 -10  -4  -3  255.85   16.16
  10   4  -3  241.51   15.45
 -10   4   3  242.40   16.42
   9   4  -3   50.14    7.74
  -9   4   3   48.16    8.17
  -9  -4  -3   52.25    7.94
   9   4  -3   55.94    7.51
  -8   4   3   72.72    8.32
  -8   4   3   78.71    8.00
  -8  -4  -3   67.95    8.32
   8   4  -3   76.95    8.20
   8  -4   3   60.31    6.58
   8   4  -3   83.05    8.68
  -7   4   3  161.20   10.04
   7   4  -3  166.82   10.72
  -7   4   3  164.44   11.30
  -7  -4  -3  171.41   10.99
   7   4  -3  168.29   11.09
   6   4  -3  223.67   12.22
  -6   4   3  224.17   11.20
   6   4  -3  204.25   11.62
  -6  -4  -3  220.64   11.91
   5   4  -3   46.66    5.50
   5   4  -3   58.73    6.01
  -5  -4  -3   42.99    5.08
  -5   4   3   53.24    5.35
   4  -4   3  374.45   12.39
   4   4  -3  363.89   15.89
   4  -4   3  395.84   15.49
  -4   4   3  382.73   15.12
  -4  -4  -3  369.54   15.63
   4   4  -3  401.46   16.23
   4  -4   3  403.09   12.48
   3   4  -3 1021.79   33.49
   3  -4   3 1003.64   30.63
  -3  -4  -3 1008.57   33.27
   3  -4   3  958.23   30.47
   3   4  -3  995.63   33.63
   3  -4   3  974.50   32.44
  -3   4   3 1002.34   32.04
  -2  -4  -3   67.90    5.14
   2  -4   3   58.17    3.95
   2  -4   3   68.84    4.44
   2  -4   3   67.16    3.91
  -2   4   3   48.57    4.24
   2   4  -3   49.46    4.59
  -2  -4  -3   67.17    5.00
   2   4  -3   49.40    4.60
  -1   4   3  267.06   10.75
  -1  -4  -3  296.69   11.77
   1  -4   3  284.55   10.84
   1  -4   3  286.31   10.55
  -1  -4  -3  280.29   11.34
   1   4  -3  254.76   11.37
   1   4  -3  283.90   11.48
   1   4  -3  280.20   10.26
   0  -4  -3 1473.67   46.47
   0   4   3 1466.05   45.82
   0  -4   3 1505.70   45.59
   0  -4  -3 1467.35   46.43
   0   4   3 1479.32   44.45
   0   4   3 1512.04   44.89
   0  -4   3 1458.80   46.13
   0   4  -3 1536.02   46.60
   0   4  -3 1443.38   44.39
  -1   4  -3  284.45   10.92
   1  -4  -3  250.66   11.27
  -1  -4   3  251.12   11.24
   1   4   3  285.06   11.13
   1  -4  -3  268.34   11.16
   1   4   3  303.46   10.48
  -1   4  -3  287.06   11.05
  -1  -4   3  268.74   10.78
   1   4   3  288.97   10.37
  -2  -4   3   56.00    3.61
   2   4   3   74.87    4.05
   2   4   3   72.28    4.98
  -2   4  -3   62.92    4.85
  -2   4  -3   62.84    4.49
  -2  -4   3   49.24    4.36
  -2  -4   3   56.60    5.13
   2   4   3   77.66    4.68
   2  -4  -3   56.31    4.52
   2  -4  -3   62.11    4.99
   3  -4  -3 1043.81   32.71
   3  -4  -3 1046.78   31.19
  -3  -4   3 1098.07   30.47
   3   4   3  871.04   33.03
   3  -4  -3  994.08   34.67
  -3   4  -3 1004.22   32.97
  -3  -4   3 1054.50   34.32
   3   4   3 1028.47   34.05
  -3   4  -3 1040.14   33.46
   3   4   3 1013.00   30.69
   3  -4  -3 1070.72   33.15
  -3  -4   3 1045.61   34.01
   4   4   3  374.66   16.22
  -4   4  -3  421.11   15.75
  -4  -4   3  422.74   16.67
   4  -4  -3  423.14   15.07
   4   4   3  402.45   15.80
   4  -4  -3  417.63   13.86
   4   4   3  417.63   13.17
  -4  -4   3  418.79   16.38
   4  -4  -3  390.12   15.11
   4  -4  -3  404.21   17.24
  -4   4  -3  410.77   15.97
   5   4   3   48.76    5.36
  -5  -4   3   53.36    5.58
   5  -4  -3   44.12    4.31
   5  -4  -3   46.44    3.76
   5   4   3   39.52    4.54
  -5   4  -3   45.20    4.59
   5  -4  -3   57.02    6.33
  -5   4  -3   44.64    4.96
  -6  -4   3  214.40   12.21
   6  -4  -3  238.60   10.40
  -6   4  -3  223.57   11.65
  -6   4  -3  221.09   11.19
  -6   4  -3  218.55   11.35
   6   4   3  233.39   11.19
   6   4   3  222.27   12.04
  -7   4  -3  199.96   10.85
   7   4   3  163.69   11.05
   7   4   3  175.37   10.01
  -7   4  -3  175.26   10.30
  -7  -4   3  179.58   11.58
  -7   4  -3  174.50   10.72
   7  -4  -3  177.34    9.15
   8   4   3   69.69    6.95
  -8   4  -3   82.26    7.80
  -8   4  -3   86.19    8.05
   8  -4  -3   72.35    6.18
   8   4   3   60.80    7.60
  -8  -4   3   72.92    8.74
   9   4   3   45.55    6.23
  -9   4  -3   42.88    7.79
   9  -4  -3   39.56    5.71
  -9  -4   3   35.12    7.63
   9   4   3   42.60    6.94
  10   4   3  264.57   14.73
 -10  -4   3  301.84   18.27
  10   4   3  291.52   17.58
 -10   4  -3  281.20   16.81
  10  -4  -3  258.79   13.43
 -10  -5  -3    1.04    4.82
  10   5  -3   -1.78    5.15
  10  -5   3   -5.23    5.71
  10   5  -3    3.78    5.59
  -9  -5  -3  270.68   16.27
   9   5  -3  275.97   16.70
   9   5  -3  266.27   16.03
   9  -5   3  254.73   16.23
   8   5  -3   51.49    7.98
  -8   5   3   57.51    7.48
   8   5  -3   55.75    7.69
  -8  -5  -3   54.97    7.44
   8  -5   3   53.45    7.83
   7  -5   3  257.34   13.88
  -7   5   3  221.29   12.75
   7   5  -3  242.19   13.67
   7   5  -3  256.74   14.49
  -7  -5  -3  228.81   13.50
   6  -5   3   77.81    3.69
  -6  -5  -3   69.69    7.16
   6  -5   3   59.35    6.68
   6  -5   3   60.15    3.44
   6   5  -3   57.86    6.62
   6   5  -3   57.74    6.95
   5   5  -3  513.34   20.90
  -5   5   3  504.55   19.65
  -5  -5  -3  519.06   20.75
   5  -5   3  504.23   16.51
   5   5  -3  503.51   20.89
   5  -5   3  500.19   20.11
   5  -5   3  497.71   16.39
   4  -5   3  877.60   30.94
   4  -5   3  899.38   28.25
  -4   5   3  891.94   30.38
   4  -5   3  879.75   28.13
   4   5  -3  930.35   32.05
   4   5  -3  945.13   32.38
  -4  -5  -3  879.94   31.55
  -3  -5  -3  725.28   25.26
   3   5  -3  668.38   25.07
   3   5  -3  709.51   25.44
  -3   5   3  640.42   23.84
   3  -5   3  699.05   22.78
  -3  -5  -3  738.76   25.20
   3  -5   3  707.16   24.37
   3  -5   3  688.70   22.72
   2  -5   3  199.69    8.66
   2   5  -3  189.85    9.95
   2  -5   3  205.56    9.15
   2   5  -3  194.80    9.76
   2  -5   3  203.84    8.80
  -2  -5  -3  221.27   10.27
  -2   5   3  197.82    9.49
  -2  -5  -3  220.61   10.00
   2   5  -3  197.87    8.10
  -1   5   3  581.81   20.45
  -1  -5  -3  611.83   21.55
  -1  -5  -3  613.66   21.64
  -1   5   3  594.21   18.42
  -1   5   3  597.02   20.51
   1  -5   3  599.30   20.80
   1   5  -3  602.40   19.75
   1   5  -3  564.20   21.21
   1   5  -3  595.16   21.46
   1  -5   3  624.27   20.62
   0   5   3  247.02    8.54
   0  -5   3  211.87    9.51
   0   5  -3  216.04    9.49
   0  -5  -3  242.14   10.61
   0  -5   3  210.79   10.11
   0   5   3  238.67   10.03
   0  -5  -3  235.14   10.67
   0   5  -3  233.41   10.01
   0   5   3  229.38    9.61
   0   5  -3  224.05   10.15
  -1   5  -3  649.45   21.31
  -1  -5   3  615.19   21.35
   1   5   3  619.10   20.28
   1  -5  -3  579.13   21.70
  -1  -5   3  597.44   21.99
   1   5   3  634.15   21.67
  -1   5  -3  600.67   21.16
   1   5   3  639.67   20.59
   1  -5  -3  595.47   22.04
   2   5   3  212.14    8.99
   2   5   3  192.71    8.02
   2   5   3  200.22    9.41
   2  -5  -3  194.24    9.83
   2  -5  -3  196.47    9.31
  -2  -5   3  185.75    9.21
  -2   5  -3  192.07    9.44
  -2   5  -3  208.36    8.94
  -2  -5   3  176.70    9.72
  -3  -5   3  642.16   23.76
   3  -5  -3  640.86   24.47
   3  -5  -3  677.98   22.77
  -3   5  -3  663.11   23.43
   3   5   3  716.50   21.06
   3  -5  -3  666.76   23.09
  -3  -5   3  623.22   23.92
  -3  -5   3  635.19   20.61
  -3   5  -3  657.54   22.88
   3   5   3  680.40   23.74
   3   5   3  683.39   23.61
   4   5   3  941.95   26.91
   4   5   3  908.53   30.68
   4  -5  -3  900.48   29.57
   4   5   3  836.10   30.75
  -4   5  -3  903.96   30.28
  -4   5  -3  903.40   29.93
   4  -5  -3  859.01   31.84
  -4  -5   3  827.77   30.79
   5   5   3  480.38   19.67
  -5  -5   3  477.87   19.75
   5   5   3  462.34   18.96
   5  -5  -3  498.42   17.88
  -5   5  -3  495.00   18.41
   5  -5  -3  456.27   20.25
  -5   5  -3  479.02   19.05
  -6   5  -3   58.29    5.60
  -6   5  -3   61.26    6.58
   6  -5  -3   70.04    7.73
   6   5   3   66.88    6.10
   6  -5  -3   65.14    5.27
   6   5   3   59.87    6.64
  -6  -5   3   50.06    6.33
  -7   5  -3  292.26   14.02
  -7  -5   3  256.83   14.62
   7   5   3  258.72   13.23
   7  -5  -3  244.27   14.89
  -7   5  -3  293.47   13.45
   7   5   3  256.42   14.36
   7  -5  -3  233.19   11.55
   8   5   3   60.11    6.91
  -8   5  -3   52.02    7.00
   8   5   3   42.47    6.59
  -8  -5   3   50.87    7.85
   8  -5  -3   54.95    8.02
   8  -5  -3   52.64    5.61
  -9  -5   3  242.32   15.77
   9  -5  -3  269.89   12.85
   9  -5  -3  242.20   16.52
   9   5   3  303.51   15.19
   9   5   3  264.87   16.45
  10   5   3   -2.11    4.91
  10  -5  -3    3.70    5.73
  10   5   3   -1.05    4.40
  10  -5  -3   -3.19    3.70
 -10  -5   3    1.63    6.16
  10   6  -3   26.29    7.57
  10   6  -3   28.04    7.78
  10  -6   3   55.70    9.22
   9   6  -3   27.82    7.20
   9  -6   3   24.29    7.13
   9   6  -3   27.65    6.97
  -9  -6  -3   21.92    6.75
   9  -6   3   27.08    3.23
  -9   6   3    8.63    6.11
  -8  -6  -3   33.82    6.67
   8  -6   3   30.72    6.75
   8   6  -3   33.63    6.40
   8  -6   3   36.19    3.35
   8   6  -3   32.40    6.66
  -7  -6  -3   99.06    9.00
   7  -6   3  105.49    9.21
   7   6  -3  105.29    9.16
  -7   6   3  113.30    9.00
   7  -6   3  107.09    5.49
   7   6  -3  112.02    9.64
   6  -6   3  216.99   12.36
   6  -6   3  229.23    8.99
   6   6  -3  198.74   12.47
  -6   6   3  224.46   12.24
  -6  -6  -3  233.41   12.85
   6   6  -3  204.60   12.85
   5   6  -3  456.43   19.90
  -5   6   3  441.38   18.59
   5  -6   3  448.25   18.80
  -5  -6  -3  474.34   19.71
   5   6  -3  416.29   19.34
   5  -6   3  457.14   15.88
   4  -6   3  287.63   13.38
  -4   6   3  284.66   13.31
   4   6  -3  275.89   13.74
   4  -6   3  292.03   11.40
   4   6  -3  289.40   14.32
  -4  -6  -3  302.63   14.14
  -3   6   3    8.51    2.79
   3   6  -3   -0.67    2.22
  -3  -6  -3    1.56    2.46
   3   6  -3   -1.36    2.41
   3  -6   3    2.88    2.33
   3  -6   3    9.19    2.66
  -3  -6  -3   -3.33    2.43
   3  -6   3    3.81    2.44
   2  -6   3  257.34   11.37
   2  -6   3  253.15   11.48
  -2  -6  -3  272.70   12.54
   2  -6   3  254.63   11.23
  -2  -6  -3  268.00   12.69
   2   6  -3  285.31   10.65
  -2   6   3  284.99   12.12
   2   6  -3  274.41   12.43
   2   6  -3  268.08   12.75
  -1  -6  -3    2.77    2.16
  -1   6   3    7.30    2.35
   1  -6   3    5.17    2.11
   1   6  -3    7.87    2.35
   1  -6   3    2.83    2.25
  -1   6   3    5.39    1.24
   1   6  -3    9.36    2.61
   1   6  -3   10.30    3.11
  -1  -6  -3    2.79    2.80
  -1   6   3    7.10    2.52
   0   6  -3    2.23    2.02
   0   6  -3    4.81    2.09
   0  -6  -3    0.09    2.28
   0  -6  -3    2.20    2.08
   0  -6   3    2.97    2.39
   0  -6   3    1.42    2.06
   0   6   3    2.29    1.90
   0   6  -3    0.88    2.06
   0   6   3    1.03    1.33
   0   6   3    2.05    2.06
  -1  -6   3    8.96    3.02
  -1   6  -3    1.43    2.15
   1  -6  -3    6.35    2.86
   1  -6  -3   10.47    3.01
   1   6   3    2.88    1.76
   1   6   3    5.31    2.60
  -1  -6   3    8.71    2.46
  -1   6  -3    5.45    2.23
   1   6   3    7.18    2.23
   2  -6  -3  285.24   12.54
  -2   6  -3  288.12   11.75
  -2  -6   3  274.63   12.38
  -2  -6   3  293.76   13.40
   2   6   3  252.46   12.14
  -2   6  -3  271.41   12.31
   2   6   3  282.20   10.98
   2   6   3  288.72   11.79
   2  -6  -3  288.27   13.16
  -3  -6   3   -1.87    2.86
  -3   6  -3    4.71    2.58
   3   6   3   -1.61    1.54
  -3   6  -3    1.46    2.00
   3  -6  -3    0.86    2.24
   3  -6  -3    3.72    2.68
   3   6   3   -0.54    1.68
  -3  -6   3    1.83    1.71
  -3  -6   3    1.52    2.47
   3   6   3   -4.07    2.01
   4   6   3  311.38   13.84
   4   6   3  289.76   13.27
  -4  -6   3  278.72   13.57
  -4   6  -3  300.63   12.40
   4  -6  -3  285.79   12.56
  -4   6  -3  284.15   13.51
   4  -6  -3  268.07   14.05
  -5  -6   3  471.40   19.90
   5  -6  -3  450.01   17.74
  -5   6  -3  444.74   18.99
   5  -6  -3  464.65   20.58
   5   6   3  473.81   19.59
   5   6   3  473.13   19.37
  -5   6  -3  458.31   17.73
   6  -6  -3  212.22   13.16
  -6   6  -3  227.40   12.37
   6   6   3  220.73   12.13
  -6   6  -3  217.51   10.93
   6   6   3  230.80   12.69
   6  -6  -3  218.43   10.66
  -6  -6   3  195.96   12.23
   7   6   3   96.04    8.54
   7   6   3   92.96    8.07
  -7   6  -3   93.31    8.37
   7  -6  -3   91.42    9.86
   7  -6  -3   99.17    6.99
  -7  -6   3   93.00    8.45
   8   6   3   28.57    6.37
   8  -6  -3   31.41    7.04
   8  -6  -3   40.50    5.10
   8   6   3   29.73    5.92
  -8  -6   3   40.94    7.08
   9   6   3   11.88    5.01
   9  -6  -3   20.79    4.67
  -9  -6   3   25.53    6.67
   9   6   3   25.08    6.08
  -9   6  -3   29.70    6.76
   9  -6  -3   15.06    6.62
  10   6   3   47.03    8.62
  10  -6  -3   43.08    6.25
 -10  -6   3   24.38    8.02
  10  -6  -3   28.77    8.19
  10   6   3   35.00    6.82
  -9   7   3   21.48    6.14
   9   7  -3   16.33    6.93
   9   7  -3    4.14    5.73
  -9  -7  -3   16.59    6.00
   9  -7   3   15.93    3.37
   9  -7   3    5.85    6.76
   8  -7   3    6.00    5.81
  -8   7   3   13.85    5.67
   8   7  -3   10.70    5.68
   8  -7   3   15.18    3.15
  -8  -7  -3    9.75    5.08
   8   7  -3    9.88    5.99
   7   7  -3    1.90    3.50
   7   7  -3   -0.40    4.38
  -7   7   3    0.27    4.20
   7  -7   3   -7.89    3.82
   7  -7   3   -1.85    2.41
  -7  -7  -3   -1.73    3.60
  -6  -7  -3   91.93    8.50
   6  -7   3   93.45    6.00
   6   7  -3  100.37    9.05
   6   7  -3  115.23    9.80
  -6   7   3  102.87    8.69
   6  -7   3   93.27    8.33
  -5   7   3  222.35   12.14
   5  -7   3  221.40    9.99
   5   7  -3  213.52   12.56
  -5  -7  -3  230.04   12.76
   5   7  -3  245.44   13.73
   5  -7   3  225.26   12.25
   4   7  -3  514.41   21.06
  -4   7   3  478.84   19.91
   4   7  -3  532.89   21.72
   4  -7   3  500.34   18.53
  -4  -7  -3  484.54   20.82
   4  -7   3  494.66   20.21
   3   7  -3  199.69   11.45
  -3  -7  -3  217.60   11.52
   3  -7   3  214.52   10.71
   3   7  -3  184.66   10.74
  -3   7   3  189.49   10.37
   3  -7   3  208.72    9.90
  -2  -7  -3   12.57    4.13
   2   7  -3   15.61    4.02
  -2  -7  -3   16.76    3.71
   2   7  -3   14.83    3.46
  -2   7   3   12.52    3.09
   2  -7   3   16.55    3.30
   2   7  -3   17.50    3.01
   2  -7   3   16.02    3.44
   1  -7   3  272.03   12.51
   1   7  -3  279.57   12.94
  -1  -7  -3  287.33   13.54
  -1   7   3  263.58   12.04
   1   7  -3  278.07   11.50
   1   7  -3  271.99   12.29
  -1   7   3  264.70    9.47
  -1  -7  -3  275.19   12.95
   1  -7   3  261.72   11.99
   0  -7   3  176.44    9.25
   0  -7  -3  165.96    9.54
   0   7  -3  169.65    8.83
   0  -7  -3  175.36   10.01
   0   7  -3  168.28    8.82
   0  -7   3  173.24    9.70
   0   7   3  177.29    7.39
   0   7   3  174.39    9.25
   0   7   3  174.64    8.85
   1   7   3  292.37   13.02
   1   7   3  279.16   11.72
  -1  -7   3  278.93   12.57
  -1   7  -3  289.44   12.68
  -1   7  -3  266.80   11.81
  -1  -7   3  282.09   13.52
   1  -7  -3  289.66   13.39
   1  -7  -3  271.02   13.19
   1   7   3  277.14   11.35
  -2  -7   3   18.56    4.36
   2   7   3   10.74    2.89
   2  -7  -3   17.17    3.67
  -2   7  -3   15.43    3.13
   2   7   3   20.51    3.20
  -2  -7   3   23.16    3.93
   2   7   3   14.60    3.73
   2  -7  -3   14.50    3.54
  -2   7  -3   15.74    3.55
   3   7   3  213.16    9.05
   3   7   3  198.16   10.23
  -3  -7   3  189.21   11.25
  -3  -7   3  202.01   11.03
   3  -7  -3  195.45   10.54
  -3   7  -3  217.66   11.19
  -3   7  -3  226.18   10.07
   3   7   3  217.03   11.35
   3  -7  -3  205.11   11.61
   4  -7  -3  492.57   21.06
  -4   7  -3  508.97   20.22
   4  -7  -3  484.34   19.12
   4   7   3  469.90   20.09
   4   7   3  469.05   19.64
  -4   7  -3  489.44   18.27
  -4  -7   3  485.91   20.35
   5  -7  -3  232.20   11.33
   5   7   3  239.82   12.54
  -5   7  -3  225.84   12.35
   5  -7  -3  224.88   13.24
  -5  -7   3  207.05   12.43
   5   7   3  228.89   12.67
   6  -7  -3   96.83    8.93
   6   7   3   93.46    8.41
   6  -7  -3   98.15    7.25
   6   7   3   87.73    8.62
  -6  -7   3  111.15    9.15
  -6   7  -3  101.54    8.63
   7   7   3   -5.17    3.43
   7  -7  -3   -4.80    2.86
   7   7   3   -7.66    3.34
  -7   7  -3  -11.54    3.53
  -7  -7   3   -4.17    3.90
   7  -7  -3    3.81    4.53
   8  -7  -3   13.79    6.32
   8   7   3   11.59    5.05
  -8  -7   3   13.14    5.20
   8   7   3    4.37    5.10
  -8   7  -3   13.93    6.33
   8  -7  -3   13.65    4.09
  -9   7  -3   13.59    6.04
  -9  -7   3   14.76    6.08
   9  -7  -3   14.32    4.57
   9   7   3    5.05    5.17
   9   7   3    6.22    5.42
   9  -7  -3    6.48    6.62
   9  -8   3    9.09    3.73
  -9   8   3   14.82    6.64
  -9  -8  -3   12.81    6.31
   9   8  -3    5.01    5.58
   9   8  -3    4.31    6.78
   8   8  -3   22.52    7.32
  -8  -8  -3   40.50    7.84
   8   8  -3   28.69    6.75
   8  -8   3   38.40    7.14
  -8   8   3   35.08    6.90
   8  -8   3   40.07    4.82
   7  -8   3    3.69    3.21
  -7  -8  -3    9.58    5.02
   7   8  -3    2.45    4.34
  -7   8   3    4.24    4.92
   7  -8   3    8.87    4.69
   7   8  -3    0.41    5.02
   6  -8   3  142.34    8.03
  -6   8   3  137.15   10.37
   6  -8   3  135.86   10.13
   6   8  -3  126.11   10.20
  -6  -8  -3  138.38   10.65
   6   8  -3  150.54   11.70
  -5  -8  -3  121.79    9.63
   5  -8   3  125.07    7.71
   5   8  -3  109.19    9.31
   5   8  -3  127.00   10.21
   5  -8   3  118.62    9.17
  -5   8   3  124.27    9.47
   4  -8   3  227.54   11.36
   4   8  -3  256.43   14.26
  -4   8   3  229.58   12.62
  -4  -8  -3  235.07   13.30
   4   8  -3  253.79   13.45
   4  -8   3  231.09   12.52
  -3  -8  -3  137.22    9.48
   3  -8   3  138.32    8.47
   3   8  -3  109.11    8.49
   3  -8   3  150.42    9.05
  -3   8   3  133.59    8.70
   3   8  -3  121.92    9.57
  -2  -8  -3  827.17   30.99
   2   8  -3  838.66   30.44
   2  -8   3  829.33   29.82
  -2   8   3  813.32   29.43
  -2  -8  -3  880.69   31.60
   2   8  -3  826.77   27.65
   2  -8   3  845.41   29.89
  -1  -8  -3  189.54   11.27
  -1   8   3  207.67   10.65
   1  -8   3  202.89   11.07
   1  -8   3  208.60   10.73
   1   8  -3  208.26   10.09
   1   8  -3  201.79   10.46
   0  -8   3    2.48    2.62
   0   8  -3   -1.49    2.25
   0  -8  -3   -0.52    3.09
   0   8   3   -0.11    1.85
   0  -8  -3    1.41    2.85
   0  -8   3    1.68    2.50
   0   8  -3    2.04    2.38
   0   8   3    0.03    2.20
   1  -8  -3  198.14   11.34
  -1  -8   3  214.60   10.89
   1   8   3  179.32    9.59
  -1   8  -3  201.66   10.73
   1   8   3  212.27    9.65
  -1  -8   3  207.93   11.74
   1  -8  -3  231.93   11.88
  -1   8  -3  197.54    9.91
  -2   8  -3  819.88   28.49
   2   8   3  885.99   30.57
   2  -8  -3  818.52   30.72
  -2  -8   3  780.04   29.71
   2  -8  -3  795.56   29.77
  -2  -8   3  841.10   30.95
   2   8   3  844.57   27.58
  -2   8  -3  810.13   29.44
   2   8   3  823.16   28.69
  -3  -8   3  114.39    8.66
  -3   8  -3  131.33    7.48
  -3   8  -3  139.67    9.33
   3   8   3  138.61    9.46
   3  -8  -3  129.72    9.48
   3  -8  -3  129.45    8.67
   3   8   3  134.47    8.24
  -4   8  -3  237.80   13.08
   4  -8  -3  239.85   12.64
   4   8   3  250.92   12.76
  -4  -8   3  239.69   13.24
   4   8   3  254.06   13.46
   4  -8  -3  251.18   13.99
  -5   8  -3  124.27    9.18
   5  -8  -3  110.63    9.31
   5  -8  -3  119.49    8.28
   5   8   3  114.32    9.26
   5   8   3  109.04    8.72
  -5  -8   3  100.23    8.57
   6  -8  -3  123.66    8.78
   6   8   3  133.37   10.12
   6  -8  -3  135.49   10.59
   6   8   3  124.61   10.03
  -6   8  -3  130.80    9.90
  -6  -8   3  122.08   10.05
   7  -8  -3    1.95    3.57
   7  -8  -3    0.95    4.76
  -7   8  -3    8.07    4.64
   7   8   3    3.39    4.04
  -7  -8   3    2.87    4.56
   7   8   3    0.30    3.69
   8   8   3   32.05    6.66
   8  -8  -3   37.61    5.77
   8   8   3   40.88    7.45
   8  -8  -3   17.60    6.64
  -8  -8   3   30.91    7.05
  -8   8  -3   33.12    7.08
  -9  -8   3    8.30    7.05
  -9   8  -3    8.26    6.73
   9  -8  -3    7.82    4.44
   9   8   3    5.10    5.17
   9   8   3   -0.60    5.24
   9  -8  -3   12.65    7.01
   8   9  -3    3.62    5.14
   8  -9   3   14.50    4.45
  -8   9   3    0.19    5.61
   8   9  -3    5.77    6.77
  -8  -9  -3    4.47    5.61
   7  -9   3   44.64    5.83
   7   9  -3   46.07    7.78
  -7  -9  -3   27.16    6.79
   7  -9   3   56.95    8.20
  -7   9   3   47.42    7.94
  -6   9   3  143.87   10.95
   6  -9   3  131.48   10.53
  -6  -9  -3  125.75   10.81
   6   9  -3  167.53   12.02
   6  -9   3  130.35    8.66
   5  -9   3   22.50    4.73
  -5  -9  -3   28.18    6.06
   5  -9   3   38.45    6.30
  -5   9   3   30.80    6.07
   5   9  -3   19.71    5.60
   4   9  -3  150.65   10.71
   4  -9   3  164.96    9.67
  -4  -9  -3  148.12   10.85
  -4   9   3  142.41   10.32
   4  -9   3  167.86   10.76
  -3   9   3  204.47   11.93
   3  -9   3  198.99   11.38
  -3  -9  -3  184.40   11.81
   3  -9   3  193.25   11.01
   3   9  -3  204.43   11.95
   2   9  -3  227.81   10.77
   2   9  -3  223.62   12.18
   2  -9   3  209.75   11.71
  -2   9   3  217.40   12.09
  -2  -9  -3  228.98   12.97
   2  -9   3  219.72   11.98
  -1   9   3   29.25    4.82
   1  -9   3   24.30    4.60
   1  -9   3   16.00    4.58
  -1  -9  -3   32.08    5.39
   1   9  -3   31.36    4.67
  -1  -9  -3   23.78    5.45
   1   9  -3   32.62    4.64
   0  -9   3   27.52    4.99
   0  -9   3   21.92    4.88
   0   9  -3   27.67    4.49
   0  -9  -3   30.17    5.57
   0   9  -3   29.57    4.67
   0  -9  -3   36.02    5.35
   0   9   3   26.33    4.45
  -1  -9   3   29.69    5.90
  -1   9  -3   31.97    4.42
   1  -9  -3   30.40    5.11
   1  -9  -3   37.97    6.02
  -1  -9   3   37.36    5.55
  -1   9  -3   28.46    5.06
   1   9   3   33.09    4.70
   2  -9  -3  237.29   13.30
  -2  -9   3  228.73   13.49
   2   9   3  240.51   11.52
   2  -9  -3  226.49   12.95
   2   9   3  260.28   11.57
  -2  -9   3  206.75   12.19
  -2   9  -3  219.17   12.35
  -3   9  -3  181.79   11.77
   3  -9  -3  213.37   12.25
   3   9   3  222.54   11.54
  -3  -9   3  216.73   12.39
   3  -9  -3  213.64   12.71
  -4   9  -3  153.49   10.49
   4   9   3  139.55   10.31
   4  -9  -3  146.82   10.15
   4   9   3  160.30   10.17
  -4  -9   3  164.99   10.92
   4  -9  -3  157.59   11.26
   5   9   3   27.87    5.54
   5  -9  -3   35.03    6.06
   5  -9  -3   24.24    5.25
  -5  -9   3   20.88    5.57
  -5   9  -3   30.63    6.02
   5   9   3   28.63    5.72
   6   9   3  158.42   10.95
   6  -9  -3  145.51   12.03
  -6  -9   3  146.59   11.32
   6  -9  -3  133.07    9.62
  -6   9  -3  132.87   10.81
   6   9   3  140.09   11.08
   7  -9  -3   47.30    8.35
   7  -9  -3   42.97    6.15
  -7  -9   3   55.91    7.65
  -7   9  -3   48.68    7.65
   7   9   3   47.22    8.10
   7   9   3   46.21    7.39
  -8  -9   3    0.06    5.44
   8  -9  -3   -6.16    5.54
   8   9   3   -2.79    4.76
  -8   9  -3    1.44    5.94
   8   9   3   -0.62    4.98
   8  -9  -3    1.87    4.24
   7 -10   3   13.14    4.64
  -7  10   3    3.88    5.95
  -7 -10  -3   11.34    6.16
   7  10  -3   21.58    7.01
   6  10  -3   27.69    6.95
  -6 -10  -3   38.60    7.34
   6 -10   3   28.89    5.68
   6 -10   3   42.11    7.30
  -6  10   3   35.35    7.18
  -5  10   3   34.32    6.88
   5 -10   3   64.87    7.82
  -5 -10  -3   51.41    8.10
   5  10  -3   60.61    8.18
   4 -10   3    7.68    4.07
   4 -10   3    1.37    3.72
   4  10  -3    0.84    4.11
  -4 -10  -3   -0.22    4.24
  -4  10   3    7.40    4.55
   3  10  -3  425.44   19.67
   3 -10   3  412.45   19.04
   3 -10   3  425.21   19.03
  -3 -10  -3  432.46   20.35
  -3  10   3  421.96   19.22
  -2  10   3    0.32    3.30
  -2 -10  -3    0.02    3.65
   2  10  -3   -5.21    2.65
   2 -10   3   -1.24    3.18
   2 -10   3   -1.20    3.64
   1  10  -3   57.47    6.64
  -1  10   3   49.11    6.34
  -1 -10  -3   70.12    7.87
   1  10  -3   54.16    6.03
   1 -10   3   55.06    7.26
  -1 -10  -3   65.44    8.45
   1 -10   3   50.25    6.58
   0 -10   3   19.79    5.49
   0 -10  -3   28.57    5.96
   0  10  -3   28.55    4.67
   0 -10   3   27.46    5.42
   0 -10  -3   19.20    5.35
   0  10  -3   23.32    5.22
   0  10   3   27.22    4.98
   1 -10  -3   52.92    7.32
  -1 -10   3   47.70    6.36
   1  10   3   65.51    6.61
   1 -10  -3   46.65    6.53
  -1  10  -3   58.76    6.87
  -1 -10   3   56.29    7.74
  -2 -10   3   -1.77    4.28
  -2  10  -3   -6.75    2.94
   2  10   3   -3.70    3.16
   2 -10  -3    0.73    4.12
   2 -10  -3   -0.88    3.23
  -2 -10   3    1.12    3.69
   3 -10  -3  467.58   20.73
  -3  10  -3  429.58   19.98
  -3 -10   3  434.76   20.19
   3  10   3  441.92   19.14
   3 -10  -3  431.10   20.76
  -4 -10   3    0.80    4.01
  -4  10  -3   -2.61    4.01
   4 -10  -3    4.28    3.93
   4 -10  -3    0.95    4.00
   4  10   3    6.15    3.99
   5 -10  -3   42.26    6.88
  -5 -10   3   62.86    8.29
  -5  10  -3   47.04    7.57
   5  10   3   51.12    7.37
   5 -10  -3   57.00    8.64
   6 -10  -3   35.47    6.31
   6  10   3   34.16    7.00
  -6  10  -3   35.51    7.10
  -6 -10   3   43.17    7.47
   6 -10  -3   27.91    7.04
   7  10   3    9.48    5.73
   7 -10  -3   11.76    5.31
   7 -10  -3   16.47    6.37
  -7 -10   3   15.72    5.89
  -7  10  -3   20.44    6.37
   7  11  -3   40.53    7.98
   7 -11   3   47.75    7.07
  -7  11   3   44.30    8.89
  -7 -11  -3   50.67    9.08
  -6 -11  -3   35.12    7.36
   6  11  -3   31.79    7.41
  -6  11   3   47.95    8.40
   6 -11   3   28.56    6.49
   5 -11   3   31.87    7.36
   5 -11   3   40.87    6.62
  -5  11   3   19.48    6.34
  -5 -11  -3   49.23    7.99
   5  11  -3   22.01    6.70
  -4  11   3   32.57    6.52
  -4 -11  -3   25.41    5.90
   4  11  -3   21.00    5.66
   4 -11   3   20.10    5.26
   4 -11   3   23.93    6.10
   3 -11   3  210.68   12.95
  -3  11   3  191.42   12.74
   3 -11   3  218.31   13.09
  -3 -11  -3  185.99   13.13
   3  11  -3  241.41   13.81
  -2  11   3  225.67   13.42
   2 -11   3  228.03   13.40
   2 -11   3  236.35   13.95
   2  11  -3  220.15   13.02
  -2 -11  -3  234.45   14.36
   1 -11   3  162.29   11.73
   1  11  -3  149.22   10.14
   1  11  -3  169.83   10.43
  -1  11   3  163.74   10.77
   1 -11   3  162.71   10.92
  -1 -11  -3  145.83   11.15
   0 -11   3  145.71   10.51
   0 -11  -3  147.52   11.13
   0  11  -3  137.95    9.76
   0  11   3  173.31   10.62
   0 -11   3  130.29   10.61
   0 -11  -3  145.03   11.72
  -1 -11   3  181.30   11.83
  -1  11  -3  187.49   11.72
  -1 -11   3  186.05   13.27
   1 -11  -3  153.42   11.69
   1  11   3  189.90   11.16
   1 -11  -3  208.03   13.53
  -2 -11   3  216.31   13.40
   2 -11  -3  231.03   14.20
   2 -11  -3  221.18   13.98
  -2  11  -3  217.46   13.24
  -3  11  -3  200.74   12.89
   3 -11  -3  210.02   13.81
  -3 -11   3  224.41   13.71
   3 -11  -3  201.47   13.26
   4 -11  -3   21.39    5.78
   4 -11  -3   22.39    5.92
  -4  11  -3   16.91    5.42
   4  11   3   28.98    5.81
  -4 -11   3   26.17    6.30
  -5  11  -3   26.70    6.89
   5  11   3   30.24    5.98
  -5 -11   3   21.37    6.57
   5 -11  -3   24.44    6.72
   6 -11  -3   43.47    8.29
  -6  11  -3   31.50    7.68
   6 -11  -3   41.83    7.11
   6  11   3   45.20    7.54
  -6 -11   3   36.65    7.68
  -7  11  -3   38.34    8.27
   7 -11  -3   47.59    8.97
  -7 -11   3   43.84    8.34
   7 -11  -3   52.44    7.85
   7  11   3   44.68    8.07
   6 -12   3  152.85   11.91
   6  12  -3  168.20   13.88
  -6  12   3  161.75   13.11
  -6 -12  -3  170.55   14.05
  -5 -12  -3   36.89    8.07
   5 -12   3   19.36    5.79
   5  12  -3   33.28    7.36
  -5  12   3   18.33    6.43
   4  12  -3   27.32    6.70
  -4  12   3   34.18    6.60
  -4 -12  -3   32.37    7.47
   4 -12   3   31.34    6.24
   3 -12   3   49.07    7.76
   3 -12   3   57.82    8.31
   3  12  -3   45.94    7.14
  -3 -12  -3   49.80    8.08
  -3  12   3   57.68    8.39
   2 -12   3  207.34   14.04
  -2  12   3  220.18   13.66
  -2 -12  -3  227.84   14.80
   2 -12   3  201.47   13.38
   1 -12   3    3.93    5.46
  -1  12   3    9.84    4.91
   1 -12   3    4.89    4.44
  -1 -12  -3   10.41    4.62
   0 -12  -3  299.16   17.27
   0 -12   3  314.76   17.93
   0 -12  -3  304.16   18.26
   0  12   3  301.50   15.78
   0 -12   3  308.26   16.75
   0  12  -3  318.47   16.05
   1 -12  -3   13.63    5.57
  -1 -12   3    4.76    4.75
  -1  12  -3   19.65    5.11
   1  12   3   11.37    5.10
   1 -12  -3   -0.42    5.42
  -2  12  -3  204.95   13.32
  -2 -12   3  213.34   13.81
   2 -12  -3  200.03   14.29
   2 -12  -3  214.16   14.02
   3 -12  -3   65.54    8.96
   3 -12  -3   56.23    8.66
  -3  12  -3   66.87    8.27
  -3 -12   3   72.91    9.10
   4 -12  -3   44.85    8.31
  -4  12  -3   19.93    6.46
  -4 -12   3   35.35    7.01
   4 -12  -3   27.18    6.79
   5 -12  -3   27.27    6.69
  -5  12  -3   24.20    6.74
  -5 -12   3   20.65    7.00
  -6 -12   3  183.13   14.26
  -6  12  -3  148.58   13.08
   6  12   3  184.41   13.92
   6 -12  -3  191.07   13.26
   6 -12  -3  175.88   14.05
   4 -13   3    3.72    6.32
  -4  13   3    6.80    6.17
  -4 -13  -3   12.00    6.37
   3 -13   3  105.28   11.03
   3 -13   3   96.28   10.78
  -3 -13  -3   88.90   10.79
  -3  13   3   90.12   10.03
   2 -13   3   41.75    8.21
  -2 -13  -3   39.51    8.40
  -2  13   3   54.06    8.23
   2 -13   3   42.70    7.71
   1 -13   3   44.35    8.34
   1 -13   3   32.72    7.54
  -1 -13  -3   33.83    7.69
  -1  13   3   35.72    7.26
   0 -13   3    5.15    5.30
   0  13   3    5.26    4.98
   0  13  -3    2.68    4.91
   0 -13  -3    7.80    5.09
   0 -13   3   10.39    6.70
   1 -13  -3   51.49    9.48
  -1 -13   3   34.59    7.21
  -1  13  -3   42.75    7.98
   1 -13  -3   43.02    8.02
   2 -13  -3   45.81    8.31
   2 -13  -3   42.98    9.11
  -2 -13   3   42.16    7.48
  -2  13  -3   40.82    7.60
  -3  13  -3   81.16   10.25
  -3 -13   3   77.32   10.24
   3 -13  -3   80.45   10.47
   3 -13  -3   80.77   10.16
   4 -13  -3   10.27    6.61
  -4  13  -3    5.64    5.11
  -4 -13   3   10.70    6.23
   4 -13  -3   24.58    6.87
   2 -14   3  109.64   11.76
  -2 -14  -3  113.30   11.96
  -2  14   3  103.90   11.26
   2 -14   3  117.85   12.58
  -1  14   3   40.25    8.14
   1 -14   3   33.16    8.20
   1 -14   3   48.18    8.45
  -1 -14  -3   23.42    7.62
   0 -14   3   11.73    6.40
   0 -14  -3    5.37    6.01
  -1  14  -3   45.70    8.73
   1 -14  -3   32.07    8.17
  -1 -14   3   46.94    8.83
  -2  14  -3  100.07   11.30
   2 -14  -3  128.55   13.96
  -2 -14   3  116.34   11.92
   2 -14  -3  126.91   13.17
   0   0  -4  674.55   19.60
   0   0  -4  641.20   20.75
   0   0   4  616.44   20.19
   0   0  -4  611.56   20.48
   1   0  -4 6267.27  181.97
  -1   0  -4 6028.57  182.09
   1   0   4 5829.92  173.96
   1   0  -4 6198.22  179.99
  -1   0  -4 6085.68  180.29
  -1   0   4 6426.50  180.08
   1   0   4 5999.50  179.16
  -1   0   4 6294.74  174.02
   2   0  -4 6507.68  184.44
   2   0   4 6400.88  178.26
   2   0   4 6068.12  183.06
  -2   0   4 6251.46  184.63
  -2   0  -4 6226.10  183.82
   2   0   4 6084.27  183.12
  -2   0  -4 6113.57  186.52
  -2   0   4 6347.09  177.90
   2   0  -4 6519.00  186.35
   3   0   4   86.96    4.81
  -3   0  -4   91.84    5.69
  -3   0   4   79.91    5.37
  -3   0  -4   88.80    4.76
   3   0   4   89.60    4.21
   3   0   4   84.57    3.90
  -3   0   4   74.91    4.47
   3   0  -4   75.21    4.94
   3   0  -4   80.55    5.30
  -4   0  -4  142.53    7.23
  -4   0   4  144.99    7.97
  -4   0  -4  126.16    7.49
   4   0   4  139.66    5.71
   4   0  -4  167.38    7.82
   4   0  -4  144.16    7.16
   4   0   4  130.65    6.65
   4   0  -4  140.72    7.37
   4   0   4  139.88    5.87
  -4   0   4  162.45    6.72
   5   0  -4   61.05    5.02
  -5   0   4   61.58    4.32
   5   0   4   60.04    4.48
  -5   0  -4   49.11    4.64
  -5   0   4   65.86    5.58
   5   0   4   49.75    3.61
   5   0  -4   70.34    5.40
   5   0   4   49.74    3.30
  -5   0  -4   50.54    5.17
  -6   0   4  304.45   11.54
   6   0   4  298.67   10.84
  -6   0  -4  303.13   14.27
   6   0   4  291.66   11.97
   6   0  -4  278.26   12.78
   6   0   4  292.08   11.10
   6   0  -4  283.60   13.25
  -6   0   4  315.64   14.58
  -6   0  -4  298.91   13.48
  -7   0  -4  399.14   17.06
   7   0  -4  369.13   15.98
   7   0  -4  371.79   16.56
  -7   0   4  342.51   17.16
   7   0   4  368.90   17.27
   7   0   4  383.87   13.51
  -8   0  -4   71.40    7.52
   8   0  -4   70.20    7.35
  -8   0   4   53.75    7.50
   8   0   4   73.03    7.54
   8   0  -4   60.72    6.72
   8   0   4   68.01    4.80
   9   0   4   70.14    7.99
   9   0  -4   57.31    7.41
   9   0   4   51.12    4.91
  -9   0  -4   59.29    8.06
  -9   0   4   53.97    8.12
   9   0  -4   61.50    7.24
  10   0  -4   99.09   10.29
  10   0  -4   97.11    8.90
  10   0   4   98.52    6.87
  10   0   4  103.38   10.32
 -10   0   4   88.99   10.55
 -10   0  -4   84.85   10.18
  10  -1   4  137.52   11.17
  10  -1   4  151.43    8.23
 -10  -1  -4  160.37   12.39
  10   1  -4  155.66   11.50
 -10   1   4  141.66   12.54
  10   1  -4  158.54   12.30
  -9  -1  -4  251.95   14.71
   9   1  -4  214.88   12.87
   9  -1   4  210.12   13.35
   9  -1   4  237.22    9.69
  -9   1   4  236.85   14.86
   9   1  -4  189.67   12.98
  -8   1   4   -0.75    3.82
  -8  -1  -4   13.30    4.43
   8   1  -4    2.64    3.51
   8   1  -4    2.28    3.36
   8  -1   4    6.59    3.55
   8  -1   4    6.74    2.21
  -7   1   4  228.50   10.23
   7   1  -4  218.73   12.01
  -7   1   4  221.98   12.77
   7   1  -4  205.18   11.42
   7  -1   4  206.91   10.34
   6   1  -4   -0.90    2.27
   6   1  -4    2.40    2.51
  -6   1   4    3.19    2.82
   6  -1   4    1.62    2.41
  -6   1   4   -1.20    2.19
  -6  -1  -4   -1.07    2.36
   6  -1   4    0.98    1.23
  -5  -1  -4    5.58    2.47
  -5  -1  -4    3.86    2.25
  -5   1   4    4.69    2.38
   5  -1   4    7.86    1.13
   5   1  -4    6.48    2.49
   5   1  -4    6.22    2.52
  -5   1   4    4.92    2.86
   5  -1   4    8.39    2.39
   5  -1   4    7.77    1.33
  -4   1   4  330.15   14.58
   4   1  -4  376.68   14.64
  -4  -1  -4  376.67   15.13
  -4   1   4  367.08   13.41
   4   1  -4  372.79   14.71
   4  -1   4  378.36   11.62
   4  -1   4  381.52   13.89
  -4  -1  -4  378.22   14.27
   3  -1   4  356.98   11.43
  -3   1   4  372.33   12.88
   3  -1   4  366.34   11.44
  -3   1   4  357.05   13.95
   3   1  -4  350.94   13.74
   3  -1   4  374.44   13.28
   3   1  -4  367.95   13.88
  -3  -1  -4  356.84   13.10
  -3  -1  -4  338.14   13.83
   2   1  -4  680.09   22.86
   2  -1   4  688.09   21.11
  -2  -1  -4  671.90   22.74
  -2   1   4  709.72   21.63
   2   1  -4  629.72   22.59
   2  -1   4  697.20   21.96
  -2  -1  -4  695.49   21.85
  -2   1   4  661.81   22.52
   2  -1   4  691.78   21.06
  -1   1   4 5220.06  160.22
   1  -1   4 5499.11  155.85
  -1   1   4 5357.21  155.56
   1   1  -4 5532.31  162.93
  -1  -1  -4 5708.95  162.73
  -1  -1  -4 5451.94  160.62
   1  -1   4 5553.92  160.20
   1   1  -4 5458.17  161.01
   1  -1   4 5537.67  160.24
   0  -1   4    3.14    0.69
   0  -1   4    4.12    1.61
   0  -1  -4    6.42    1.64
   0  -1   4    4.42    1.46
   0   1  -4    4.73    1.70
   0   1  -4    3.38    1.35
   0  -1  -4    4.11    1.30
   0   1   4    4.91    1.42
   0  -1  -4    3.17    1.27
   0   1   4    3.27    1.48
  -1  -1   4 5537.85  152.62
   1  -1  -4 5561.79  158.34
  -1  -1   4 5235.54  157.61
   1  -1  -4 5257.65  157.86
   1   1   4 5128.20  157.26
  -1  -1   4 5346.85  157.68
  -1   1  -4 5523.34  160.05
   1   1   4 5265.15  152.57
   1  -1  -4 5554.38  159.41
  -2  -1   4  686.64   21.59
  -2   1  -4  715.58   21.91
   2   1   4  694.42   21.86
  -2  -1   4  710.36   23.02
   2   1   4  674.75   22.28
   2  -1  -4  733.10   22.73
   2  -1  -4  700.54   23.26
   2   1   4  700.16   22.63
  -2  -1   4  721.69   22.96
  -2   1  -4  717.37   23.65
   3   1   4  353.25   12.22
   3  -1  -4  326.27   13.17
  -3   1  -4  337.10   13.58
   3  -1  -4  347.03   12.79
   3   1   4  361.14   12.38
  -3  -1   4  381.85   11.99
   3   1   4  342.57   12.55
  -3   1  -4  359.00   12.56
  -3  -1   4  377.25   13.76
  -4  -1   4  354.39   14.78
  -4   1  -4  375.84   13.94
   4  -1  -4  349.20   13.51
   4   1   4  380.46   13.06
  -4  -1   4  386.71   12.63
   4   1   4  395.60   13.51
   4  -1  -4  367.51   14.17
   4  -1  -4  373.74   14.01
   4   1   4  376.81   13.07
  -4   1  -4  356.09   14.70
   5  -1  -4    5.20    2.14
   5  -1  -4    5.38    2.37
   5   1   4    9.45    2.12
  -5   1  -4    7.75    2.73
   5   1   4    6.92    2.22
  -5  -1   4    8.26    2.75
   5   1   4    5.14    2.00
  -5  -1   4    9.43    2.01
   5  -1  -4    4.29    2.26
  -5   1  -4    7.57    2.72
   6  -1  -4   -0.33    2.01
  -6   1  -4    1.51    2.79
   6  -1  -4   -1.57    2.23
   6   1   4    0.09    1.67
   6   1   4    1.40    2.11
  -6   1  -4    2.02    2.46
  -6  -1   4   -1.12    2.77
   6   1   4    2.08    2.52
  -7  -1   4  206.27   12.21
  -7   1  -4  208.87   11.54
   7   1   4  206.06   12.13
   7  -1  -4  225.63   11.52
   7  -1  -4  222.20   11.04
   7   1   4  215.83    9.46
   8  -1  -4    5.30    3.78
   8   1   4    3.46    3.63
  -8  -1   4    4.15    3.71
   8  -1  -4   -0.55    3.07
   8   1   4    4.04    2.55
  -8   1  -4    3.95    4.36
  -9   1  -4  248.65   14.20
   9   1   4  215.10   13.41
  -9  -1   4  198.59   13.68
   9  -1  -4  222.51   13.08
   9   1   4  216.79   10.55
   9  -1  -4  213.54   11.94
  10   1   4  144.35    8.91
 -10  -1   4  167.60   13.42
  10   1   4  147.11   11.66
  10  -1  -4  141.47   10.19
 -10   1  -4  153.13   12.29
  10   2  -4   30.63    7.34
  10  -2   4   36.09    6.41
 -10   2   4   34.79    8.54
  10   2  -4   37.27    6.43
 -10  -2  -4   46.03    8.25
  10  -2   4   38.88    4.43
   9  -2   4   40.47    3.57
   9   2  -4   45.42    7.45
  -9   2   4   45.29    7.88
  -9  -2  -4   44.12    7.24
   9   2  -4   56.60    7.61
   9  -2   4   27.40    5.54
  -8   2   4   98.57    9.33
   8   2  -4  100.01    8.59
   8  -2   4  103.84    4.74
   8  -2   4  101.66    8.63
   8   2  -4  120.79    9.05
  -8  -2  -4   97.94    8.97
   7   2  -4   90.23    7.66
  -7   2   4   77.91    6.47
  -7  -2  -4  103.05    8.01
  -7   2   4   89.83    8.62
   7   2  -4   76.11    7.27
   6   2  -4  382.36   16.84
  -6   2   4  414.27   15.33
   6   2  -4  379.91   16.55
  -6  -2  -4  392.47   16.57
  -6   2   4  353.90   16.97
   5   2  -4 1100.55   37.43
  -5  -2  -4 1089.87   36.69
  -5   2   4 1099.79   34.83
  -5   2   4 1083.08   37.60
   5   2  -4 1100.31   36.86
  -4  -2  -4   31.91    3.81
   4   2  -4   39.60    4.46
  -4   2   4   36.43    3.78
  -4   2   4   35.96    4.43
   4   2  -4   33.28    4.16
   3   2  -4 1230.22   41.68
   3  -2   4 1382.45   39.36
  -3  -2  -4 1344.02   41.33
  -3  -2  -4 1345.03   42.25
  -3   2   4 1210.00   41.71
  -3   2   4 1305.79   40.01
   3  -2   4 1364.88   39.24
   3   2  -4 1277.72   42.11
   2   2  -4  172.32    8.03
   2  -2   4  167.84    6.39
  -2  -2  -4  179.04    7.49
  -2  -2  -4  169.26    7.72
   2   2  -4  169.08    8.11
   2  -2   4  167.55    6.45
  -2   2   4  165.77    7.49
   1   2  -4  403.56   14.20
  -1   2   4  409.96   13.60
  -1   2   4  410.50   13.44
  -1  -2  -4  377.41   13.33
   1  -2   4  385.84   13.58
   1  -2   4  370.19   13.04
  -1  -2  -4  390.50   13.45
   1  -2   4  385.28   13.31
   1   2  -4  367.99   13.95
   1  -2   4  376.10   12.14
  -1  -2  -4  363.21   13.66
   0  -2  -4  289.97   10.89
   0  -2  -4  295.65   10.52
   0   2   4  280.14   10.54
   0  -2   4  278.75   10.37
   0  -2   4  265.86   10.51
   0   2   4  290.58   10.39
   0   2  -4  287.70   11.03
   0  -2  -4  281.45    9.88
   0  -2   4  278.03    9.28
  -1  -2   4  397.76   14.26
   1   2   4  364.57   13.17
   1  -2  -4  420.09   13.07
  -1  -2   4  398.37   13.27
  -1  -2   4  422.28   13.45
   1  -2  -4  414.80   14.42
  -1   2  -4  392.73   14.43
   1  -2  -4  398.28   14.21
   1   2   4  378.16   13.83
   2  -2  -4  169.35    6.47
   2  -2  -4  164.31    7.96
  -2  -2   4  168.75    6.55
  -2   2  -4  180.04    7.96
   2   2   4  167.57    6.82
   2   2   4  164.78    7.27
  -2  -2   4  176.41    7.45
  -2  -2   4  176.26    7.93
   2  -2  -4  162.21    7.64
  -3   2  -4 1380.45   44.48
  -3  -2   4 1407.48   40.85
  -3  -2   4 1336.00   43.91
  -3   2  -4 1465.49   43.15
   3  -2  -4 1337.36   43.51
   3   2   4 1397.61   43.51
   3  -2  -4 1382.00   42.92
   3   2   4 1379.19   43.08
  -3  -2   4 1424.97   43.75
  -3   2  -4 1430.45   42.68
   3   2   4 1431.91   41.29
   3  -2  -4 1377.99   43.03
   4  -2  -4   39.62    3.56
  -4   2  -4   41.92    4.07
   4   2   4   35.57    3.47
  -4   2  -4   35.76    4.01
   4  -2  -4   36.27    3.80
   4   2   4   40.44    3.09
   4   2   4   29.01    3.56
  -4   2  -4   34.04    3.51
  -4  -2   4   40.13    4.42
  -4  -2   4   39.25    2.80
   4  -2  -4   41.13    3.57
  -5   2  -4 1028.01   33.85
  -5  -2   4 1148.46   31.57
  -5   2  -4 1018.40   34.83
   5   2   4 1088.43   32.13
   5   2   4  998.65   33.68
  -5  -2   4 1066.29   36.11
   5  -2  -4 1078.82   34.63
  -5   2  -4 1009.15   35.73
   5  -2  -4 1089.24   34.61
   5  -2  -4 1087.66   33.94
   5   2   4  993.67   36.16
   6   2   4  403.93   15.25
   6  -2  -4  391.45   15.87
  -6   2  -4  403.35   16.61
  -6  -2   4  401.38   17.72
  -6   2  -4  397.97   15.73
   6  -2  -4  390.02   15.83
  -6   2  -4  412.39   17.24
   6   2   4  402.44   17.62
  -7  -2   4   88.91    7.82
   7  -2  -4   90.61    6.76
  -7   2  -4   84.87    7.40
   7   2   4   97.63    8.04
   7  -2  -4   85.76    6.75
   7   2   4   91.74    6.11
  -8  -2   4  103.38    9.24
  -8   2  -4  100.15    8.46
   8   2   4   99.03    6.91
   8  -2  -4   94.39    7.46
   8   2   4   97.06    8.56
   8  -2  -4  109.96    8.33
   9   2   4   49.30    5.66
  -9  -2   4   70.98    9.11
   9   2   4   36.06    6.32
   9  -2  -4   47.48    6.36
  10   2   4   31.23    5.10
 -10   2  -4   45.95    7.77
 -10  -2   4   31.58    8.15
  10  -2  -4   38.55    6.31
  10   2   4   27.66    6.46
  10  -3   4   87.31    9.21
  10   3  -4   78.87   10.17
  10   3  -4  110.13   10.37
  10  -3   4   91.71    5.61
 -10   3   4   93.91   10.82
 -10  -3  -4   93.24   10.83
   9   3  -4   79.94    8.92
   9   3  -4   71.10    8.65
  -9  -3  -4   65.55    8.52
   9  -3   4   70.25    7.81
  -9   3   4   82.64    9.87
  -8  -3  -4   51.88    7.22
  -8   3   4   51.10    7.48
   8   3  -4   53.80    7.35
   8   3  -4   44.41    6.97
  -7  -3  -4    2.11    3.40
  -7   3   4   -4.12    2.84
  -7   3   4   -2.32    3.22
   7   3  -4   -0.87    3.02
   7   3  -4   -1.92    3.19
   6   3  -4  414.23   17.90
   6   3  -4  397.28   18.12
  -6  -3  -4  441.52   18.17
  -6   3   4  415.12   16.53
  -6   3   4  422.39   18.68
   5   3  -4    6.91    2.86
  -5  -3  -4    9.68    2.72
   5   3  -4    5.12    2.88
  -5   3   4    6.62    2.47
  -5   3   4    8.87    3.07
  -4  -3  -4  888.74   29.58
   4   3  -4  872.09   29.95
  -4   3   4  859.67   28.37
   4   3  -4  830.47   30.08
   3  -3   4  625.74   19.53
   3  -3   4  621.23   21.18
  -3  -3  -4  622.88   22.33
   3   3  -4  653.35   22.74
  -3  -3  -4  601.72   21.83
   3   3  -4  618.81   22.50
   3  -3   4  629.99   19.52
  -3   3   4  637.90   21.34
   2   3  -4  834.23   28.89
   2   3  -4  841.20   29.05
  -2  -3  -4  886.61   28.41
   2  -3   4  882.03   27.00
  -2  -3  -4  885.04   28.45
   2  -3   4  874.76   27.30
  -2  -3  -4  898.31   28.46
   2  -3   4  842.33   27.02
  -2   3   4  838.46   27.58
  -1   3   4  500.28   17.38
  -1   3   4  505.99   17.33
   1   3  -4  455.94   17.89
  -1  -3  -4  521.26   17.72
  -1  -3  -4  518.39   17.26
   1  -3   4  537.78   16.48
  -1  -3  -4  506.86   17.92
   1  -3   4  546.70   17.40
   1  -3   4  519.39   17.40
   1   3  -4  495.18   18.07
   0  -3  -4 4506.56  138.09
   0   3  -4 4810.57  139.95
   0   3   4 4633.69  137.68
   0   3   4 4611.51  133.54
   0  -3   4 4746.45  133.75
   0  -3  -4 4633.32  138.40
   0  -3  -4 4568.77  138.35
   0  -3   4 4675.25  137.91
   0  -3   4 4837.01  137.38
  -1  -3   4  502.96   17.00
  -1   3  -4  518.72   17.61
   1  -3  -4  502.34   18.32
   1   3   4  527.95   18.01
   1  -3  -4  529.98   18.28
   1  -3  -4  501.26   16.18
  -1   3  -4  535.57   18.41
  -1  -3   4  530.89   17.34
  -1  -3   4  512.60   18.35
   1   3   4  545.62   17.12
  -2  -3   4  915.79   27.54
   2   3   4  976.60   27.87
   2   3   4  921.23   29.41
  -2  -3   4  904.34   29.24
  -2  -3   4  895.78   29.94
  -2   3  -4  841.90   28.71
   2  -3  -4  890.84   29.48
   2  -3  -4  894.59   30.24
   2  -3  -4  914.62   27.70
  -2   3  -4  915.09   29.91
   3  -3  -4  669.77   22.08
  -3  -3   4  662.73   22.85
   3   3   4  634.15   22.27
   3  -3  -4  658.49   22.44
  -3   3  -4  637.01   22.82
   3   3   4  619.45   20.47
   3  -3  -4  669.38   23.76
  -3  -3   4  711.76   23.30
  -3  -3   4  681.40   20.18
  -3   3  -4  605.84   22.08
   3  -3  -4  666.88   20.86
   4  -3  -4  841.91   28.75
   4   3   4  868.34   30.20
   4  -3  -4  915.25   27.93
   4  -3  -4  912.51   28.47
  -4   3  -4  876.41   28.84
   4   3   4  872.88   28.75
  -4   3  -4  841.34   28.61
  -4  -3   4  875.58   25.84
   4   3   4  876.20   26.48
  -4   3  -4  835.58   29.50
  -4  -3   4  829.90   29.63
  -5   3  -4    6.96    2.78
   5   3   4    4.66    2.26
  -5   3  -4    8.00    2.64
  -5  -3   4    9.95    3.12
   5  -3  -4    8.24    2.64
   5   3   4    8.13    2.03
   5   3   4    9.72    3.00
  -5   3  -4   13.31    3.05
   5  -3  -4    9.58    2.30
   6   3   4  412.78   18.26
   6  -3  -4  437.86   16.35
  -6   3  -4  430.18   16.98
  -6   3  -4  414.93   17.51
   6  -3  -4  406.48   16.36
  -6   3  -4  438.46   17.61
  -6  -3   4  425.62   18.62
   6   3   4  415.98   16.43
  -7  -3   4   -0.56    3.35
  -7   3  -4   -0.44    3.00
   7   3   4    1.63    3.39
  -7   3  -4   -0.43    3.02
   7  -3  -4   -1.07    2.55
  -7   3  -4    0.08    3.30
   7   3   4    2.39    2.38
   8  -3  -4   55.61    5.89
  -8   3  -4   48.57    6.00
   8   3   4   48.38    6.92
  -8   3  -4   58.89    7.16
   8   3   4   47.99    5.46
  -8  -3   4   49.44    7.57
   9   3   4   72.21    6.94
   9  -3  -4   70.88    7.25
   9   3   4   57.54    7.39
  -9  -3   4   67.71    9.08
  -9   3  -4   73.92    8.57
  10  -3  -4   93.97    8.27
  10   3   4   88.93    8.53
 -10   3  -4   79.15   10.03
  10   3   4  107.51   10.96
 -10  -3   4   95.74   10.86
 -10  -4  -4    2.93    5.62
  10   4  -4   14.61    5.67
  10   4  -4   15.96    6.51
 -10   4   4    4.34    5.31
  -9  -4  -4  106.64   10.60
  -9   4   4   98.32   10.70
   9   4  -4   99.07   10.18
   9   4  -4  112.00   11.02
  -8   4   4   30.38    5.76
   8   4  -4   35.50    6.87
  -8   4   4   20.56    5.86
  -8  -4  -4   18.04    4.94
   8   4  -4   14.99    4.85
  -7  -4  -4  501.86   21.45
   7   4  -4  492.43   21.36
  -7   4   4  488.76   21.93
  -7   4   4  490.51   19.79
   7   4  -4  478.16   21.76
  -6   4   4    6.35    3.21
   6   4  -4   10.28    3.86
   6   4  -4    8.72    3.80
  -6  -4  -4    6.38    3.54
  -5   4   4  596.35   22.41
   5   4  -4  619.10   23.98
  -5  -4  -4  630.70   23.61
   5   4  -4  631.97   24.36
   5  -4   4  634.63   23.20
   4   4  -4  202.06   10.69
  -4  -4  -4  198.79   10.13
   4  -4   4  203.65    7.42
   4  -4   4  195.24    7.28
   4  -4   4  211.09    9.87
   4   4  -4  198.58   10.54
  -4   4   4  211.92   10.04
  -3  -4  -4  388.40   15.69
   3  -4   4  376.30   13.52
   3   4  -4  414.19   16.41
  -3   4   4  425.31   15.59
   3   4  -4  427.29   16.58
   3  -4   4  385.10   14.78
   3  -4   4  396.57   13.69
   2  -4   4  655.15   20.67
   2  -4   4  626.64   20.46
   2  -4   4  616.56   20.64
   2   4  -4  601.10   22.19
  -2  -4  -4  595.10   21.76
  -2   4   4  586.31   20.98
  -2  -4  -4  609.35   21.66
   2   4  -4  647.20   22.44
   1  -4   4 1734.92   53.49
  -1   4   4 1863.07   54.26
   1   4  -4 1737.68   55.07
  -1  -4  -4 1683.92   54.73
  -1   4   4 1771.25   53.15
   1   4  -4 1767.10   55.56
  -1  -4  -4 1791.04   55.15
   1  -4   4 1720.80   54.14
  -1   4   4 1832.58   53.08
   0  -4   4  211.03    8.40
   0  -4  -4  206.91    9.41
   0  -4   4  196.97    9.17
   0   4   4  214.44    9.13
   0   4   4  209.67    8.84
   0   4  -4  214.40    8.92
   0  -4  -4  216.26    9.73
   0   4  -4  213.79    9.46
   0   4   4  208.84    7.72
   1  -4  -4 1831.41   55.38
  -1  -4   4 1809.90   52.86
  -1  -4   4 1833.80   54.57
  -1   4  -4 1720.46   53.38
  -1   4  -4 1791.53   55.64
   1   4   4 1728.91   52.68
   1   4   4 1785.43   54.51
   1  -4  -4 1800.68   55.71
  -1  -4   4 1763.82   55.40
   1   4   4 1727.00   54.77
   2   4   4  645.78   20.34
   2   4   4  626.20   21.58
   2   4   4  622.31   21.78
   2  -4  -4  624.77   21.89
  -2   4  -4  651.74   22.05
   2  -4  -4  641.91   22.82
  -2   4  -4  622.69   21.52
  -2  -4   4  610.45   22.40
  -2  -4   4  629.07   20.12
  -2  -4   4  614.98   21.59
  -3   4  -4  416.58   16.36
  -3  -4   4  473.24   17.49
   3   4   4  420.45   16.55
   3  -4  -4  425.00   17.50
  -3  -4   4  452.32   16.77
   3  -4  -4  462.32   16.22
   3   4   4  427.02   14.54
  -3   4  -4  412.68   16.29
   3   4   4  412.68   16.27
   3  -4  -4  436.27   13.73
   3  -4  -4  427.63   16.21
  -3  -4   4  454.41   14.28
   4  -4  -4  208.24    7.71
   4   4   4  206.03    7.75
  -4   4  -4  190.72    9.48
  -4  -4   4  194.39    7.04
   4  -4  -4  207.84    9.52
   4   4   4  197.61   10.01
   4   4   4  194.47    9.58
  -4   4  -4  194.15    9.87
  -4  -4   4  205.47   10.24
   4  -4  -4  204.58    9.33
  -4  -4   4  189.73    9.98
   4  -4  -4  191.22   10.79
   5   4   4  627.22   23.88
  -5   4  -4  612.40   22.58
  -5   4  -4  640.25   23.05
  -5  -4   4  612.09   23.63
   5   4   4  609.87   22.54
   5  -4  -4  616.09   22.03
   5  -4  -4  616.60   24.68
  -6   4  -4    7.35    3.29
  -6   4  -4    6.68    3.04
  -6   4  -4    6.96    3.25
   6   4   4    7.40    3.29
   6   4   4    4.73    2.89
  -6  -4   4   12.02    3.53
   6  -4  -4    8.67    3.04
   7  -4  -4  488.69   19.44
  -7   4  -4  533.66   21.23
   7   4   4  515.65   22.07
   7   4   4  471.99   19.85
  -7   4  -4  495.22   20.25
  -7   4  -4  492.69   20.69
  -7  -4   4  533.01   22.65
   8  -4  -4   18.62    4.22
  -8   4  -4   20.53    5.09
   8   4   4   15.19    3.88
  -8  -4   4   24.30    6.09
  -8   4  -4   32.81    6.09
   8   4   4   22.08    4.94
   9   4   4  107.27    8.65
  -9   4  -4  122.74   10.28
   9  -4  -4  106.46    8.19
   9   4   4  101.50    9.87
  -9  -4   4  121.25   11.01
  10  -4  -4    9.66    4.66
  10   4   4   14.49    5.07
 -10   4  -4    3.13    5.70
  10   4   4    4.50    4.48
 -10  -4   4   -0.86    5.77
  10   5  -4   31.78    7.91
 -10  -5  -4   28.88    7.21
  10   5  -4   27.96    7.86
  -9  -5  -4   88.74    9.90
   9   5  -4   82.64    9.95
  -8   5   4   33.12    6.36
   8   5  -4   26.66    6.34
   8  -5   4   39.05    6.87
   8   5  -4   38.66    7.03
  -7  -5  -4  610.43   25.71
  -7   5   4  632.39   24.81
   7   5  -4  631.25   26.94
   7  -5   4  631.57   25.75
   7   5  -4  676.95   26.90
   6  -5   4  469.64   14.87
  -6  -5  -4  463.14   19.93
   6   5  -4  434.97   20.29
   6   5  -4  437.94   20.18
   6  -5   4  465.66   14.85
   6  -5   4  467.55   19.57
  -5  -5  -4   75.30    6.70
   5   5  -4   77.91    7.01
   5  -5   4   68.78    3.92
   5  -5   4   70.43    6.45
  -5   5   4   67.55    5.95
   5  -5   4   79.05    4.16
   5   5  -4   73.45    7.37
   4   5  -4   38.33    5.41
  -4  -5  -4   33.31    4.52
  -4   5   4   33.01    4.47
   4  -5   4   27.24    2.89
   4  -5   4   30.43    3.08
   4  -5   4   31.36    4.15
   4   5  -4   31.72    4.59
   3  -5   4   67.40    4.53
  -3  -5  -4   67.04    5.75
  -3  -5  -4   64.00    5.89
   3   5  -4   60.17    6.21
  -3   5   4   70.40    5.53
   3   5  -4   63.04    5.67
   3  -5   4   73.36    4.84
   3  -5   4   66.37    5.20
  -2  -5  -4  282.85   12.57
   2   5  -4  293.67   12.90
   2  -5   4  271.51   11.24
  -2  -5  -4  277.86   12.30
  -2   5   4  285.51   12.09
   2  -5   4  288.72   11.36
   2  -5   4  269.06   11.18
   2   5  -4  295.00   12.81
  -1  -5  -4   31.98    3.90
  -1   5   4   29.79    3.66
   1  -5   4   41.75    4.03
  -1   5   4   26.59    3.41
   1   5  -4   48.06    3.80
   1   5  -4   34.23    3.89
   1  -5   4   40.50    3.49
  -1   5   4   28.98    1.73
   1   5  -4   36.90    4.23
  -1  -5  -4   27.62    4.01
   0  -5   4    8.03    2.63
   0   5  -4    9.02    2.51
   0   5   4    7.00    2.30
   0   5   4    9.24    1.58
   0  -5   4    6.98    2.00
   0  -5  -4    5.23    2.63
   0   5  -4    8.97    2.35
   0   5   4   10.93    2.47
   1   5   4   30.35    2.97
  -1   5  -4   41.34    3.96
  -1  -5   4   38.68    3.73
   1  -5  -4   32.29    4.17
  -1  -5   4   37.12    4.45
   1  -5  -4   30.60    4.01
   1   5   4   27.54    3.26
  -1   5  -4   35.80    4.04
   1   5   4   24.06    3.36
  -2  -5   4  293.12   10.95
   2  -5  -4  291.21   12.36
  -2  -5   4  301.67   13.14
   2   5   4  293.85   11.75
  -2   5  -4  276.64   12.06
   2   5   4  285.90   12.39
   2   5   4  278.15   10.90
  -2  -5   4  285.32   12.06
   2  -5  -4  283.76   12.83
  -2   5  -4  282.54   11.98
   3   5   4   56.36    4.93
  -3  -5   4   70.72    6.48
  -3   5  -4   66.59    5.14
   3   5   4   59.66    4.17
  -3  -5   4   67.88    4.20
  -3   5  -4   60.05    5.47
   3  -5  -4   70.97    5.35
   3  -5  -4   60.30    5.63
   3   5   4   72.58    5.64
  -3  -5   4   64.14    5.47
   4   5   4   24.62    3.96
  -4  -5   4   31.08    2.69
   4   5   4   25.04    2.84
  -4  -5   4   26.77    4.03
   4   5   4   22.61    3.75
   4  -5  -4   36.97    5.25
   4  -5  -4   26.00    3.83
  -4   5  -4   28.01    4.15
  -4   5  -4   28.35    4.02
  -5   5  -4   73.75    6.67
   5   5   4   74.20    6.35
   5   5   4   76.71    6.30
   5  -5  -4   79.73    7.38
  -5  -5   4   80.54    6.97
  -5   5  -4   75.97    6.20
   5  -5  -4   74.88    5.75
   6  -5  -4  451.74   20.63
   6   5   4  403.10   18.22
   6  -5  -4  464.14   17.89
  -6   5  -4  469.10   18.75
  -6  -5   4  484.48   20.18
  -6   5  -4  441.55   18.86
   6   5   4  449.45   19.75
   7  -5  -4  601.67   26.72
  -7   5  -4  638.21   24.54
   7   5   4  582.32   25.59
   7  -5  -4  641.72   23.31
  -7  -5   4  628.64   26.21
  -7   5  -4  633.90   24.47
   7   5   4  624.29   24.40
   8  -5  -4   28.18    6.76
  -8  -5   4   31.37    6.60
  -8   5  -4   29.23    6.25
   8   5   4   30.45    5.37
   8  -5  -4   28.91    4.79
   8   5   4   23.94    5.94
   9   5   4   88.94    8.89
  -9  -5   4  105.22   11.09
   9   5   4   83.31    9.20
   9  -5  -4   92.03    7.64
  10   5   4   29.39    6.21
  10  -5  -4   35.49    8.03
 -10  -5   4   41.58    8.71
  10   5   4   31.24    7.43
  10  -5  -4   42.39    6.16
  -9  -6  -4   -1.86    5.17
   9   6  -4   10.40    6.55
  -9   6   4    3.70    6.09
   9   6  -4    4.36    4.94
   8   6  -4  149.19   11.79
  -8  -6  -4  120.62   10.30
  -8   6   4  139.52   10.60
   8  -6   4  126.42   10.44
   8  -6   4  131.16    5.88
   8   6  -4  126.04   11.24
  -7  -6  -4  219.59   13.42
   7  -6   4  252.73   13.90
   7   6  -4  225.76   13.88
   7   6  -4  215.11   14.08
   7  -6   4  235.32    8.92
  -7   6   4  216.73   12.74
   6   6  -4   16.96    4.38
   6  -6   4    9.17    4.05
  -6  -6  -4   15.68    4.37
  -6   6   4   21.08    4.97
   6  -6   4   17.84    2.71
   6   6  -4   17.52    5.09
  -5   6   4  161.74    9.98
  -5  -6  -4  161.25   10.42
   5  -6   4  164.96    7.66
   5  -6   4  169.45    9.89
   5   6  -4  184.80   10.93
   5   6  -4  180.11   11.13
   4  -6   4  246.33   10.09
  -4  -6  -4  219.96   12.09
   4   6  -4  259.41   12.92
   4  -6   4  245.18   11.64
  -4   6   4  225.88   11.68
   4   6  -4  235.16   12.67
   3  -6   4  359.82   13.97
  -3   6   4  360.20   15.29
   3  -6   4  359.68   14.76
   3   6  -4  369.80   16.39
   3   6  -4  344.89   15.68
  -3  -6  -4  376.97   16.01
   2  -6   4  130.84    7.43
   2  -6   4  141.13    7.42
  -2  -6  -4  133.03    8.52
  -2   6   4  128.76    7.82
  -2  -6  -4  135.50    8.24
   2   6  -4  126.10    7.92
   2   6  -4  121.44    8.46
   1   6  -4 2115.69   67.23
  -1   6   4 2170.06   65.85
  -1  -6  -4 2130.79   67.14
   1  -6   4 2117.74   66.19
   1   6  -4 2192.88   63.73
   1  -6   4 2106.31   65.64
  -1   6   4 2128.17   63.76
  -1   6   4 2088.70   64.48
  -1  -6  -4 2044.32   66.92
   1   6  -4 2251.88   67.34
   0   6   4   14.74    2.05
   0  -6  -4   11.25    3.16
   0   6   4   14.07    2.88
   0   6   4    8.09    2.64
   0  -6  -4   10.28    3.39
   1  -6  -4 2153.66   66.63
  -1  -6   4 2196.30   65.83
  -1  -6   4 2114.13   66.62
   1  -6  -4 2033.37   66.73
   1   6   4 2097.70   63.18
   1   6   4 2167.34   65.02
  -1   6  -4 2118.71   66.23
  -1   6  -4 2070.90   64.07
  -2   6  -4  137.84    7.92
   2   6   4  143.71    7.00
  -2  -6   4  114.42    8.10
  -2   6  -4  154.65    7.83
   2  -6  -4  122.78    7.66
  -2  -6   4  123.78    7.69
   2   6   4  142.27    7.19
   2  -6  -4  123.29    8.29
   2   6   4  115.33    7.64
   3  -6  -4  335.49   15.53
  -3  -6   4  330.89   12.53
  -3   6  -4  378.31   14.51
  -3  -6   4  343.81   14.90
   3   6   4  364.05   12.88
   3   6   4  354.92   14.39
   3  -6  -4  331.20   14.43
  -3   6  -4  323.73   14.52
   3   6   4  339.54   14.88
  -3  -6   4  341.01   15.60
  -4   6  -4  247.71   12.38
   4   6   4  252.82   12.30
  -4  -6   4  260.73   12.64
   4  -6  -4  248.34   13.10
   4   6   4  235.50   11.90
   4  -6  -4  250.09   11.65
   5  -6  -4  154.77    9.04
  -5  -6   4  193.19   10.99
   5   6   4  161.86   10.03
  -5   6  -4  183.96   10.59
   5   6   4  179.54   10.45
   5  -6  -4  164.43   11.22
  -5   6  -4  174.17    9.41
  -6  -6   4   15.51    4.64
   6  -6  -4   16.73    3.85
  -6   6  -4    8.69    3.95
   6   6   4   16.00    4.21
  -6   6  -4   18.42    3.99
   6   6   4   18.17    4.50
   6  -6  -4   16.39    5.36
   7  -6  -4  209.31   11.25
   7   6   4  214.83   13.20
  -7  -6   4  236.02   13.93
  -7   6  -4  230.32   13.10
   7  -6  -4  219.40   14.32
   7   6   4  232.15   12.84
   8   6   4  128.44   10.05
   8  -6  -4  129.12    8.61
  -8  -6   4  140.56   11.32
   8  -6  -4  123.39   11.32
  -8   6  -4  126.36   10.31
   8   6   4  124.05   10.75
   9  -6  -4    8.05    4.10
  -9  -6   4   -5.88    4.63
  -9   6  -4    1.14    5.50
   9   6   4   10.34    4.95
   9   6   4   11.30    5.16
   9  -6  -4    7.21    6.03
  -9  -7  -4   -1.91    4.94
   9   7  -4   -2.22    5.74
  -9   7   4    7.94    5.87
   9  -7   4    3.81    2.92
   9   7  -4    1.92    5.15
   8  -7   4   33.22    6.74
  -8  -7  -4   30.63    6.52
   8  -7   4   39.99    3.89
   8   7  -4   45.90    7.86
  -8   7   4   32.95    6.67
   8   7  -4   44.29    7.90
   7   7  -4   46.08    7.08
   7   7  -4   39.89    7.63
   7  -7   4   46.38    7.15
   7  -7   4   50.85    4.54
  -7  -7  -4   36.04    6.67
  -7   7   4   39.02    6.79
   6   7  -4   57.89    7.63
  -6   7   4   56.00    7.07
   6  -7   4   64.72    7.05
   6  -7   4   62.44    4.86
   6   7  -4   54.04    7.12
  -6  -7  -4   47.16    6.68
   5   7  -4  316.41   16.42
   5   7  -4  356.97   17.50
  -5   7   4  333.17   15.78
  -5  -7  -4  356.61   16.78
   5  -7   4  335.84   13.49
   5  -7   4  347.61   15.91
   4  -7   4  424.52   16.72
  -4  -7  -4  405.19   18.77
   4   7  -4  474.22   19.82
  -4   7   4  429.31   18.41
   4   7  -4  461.37   20.08
   4  -7   4  452.13   18.39
   3   7  -4  119.47    8.76
  -3   7   4  127.74    8.34
  -3  -7  -4  144.15    9.18
   3  -7   4  130.81    7.68
   3  -7   4  137.97    8.10
   3   7  -4  136.21    9.33
  -2   7   4 1014.44   34.73
   2   7  -4 1073.04   36.83
   2   7  -4 1045.20   36.34
  -2  -7  -4 1050.15   36.51
   2  -7   4 1034.73   35.07
   2  -7   4  984.99   34.66
  -2  -7  -4 1098.98   36.84
   2   7  -4 1044.00   33.10
  -1  -7  -4    0.34    2.85
   1   7  -4    2.50    2.39
  -1   7   4    2.80    2.15
   1   7  -4    4.84    2.33
   1   7  -4   -2.53    2.68
   1  -7   4   -0.85    2.47
  -1  -7  -4   -0.31    2.27
   1  -7   4    3.09    2.36
   0   7  -4    0.70    2.24
   0   7   4    7.30    2.71
   0  -7  -4   -1.27    2.24
   0  -7   4    6.11    3.19
   0   7  -4    7.03    2.61
   0  -7  -4    6.01    3.17
   0  -7   4    4.87    2.44
   0   7   4    6.51    1.85
   0   7   4    2.22    2.16
   1  -7  -4    2.79    2.73
  -1   7  -4    5.14    2.39
   1   7   4    1.04    1.89
  -1  -7   4    3.11    3.11
   1  -7  -4   -1.96    2.41
  -1   7  -4   -0.76    2.19
  -1  -7   4    9.09    2.77
   1   7   4    1.93    2.31
   1   7   4    5.56    2.32
   2  -7  -4 1005.08   36.53
  -2   7  -4 1069.94   35.32
  -2   7  -4 1008.81   34.94
   2   7   4 1052.86   36.03
   2   7   4 1108.55   35.00
  -2  -7   4 1075.20   36.95
  -2  -7   4 1000.84   35.50
   2   7   4 1072.11   33.52
   2  -7  -4 1019.46   36.06
   3   7   4  143.92    7.25
  -3  -7   4  127.91    6.89
  -3   7  -4  137.10    7.96
   3  -7  -4  138.26    9.42
   3   7   4  137.74    8.08
  -3  -7   4  127.72    9.30
   3   7   4  132.76    8.80
  -3  -7   4  142.21    8.80
  -3   7  -4  127.72    8.47
   3  -7  -4  148.86    8.79
  -4   7  -4  435.72   18.75
  -4   7  -4  472.10   18.02
  -4  -7   4  490.37   19.70
   4  -7  -4  472.84   20.44
   4   7   4  437.19   19.08
   4  -7  -4  439.18   18.32
   4   7   4  418.75   18.41
   5   7   4  332.36   16.14
   5  -7  -4  346.36   17.40
   5  -7  -4  326.49   14.99
  -5   7  -4  351.17   14.86
  -5   7  -4  337.07   16.09
   5   7   4  354.57   16.31
  -5  -7   4  342.75   16.52
  -6   7  -4   69.76    7.32
  -6  -7   4   51.78    7.14
   6  -7  -4   49.31    6.00
   6  -7  -4   63.89    8.10
   6   7   4   56.73    7.02
   6   7   4   60.38    6.89
   7  -7  -4   53.78    8.10
   7   7   4   37.59    6.56
   7  -7  -4   47.53    6.12
  -7   7  -4   47.92    7.24
   7   7   4   57.62    7.23
  -7  -7   4   58.25    7.89
  -8  -7   4   45.56    7.68
   8  -7  -4   40.36    8.01
   8  -7  -4   36.44    5.67
  -8   7  -4   42.04    7.18
   8   7   4   40.13    6.68
   8   7   4   32.76    6.58
  -9  -7   4    2.80    5.96
   9   7   4   -1.33    5.05
  -9   7  -4   -2.54    5.89
   9  -7  -4    0.79    4.33
   9   7   4   -4.19    5.00
   9  -7  -4   -5.37    5.83
  -9  -8  -4   20.64    7.40
   9  -8   4   27.94    4.14
  -9   8   4   18.57    7.17
  -8   8   4   12.60    5.46
   8   8  -4   21.46    6.87
   8   8  -4   18.18    6.21
   8  -8   4   17.14    3.81
  -8  -8  -4   19.76    5.71
   7  -8   4   32.21    4.58
   7   8  -4   37.28    7.06
  -7  -8  -4   25.51    6.25
   7  -8   4   37.31    7.05
  -7   8   4   30.85    6.54
   7   8  -4   31.32    7.68
  -6   8   4   58.47    7.57
   6  -8   4   75.64    7.86
   6  -8   4   64.28    5.47
   6   8  -4   58.98    9.07
  -6  -8  -4   64.68    7.76
   6   8  -4   68.61    8.32
   5  -8   4   25.53    5.14
  -5   8   4   23.02    5.13
   5   8  -4   21.26    6.07
   5   8  -4   18.55    4.85
  -5  -8  -4   18.49    4.92
   5  -8   4   24.04    4.36
   4   8  -4  174.86   11.64
   4  -8   4  172.04   10.24
  -4   8   4  183.14   11.14
   4   8  -4  165.59   11.10
   4  -8   4  181.26    9.81
  -4  -8  -4  170.18   11.20
  -3   8   4   82.81    7.17
   3  -8   4   74.54    6.40
   3   8  -4   67.38    7.20
  -3  -8  -4   72.53    7.27
   3  -8   4   80.17    6.66
   2  -8   4  238.39   12.50
   2   8  -4  291.93   13.71
   2  -8   4  259.29   12.56
   2   8  -4  285.75   11.89
  -2  -8  -4  269.21   14.19
  -2   8   4  265.19   12.97
  -2  -8  -4  253.71   13.48
   1   8  -4  334.22   14.74
   1   8  -4  322.08   13.52
   1  -8   4  302.70   14.59
  -1   8   4  303.75   14.05
   1  -8   4  310.67   13.92
  -1  -8  -4  330.01   15.85
  -1  -8  -4  329.19   15.41
   0   8   4   10.80    3.20
   0  -8  -4   12.49    3.86
   0   8  -4    9.59    3.33
   0  -8   4    7.02    3.37
   0   8  -4   12.25    3.14
   0  -8   4    7.53    3.62
   0  -8  -4    7.36    3.57
  -1  -8   4  331.91   15.60
   1   8   4  326.99   12.87
   1  -8  -4  329.38   15.35
   1   8   4  321.82   13.78
  -1   8  -4  293.75   14.03
  -1   8  -4  313.90   13.76
   1  -8  -4  321.43   15.36
  -1  -8   4  313.30   14.26
  -2  -8   4  278.28   13.19
   2   8   4  261.99   11.83
  -2   8  -4  270.07   12.31
   2   8   4  247.59   13.10
   2   8   4  270.92   12.09
   2  -8  -4  288.61   13.92
  -2  -8   4  276.30   14.22
   2  -8  -4  264.64   13.91
  -2   8  -4  268.18   13.08
   3   8   4   82.70    5.98
   3   8   4   78.14    7.79
   3   8   4   80.64    6.44
  -3   8  -4   77.31    6.20
   3  -8  -4   85.83    7.31
   3  -8  -4   74.05    7.58
  -3   8  -4   80.67    7.14
  -3  -8   4   72.96    6.82
   4  -8  -4  178.68   10.60
  -4  -8   4  168.88   10.97
   4   8   4  204.43   11.80
  -4   8  -4  182.25   11.15
   4  -8  -4  169.22   11.53
   4   8   4  174.49   10.34
   5   8   4   16.19    4.49
  -5   8  -4   20.65    5.10
  -5  -8   4   17.38    4.90
   5   8   4   24.13    4.87
   5  -8  -4   20.04    5.20
   5  -8  -4   17.82    4.53
   6  -8  -4   58.44    6.68
   6  -8  -4   74.95    8.92
  -6  -8   4   79.12    8.37
   6   8   4   68.44    7.82
   6   8   4   62.88    7.70
  -6   8  -4   67.93    7.72
   7  -8  -4   44.11    5.89
   7   8   4   35.58    6.72
  -7  -8   4   34.61    7.10
   7   8   4   33.12    6.36
   7  -8  -4   32.26    6.78
  -7   8  -4   44.23    7.41
  -8   8  -4   20.46    6.35
   8  -8  -4   16.77    6.65
   8  -8  -4   29.14    5.46
   8   8   4   13.60    5.48
  -8  -8   4   21.03    6.38
   8   8   4   14.06    6.09
   9   8   4   33.30    7.50
  -9   8  -4   21.09    7.21
   9  -8  -4   19.04    7.86
  -9  -8   4   28.85    7.28
   9  -8  -4   32.06    5.94
   9   8   4   28.10    7.64
   8  -9   4   99.55    7.54
   8   9  -4   79.77   10.68
  -8   9   4  106.78   11.46
  -8  -9  -4   98.83   10.82
  -7   9   4   -0.12    5.00
  -7  -9  -4   -0.18    5.10
   7   9  -4   -1.40    5.22
   7  -9   4    1.79    3.73
   6  -9   4  211.02   11.11
  -6   9   4  202.99   13.41
  -6  -9  -4  213.63   13.91
   6   9  -4  201.36   13.60
   6  -9   4  223.93   13.61
   5   9  -4   38.55    6.86
   5  -9   4   38.06    5.55
  -5   9   4   37.02    6.14
  -5  -9  -4   37.52    6.49
   5  -9   4   48.76    6.79
  -4   9   4   -1.67    3.53
   4   9  -4    4.31    4.01
   4  -9   4   -7.68    2.92
  -4  -9  -4   -0.84    3.54
   4  -9   4    0.69    3.60
  -3   9   4  134.69    9.61
  -3  -9  -4  150.06   10.48
   3  -9   4  147.59    9.53
   3   9  -4  140.99    9.79
   3  -9   4  135.09    9.11
   2  -9   4  294.86   14.00
  -2   9   4  275.82   13.97
   2  -9   4  288.37   14.16
   2   9  -4  281.33   12.70
   2   9  -4  265.05   14.01
  -2  -9  -4  304.57   15.37
  -1  -9  -4  231.29   13.07
   1   9  -4  226.01   11.37
  -1  -9  -4  230.19   13.49
   1   9  -4  226.71   12.30
  -1   9   4  228.86   11.98
   1  -9   4  226.29   11.96
   1  -9   4  231.72   12.64
   0   9   4  290.18   13.63
   0  -9  -4  271.00   14.67
   0  -9   4  310.51   15.24
   0  -9   4  301.01   14.09
   0  -9  -4  294.79   15.21
   0   9  -4  301.03   13.92
   0   9  -4  282.89   13.54
   1   9   4  223.14   11.26
  -1   9  -4  204.85   11.43
  -1  -9   4  226.04   13.16
  -1   9  -4  225.10   11.26
   1  -9  -4  226.77   12.79
   1  -9  -4  221.76   12.89
  -1  -9   4  222.89   11.84
   2   9   4  280.21   12.53
   2   9   4  286.19   12.64
  -2  -9   4  258.48   13.48
   2  -9  -4  249.36   14.06
  -2   9  -4  264.26   12.62
  -2  -9   4  260.65   14.51
   2  -9  -4  260.38   14.29
  -2   9  -4  275.95   13.84
   3   9   4  151.03    9.39
  -3  -9   4  155.93   10.13
   3  -9  -4  142.20    9.95
   3  -9  -4  123.98    9.98
  -3   9  -4  147.05   10.16
  -4   9  -4    0.98    3.99
   4  -9  -4   -1.19    3.38
   4   9   4   -0.10    3.31
  -4  -9   4   -2.82    3.44
   4   9   4   -0.28    3.54
   4  -9  -4    3.79    4.13
  -5   9  -4   32.94    6.41
  -5  -9   4   22.11    5.64
   5   9   4   38.98    5.94
   5  -9  -4   39.86    6.57
   5   9   4   40.06    7.09
   5  -9  -4   36.69    6.09
  -6  -9   4  202.05   13.54
   6   9   4  211.30   13.25
   6  -9  -4  188.64   11.88
   6   9   4  220.65   13.95
  -6   9  -4  208.51   13.37
   6  -9  -4  201.79   14.16
   7   9   4    9.78    5.71
  -7  -9   4   -5.76    4.47
   7  -9  -4   -0.79    3.76
   7   9   4    8.43    4.67
   7  -9  -4    5.41    5.28
  -7   9  -4   -2.20    4.61
   8  -9  -4   89.21    8.80
  -8  -9   4   95.20   11.14
  -8   9  -4  108.07   11.18
   8  -9  -4   96.43   11.52
   8   9   4  107.18   11.12
   8   9   4   95.61   11.01
   7  10  -4   81.27   10.41
   7 -10   4  100.07    8.02
  -7 -10  -4   92.03   10.86
   6 -10   4   78.37    7.49
   6  10  -4   98.12   10.38
  -6  10   4   74.74    8.87
  -6 -10  -4   66.43    9.13
   5  10  -4  225.67   14.62
   5 -10   4  257.77   13.18
   5 -10   4  242.05   14.04
  -5 -10  -4  213.92   14.60
  -5  10   4  227.98   14.35
   4 -10   4   47.91    7.11
   4 -10   4   37.87    6.06
   4  10  -4   38.91    6.82
  -4  10   4   45.26    6.44
  -4 -10  -4   45.38    6.98
  -3 -10  -4  117.14    9.96
   3 -10   4  117.44    9.15
  -3  10   4  108.45    9.03
   3 -10   4  122.04    9.42
   3  10  -4  116.86    9.72
  -2  10   4  617.50   25.10
   2 -10   4  678.33   25.65
  -2 -10  -4  597.28   26.26
   2  10  -4  629.16   25.57
   2 -10   4  636.46   25.71
  -1  10   4  465.37   19.84
  -1 -10  -4  441.58   21.31
   1  10  -4  481.08   20.23
   1  10  -4  498.78   19.40
   1 -10   4  475.89   20.12
   1 -10   4  460.35   20.78
  -1 -10  -4  434.22   20.86
   0  10  -4  230.58   12.48
   0 -10   4  225.61   12.65
   0  10  -4  214.50   11.93
   0 -10  -4  227.69   14.24
   0  10   4  226.30   12.28
   0 -10  -4  245.24   14.04
   0 -10   4  254.52   14.15
  -1  10  -4  460.47   19.91
  -1 -10   4  498.31   22.02
  -1 -10   4  484.45   20.54
   1 -10  -4  467.53   21.43
   1 -10  -4  468.17   21.44
   1  10   4  460.02   19.31
   2 -10  -4  597.24   26.30
   2 -10  -4  619.14   26.15
  -2 -10   4  622.60   25.46
   2  10   4  686.55   23.97
  -2  10  -4  643.61   25.43
  -2 -10   4  620.67   26.80
   3  10   4  109.53    8.18
  -3 -10   4  112.78    9.19
   3 -10  -4   96.11    9.14
   3 -10  -4   94.26    9.00
  -3  10  -4  113.66    9.35
   4 -10  -4   38.72    6.27
   4 -10  -4   46.16    7.34
  -4  10  -4   39.74    7.11
   4  10   4   41.38    5.89
  -4 -10   4   38.70    6.56
  -5 -10   4  233.22   14.43
   5 -10  -4  210.79   12.99
   5  10   4  236.64   13.56
   5 -10  -4  214.19   14.47
  -5  10  -4  251.55   14.60
   6  10   4   70.24    8.56
  -6  10  -4   57.44    8.65
   6 -10  -4   81.08    8.79
   6 -10  -4   72.46    9.66
  -6 -10   4   90.50   10.01
   7 -10  -4   89.46    9.51
  -7  10  -4   89.43   10.64
   7  10   4  100.48   10.26
  -7 -10   4   86.96   10.81
   7 -10  -4   97.61   11.08
  -6 -11  -4    5.31    5.58
   6  11  -4   13.02    5.81
   6 -11   4    1.73    4.23
  -6  11   4    3.25    4.96
  -5  11   4   42.63    7.60
   5 -11   4   39.61    6.67
  -5 -11  -4   44.22    7.72
   5  11  -4   51.66    8.30
   4 -11   4    3.33    4.51
  -4 -11  -4    5.68    4.50
   4  11  -4   -1.89    3.98
  -4  11   4   -1.66    4.36
   4 -11   4   10.31    4.78
  -3 -11  -4   20.13    5.55
   3 -11   4   21.99    5.54
   3 -11   4    3.33    5.31
  -3  11   4   18.23    4.99
   3  11  -4    6.43    4.53
   2 -11   4  138.21   10.41
   2  11  -4  118.44    9.82
  -2 -11  -4  159.06   11.61
  -2  11   4  120.50    9.94
   2 -11   4  149.18   10.96
  -1  11   4  105.32    9.09
   1  11  -4  107.72    8.70
  -1 -11  -4   95.42    9.10
   1 -11   4  114.80    9.36
   1 -11   4  113.84   10.01
   1  11  -4  111.17    8.53
   0 -11   4   22.69    6.36
   0 -11  -4   26.85    5.87
   0 -11  -4   27.65    7.00
   0  11  -4   28.82    5.49
   0 -11   4   39.39    6.33
   0  11   4   26.01    5.27
   1  11   4  110.38    8.80
   1 -11  -4  106.58    9.87
  -1 -11   4  113.60   11.06
   1 -11  -4  115.84   10.73
  -1  11  -4   98.03    8.74
  -1 -11   4  123.76    9.42
   2 -11  -4  127.32   10.57
  -2  11  -4  146.27   10.53
  -2 -11   4  118.12    9.61
   2 -11  -4  107.78    9.65
   3 -11  -4   16.56    5.58
   3 -11  -4   18.55    5.86
  -3  11  -4   13.18    5.34
  -3 -11   4   10.19    4.79
  -4 -11   4    6.30    4.58
  -4  11  -4    6.72    5.57
   4 -11  -4    1.97    5.13
   4 -11  -4    2.06    5.13
  -5  11  -4   55.76    7.81
   5 -11  -4   34.09    7.65
  -5 -11   4   51.23    8.06
   5 -11  -4   64.14    8.16
   5  11   4   45.40    7.14
  -6  11  -4    1.76    5.66
   6  11   4    8.08    4.98
   6 -11  -4    0.86    5.09
  -6 -11   4   11.47    6.19
   6 -11  -4   -1.67    5.13
  -5  12   4   36.53    7.50
  -5 -12  -4   33.11    7.44
   5  12  -4   31.64    7.56
   5 -12   4   31.83    7.09
  -4 -12  -4   -7.98    4.87
   4 -12   4    5.58    5.51
   4  12  -4   15.79    6.37
  -4  12   4   -2.28    4.92
   3 -12   4   72.27    9.23
   3 -12   4   73.62    8.87
  -3  12   4   79.26    9.44
  -3 -12  -4   74.66    9.36
   3  12  -4   97.40    9.78
   2 -12   4  124.94   10.20
   2 -12   4  114.49   10.59
  -2 -12  -4  113.63   10.83
  -2  12   4  109.26   10.32
  -1 -12  -4   30.95    7.18
   1 -12   4   50.21    7.23
  -1  12   4   51.72    7.30
   1 -12   4   56.33    8.07
   0 -12  -4   17.30    5.79
   0 -12   4   18.46    6.09
   0  12  -4   10.84    5.02
   0  12   4   19.02    5.36
   0 -12   4   23.38    6.14
  -1 -12   4   52.39    7.47
   1  12   4   64.17    7.79
   1 -12  -4   62.37    9.14
   1 -12  -4   38.86    6.91
  -1  12  -4   45.87    7.17
   2 -12  -4  112.74   10.94
  -2 -12   4  107.19    9.70
  -2  12  -4  107.92    9.46
   2 -12  -4  107.14   11.40
   3 -12  -4   95.31   10.17
   3 -12  -4   82.62    9.93
  -3  12  -4   81.47    9.47
  -3 -12   4   97.19    9.77
  -4 -12   4    7.08    5.28
   4 -12  -4   13.56    6.09
  -4  12  -4   -2.94    5.02
   4 -12  -4   -0.62    5.41
  -5 -12   4   34.92    7.29
   5 -12  -4   29.77    7.03
  -5  12  -4   33.35    6.90
   5 -12  -4   25.18    7.53
  -4  13   4  112.42   11.86
  -4 -13  -4  112.35   12.32
   4 -13   4  112.10   11.43
   4  13  -4  109.97   11.54
   3 -13   4   16.77    6.27
  -3  13   4    8.57    6.04
  -3 -13  -4   13.52    5.75
  -2 -13  -4   62.60    9.63
  -2  13   4   57.31    8.37
   2 -13   4   62.44    9.34
   1 -13   4    9.29    6.49
  -1  13   4    1.70    4.79
   1 -13   4    6.43    5.42
  -1 -13  -4   11.67    6.02
   0 -13  -4  199.52   14.77
   0 -13   4  237.79   14.81
   0 -13   4  207.41   15.55
   0  13  -4  212.26   13.56
   0  13   4  218.60   13.77
  -1  13  -4    0.36    5.12
   1 -13  -4    0.94    5.38
   1 -13  -4   -1.37    6.35
  -1 -13   4   -0.23    5.03
  -2 -13   4   58.96    8.56
   2 -13  -4   88.04   10.66
  -2  13  -4   63.35    9.15
   2 -13  -4   82.11   10.47
  -3  13  -4   18.00    6.93
   3 -13  -4   16.26    6.97
  -3 -13   4   18.16    6.50
   3 -13  -4   19.63    6.65
  -4  13  -4  120.28   12.00
   4 -13  -4  120.80   12.84
  -4 -13   4  113.31   12.06
   4 -13  -4  127.19   12.81
  -2  14   4   45.46    8.72
  -2 -14  -4   40.79    8.91
  -1  14   4   77.45    9.99
  -1 -14  -4   67.35    9.77
   0 -14   4   98.07   10.91
   0 -14  -4  109.94   12.06
   0  14   4  103.23   11.07
  -1  14  -4   93.03   10.60
  -1 -14   4   77.79   10.42
   1 -14  -4   92.26   11.27
   2 -14  -4   45.96    9.05
  -2 -14   4   45.38    8.47
  -2  14  -4   36.56    8.29
   0   0  -5   -2.52    1.72
   0   0  -5   -3.02    0.91
   0   0   5   -2.19    1.27
   0   0   5   -2.78    1.36
   0   0  -5   -3.40    1.22
   1   0   5  570.02   19.78
  -1   0  -5  587.39   20.73
   1   0  -5  589.81   20.76
   1   0   5  613.68   19.89
  -1   0   5  653.27   19.87
   1   0  -5  658.22   20.75
  -1   0   5  643.61   19.82
  -1   0  -5  615.04   18.92
  -1   0   5  622.11   20.32
  -2   0  -5  107.71    5.97
   2   0  -5  103.86    5.54
  -2   0   5  107.99    5.54
   2   0   5   92.67    5.27
   2   0   5   94.44    5.04
  -2   0  -5  104.23    4.44
  -2   0   5  104.84    5.50
   2   0  -5   91.07    5.75
   2   0   5  101.20    4.85
  -2   0   5  103.30    5.21
   3   0   5 1463.15   43.59
  -3   0   5 1471.11   45.57
   3   0   5 1451.55   43.81
  -3   0  -5 1446.40   44.20
  -3   0  -5 1376.03   45.94
   3   0  -5 1482.34   45.68
  -3   0   5 1466.92   43.13
   3   0   5 1361.41   43.43
   3   0  -5 1459.41   45.54
   4   0  -5  365.56   13.59
  -4   0   5  366.94   12.39
  -4   0  -5  325.71   12.71
   4   0   5  312.81   11.62
  -4   0  -5  285.24   13.45
  -4   0   5  360.19   14.16
   4   0   5  319.79   11.38
   4   0   5  304.58   12.33
   4   0  -5  337.73   13.60
  -5   0   5    3.58    2.14
  -5   0  -5    3.09    2.49
   5   0  -5    1.83    2.42
  -5   0   5    1.40    2.67
   5   0   5    3.75    1.88
   5   0   5    6.01    1.65
   5   0   5    3.61    2.25
   5   0  -5    8.31    2.64
  -5   0  -5    1.93    2.18
   6   0   5   -1.56    1.51
  -6   0   5   -2.13    2.55
  -6   0  -5    1.40    2.65
   6   0   5    2.88    2.47
   6   0  -5    0.53    2.26
   6   0   5    2.35    2.10
  -6   0   5   -2.42    2.16
   6   0  -5   -2.90    2.31
  -6   0  -5    1.02    2.45
   7   0  -5    7.74    3.62
   7   0  -5    5.15    3.36
  -7   0  -5   -2.81    2.89
  -7   0   5    1.73    3.43
  -8   0  -5   60.73    7.15
   8   0   5   56.08    4.42
   8   0   5   43.43    6.02
  -8   0   5   43.23    6.72
   8   0  -5   52.49    6.61
   8   0  -5   49.41    6.52
  -9   0  -5  163.23   11.41
   9   0   5  114.45    6.99
   9   0  -5  119.01    9.88
   9   0  -5  114.70    9.37
  -9   0   5  130.60   11.38
   9   0   5  125.96   10.27
  10   0   5   78.34    6.18
  10   0  -5  111.85   10.69
 -10   0   5   89.29   11.09
  10   0   5   63.14    8.63
 -10   0  -5   93.02    9.95
  10   0  -5  104.66    9.99
  10   1  -5  142.42   12.12
  10  -1   5  172.95    8.56
  10  -1   5  176.53   12.73
 -10   1   5  173.15   13.92
 -10  -1  -5  170.36   12.97
  10   1  -5  160.42   12.39
  -9   1   5   40.08    7.59
  -9  -1  -5   43.84    6.93
   9  -1   5   44.69    4.25
   9   1  -5   39.66    6.96
   9   1  -5   51.05    7.24
   9  -1   5   43.80    6.45
   8  -1   5   68.26    4.46
   8   1  -5   72.15    7.88
   8   1  -5   72.22    7.55
  -8   1   5   79.92    8.75
   8  -1   5   73.10    7.80
  -8  -1  -5   83.08    8.37
   7   1  -5  224.23   12.39
   7  -1   5  238.46   11.30
  -7  -1  -5  234.85   12.33
   7  -1   5  232.69    8.85
   7   1  -5  233.13   12.51
  -7   1   5  221.80   13.03
   6  -1   5  325.28   13.46
  -6   1   5  319.79   12.94
  -6  -1  -5  315.36   14.19
   6   1  -5  306.05   14.54
  -6  -1  -5  313.19   15.12
  -6   1   5  309.74   15.14
   6  -1   5  340.81   11.10
   6  -1   5  329.79   11.22
   6   1  -5  296.17   14.19
  -5   1   5  344.95   13.44
  -5  -1  -5  359.98   14.53
   5   1  -5  361.69   15.10
  -5  -1  -5  362.11   15.71
  -5   1   5  343.39   15.40
   5  -1   5  359.02   11.73
   5  -1   5  344.20   13.94
   5  -1   5  375.98   11.99
   5   1  -5  333.08   14.91
  -4  -1  -5   50.59    4.30
  -4   1   5   56.31    5.33
  -4  -1  -5   48.09    4.82
   4  -1   5   55.02    3.09
   4  -1   5   51.06    4.36
   4   1  -5   40.79    4.68
   4  -1   5   49.55    2.83
  -4   1   5   48.32    4.09
   4   1  -5   46.77    4.57
   3   1  -5 1808.27   60.42
  -3   1   5 1816.57   60.11
   3  -1   5 2044.65   58.25
   3  -1   5 2059.52   58.01
  -3   1   5 1926.60   57.54
  -3  -1  -5 1944.56   60.86
   3  -1   5 1982.01   57.80
   3   1  -5 1885.37   60.21
  -3  -1  -5 2023.14   59.22
   2   1  -5 1194.75   37.12
   2   1  -5 1128.05   37.05
  -2  -1  -5 1126.48   37.02
  -2  -1  -5 1186.49   35.68
  -2   1   5 1158.08   35.20
  -2   1   5 1106.50   35.92
  -2   1   5 1172.25   36.55
   2  -1   5 1189.71   35.27
   2  -1   5 1135.79   35.47
   2  -1   5 1152.81   35.38
  -1   1   5 3846.06  112.43
  -1  -1  -5 3802.15  113.96
  -1  -1  -5 3889.44  112.05
  -1   1   5 3668.27  109.03
   1  -1   5 3729.92  109.29
   1  -1   5 3813.52  112.02
   1   1  -5 3907.73  113.17
   1   1  -5 3768.80  114.31
   0   1  -5 1283.72   41.40
   0   1   5 1304.36   39.38
   0  -1   5 1301.41   39.36
   0  -1   5 1261.88   39.38
   0   1  -5 1392.55   40.91
   0  -1  -5 1319.39   40.89
   0  -1   5 1292.25   40.44
   0   1   5 1287.61   40.45
   0  -1  -5 1333.30   40.05
   0  -1  -5 1386.76   40.92
   1   1   5 3839.99  112.62
  -1  -1   5 3815.40  112.99
   1  -1  -5 3892.10  113.25
  -1  -1   5 3822.46  112.46
  -1  -1   5 3749.64  109.19
   1  -1  -5 3848.75  113.91
   1  -1  -5 3954.92  113.53
   1   1   5 3694.57  109.28
  -1   1  -5 3742.15  114.69
   2  -1  -5 1082.83   35.58
   2  -1  -5 1161.42   36.39
  -2   1  -5 1159.65   36.77
   2   1   5 1160.64   34.51
  -2   1  -5 1147.26   34.33
  -2  -1   5 1130.19   35.83
   2   1   5 1161.72   35.29
  -2  -1   5 1112.80   35.59
  -2  -1   5 1121.54   34.16
   3  -1  -5 2016.66   60.74
  -3  -1   5 1959.02   60.22
  -3   1  -5 2012.65   61.82
  -3  -1   5 1833.14   60.62
  -3   1  -5 2015.44   59.50
   3   1   5 1949.17   59.68
  -3  -1   5 2009.08   57.65
   3   1   5 1922.11   59.44
   3  -1  -5 1952.79   60.86
   3   1   5 2064.80   58.24
  -4   1  -5   51.20    4.14
  -4   1  -5   48.26    4.54
   4   1   5   56.48    3.89
   4   1   5   51.28    4.13
   4  -1  -5   47.85    4.61
   4  -1  -5   54.68    4.36
   4   1   5   53.45    4.14
  -4  -1   5   53.48    3.83
  -4  -1   5   58.75    5.15
  -5  -1   5  370.59   15.57
  -5   1  -5  365.78   14.30
   5  -1  -5  335.38   14.53
  -5  -1   5  371.52   12.86
   5  -1  -5  329.68   14.18
   5   1   5  369.46   13.39
   5   1   5  366.08   13.52
   5   1   5  350.26   13.10
  -5   1  -5  352.29   15.40
   6   1   5  314.35   12.36
   6   1   5  335.52   12.69
  -6  -1   5  316.77   15.15
   6  -1  -5  330.09   14.25
  -6   1  -5  342.34   14.28
  -6   1  -5  316.59   15.04
   6  -1  -5  304.62   13.90
  -7   1  -5  226.05   12.06
   7  -1  -5  231.85   12.00
   7   1   5  215.74    9.84
  -7   1  -5  233.64   12.79
   7  -1  -5  247.85   12.12
   7   1   5  225.83   12.73
  -7  -1   5  225.62   13.00
   8  -1  -5   78.39    7.06
  -8  -1   5   63.90    7.77
  -8   1  -5   75.04    7.85
   8   1   5   67.39    5.34
   8   1   5   64.23    7.74
   8  -1  -5   77.48    7.61
  -9  -1   5   49.93    7.88
  -9   1  -5   52.57    7.09
   9   1   5   34.38    6.39
   9  -1  -5   39.02    6.14
   9   1   5   40.15    5.00
  10  -1  -5  171.66   11.67
 -10  -1   5  134.09   12.96
  10   1   5  172.37   12.96
 -10   1  -5  190.39   12.90
  10   1   5  172.04    9.61
 -10  -2  -5    6.86    5.83
  10  -2   5   -0.98    4.59
  10   2  -5   -0.69    5.05
  10  -2   5    3.50    2.84
  10   2  -5   -1.48    5.07
 -10   2   5    1.60    4.98
   9  -2   5    5.62    2.14
   9   2  -5   -8.30    3.98
   9   2  -5    6.77    4.76
   9  -2   5    1.75    4.12
  -9   2   5   -0.15    4.51
  -9  -2  -5    2.15    4.64
   8   2  -5  271.14   14.69
   8   2  -5  264.07   15.03
  -8   2   5  283.17   15.93
  -8  -2  -5  293.34   15.05
   7   2  -5  162.11   10.48
   7  -2   5  165.88    9.67
  -7   2   5  168.04    9.33
   7   2  -5  182.13   11.13
  -7   2   5  184.24   11.75
  -7  -2  -5  169.28   10.46
  -6   2   5   16.96    3.57
   6   2  -5   10.45    3.34
  -6  -2  -5   18.12    3.71
  -6   2   5   12.10    3.90
   6   2  -5    8.41    3.92
   6  -2   5   12.66    3.55
   5   2  -5   92.74    7.00
  -5  -2  -5   82.11    6.18
   5  -2   5   85.09    6.04
  -5   2   5   86.65    6.14
  -5  -2  -5   69.16    6.40
  -5   2   5   91.10    7.13
   5   2  -5   93.69    6.95
  -4   2   5 2550.53   75.15
  -4  -2  -5 2489.44   79.32
   4  -2   5 2568.84   75.75
   4  -2   5 2547.78   75.00
  -4   2   5 2419.13   78.73
   4   2  -5 2551.76   78.53
   4   2  -5 2519.74   79.22
   4  -2   5 2647.96   75.16
  -4  -2  -5 2578.05   77.77
   3  -2   5  450.61   14.21
  -3  -2  -5  451.14   15.88
  -3   2   5  420.15   16.45
   3   2  -5  424.11   16.69
   3   2  -5  428.27   16.70
   3  -2   5  452.16   16.14
  -3  -2  -5  420.02   16.50
  -3   2   5  425.99   15.55
   3  -2   5  434.74   14.10
  -2  -2  -5   46.26    3.77
  -2  -2  -5   46.70    3.75
   2  -2   5   43.24    3.39
   2  -2   5   49.46    3.99
   2  -2   5   43.27    3.22
   2   2  -5   47.32    4.15
   2   2  -5   51.95    4.43
  -2   2   5   49.34    3.86
   2  -2   5   46.93    2.92
  -1  -2  -5 1726.73   53.43
  -1  -2  -5 1706.48   52.78
  -1  -2  -5 1712.38   53.53
   1   2  -5 1744.97   54.49
  -1   2   5 1793.14   51.83
  -1   2   5 1694.44   53.01
   1  -2   5 1759.69   52.77
   1  -2   5 1752.18   51.99
   1  -2   5 1762.57   52.09
   1   2  -5 1764.20   53.85
   0   2   5 6157.78  179.76
   0  -2   5 6019.99  174.41
   0  -2   5 6345.05  179.89
   0  -2  -5 6079.41  181.48
   0   2   5 5941.23  174.24
   0  -2   5 6195.05  179.86
   0  -2  -5 6161.31  180.25
   0   2  -5 6225.81  182.72
   0   2  -5 5763.56  179.80
   0  -2  -5 6415.07  180.37
  -1  -2   5 1863.67   53.41
  -1   2  -5 1774.23   56.35
   1   2   5 1770.00   55.12
   1  -2  -5 1846.43   54.93
   1  -2  -5 1775.74   55.65
  -1  -2   5 1772.44   55.51
   1  -2  -5 1789.60   55.52
  -1  -2   5 1884.57   54.47
   1   2   5 1829.58   53.47
   2  -2  -5   48.59    4.23
  -2  -2   5   43.63    3.27
  -2  -2   5   46.22    4.28
  -2  -2   5   49.27    3.75
   2  -2  -5   43.41    4.19
   2   2   5   46.16    3.69
   2   2   5   42.74    3.55
  -2   2  -5   46.43    3.98
   2  -2  -5   45.22    3.15
  -3   2  -5  470.23   15.25
  -3  -2   5  451.14   16.45
   3   2   5  457.95   15.01
  -3  -2   5  436.07   14.54
   3   2   5  432.01   15.66
  -3   2  -5  411.63   16.54
   3  -2  -5  440.48   16.52
   3  -2  -5  432.81   15.27
  -3  -2   5  438.95   16.36
   4  -2  -5 2598.94   79.57
  -4  -2   5 2596.43   80.52
   4  -2  -5 2530.14   79.73
   4   2   5 2606.56   76.01
   4  -2  -5 2589.55   79.03
  -4   2  -5 2691.80   79.19
  -4   2  -5 2604.26   81.28
   4   2   5 2678.05   79.39
   4   2   5 2642.55   78.92
  -4  -2   5 2632.59   75.49
   5  -2  -5  105.80    6.11
   5   2   5   78.62    5.05
  -5   2  -5   85.70    6.38
  -5  -2   5   90.94    6.91
  -5   2  -5   85.94    5.81
   5   2   5   72.67    5.28
  -5  -2   5  101.69    4.75
   5  -2  -5   95.11    6.47
  -6   2  -5   10.94    3.15
   6  -2  -5   11.91    3.34
   6   2   5    7.92    2.61
  -6  -2   5    3.35    3.24
   6   2   5    8.49    3.16
   6  -2  -5   13.37    3.29
  -6   2  -5    6.40    2.98
  -7  -2   5  173.04   11.38
   7  -2  -5  180.45   10.04
   7   2   5  177.65   11.14
   7   2   5  186.73    9.17
   7  -2  -5  180.16   10.06
  -7   2  -5  166.71   10.25
  -7   2  -5  166.79   10.67
  -8   2  -5  274.74   14.11
   8   2   5  269.11   14.95
  -8  -2   5  250.79   15.05
   8  -2  -5  276.29   13.51
   8   2   5  253.98   12.05
   9  -2  -5   11.17    4.46
   9   2   5    6.76    3.93
  -9  -2   5    0.76    4.02
   9   2   5    0.10    3.01
  -9   2  -5   16.78    5.21
 -10   2  -5   -0.96    6.39
  10  -2  -5    3.27    4.48
 -10  -2   5    5.59    6.15
  10   2   5    6.00    3.82
  10   2   5    7.81    5.14
 -10  -3  -5   12.28    6.35
 -10   3   5   17.08    6.92
  10   3  -5   15.94    6.20
  10   3  -5    9.33    6.13
  10  -3   5   16.96    5.88
   9  -3   5   23.39    5.58
   9   3  -5   14.02    5.68
   9   3  -5   30.72    6.33
  -9   3   5   15.85    5.76
  -9  -3  -5   21.33    5.98
   8  -3   5   97.31    8.15
  -8   3   5  100.61    9.57
   8   3  -5  108.56    9.50
   8   3  -5   95.89    8.92
  -8  -3  -5   92.20    8.75
  -7   3   5    5.21    3.58
   7   3  -5    4.44    3.66
  -7   3   5   12.32    4.19
   7   3  -5   11.38    4.07
  -7  -3  -5   11.59    3.95
  -6   3   5   81.63    7.54
  -6   3   5   86.72    6.49
   6   3  -5   79.04    7.32
  -6  -3  -5   98.67    7.36
   6   3  -5   86.55    7.60
   5   3  -5  294.95   14.19
  -5   3   5  315.36   14.69
  -5   3   5  310.89   13.16
   5   3  -5  308.09   14.40
  -5  -3  -5  309.28   13.69
  -4  -3  -5  104.55    7.19
   4   3  -5  106.74    7.29
  -4  -3  -5  109.81    6.84
   4  -3   5  107.13    4.35
   4   3  -5   97.60    7.03
  -4   3   5  108.44    6.64
   4  -3   5   98.23    4.31
   3   3  -5  631.49   23.80
  -3   3   5  659.00   22.66
   3   3  -5  662.60   24.05
  -3  -3  -5  663.46   23.52
   3  -3   5  645.28   21.93
  -3  -3  -5  709.82   23.29
   3  -3   5  690.20   21.22
   3  -3   5  654.83   21.05
   2  -3   5 1685.68   51.11
   2  -3   5 1692.72   50.83
   2   3  -5 1688.10   53.06
   2  -3   5 1725.63   51.32
   2   3  -5 1677.14   53.55
  -2  -3  -5 1630.69   52.60
  -2  -3  -5 1665.62   52.27
  -2   3   5 1730.76   51.04
  -2  -3  -5 1671.33   52.20
   1   3  -5    7.79    2.33
  -1  -3  -5    6.39    1.80
   1  -3   5    3.78    1.80
  -1   3   5   11.00    2.26
  -1  -3  -5    1.40    1.69
  -1  -3  -5    4.26    2.23
   1  -3   5    5.08    1.23
  -1   3   5   11.35    2.45
   1  -3   5    4.92    2.09
   1   3  -5    8.61    2.47
   0   3   5  356.34   12.92
   0  -3   5  353.04   13.08
   0   3  -5  355.24   13.78
   0  -3   5  363.11   13.51
   0   3   5  345.82   13.17
   0  -3  -5  342.84   13.20
   0  -3  -5  348.34   12.16
   0  -3   5  351.55   11.82
   0  -3  -5  359.50   13.79
  -1   3  -5    5.48    2.12
   1  -3  -5    7.01    2.32
  -1  -3   5    7.23    2.22
  -1  -3   5    9.83    1.84
  -1  -3   5    8.68    2.11
   1  -3  -5    7.63    1.33
   1   3   5    5.74    1.84
   1   3   5    2.93    1.72
   1  -3  -5   11.63    2.51
   2   3   5 1662.83   50.86
   2  -3  -5 1702.37   54.16
  -2  -3   5 1778.74   50.85
   2  -3  -5 1684.10   53.50
  -2   3  -5 1744.83   54.26
   2   3   5 1614.84   52.98
   2  -3  -5 1748.49   51.92
  -2  -3   5 1757.96   52.98
  -2  -3   5 1794.58   53.97
   3  -3  -5  666.82   20.94
  -3  -3   5  584.62   22.77
  -3   3  -5  697.49   22.70
   3  -3  -5  653.57   22.85
  -3  -3   5  619.83   22.57
  -3  -3   5  635.94   20.45
  -3   3  -5  676.68   23.35
   3   3   5  658.10   22.52
   3  -3  -5  645.03   23.70
   3   3   5  687.55   21.08
  -4  -3   5  105.08    6.88
   4  -3  -5  108.52    7.61
  -4   3  -5  100.86    6.03
  -4   3  -5  106.86    6.83
   4   3   5  102.02    5.46
   4   3   5  102.88    6.34
   4  -3  -5  100.20    6.50
  -4  -3   5  107.21    6.97
  -4   3  -5  108.31    6.95
   4  -3  -5  113.68    6.71
  -4  -3   5  113.57    5.04
   4  -3  -5  115.71    5.68
   5   3   5  317.63   14.41
  -5   3  -5  317.25   13.09
   5   3   5  288.69   11.09
  -5   3  -5  293.79   13.65
  -5  -3   5  311.07   14.13
  -5   3  -5  312.19   13.38
   5   3   5  284.97   12.53
   5  -3  -5  319.11   12.23
   5  -3  -5  320.58   13.32
  -6  -3   5   79.64    6.97
   6  -3  -5   83.74    6.39
   6  -3  -5   82.50    6.08
   6   3   5   87.32    6.04
  -6   3  -5   87.45    6.75
  -6   3  -5   82.12    6.87
  -6   3  -5   86.28    6.76
   6   3   5   74.84    6.84
  -7  -3   5    1.45    3.78
  -7   3  -5   12.33    4.08
   7  -3  -5   11.28    3.73
   7   3   5   10.20    3.26
   7   3   5    8.12    3.66
  -7   3  -5   13.27    4.07
  -8   3  -5  111.44    8.93
   8   3   5   83.87    8.25
   8  -3  -5  102.76    7.73
   8   3   5   97.66    7.24
  -8  -3   5  105.89   10.13
  -8   3  -5  100.34    8.77
   9  -3  -5   17.60    4.82
  -9   3  -5   20.42    5.71
  -9  -3   5   17.81    5.98
   9   3   5   30.48    5.98
   9   3   5   23.50    4.80
 -10  -3   5   19.31    6.50
  10  -3  -5   15.76    5.16
  10   3   5   16.97    5.11
  10   3   5   16.09    5.88
 -10   3  -5   17.93    7.13
  10   4  -5    1.68    5.83
 -10  -4  -5   12.48    5.93
  10   4  -5   13.95    5.79
  -9   4   5   -1.38    4.99
   9  -4   5    0.32    3.74
   9   4  -5   10.96    5.56
   9   4  -5    7.28    5.17
  -9  -4  -5    0.68    5.36
   8   4  -5   78.65    8.86
  -8   4   5   67.66    7.33
   8   4  -5   76.87    8.83
  -8  -4  -5   63.70    7.81
  -8   4   5   48.85    7.47
   7   4  -5  447.68   20.10
  -7  -4  -5  432.63   19.41
  -7   4   5  425.08   17.98
   7   4  -5  392.78   19.53
  -6   4   5  400.98   17.18
  -6  -4  -5  416.51   17.95
   6   4  -5  412.08   18.68
   6   4  -5  412.24   18.77
   5  -4   5  250.60    8.42
   5  -4   5  239.07    8.43
   5   4  -5  231.77   12.48
   5   4  -5  230.39   12.46
  -5   4   5  240.56   11.61
   5  -4   5  239.45   11.60
  -5  -4  -5  255.01   12.19
   4  -4   5  377.36   12.57
   4   4  -5  338.96   15.74
  -4  -4  -5  380.67   15.46
  -4   4   5  350.84   14.88
   4   4  -5  367.64   16.16
   4  -4   5  379.56   12.75
   4  -4   5  373.35   14.67
  -3  -4  -5 1481.64   46.48
   3  -4   5 1437.79   45.10
   3   4  -5 1416.95   47.48
   3  -4   5 1422.91   44.14
  -3   4   5 1431.37   45.08
   3   4  -5 1456.44   47.41
   3  -4   5 1468.23   44.38
  -2   4   5 1263.53   40.99
  -2  -4  -5 1288.21   41.98
  -2  -4  -5 1315.64   42.10
   2  -4   5 1306.67   40.91
  -2  -4  -5 1382.97   42.43
   2  -4   5 1364.44   41.14
   2   4  -5 1297.39   43.15
   2  -4   5 1314.76   40.58
   2   4  -5 1290.06   42.82
   1   4  -5  290.95   12.72
  -1  -4  -5  316.03   12.84
  -1   4   5  307.58   12.12
  -1   4   5  302.78   12.03
  -1  -4  -5  302.02   12.22
   1  -4   5  302.22   10.80
  -1  -4  -5  301.62   11.38
   1   4  -5  295.80   12.76
   1  -4   5  301.09   11.97
   0  -4  -5  459.10   17.55
   0   4   5  452.99   16.37
   0  -4   5  462.88   17.14
   0   4   5  462.91   16.94
   0  -4  -5  433.34   16.93
   0  -4   5  475.69   16.66
   0  -4  -5  477.84   15.45
   0   4  -5  468.23   17.49
   0  -4   5  465.41   15.67
   1  -4  -5  309.60   12.84
  -1  -4   5  289.27   11.61
  -1  -4   5  291.28   12.70
   1  -4  -5  293.04   10.05
   1   4   5  323.33   12.60
   1  -4  -5  310.71   12.76
   1   4   5  322.37   11.81
  -1   4  -5  298.57   12.11
  -1  -4   5  321.78   11.69
  -1   4  -5  305.73   12.65
   2   4   5 1377.64   43.78
  -2   4  -5 1387.64   44.33
   2  -4  -5 1365.26   44.61
   2   4   5 1354.30   41.46
  -2  -4   5 1412.60   44.53
   2  -4  -5 1400.97   44.01
  -2  -4   5 1361.19   41.35
  -2  -4   5 1390.87   43.29
  -2   4  -5 1303.14   42.62
   3  -4  -5 1498.87   48.15
   3   4   5 1437.35   46.50
   3   4   5 1421.72   47.18
   3   4   5 1470.50   43.86
   3  -4  -5 1504.21   44.22
   3  -4  -5 1445.07   46.65
  -3  -4   5 1485.04   46.76
  -3   4  -5 1466.81   47.31
  -3   4  -5 1392.71   45.59
  -3  -4   5 1462.70   47.38
  -3  -4   5 1515.22   43.53
  -4  -4   5  337.68   14.83
   4   4   5  363.16   12.55
   4  -4  -5  340.54   12.15
   4  -4  -5  350.91   14.44
   4   4   5  364.98   14.46
   4   4   5  347.01   14.95
  -4   4  -5  368.25   14.93
   4  -4  -5  354.31   15.85
  -4  -4   5  328.44   11.66
  -4  -4   5  338.16   14.88
  -4   4  -5  356.93   14.69
  -5  -4   5  221.48   11.99
   5   4   5  240.44   11.33
   5  -4  -5  245.04   11.29
   5   4   5  249.01   12.44
  -5   4  -5  246.34   11.80
  -5   4  -5  249.39   11.91
   5  -4  -5  229.56   12.79
  -6   4  -5  462.94   18.02
   6  -4  -5  416.26   19.82
  -6   4  -5  445.93   18.18
  -6  -4   5  423.76   19.00
  -6   4  -5  437.49   18.35
   6   4   5  409.36   18.87
   6  -4  -5  419.44   17.37
   6   4   5  433.35   17.64
   7  -4  -5  418.95   17.30
  -7  -4   5  414.71   19.46
   7   4   5  386.59   17.14
   7   4   5  408.76   19.38
  -7   4  -5  445.18   18.51
  -7   4  -5  398.53   18.21
  -7   4  -5  412.64   17.97
  -8   4  -5   84.70    7.86
   8  -4  -5   63.17    6.83
   8   4   5   76.45    8.54
  -8   4  -5   78.33    7.97
   8   4   5   72.09    7.11
  -8  -4   5   74.21    8.81
  -8   4  -5   86.82    8.28
   9   4   5    7.29    4.48
   9  -4  -5    5.82    4.28
  -9  -4   5   13.64    5.72
  -9   4  -5   11.54    5.36
   9   4   5    4.74    4.41
  10   4   5    5.65    4.69
 -10  -4   5    0.17    6.12
  10   4   5    3.50    5.64
  10  -4  -5   16.36    5.38
 -10  -5  -5   33.37    7.88
  10   5  -5   33.77    8.08
  10   5  -5   33.53    8.47
   9   5  -5   46.92    8.24
   9   5  -5   56.55    8.59
  -9  -5  -5   61.70    8.35
   8   5  -5   21.36    5.77
  -8   5   5   17.20    5.32
   8   5  -5   15.36    5.33
  -8  -5  -5   27.77    6.06
   8  -5   5   20.59    5.55
   7   5  -5   36.65    6.94
   7   5  -5   44.23    6.72
   7  -5   5   39.38    6.32
  -7   5   5   43.60    6.46
  -7  -5  -5   36.68    6.07
  -6   5   5   98.43    7.75
  -6  -5  -5   92.25    7.78
   6   5  -5   96.10    8.43
   6  -5   5   86.46    4.33
   6  -5   5   90.85    7.32
   6  -5   5   91.72    4.62
   6   5  -5   90.83    8.43
   5   5  -5  261.15   14.10
  -5   5   5  268.88   12.80
   5  -5   5  278.74   10.10
   5  -5   5  275.88   12.74
   5   5  -5  266.37   13.86
  -5  -5  -5  252.86   13.13
   5  -5   5  268.32    9.96
   4  -5   5  255.79   10.05
   4  -5   5  276.44   11.67
   4   5  -5  229.69   12.39
  -4  -5  -5  260.30   12.44
   4   5  -5  237.19   12.88
   4  -5   5  257.49    9.86
  -4   5   5  239.80   11.87
   3  -5   5 1222.54   38.04
   3  -5   5 1203.64   38.66
  -3  -5  -5 1301.65   40.49
   3  -5   5 1258.05   38.25
  -3  -5  -5 1222.89   40.28
  -3   5   5 1145.04   38.75
   3   5  -5 1133.70   40.83
   3   5  -5 1155.17   40.77
  -2   5   5  751.62   26.62
   2  -5   5  800.74   26.49
   2   5  -5  803.37   28.37
   2  -5   5  805.52   26.01
   2   5  -5  824.11   28.46
  -2  -5  -5  762.38   27.43
  -2  -5  -5  792.64   27.83
   2  -5   5  769.66   26.30
   1   5  -5  338.97   14.48
  -1  -5  -5  339.27   14.47
  -1  -5  -5  339.38   14.18
   1   5  -5  346.11   14.58
  -1   5   5  356.12   11.07
   1  -5   5  334.05   13.69
   1  -5   5  338.89   12.71
  -1   5   5  360.13   13.89
  -1   5   5  345.68   13.57
   0   5  -5  494.36   19.39
   0  -5   5  500.15   19.34
   0   5   5  533.54   19.18
   0   5   5  514.33   17.20
   0   5  -5  540.80   18.69
   0  -5  -5  513.93   19.46
   0   5   5  544.16   18.72
   0  -5   5  519.87   18.07
   0  -5  -5  572.62   20.28
   1   5   5  316.48   13.20
   1  -5  -5  320.42   13.64
   1   5   5  332.62   12.12
   1  -5  -5  326.34   13.83
  -1   5  -5  319.56   13.11
  -1   5  -5  320.70   13.43
  -1  -5   5  308.73   12.47
   1   5   5  321.07   12.47
  -1  -5   5  324.01   12.54
  -1  -5   5  313.08   13.69
   2   5   5  762.14   27.24
  -2  -5   5  848.77   25.70
   2   5   5  771.61   26.65
  -2   5  -5  795.75   27.04
   2  -5  -5  809.63   27.71
  -2  -5   5  828.68   27.12
  -2   5  -5  772.10   27.44
   2  -5  -5  783.18   28.18
  -2  -5   5  803.45   28.27
   2   5   5  740.96   25.40
   3   5   5 1244.57   40.14
  -3   5  -5 1216.60   39.45
   3  -5  -5 1227.04   41.40
   3   5   5 1215.23   40.12
  -3   5  -5 1205.59   40.27
  -3  -5   5 1241.11   37.03
   3  -5  -5 1183.05   39.91
   3   5   5 1257.91   37.31
  -3  -5   5 1226.78   40.93
  -3  -5   5 1149.69   39.81
   4   5   5  255.07   12.20
   4   5   5  255.92   12.04
  -4  -5   5  235.70    9.10
   4   5   5  263.16    9.93
  -4  -5   5  224.71   11.80
   4  -5  -5  263.70   11.86
  -4   5  -5  272.90   12.15
   4  -5  -5  245.88   13.05
  -4   5  -5  256.34   12.21
  -5  -5   5  247.64   13.06
   5   5   5  267.95   13.33
   5   5   5  275.89   12.82
   5  -5  -5  246.86   13.89
  -5   5  -5  255.67   12.90
   5  -5  -5  266.65   12.23
  -5   5  -5  269.67   12.68
   6  -5  -5   85.19    6.89
  -6   5  -5   97.05    7.58
  -6   5  -5   84.62    7.71
   6   5   5   85.90    7.05
   6  -5  -5   87.03    8.72
   6   5   5   97.87    7.97
  -6  -5   5   85.76    7.61
   7  -5  -5   39.27    5.31
   7  -5  -5   44.73    6.94
   7   5   5   39.64    5.63
  -7   5  -5   43.76    6.53
  -7  -5   5   26.32    6.11
   7   5   5   39.73    6.09
  -7   5  -5   42.17    5.84
   8   5   5   13.93    4.85
   8   5   5   20.73    4.84
   8  -5  -5   15.92    6.12
  -8   5  -5   21.87    5.63
  -8  -5   5   24.68    5.75
  -8   5  -5   16.06    5.43
   8  -5  -5   22.92    4.67
   9  -5  -5   68.70    7.25
   9   5   5   59.25    8.41
   9   5   5   56.98    7.49
  -9  -5   5   53.77    8.68
   9  -5  -5   46.36    8.95
  10   5   5   45.19    8.38
  10  -5  -5   26.55    8.23
 -10  -5   5   33.74    8.50
  10  -5  -5   30.46    6.18
  10   5   5   34.49    6.97
   9   6  -5   14.36    6.88
  -9   6   5   32.43    6.99
  -9  -6  -5   34.43    6.83
   9   6  -5   30.62    7.76
  -8   6   5    1.54    5.03
  -8  -6  -5   -2.63    4.30
   8   6  -5    3.70    5.20
   8   6  -5    7.06    5.13
  -7   6   5   82.13    8.40
   7   6  -5   83.66    9.31
   7   6  -5   95.85    9.98
  -7  -6  -5   87.49    8.28
   7  -6   5   87.20    8.14
   7  -6   5   86.64    4.84
  -6  -6  -5   46.29    6.31
   6  -6   5   61.56    6.55
   6  -6   5   52.36    4.03
   6   6  -5   44.63    7.11
   6   6  -5   50.06    6.49
  -6   6   5   51.03    6.44
   5   6  -5  353.98   17.52
   5  -6   5  350.70   15.83
   5  -6   5  375.66   13.77
  -5   6   5  390.62   16.86
  -5  -6  -5  360.23   16.79
   5   6  -5  385.31   18.19
   4   6  -5  277.00   14.58
  -4   6   5  274.83   13.60
   4   6  -5  279.49   14.44
  -4  -6  -5  298.15   14.21
   4  -6   5  313.09   13.27
   4  -6   5  302.30   11.85
  -3   6   5  129.67    8.33
   3   6  -5  132.35    8.87
   3  -6   5  158.64    8.02
  -3  -6  -5  123.65    8.40
   3  -6   5  129.04    7.36
   3   6  -5  145.65    9.59
   2  -6   5  172.72    8.64
   2   6  -5  187.55   10.30
  -2  -6  -5  192.32   10.15
  -2  -6  -5  197.66   10.75
   2   6  -5  188.70   10.58
   2  -6   5  194.92    9.43
  -2   6   5  189.23    9.91
  -1   6   5   52.36    2.54
   1  -6   5   51.51    4.33
  -1   6   5   60.39    4.95
   1   6  -5   57.48    5.15
   1   6  -5   42.39    5.21
  -1  -6  -5   36.31    5.27
  -1   6   5   42.44    4.63
  -1  -6  -5   57.76    5.43
   1  -6   5   49.54    5.02
   0   6   5 1046.54   32.02
   0  -6  -5 1003.65   34.97
   0   6   5  972.28   34.02
   0  -6   5 1040.43   33.41
   0   6   5 1014.49   33.09
   0   6  -5 1045.85   34.82
   0  -6  -5 1015.75   34.86
   0   6  -5 1034.92   33.23
   0  -6   5 1012.08   34.60
  -1  -6   5   55.52    5.66
   1   6   5   62.88    4.25
  -1  -6   5   55.07    4.89
   1   6   5   70.91    5.28
   1   6   5   64.49    5.57
   1  -6  -5   60.54    5.72
  -1   6  -5   46.31    5.04
   1  -6  -5   59.63    5.97
  -1   6  -5   42.35    4.67
  -2  -6   5  193.08   10.60
  -2   6  -5  179.48    9.70
   2  -6  -5  195.92   10.22
  -2   6  -5  186.71    9.52
   2  -6  -5  173.11   10.22
   2   6   5  189.74    8.83
  -2  -6   5  175.30    8.49
   2   6   5  186.80    9.85
  -2  -6   5  188.31    9.41
   2   6   5  185.91    8.77
  -3  -6   5  130.99    9.24
   3  -6  -5  130.92    8.23
  -3  -6   5  139.17    6.88
   3   6   5  146.71    8.70
  -3  -6   5  119.34    7.89
   3   6   5  139.40    7.90
   3  -6  -5  142.14    9.09
  -3   6  -5  139.33    8.01
   3   6   5  134.71    7.01
  -3   6  -5  139.59    8.68
   4  -6  -5  282.59   13.11
  -4   6  -5  281.84   13.67
   4   6   5  301.41   13.73
  -4  -6   5  274.04   13.48
  -4   6  -5  284.77   13.06
   4   6   5  297.44   13.43
   4  -6  -5  269.70   14.19
  -5  -6   5  369.85   16.98
   5   6   5  376.80   16.83
  -5   6  -5  386.56   16.26
   5   6   5  371.03   16.66
  -5   6  -5  357.97   16.49
   5  -6  -5  385.28   16.20
   5  -6  -5  367.02   17.96
   6  -6  -5   52.31    7.26
  -6   6  -5   44.78    6.27
  -6  -6   5   53.89    7.04
   6  -6  -5   55.26    5.91
   6   6   5   52.38    6.33
   6   6   5   53.82    6.13
  -6   6  -5   58.46    6.41
   7   6   5  101.61    8.99
   7  -6  -5  108.64   10.18
  -7   6  -5  106.65    9.12
   7   6   5   94.01    8.09
   7  -6  -5   97.05    7.71
  -7  -6   5   97.92    9.70
   8  -6  -5    6.57    5.89
   8  -6  -5    5.32    4.00
   8   6   5    7.33    4.25
  -8   6  -5   -0.09    4.60
  -8  -6   5    4.25    4.74
   8   6   5    0.07    4.13
  -9  -6   5   24.52    6.77
   9   6   5   28.19    6.06
   9  -6  -5   27.65    5.20
   9  -6  -5   23.15    7.50
   9   6   5   33.51    7.24
  -9   6  -5   31.65    7.09
  -9   7   5  117.92   11.42
   9   7  -5  127.84   12.75
   9   7  -5  110.12   11.97
  -9  -7  -5  111.21   11.66
  -8   7   5   59.20    8.17
   8   7  -5   56.97    8.28
   8  -7   5   69.92    4.91
  -8  -7  -5   66.84    8.49
  -7  -7  -5    8.31    4.76
   7   7  -5    6.63    5.92
   7   7  -5   10.58    5.12
   7  -7   5    9.76    2.93
  -7   7   5    7.59    4.84
   6  -7   5  101.37    8.57
   6  -7   5   98.04    6.07
  -6   7   5  103.51    8.36
   6   7  -5  105.46    9.95
   6   7  -5   87.62    8.56
  -6  -7  -5  100.26    8.67
   5   7  -5   60.86    7.27
   5  -7   5   51.42    4.81
  -5   7   5   51.20    6.66
   5   7  -5   52.90    7.58
   5  -7   5   66.85    6.63
  -5  -7  -5   57.44    6.98
   4  -7   5   35.50    4.49
  -4   7   5   43.86    5.71
   4   7  -5   38.18    5.64
   4   7  -5   36.95    5.94
  -4  -7  -5   37.36    5.67
   4  -7   5   37.16    5.05
   3  -7   5   91.37    6.48
   3   7  -5   85.02    7.51
  -3  -7  -5   87.25    7.43
   3  -7   5   88.16    6.39
  -3   7   5   97.36    7.46
   3   7  -5   93.14    7.99
   2  -7   5   23.64    3.97
  -2  -7  -5   30.47    4.81
   2   7  -5   20.13    4.82
  -2   7   5   32.14    4.61
  -2  -7  -5   21.82    4.48
   2   7  -5   23.13    4.17
   2  -7   5   29.97    3.89
   1  -7   5  148.32    8.91
   1  -7   5  153.25    8.13
   1   7  -5  138.39    7.86
   1   7  -5  144.71    8.93
  -1  -7  -5  151.39    9.25
  -1  -7  -5  149.10    9.38
  -1   7   5  145.25    8.63
   0  -7  -5    2.10    2.74
   0   7   5    1.04    2.49
   0  -7   5   -1.28    2.30
   0  -7   5    0.62    2.76
   0  -7  -5    0.03    2.63
   0   7   5    1.30    1.56
   0   7  -5   -1.39    2.25
   0   7  -5    1.83    2.32
   0   7   5    1.26    2.28
  -1   7  -5  122.01    7.93
   1   7   5  136.93    6.89
   1   7   5  134.77    8.24
   1  -7  -5  136.61    8.89
  -1  -7   5  133.12    7.81
   1  -7  -5  129.34    8.80
   1   7   5  136.28    7.64
  -1   7  -5  126.49    7.93
  -1  -7   5  132.79    8.73
   2  -7  -5   40.47    5.12
  -2   7  -5   25.40    4.08
   2   7   5   31.36    3.80
   2  -7  -5   26.53    4.46
  -2   7  -5   25.38    4.31
  -2  -7   5   31.18    4.53
   2   7   5   23.22    4.09
   2   7   5   35.47    3.94
   3   7   5   91.88    7.45
   3   7   5   94.20    6.00
   3   7   5   99.25    6.63
  -3   7  -5  108.23    7.84
   3  -7  -5   99.89    8.11
  -3  -7   5   89.28    8.04
   3  -7  -5   89.46    7.20
  -3   7  -5   84.82    6.70
  -3  -7   5   88.07    7.04
  -3  -7   5   97.62    6.01
  -4   7  -5   30.94    4.67
  -4   7  -5   36.31    5.62
   4  -7  -5   40.88    6.29
  -4  -7   5   34.46    5.25
   4  -7  -5   39.94    5.19
   4   7   5   40.12    5.06
   4   7   5   29.14    5.02
   5  -7  -5   57.56    6.35
  -5   7  -5   73.52    7.68
   5  -7  -5   50.01    7.03
   5   7   5   51.50    6.28
   5   7   5   50.99    6.26
  -5   7  -5   56.55    5.76
  -5  -7   5   71.38    7.24
   6  -7  -5  103.75    7.83
  -6  -7   5   95.92    8.74
   6   7   5   98.02    8.44
  -6   7  -5   99.94    8.73
   6  -7  -5  101.02    9.77
   6   7   5   78.88    8.08
   7  -7  -5   12.30    5.87
  -7   7  -5   10.03    5.21
  -7  -7   5    8.91    4.43
   7   7   5   11.78    4.82
   7   7   5    8.01    4.37
   7  -7  -5    8.22    4.11
   8   7   5   74.63    9.05
  -8   7  -5   73.55    8.75
   8   7   5   57.16    7.78
  -8  -7   5   68.13    9.39
   8  -7  -5   51.98    9.30
   8  -7  -5   76.51    7.75
   9  -7  -5  112.99   12.50
  -9  -7   5  125.56   12.72
   9   7   5   92.49   10.26
   9  -7  -5  100.78    8.91
  -9   7  -5  117.03   11.14
   9   7   5  126.96   12.34
   8  -8   5  107.26    6.86
  -8  -8  -5  117.10   10.74
   8   8  -5   93.71   10.59
  -8   8   5  117.15   10.73
   8   8  -5  120.56   12.86
  -7  -8  -5   45.35    7.56
  -7   8   5   71.97    8.47
   7  -8   5   54.34    5.31
   7   8  -5   55.84    8.15
   7   8  -5   59.31    8.79
   6   8  -5   86.34    9.25
   6   8  -5  103.15   10.72
   6  -8   5   69.67    5.84
  -6  -8  -5   71.16    8.47
  -6   8   5   70.88    8.11
  -5  -8  -5   89.74    8.21
   5  -8   5   94.07    6.67
   5   8  -5   70.95    8.16
  -5   8   5   92.93    8.38
   5  -8   5   98.70    8.28
   4  -8   5  509.88   19.87
  -4   8   5  487.14   21.06
   4   8  -5  536.98   22.88
  -4  -8  -5  510.42   22.16
   4  -8   5  518.78   20.74
   3   8  -5   79.07    7.58
   3  -8   5   90.83    7.09
  -3   8   5   92.70    7.42
  -3  -8  -5   72.95    7.08
   3  -8   5   93.18    7.05
   2  -8   5  149.59    9.20
  -2   8   5  152.71    9.52
   2  -8   5  154.98    8.75
  -2  -8  -5  139.79    9.68
   2   8  -5  157.10    9.83
  -1   8   5  498.45   19.75
  -1  -8  -5  520.57   21.59
   1   8  -5  498.18   20.49
   1  -8   5  466.95   20.00
   1   8  -5  487.70   18.88
   1  -8   5  501.83   19.28
  -1  -8  -5  505.06   21.01
   0  -8   5 1471.96   48.91
   0   8   5 1458.89   46.60
   0  -8  -5 1440.85   49.32
   0   8  -5 1512.63   46.84
   0   8  -5 1442.87   48.37
   0  -8  -5 1403.03   49.02
  -1  -8   5  481.47   20.55
  -1  -8   5  507.57   19.50
  -1   8  -5  453.66   18.99
   1   8   5  509.49   17.80
  -1   8  -5  469.58   19.16
   1  -8  -5  464.25   20.39
   1   8   5  489.12   18.60
   1  -8  -5  473.21   20.43
   2  -8  -5  176.37   10.90
  -2   8  -5  179.29    9.65
   2   8   5  164.24   10.26
   2  -8  -5  161.22   10.45
   2   8   5  169.85    8.86
  -2  -8   5  167.22    9.85
  -2  -8   5  160.31    8.98
  -2  -8   5  170.45   11.06
   2   8   5  179.33    9.16
  -2   8  -5  158.89   10.06
   3  -8  -5   77.29    7.47
  -3   8  -5   81.28    7.26
   3   8   5   87.81    6.33
  -3   8  -5   93.90    6.94
   3   8   5   79.93    7.27
  -3  -8   5   76.93    6.93
   3   8   5   83.50    6.66
   3  -8  -5   86.82    7.62
   4  -8  -5  520.20   23.20
  -4   8  -5  548.22   22.33
  -4   8  -5  531.08   20.81
   4   8   5  529.52   22.39
   4   8   5  518.83   21.38
   4  -8  -5  514.43   21.70
  -4  -8   5  517.04   21.86
   5  -8  -5   97.89    9.70
  -5   8  -5  103.96    8.65
   5  -8  -5   89.64    7.72
   5   8   5   97.78    8.35
  -5  -8   5   91.15    8.16
   5   8   5   99.02    8.72
  -6   8  -5   69.46    8.40
   6   8   5   83.15    8.76
   6  -8  -5   70.92    8.96
   6   8   5   86.85    8.73
   6  -8  -5   63.44    7.10
  -6  -8   5   86.77    9.02
   7  -8  -5   61.34    7.01
  -7   8  -5   68.83    8.55
  -7  -8   5   70.05    8.59
   7   8   5   50.21    7.51
   7   8   5   62.81    8.10
   7  -8  -5   52.14    8.53
   8  -8  -5  108.59    8.97
   8   8   5  131.38   11.06
  -8  -8   5  110.69   11.92
   8  -8  -5  125.64   11.82
   8   8   5  115.48   11.14
  -8   8  -5  120.97   11.54
   8  -9   5   36.90    5.29
  -8   9   5   50.89    8.61
  -8  -9  -5   29.89    6.88
   8   9  -5   33.07    8.13
  -7   9   5   19.17    6.25
   7   9  -5   20.36    6.43
   7  -9   5   17.92    4.39
  -7  -9  -5   23.02    6.64
  -6   9   5   19.95    5.72
   6   9  -5   31.31    6.66
   6  -9   5   12.08    4.06
  -6  -9  -5   11.91    5.09
   5  -9   5   53.88    6.11
  -5  -9  -5   37.82    7.01
  -5   9   5   29.96    6.35
  -4  -9  -5   50.95    7.17
   4  -9   5   56.63    6.70
   4  -9   5   60.77    6.40
  -4   9   5   46.56    6.39
   4   9  -5   57.76    7.16
   3  -9   5  797.28   29.47
   3   9  -5  810.32   31.44
  -3  -9  -5  817.01   31.66
   3  -9   5  823.00   29.90
  -3   9   5  787.68   29.98
   2   9  -5  173.36   10.89
   2  -9   5  159.56   10.47
  -2   9   5  165.58   10.59
   2  -9   5  169.96    9.98
  -2  -9  -5  181.64   11.54
  -1  -9  -5   81.48    8.73
   1  -9   5   79.74    6.84
  -1  -9  -5   81.32    7.86
   1  -9   5   74.60    7.59
   1   9  -5   49.23    6.54
  -1   9   5   72.17    7.02
   1   9  -5   73.94    6.67
   0   9  -5  260.47   12.90
   0  -9  -5  267.00   14.60
   0  -9   5  249.08   12.85
   0  -9  -5  271.23   14.41
   0   9  -5  262.47   13.25
   0  -9   5  244.84   13.84
   0   9   5  265.23   12.86
   1  -9  -5   56.26    6.98
  -1   9  -5   76.20    7.30
   1   9   5   75.84    6.62
  -1   9  -5   62.20    6.18
   1  -9  -5   64.60    8.00
  -1  -9   5   49.00    5.99
  -2   9  -5  157.93   10.34
  -2   9  -5  174.44    9.93
   2  -9  -5  161.45   11.24
   2   9   5  179.94    9.80
   2   9   5  174.23    9.36
  -2  -9   5  171.29   11.78
  -2  -9   5  166.50   10.34
   2  -9  -5  180.73   11.47
  -3  -9   5  857.92   31.71
   3   9   5  852.22   30.63
   3  -9  -5  843.84   32.94
   3  -9  -5  811.63   31.79
  -3   9  -5  856.65   31.62
   4   9   5   56.34    7.44
  -4   9  -5   50.13    7.07
  -4  -9   5   55.64    7.23
   4  -9  -5   46.14    6.80
   4  -9  -5   55.04    7.74
   4   9   5   55.31    6.43
  -5   9  -5   57.04    7.94
   5   9   5   53.86    7.54
   5  -9  -5   64.75    7.45
   5  -9  -5   45.88    7.42
  -5  -9   5   62.09    7.65
   5   9   5   60.51    7.31
   6   9   5   14.24    4.76
   6   9   5   18.36    5.62
  -6   9  -5   17.20    5.95
   6  -9  -5   12.54    5.44
  -6  -9   5   18.72    5.76
   6  -9  -5   23.93    6.48
   7  -9  -5   14.27    5.08
  -7   9  -5   24.29    6.16
   7   9   5   12.42    6.04
   7  -9  -5   10.65    5.78
  -7  -9   5   12.88    6.10
   8  -9  -5   35.87    8.41
  -8   9  -5   43.56    8.11
   8   9   5   26.55    8.10
  -8  -9   5   23.53    7.24
   8  -9  -5   26.86    6.18
   8   9   5   31.34    7.33
   7 -10   5   40.39    6.05
  -7  10   5   20.85    6.88
  -7 -10  -5   31.00    7.35
   7  10  -5   12.37    6.67
   6 -10   5   44.16    6.25
   6  10  -5   54.05    8.84
  -6 -10  -5   52.54    8.23
  -6  10   5   58.48    8.53
  -5 -10  -5   13.35    5.45
  -5  10   5   16.94    5.81
   5  10  -5   14.03    5.06
   5 -10   5    6.36    4.49
   4  10  -5   19.76    5.53
  -4  10   5   15.06    5.19
  -4 -10  -5   18.25    5.28
   4 -10   5   14.77    4.76
  -3 -10  -5  350.08   18.16
   3  10  -5  329.03   17.35
  -3  10   5  371.74   17.66
   3 -10   5  369.71   16.85
   3 -10   5  333.40   16.74
   2 -10   5   48.63    7.12
  -2 -10  -5   37.64    6.64
   2  10  -5   54.22    6.95
   2 -10   5   62.13    7.05
  -2  10   5   47.22    6.71
   1  10  -5  397.89   17.12
  -1 -10  -5  379.90   18.84
  -1  10   5  367.75   17.32
   1 -10   5  410.61   17.77
   1 -10   5  403.83   18.90
   1  10  -5  373.60   17.80
   0 -10   5  382.04   19.14
   0 -10   5  420.14   18.34
   0 -10  -5  390.01   19.43
   0  10  -5  451.14   18.54
   0 -10  -5  439.98   20.57
   0  10  -5  400.25   18.05
   0  10   5  390.28   17.71
  -1 -10   5  390.08   19.02
  -1  10  -5  410.12   17.64
   1  10   5  404.08   17.29
   1 -10  -5  395.83   19.20
   1 -10  -5  392.33   19.45
  -1 -10   5  388.47   17.96
  -1  10  -5  376.89   17.72
  -2 -10   5   40.24    6.96
   2 -10  -5   62.11    7.93
   2  10   5   46.23    5.72
  -2  10  -5   49.30    7.00
   2 -10  -5   49.22    7.02
  -2 -10   5   50.26    6.85
  -3  10  -5  332.76   17.15
   3 -10  -5  351.26   18.31
  -3 -10   5  346.08   17.19
   3 -10  -5  364.14   17.97
  -4 -10   5    8.28    5.10
  -4  10  -5   17.09    5.30
   4 -10  -5   21.00    5.84
   4 -10  -5   12.18    5.62
   4  10   5   14.18    4.67
   5  10   5   15.26    5.13
  -5 -10   5   13.57    5.04
  -5  10  -5   16.99    5.93
   5 -10  -5   20.53    5.83
   5 -10  -5   12.28    5.08
   6  10   5   61.21    8.13
  -6  10  -5   52.18    8.35
   6 -10  -5   56.11    7.67
  -6 -10   5   56.64    8.16
   7  10   5   26.58    7.30
  -7  10  -5   28.58    6.99
   7 -10  -5   42.09    7.13
   7 -10  -5   42.87    8.48
  -7 -10   5   40.57    8.17
   6  11  -5   65.43    9.43
  -6 -11  -5   67.00    9.74
  -6  11   5   48.85    8.71
   6 -11   5   64.00    7.77
  -5  11   5  197.72   13.78
  -5 -11  -5  213.11   14.57
   5 -11   5  213.49   12.84
   5  11  -5  210.49   14.63
  -4 -11  -5   29.02    6.49
   4  11  -5   20.59    6.00
  -4  11   5   21.15    5.98
   4 -11   5   15.86    5.65
  -3  11   5  229.00   14.06
   3 -11   5  241.92   14.18
  -3 -11  -5  221.91   14.65
   3  11  -5  260.66   15.03
   2 -11   5   42.01    6.92
   2 -11   5   45.30    7.35
  -2  11   5   40.97    6.81
  -2 -11  -5   43.98    7.09
   2  11  -5   44.18    6.91
   1 -11   5  296.73   14.82
  -1 -11  -5  250.18   15.28
   1  11  -5  265.82   13.94
  -1  11   5  247.50   14.03
   1 -11   5  248.41   15.12
   1  11  -5  238.79   14.23
   0 -11   5   -3.21    4.52
   0  11   5   -2.61    3.58
   0 -11  -5   -9.00    4.07
   0 -11   5   -4.95    4.02
   0 -11  -5   -5.12    3.86
   0  11  -5   -6.27    3.16
  -1 -11   5  254.47   14.25
   1  11   5  270.83   13.91
  -1 -11   5  261.05   15.98
  -1  11  -5  276.97   14.76
   1 -11  -5  258.29   15.56
   1 -11  -5  249.88   15.63
  -2  11  -5   37.10    6.66
  -2 -11   5   49.04    6.82
   2 -11  -5   50.34    7.28
   2 -11  -5   58.87    8.18
   3 -11  -5  266.74   15.85
   3 -11  -5  253.53   15.06
  -3  11  -5  232.19   14.56
  -3 -11   5  233.68   14.23
  -4  11  -5   22.36    6.04
   4 -11  -5   23.62    6.46
  -4 -11   5   18.99    6.43
   4 -11  -5   14.07    6.00
   5 -11  -5  203.01   14.53
  -5 -11   5  211.96   14.09
  -5  11  -5  196.20   13.88
   5 -11  -5  208.92   13.69
   6 -11  -5   70.81    9.02
  -6  11  -5   64.22    9.10
   6 -11  -5   65.84    9.65
   6  11   5   50.43    7.98
  -6 -11   5   68.50    9.05
  -5 -12  -5   65.63    9.35
   5 -12   5   31.55    7.02
   5  12  -5   66.21    9.65
  -5  12   5   42.66    8.14
  -4 -12  -5   18.45    5.79
  -4  12   5   14.92    6.08
   4  12  -5   25.25    6.68
   4 -12   5   19.86    6.11
  -3  12   5  111.28   10.84
   3  12  -5  106.47   10.76
  -3 -12  -5  104.79   10.61
   3 -12   5   84.51    9.94
   2  12  -5  185.76   12.59
  -2  12   5  145.46   11.62
  -2 -12  -5  150.53   12.53
   2 -12   5  171.19   12.65
   1 -12   5   -5.45    4.86
  -1  12   5    1.17    4.17
  -1 -12  -5    3.47    4.94
   0  12  -5  209.01   13.05
   0 -12   5  196.11   12.72
   0  12   5  226.46   13.30
   0 -12   5  198.91   13.96
   0 -12  -5  187.04   13.38
   1 -12  -5   -3.61    3.82
   1  12   5   -1.83    3.88
   1 -12  -5   -5.42    5.02
  -1  12  -5   -1.73    4.48
  -1 -12   5   -2.08    4.75
  -2 -12   5  167.84   12.06
   2 -12  -5  171.37   12.92
   2 -12  -5  161.44   12.82
  -2  12  -5  173.81   12.35
  -3  12  -5  100.12   10.65
   3 -12  -5  118.48   11.65
   3 -12  -5  111.37   11.68
  -3 -12   5  108.33   10.48
  -4 -12   5   35.17    7.19
   4 -12  -5   30.64    7.68
  -4  12  -5   26.32    6.94
   4 -12  -5   20.90    6.56
  -5  12  -5   51.92    8.97
   5 -12  -5   58.59    9.64
   5 -12  -5   62.40    9.87
  -5 -12   5   50.02    9.23
   4 -13   5   44.00    8.23
   4  13  -5   40.00    8.36
  -4 -13  -5   38.52    8.57
  -4  13   5   30.59    7.87
  -3  13   5    8.48    6.07
  -3 -13  -5    5.86    5.67
   3 -13   5   -3.00    5.49
   2 -13   5    0.22    6.19
  -2 -13  -5   -0.96    5.13
  -2  13   5    3.20    4.98
  -1  13   5    2.74    5.19
   1 -13   5    2.66    5.87
  -1 -13  -5    0.20    4.30
   0 -13   5   -7.28    5.69
   0  13   5   -3.59    4.65
   0  13  -5   -6.64    4.74
   0 -13  -5   -2.15    5.18
   1 -13  -5    2.89    5.65
  -1 -13   5    5.43    5.97
  -1  13  -5   -6.02    4.67
  -2  13  -5   -1.53    4.77
   2 -13  -5   -2.33    6.25
   2 -13  -5   -2.67    5.38
  -2 -13   5   -8.50    4.54
  -3 -13   5    3.39    5.89
   3 -13  -5    9.01    6.76
   3 -13  -5    3.91    5.56
  -3  13  -5   10.88    6.28
   4 -13  -5   45.55    8.76
   4 -13  -5   47.43    9.04
  -4 -13   5   46.11    8.46
  -4  13  -5   47.05    8.96
  -1 -14  -5    8.22    6.42
   1 -14   5   23.70    8.64
  -1  14   5   24.00    7.16
   0 -14  -5   -2.54    5.94
   0  14   5   -0.59    5.90
   1 -14  -5   19.94    7.19
  -1  14  -5    8.39    6.42
   0   0  -6 1708.86   54.73
   0   0   6 1801.69   54.39
   0   0   6 1767.03   52.91
   0   0  -6 1765.16   53.27
   0   0  -6 1893.08   55.61
   1   0  -6  132.58    7.39
  -1   0  -6  154.16    5.31
  -1   0  -6  150.95    7.27
   1   0   6  156.58    7.04
  -1   0   6  137.53    6.76
   1   0  -6  145.00    7.07
   1   0   6  137.11    6.50
  -1   0   6  141.00    6.64
  -1   0   6  145.93    6.17
   2   0  -6  191.59    8.53
  -2   0  -6  182.89    6.88
  -2   0  -6  190.40    8.82
   2   0   6  208.12    8.50
  -2   0   6  184.42    8.32
  -2   0   6  176.89    7.90
   2   0  -6  184.84    8.89
   2   0   6  195.12    7.82
  -2   0   6  171.20    7.93
   2   0   6  187.74    8.03
  -3   0   6  162.58    7.51
   3   0   6  167.01    7.06
  -3   0  -6  162.53    8.47
  -3   0  -6  174.99    7.05
   3   0  -6  166.89    8.73
   3   0   6  160.34    7.26
  -3   0   6  176.36    8.45
   3   0  -6  159.54    8.07
   3   0   6  161.89    7.75
   4   0   6 1026.27   33.06
   4   0  -6 1079.03   34.88
   4   0  -6 1074.76   35.23
  -4   0  -6  966.64   35.24
  -4   0  -6 1026.98   33.44
  -4   0   6 1089.77   35.37
   4   0   6 1022.67   32.83
   4   0   6 1032.75   32.54
  -4   0   6 1082.63   32.71
   5   0  -6  894.63   32.77
  -5   0   6  916.92   33.58
   5   0   6 1042.37   31.58
  -5   0  -6  975.31   34.12
  -5   0   6  930.65   30.56
  -5   0  -6  999.56   32.22
   5   0   6  998.07   30.52
   5   0  -6  910.89   33.01
   5   0   6 1012.31   30.83
  -6   0   6  407.83   18.27
  -6   0  -6  436.29   17.08
   6   0  -6  387.52   17.18
  -6   0   6  394.63   15.05
   6   0  -6  407.45   17.27
   6   0   6  412.34   14.64
  -6   0  -6  406.08   18.18
   6   0   6  427.34   16.04
   7   0  -6    6.70    3.39
  -7   0  -6    7.00    3.62
   7   0  -6    6.05    3.71
  -7   0  -6    3.28    3.74
   7   0   6    5.42    2.37
  -7   0   6    6.50    4.09
  -8   0  -6   -0.21    3.29
  -8   0   6   -1.20    3.93
   8   0   6    0.21    2.25
   8   0   6    2.33    3.78
   8   0  -6   -0.96    3.10
   8   0  -6   -2.28    3.52
   9   0   6   11.55    3.30
  -9   0  -6    3.58    4.74
   9   0   6    7.54    4.64
  -9   0   6    3.73    5.13
   9   0  -6    7.04    4.48
   9   0  -6   -0.60    4.82
 -10   0   6   16.32    6.66
  10   0   6   36.06    4.82
 -10   0  -6   31.63    7.31
  10   0   6    9.95    5.04
  10   0  -6   26.69    6.61
 -10   1   6   16.02    6.43
 -10  -1  -6    5.24    5.84
  10  -1   6   10.72    3.53
  10   1  -6   10.63    5.68
  10  -1   6    7.21    4.95
  10   1  -6    8.56    5.79
   9   1  -6  164.32   11.67
   9  -1   6  159.03   11.78
  -9  -1  -6  168.19   11.99
   9   1  -6  167.21   12.09
   9  -1   6  160.52    7.76
  -9   1   6  140.45   12.10
   8  -1   6  180.60    7.99
  -8   1   6  159.30   11.83
   8   1  -6  170.84   11.38
   8   1  -6  182.12   11.85
  -8  -1  -6  192.25   11.66
   7  -1   6   45.40    3.60
  -7  -1  -6   52.43    6.18
   7   1  -6   39.65    5.74
  -7   1   6   37.12    6.16
   7  -1   6   40.71    5.18
   7   1  -6   33.96    5.76
  -6   1   6    5.31    2.83
   6   1  -6   -0.84    2.84
   6  -1   6    0.12    1.39
  -6   1   6    2.76    3.04
   6   1  -6    2.89    2.72
  -6  -1  -6   -2.23    2.63
   6  -1   6   -0.98    1.88
   6  -1   6    0.23    2.62
  -6  -1  -6    3.08    2.97
  -5  -1  -6   59.18    5.25
   5  -1   6   57.30    3.55
  -5   1   6   66.87    5.19
   5  -1   6   60.72    3.93
  -5  -1  -6   57.79    5.97
  -5   1   6   71.30    6.39
   5   1  -6   54.75    5.60
   5  -1   6   54.40    5.10
   5   1  -6   66.70    6.36
  -4  -1  -6  688.08   25.02
   4   1  -6  614.51   24.31
  -4  -1  -6  732.30   23.55
   4  -1   6  681.27   23.33
  -4   1   6  668.27   24.66
   4  -1   6  672.83   21.89
   4  -1   6  678.99   21.66
   4   1  -6  704.70   24.68
  -4   1   6  703.00   22.96
  -3  -1  -6  507.47   16.63
   3  -1   6  497.74   16.17
  -3  -1  -6  489.98   18.09
   3   1  -6  447.78   17.80
   3   1  -6  445.87   17.97
   3  -1   6  477.97   17.13
   3  -1   6  491.18   15.89
  -3   1   6  467.40   16.69
  -3   1   6  456.40   17.59
   2  -1   6   50.90    3.51
  -2  -1  -6   49.48    4.07
   2   1  -6   47.86    4.48
   2  -1   6   51.07    4.03
   2   1  -6   44.87    4.01
  -2  -1  -6   45.33    3.32
  -2   1   6   41.20    3.78
  -2   1   6   39.71    3.78
  -2   1   6   38.67    3.74
   2  -1   6   55.08    3.90
   1   1  -6 2063.71   65.43
  -1   1   6 2104.18   62.97
   1  -1   6 2131.47   64.43
  -1  -1  -6 2292.09   65.09
  -1   1   6 2176.86   64.94
   1  -1   6 2135.78   63.24
  -1  -1  -6 2080.62   65.67
   0   1  -6 2641.28   78.65
   0  -1  -6 2560.35   77.49
   0  -1   6 2493.45   76.95
   0  -1  -6 2628.06   76.50
   0   1   6 2483.31   76.95
   0   1  -6 2609.12   77.39
   0  -1   6 2437.74   74.82
   0   1   6 2584.76   74.90
   0  -1  -6 2650.88   77.96
   1   1   6 2068.87   63.63
   1  -1  -6 2230.82   63.92
   1  -1  -6 2082.55   64.48
   1  -1  -6 2058.93   64.27
  -1  -1   6 2115.75   61.84
  -1  -1   6 2118.48   64.04
  -1   1  -6 2067.26   65.13
   2   1   6   50.39    3.93
  -2  -1   6   42.55    3.72
  -2   1  -6   53.97    2.60
   2  -1  -6   40.72    4.30
  -2   1  -6   49.33    4.19
  -2  -1   6   44.59    3.91
   2   1   6   45.06    3.54
   2  -1  -6   43.24    3.72
  -2  -1   6   46.29    3.62
   3   1   6  501.00   17.12
   3   1   6  504.38   16.76
   3  -1  -6  473.66   18.06
  -3  -1   6  476.85   17.41
   3  -1  -6  467.44   17.13
   3   1   6  501.05   16.73
  -3  -1   6  457.38   16.20
  -3   1  -6  491.31   16.02
  -3  -1   6  448.61   17.31
  -3   1  -6  478.76   18.27
  -4   1  -6  699.13   25.44
   4   1   6  713.05   23.30
   4   1   6  735.50   23.84
  -4   1  -6  685.24   23.37
   4   1   6  692.80   23.25
   4  -1  -6  704.28   24.33
  -4  -1   6  692.85   24.97
   4  -1  -6  712.51   25.13
  -4  -1   6  712.94   22.74
  -5  -1   6   63.75    5.92
   5  -1  -6   62.93    5.97
  -5   1  -6   60.36    4.79
   5   1   6   59.49    4.31
  -5   1  -6   60.47    5.82
  -5  -1   6   60.24    4.46
   5  -1  -6   63.97    5.34
   5   1   6   67.72    4.99
   6  -1  -6   -0.49    2.29
   6   1   6    0.32    2.48
  -6   1  -6   -2.91    2.29
  -6  -1   6   -0.12    2.47
   6  -1  -6    3.16    3.02
   6   1   6    1.58    2.02
  -6   1  -6   -1.13    2.34
  -7  -1   6   42.39    6.38
  -7   1  -6   40.86    5.71
  -7   1  -6   49.63    6.31
   7  -1  -6   37.95    5.46
   7  -1  -6   41.33    5.38
   8   1   6  168.25   11.42
   8   1   6  171.03    8.75
  -8   1  -6  170.48   11.83
  -8  -1   6  160.54   11.59
   8  -1  -6  171.75   10.91
  -8   1  -6  176.20   11.23
   8  -1  -6  174.58   10.99
  -9  -1   6  163.27   12.38
   9   1   6  165.57    9.13
   9  -1  -6  165.23   11.19
   9   1   6  165.73   11.92
  -9   1  -6  167.91   12.03
 -10   1  -6   21.23    6.59
  10   1   6   10.67    3.97
  10   1   6   14.47    5.94
  10  -1  -6   15.55    5.36
 -10  -1   6   15.21    6.63
  10   2  -6   47.27    8.47
  10  -2   6   45.11    7.12
  10  -2   6   58.36    4.70
 -10  -2  -6   45.37    8.15
 -10   2   6   56.51    9.49
  10   2  -6   47.07    8.49
   9  -2   6  104.62    9.84
   9   2  -6  112.35   10.81
   9  -2   6  103.60    5.51
  -9  -2  -6  114.15   10.20
   9   2  -6   99.94    9.45
  -9   2   6  101.45   11.18
   8   2  -6   93.59    9.30
   8   2  -6   89.76    8.60
   8  -2   6   89.48    4.78
  -8   2   6   98.51    9.92
  -8  -2  -6   96.74    8.67
  -7   2   6   99.63    8.75
   7   2  -6   96.34    8.18
  -7  -2  -6   86.31    7.49
   7   2  -6  111.04    8.58
  -7   2   6   96.23    7.01
   7  -2   6   90.32    4.43
   7  -2   6   87.07    7.39
   6   2  -6  162.74   10.29
  -6   2   6  166.46   10.70
   6  -2   6  166.77    9.46
  -6   2   6  186.12    9.47
   6   2  -6  171.10   10.44
   6  -2   6  182.63    6.85
   6  -2   6  174.59    6.52
  -6  -2  -6  161.25   10.62
  -6  -2  -6  155.79    9.43
  -5  -2  -6  117.85    8.32
  -5   2   6  126.58    7.50
  -5   2   6  128.62    8.53
  -5  -2  -6  133.93    7.82
   5   2  -6  131.61    8.42
   5  -2   6  136.45    5.59
   5  -2   6  124.56    5.24
   5   2  -6  138.86    8.77
   5  -2   6  136.03    8.00
  -4  -2  -6  126.23    8.05
   4  -2   6  143.10    5.69
  -4   2   6  125.38    7.26
   4  -2   6  144.24    5.86
   4  -2   6  147.72    7.96
   4   2  -6  125.12    7.99
  -4  -2  -6  139.56    7.37
   4   2  -6  115.31    8.00
  -4   2   6  126.46    7.97
   3  -2   6  468.52   17.37
   3   2  -6  459.87   18.25
   3  -2   6  474.99   15.86
  -3   2   6  486.31   17.08
   3   2  -6  462.89   18.13
  -3  -2  -6  476.58   17.99
   3  -2   6  468.08   15.67
  -3  -2  -6  458.60   16.74
  -2   2   6  792.79   26.21
   2   2  -6  777.48   27.60
  -2  -2  -6  820.02   26.25
   2  -2   6  825.04   25.93
   2  -2   6  798.67   24.77
   2  -2   6  799.34   26.63
  -2   2   6  835.90   26.73
  -2  -2  -6  792.23   27.21
   2   2  -6  801.54   27.67
   2  -2   6  847.51   26.23
  -1   2   6  169.81    8.43
   1  -2   6  202.16    8.45
   1   2  -6  183.12    9.14
  -1  -2  -6  208.42    8.07
  -1   2   6  185.98    8.56
   1   2  -6  173.56    8.93
  -1  -2  -6  217.59    9.07
   1  -2   6  199.39    8.78
  -1  -2  -6  215.60    8.70
   0  -2   6  185.57    6.18
   0  -2  -6  161.65    8.24
   0   2   6  186.07    8.00
   0  -2   6  189.86    8.32
   0   2  -6  181.48    8.38
   0   2  -6  193.25    8.67
   0  -2   6  178.90    8.01
   0  -2  -6  175.72    7.61
   0  -2  -6  182.73    7.68
   0   2   6  164.53    8.04
   1  -2  -6  184.59    8.96
  -1   2  -6  221.22    9.55
   1  -2  -6  190.40    7.94
   1   2   6  209.48    8.50
   1  -2  -6  189.59    8.60
   1   2   6  215.80    8.86
  -1  -2   6  182.29    7.46
  -1  -2   6  200.06    8.46
  -1  -2   6  195.99    9.04
   2   2   6  785.57   24.90
   2  -2  -6  788.16   25.22
  -2  -2   6  781.19   25.42
   2  -2  -6  772.24   26.59
  -2  -2   6  792.60   26.43
   2  -2  -6  755.17   26.44
   2   2   6  734.51   25.59
  -2  -2   6  790.83   24.68
  -2   2  -6  827.75   27.10
  -3  -2   6  476.37   16.02
  -3  -2   6  430.40   16.88
  -3   2  -6  470.41   15.66
   3  -2  -6  485.86   16.42
   3   2   6  478.35   16.82
   3  -2  -6  476.51   17.80
  -3   2  -6  424.96   17.62
   3   2   6  494.99   16.25
  -3  -2   6  459.58   17.33
   4   2   6  144.26    6.77
   4  -2  -6  135.68    7.84
  -4   2  -6  150.51    8.41
  -4   2  -6  141.06    6.74
   4   2   6  130.77    6.96
  -4  -2   6  122.77    6.13
   4  -2  -6  122.02    6.72
  -4  -2   6  129.16    7.48
  -4  -2   6  118.10    7.61
   4   2   6  141.34    7.79
  -5   2  -6  119.63    8.15
  -5  -2   6  128.79    8.28
   5  -2  -6  122.74    7.79
   5  -2  -6  118.32    7.02
  -5   2  -6  131.76    7.23
   5   2   6  126.60    6.62
  -5  -2   6  126.12    6.06
   5   2   6  125.16    6.80
   6   2   6  170.45    8.78
   6  -2  -6  172.99    9.98
  -6   2  -6  179.77   10.62
   6  -2  -6  182.66    9.41
  -6   2  -6  178.66    9.48
  -6  -2   6  176.18   10.78
  -7   2  -6   98.35    7.64
   7   2   6   82.72    6.21
   7  -2  -6  102.50    7.54
   7  -2  -6  114.56    8.13
  -7   2  -6   95.12    8.12
   7   2   6   89.09    7.93
  -7  -2   6  107.71    8.89
   8  -2  -6   91.78    7.93
   8   2   6   93.10    6.72
  -8   2  -6   83.04    7.97
  -8   2  -6   94.93    8.54
   8   2   6   87.46    8.92
  -8  -2   6   89.69    9.43
  -9   2  -6  102.85    9.71
   9   2   6  103.42    9.56
  -9  -2   6  111.30   11.21
   9  -2  -6   96.30    8.54
   9   2   6  109.06    7.65
  10   2   6   57.58    6.55
 -10  -2   6   52.87    9.47
  10   2   6   42.88    7.32
  10  -2  -6   54.17    7.94
  10   3  -6   15.23    6.70
  10   3  -6    5.85    6.10
 -10  -3  -6   14.66    6.92
 -10   3   6   21.77    7.44
  10  -3   6   14.32    5.61
   9   3  -6   18.14    5.88
   9   3  -6    9.91    4.99
  -9  -3  -6   11.58    5.23
  -9   3   6   11.77    5.54
   8  -3   6   89.47    7.69
  -8   3   6   70.13    8.47
  -8  -3  -6   83.26    8.44
   8   3  -6   66.23    7.98
   8   3  -6   79.50    8.76
  -7   3   6   34.18    5.06
   7   3  -6   27.24    5.59
  -7  -3  -6   36.82    5.81
   7   3  -6   33.90    6.14
  -7   3   6   31.00    5.66
   7  -3   6   29.67    5.18
   6   3  -6  196.68   11.31
  -6   3   6  202.00   11.79
   6   3  -6  193.00   11.47
  -6   3   6  180.33    9.95
   6  -3   6  182.81   10.28
  -6  -3  -6  171.81   10.30
  -5  -3  -6   47.83    5.57
  -5   3   6   54.97    5.28
  -5  -3  -6   45.22    5.20
   5  -3   6   42.32    5.04
   5  -3   6   42.55    2.80
   5   3  -6   46.39    5.67
  -5   3   6   45.35    5.50
   5   3  -6   42.66    5.47
   4  -3   6  874.45   27.00
  -4   3   6  844.32   28.81
   4   3  -6  884.72   30.95
  -4  -3  -6  835.77   30.42
   4   3  -6  822.65   30.59
  -4  -3  -6  897.03   29.71
   4  -3   6  874.11   26.94
   4  -3   6  880.52   29.53
   3  -3   6 1256.97   40.15
   3  -3   6 1257.61   41.10
  -3   3   6 1282.05   40.73
   3  -3   6 1329.49   39.96
  -3  -3  -6 1362.49   42.72
   3  -3   6 1329.30   40.09
   3   3  -6 1234.63   42.66
  -3  -3  -6 1300.95   41.58
   3   3  -6 1330.95   43.29
   2   3  -6  143.29    7.99
  -2  -3  -6  134.40    7.47
  -2  -3  -6  123.13    6.91
   2  -3   6  136.71    7.63
  -2   3   6  152.92    7.61
  -2   3   6  139.51    6.98
   2  -3   6  136.71    5.58
   2   3  -6  133.56    8.03
  -2  -3  -6  131.48    6.85
   2  -3   6  145.15    6.97
   2  -3   6  130.69    6.50
  -1  -3  -6  118.40    6.94
  -1  -3  -6  104.27    5.80
  -1  -3  -6  103.91    5.57
   1   3  -6  104.66    6.48
   1   3  -6  104.16    6.74
   1  -3   6   98.31    6.29
   1  -3   6  101.49    4.18
  -1   3   6  117.15    6.38
  -1   3   6  118.87    6.34
   1  -3   6  100.39    5.95
   0   3   6   97.02    5.83
   0  -3   6   93.44    5.89
   0   3   6   95.45    5.57
   0  -3  -6   94.29    4.87
   0  -3   6  101.88    4.29
   0   3  -6   92.47    5.91
   0   3  -6   87.41    5.87
   0  -3  -6   94.10    6.23
   0  -3   6   98.46    5.86
   0  -3  -6   91.16    5.54
  -1  -3   6   95.18    5.58
  -1  -3   6  100.65    6.32
  -1  -3   6   87.94    4.74
  -1   3  -6   86.33    5.93
   1   3   6   98.35    5.93
   1   3   6  103.42    5.71
   1  -3  -6  100.26    6.27
   1  -3  -6  104.07    6.10
   1  -3  -6  108.63    4.81
   2   3   6  124.82    6.54
   2  -3  -6  133.43    7.53
  -2  -3   6  121.57    7.25
  -2  -3   6  122.50    6.35
   2   3   6  120.92    6.90
   2  -3  -6  144.97    5.79
  -2  -3   6  121.13    6.22
   2  -3  -6  131.53    7.49
  -2   3  -6  142.94    7.62
   3   3   6 1297.69   38.79
   3  -3  -6 1259.51   39.37
  -3  -3   6 1304.33   41.51
   3  -3  -6 1299.61   42.22
   3  -3  -6 1219.18   41.17
  -3  -3   6 1276.37   40.84
   3   3   6 1249.41   40.52
  -3  -3   6 1283.94   38.27
  -3   3  -6 1235.34   41.72
  -4  -3   6  892.67   30.76
  -4  -3   6  854.49   30.64
   4  -3  -6  880.16   30.66
  -4  -3   6  878.12   27.50
   4  -3  -6  892.43   28.97
   4   3   6  910.68   28.25
   4   3   6  911.25   30.14
  -4   3  -6  918.63   31.43
  -4   3  -6  951.42   29.36
   4  -3  -6  850.93   31.79
  -5   3  -6   37.25    4.82
   5  -3  -6   54.30    5.43
  -5   3  -6   49.75    4.75
  -5  -3   6   43.68    5.34
   5   3   6   50.45    4.90
   5   3   6   44.26    4.09
   5  -3  -6   46.13    4.27
   6   3   6  186.63   11.30
  -6   3  -6  196.87   11.07
  -6   3  -6  184.69    9.89
   6  -3  -6  188.72   10.30
  -6  -3   6  193.21   11.18
   6   3   6  181.23    9.45
   7   3   6   23.72    4.22
  -7   3  -6   21.76    4.77
   7   3   6   20.01    5.02
   7  -3  -6   33.90    5.16
  -7  -3   6   23.56    5.64
  -7   3  -6   28.19    5.26
   8   3   6   67.25    6.25
  -8  -3   6   68.77    8.31
   8   3   6   68.69    7.90
  -8   3  -6   91.27    8.01
  -8   3  -6   88.47    8.39
   8  -3  -6   76.34    7.48
   9   3   6    8.46    4.32
  -9  -3   6    5.94    5.34
   9   3   6    4.04    3.84
   9  -3  -6    8.53    4.41
 -10  -3   6   25.28    7.54
  10  -3  -6   19.76    5.67
  10   3   6   18.48    4.82
  10   3   6   11.82    5.82
  10   4  -6    3.65    6.58
 -10  -4  -6    4.86    6.31
  10   4  -6    6.75    6.27
  -9  -4  -6   -0.99    4.59
   9   4  -6    0.35    4.66
   9   4  -6   -8.26    4.59
  -8  -4  -6  123.16   10.13
  -8   4   6  127.73    9.64
   8   4  -6  123.29   10.46
   8  -4   6  112.96    9.35
   8   4  -6  102.05    9.59
  -7  -4  -6  360.36   17.87
   7   4  -6  423.87   19.67
   7   4  -6  402.28   19.31
  -7   4   6  391.47   17.15
   6   4  -6   47.19    6.78
  -6   4   6   58.13    6.12
   6   4  -6   56.44    6.56
   5  -4   6   46.07    4.87
  -5   4   6   36.51    4.93
   5  -4   6   43.60    3.06
  -5  -4  -6   39.35    5.02
   5   4  -6   44.41    6.15
   5   4  -6   38.47    5.50
   5  -4   6   34.82    3.25
   4   4  -6   20.76    4.60
   4  -4   6   26.56    3.53
   4  -4   6   28.23    3.12
   4   4  -6   23.85    4.28
  -4   4   6   26.38    4.10
  -4  -4  -6   24.04    3.89
   4  -4   6   28.44    2.81
  -3  -4  -6  277.68   12.44
  -3   4   6  269.10   12.40
   3  -4   6  297.52   11.37
   3  -4   6  316.41   11.64
   3   4  -6  297.32   13.77
  -3  -4  -6  285.86   12.66
   3  -4   6  293.70   11.19
   3   4  -6  285.31   13.42
   2  -4   6 1232.66   39.99
   2   4  -6 1246.05   41.62
  -2  -4  -6 1254.60   40.45
  -2   4   6 1219.13   39.47
  -2  -4  -6 1245.47   40.82
   2  -4   6 1309.89   38.55
   2  -4   6 1246.51   39.45
   2  -4   6 1290.17   39.77
  -2  -4  -6 1200.64   40.25
   2   4  -6 1256.86   41.47
   1  -4   6  263.59   11.15
  -1   4   6  260.70   11.21
   1   4  -6  250.38   11.80
   1   4  -6  269.35   12.05
   1  -4   6  254.84   11.36
   1  -4   6  273.15    9.58
  -1  -4  -6  272.05   11.37
  -1  -4  -6  262.86   10.53
  -1   4   6  265.38   11.24
  -1  -4  -6  282.55   12.08
   0  -4   6 1579.33   48.28
   0  -4   6 1594.40   50.28
   0   4   6 1643.56   50.08
   0  -4  -6 1633.67   50.85
   0   4  -6 1494.38   50.93
   0  -4   6 1578.15   48.76
   0  -4  -6 1651.31   50.36
   0  -4  -6 1550.42   48.76
   0   4   6 1608.06   48.63
  -1  -4   6  268.16   10.12
   1  -4  -6  252.24    8.95
   1  -4  -6  253.32   11.52
  -1  -4   6  256.85   11.61
   1  -4  -6  249.62   11.37
   1   4   6  257.05   11.09
   1   4   6  258.33   10.60
  -1  -4   6  254.22   10.58
  -1   4  -6  236.06   11.20
   2   4   6 1311.63   40.77
   2  -4  -6 1241.33   38.02
   2  -4  -6 1176.73   40.70
  -2   4  -6 1325.35   41.55
  -2  -4   6 1263.85   41.24
   2  -4  -6 1232.84   41.29
   2   4   6 1268.59   38.65
  -2  -4   6 1256.50   38.47
  -2  -4   6 1215.05   39.70
   3   4   6  297.55   11.71
   3  -4  -6  324.57   14.35
  -3  -4   6  341.07   14.32
   3  -4  -6  304.35   10.56
  -3   4  -6  292.61   13.16
   3  -4  -6  296.26   13.25
   3   4   6  299.83   12.95
  -3  -4   6  307.93   11.41
  -3   4  -6  316.42   13.64
  -3  -4   6  317.81   13.03
  -4  -4   6   36.22    4.55
  -4   4  -6   28.34    4.39
  -4   4  -6   24.38    3.92
   4   4   6   24.83    3.06
   4  -4  -6   28.39    4.67
   4  -4  -6   25.08    3.99
  -4  -4   6   31.99    2.98
  -5   4  -6   47.43    5.62
   5  -4  -6   31.07    5.27
   5   4   6   42.48    4.91
  -5  -4   6   37.28    5.10
   5   4   6   47.31    5.59
  -5   4  -6   48.16    5.41
   5  -4  -6   39.27    5.02
   6  -4  -6   52.85    7.13
   6   4   6   56.01    5.77
  -6  -4   6   57.02    6.78
  -6   4  -6   63.42    6.54
   6   4   6   65.42    7.03
   6  -4  -6   43.01    5.58
   7  -4  -6  390.32   19.49
   7   4   6  380.35   16.58
  -7   4  -6  374.64   17.59
  -7  -4   6  365.82   18.23
   7   4   6  345.73   17.85
   7  -4  -6  383.30   16.73
  -7   4  -6  389.08   16.98
   8   4   6  114.53   10.03
  -8   4  -6  131.31   10.10
   8   4   6  133.42    9.02
  -8  -4   6  132.96   11.03
   8  -4  -6  128.62    8.97
  -9  -4   6    8.36    5.41
   9   4   6   -8.45    3.37
   9   4   6    0.64    3.90
   9  -4  -6   -5.74    3.50
  10   4   6    7.55    5.04
  10   4   6   11.34    5.06
  10  -4  -6    4.05    4.84
 -10  -4   6    8.11    6.67
   9   5  -6   39.51    7.40
  -9  -5  -6   40.58    7.84
   9   5  -6   62.49    9.30
   8   5  -6   45.78    7.43
  -8   5   6   53.09    7.24
  -8  -5  -6   34.64    6.64
   8   5  -6   58.29    8.74
  -7  -5  -6  113.95    9.16
  -7   5   6   93.54    8.29
   7   5  -6   88.05    8.53
   7   5  -6  106.17   10.19
   7  -5   6  111.57    4.87
   6   5  -6  124.48   10.17
   6  -5   6  137.47    9.02
  -6  -5  -6  140.00    9.44
   6   5  -6  126.66   10.05
   6  -5   6  131.04    5.86
  -6   5   6  141.68    9.17
   5  -5   6  276.33   12.86
  -5  -5  -6  262.86   13.47
   5   5  -6  305.38   15.45
   5   5  -6  297.46   14.84
   5  -5   6  273.05   10.50
  -5   5   6  274.79   13.40
  -4   5   6  267.42   12.82
   4   5  -6  269.81   13.89
   4   5  -6  270.59   13.98
   4  -5   6  282.64   10.93
   4  -5   6  285.82   12.02
   4  -5   6  271.55   11.06
  -4  -5  -6  274.65   13.09
  -3   5   6  238.23   11.34
  -3  -5  -6  244.60   11.64
   3  -5   6  246.88   10.56
   3   5  -6  240.30   12.60
   3  -5   6  241.65   10.19
   3   5  -6  232.80   12.24
   3  -5   6  236.08   10.19
  -2  -5  -6  259.83   12.13
  -2   5   6  246.10   11.83
   2   5  -6  279.09   12.85
  -2  -5  -6  268.58   12.60
   2  -5   6  277.17   10.50
   2  -5   6  285.15   11.98
   2  -5   6  260.44   11.30
   2   5  -6  269.97   13.03
   1   5  -6   76.95    6.15
  -1  -5  -6   85.66    6.41
   1  -5   6   82.37    4.66
  -1   5   6   71.34    5.79
   1  -5   6   80.60    5.80
   1   5  -6   78.32    6.21
  -1  -5  -6   86.35    6.09
   0  -5   6   81.16    6.10
   0  -5  -6   78.79    5.77
   0  -5   6   86.15    5.99
   0  -5  -6   82.35    4.53
   0  -5   6   86.97    5.02
   0   5   6   74.58    5.40
   0   5   6   88.61    5.89
   0   5  -6   81.60    6.02
   0  -5  -6   82.42    6.36
  -1   5  -6   75.46    5.89
  -1  -5   6   78.32    5.11
  -1  -5   6   73.34    6.05
  -1  -5   6   79.01    5.52
   1   5   6   84.04    5.53
   1  -5  -6   68.70    6.13
   1  -5  -6   83.22    6.20
   2   5   6  263.42   11.16
  -2   5  -6  281.00   12.58
  -2  -5   6  267.41   11.20
   2  -5  -6  298.22   13.30
  -2  -5   6  284.85   13.18
   2   5   6  285.21   12.49
  -2  -5   6  290.84   11.85
  -2   5  -6  253.12   12.12
   2   5   6  264.43   11.62
   2  -5  -6  281.73   12.70
   3   5   6  215.16   11.01
   3   5   6  248.39   11.24
  -3   5  -6  255.66   11.74
   3  -5  -6  243.58   11.64
  -3  -5   6  221.04   10.90
  -3  -5   6  243.91    9.87
   3  -5  -6  233.05   12.24
  -3   5  -6  242.52   11.67
   3   5   6  240.32   10.00
  -3  -5   6  238.48   11.96
  -4  -5   6  269.44   10.14
   4  -5  -6  252.07   12.42
  -4   5  -6  275.34   12.84
  -4  -5   6  262.64   12.68
   4  -5  -6  245.77   13.49
   4   5   6  268.60   12.92
   4   5   6  276.77   10.87
   4   5   6  281.49   12.74
  -4   5  -6  271.02   13.00
  -5  -5   6  275.48   13.72
   5  -5  -6  253.95   12.96
   5   5   6  280.36   13.36
  -5   5  -6  278.41   13.50
  -5   5  -6  292.65   13.85
   5  -5  -6  275.62   14.77
   5   5   6  296.00   14.07
   6  -5  -6  120.12    8.50
   6  -5  -6  137.00   10.50
  -6  -5   6  131.34    9.59
   6   5   6  128.29    8.73
  -6   5  -6  128.59    9.17
  -6   5  -6  137.88    9.48
   6   5   6  130.72    9.62
   7   5   6  118.81    9.28
   7   5   6   93.93    7.82
   7  -5  -6  101.58   10.28
   7  -5  -6   97.32    7.90
  -7   5  -6  113.29    8.90
  -7  -5   6   96.73    8.84
  -7   5  -6  107.28    8.83
   8   5   6   45.22    7.11
   8  -5  -6   45.74    8.22
  -8  -5   6   56.13    8.05
  -8   5  -6   34.70    6.50
   8   5   6   41.93    6.19
   9   5   6   45.32    7.20
   9   5   6   53.43    6.96
   9  -5  -6   46.87    6.79
  -9  -5   6   44.12    8.28
   9  -5  -6   47.44    8.76
  -9  -6  -6   64.98    8.88
   9   6  -6   68.64   10.01
   9   6  -6   78.55   10.23
   8   6  -6  175.56   13.25
   8   6  -6  204.88   14.40
  -8   6   6  206.11   12.66
  -8  -6  -6  205.05   13.45
   7   6  -6  223.77   14.44
  -7   6   6  240.79   13.56
   7   6  -6  236.71   15.31
   7  -6   6  245.44    9.41
  -7  -6  -6  234.89   13.82
   6  -6   6   30.34    3.36
  -6   6   6   24.73    5.14
   6   6  -6   16.82    4.61
  -6  -6  -6   26.58    5.35
   6   6  -6   24.99    5.81
   5   6  -6   16.43    4.41
  -5  -6  -6   14.99    4.34
  -5   6   6   17.31    4.08
   5   6  -6   18.68    5.49
   5  -6   6   19.19    4.44
   5  -6   6   19.18    3.24
  -4  -6  -6  473.34   20.07
  -4   6   6  495.00   19.87
   4   6  -6  489.66   21.36
   4  -6   6  494.48   17.81
   4   6  -6  474.76   20.93
   4  -6   6  494.20   18.74
  -3  -6  -6  648.86   24.98
   3   6  -6  705.41   26.40
   3   6  -6  674.95   26.01
   3  -6   6  683.21   23.34
   3  -6   6  643.65   23.28
  -3   6   6  650.50   24.43
   2  -6   6  229.33    9.88
  -2  -6  -6  210.09   11.50
  -2   6   6  244.64   11.34
  -2  -6  -6  209.85   11.13
   2   6  -6  235.92   11.92
   2  -6   6  238.17   10.85
   2   6  -6  238.43   12.44
   1   6  -6  133.49    8.80
   1  -6   6  138.79    7.02
   1  -6   6  132.00    8.14
  -1   6   6  143.61    7.96
  -1   6   6  139.90    5.30
  -1   6   6  139.36    8.04
  -1  -6  -6  126.83    8.66
  -1  -6  -6  134.30    8.44
   1   6  -6  154.08    8.92
   0   6   6  341.47   11.98
   0   6  -6  340.85   14.76
   0  -6   6  333.30   13.05
   0  -6  -6  335.19   14.70
   0  -6   6  324.41   14.49
   0   6   6  331.16   13.88
   0  -6  -6  330.64   15.07
   0   6   6  331.61   14.23
   1  -6  -6  130.61    8.78
   1  -6  -6  138.82    8.73
   1   6   6  133.03    7.73
  -1   6  -6  134.84    8.15
  -1  -6   6  143.19    7.91
  -1  -6   6  165.03    8.03
  -1   6  -6  139.62    8.26
   1   6   6  144.64    8.35
   1   6   6  148.30    7.05
  -1  -6   6  147.71    8.91
  -2  -6   6  303.14   13.73
   2   6   6  255.35   12.08
  -2  -6   6  269.04   11.09
   2  -6  -6  239.60   12.37
  -2   6  -6  244.81   11.93
   2  -6  -6  277.17   13.18
  -2  -6   6  270.73   11.68
  -2   6  -6  236.73   11.83
   2   6   6  236.68   10.77
   2   6   6  223.79   10.79
  -3   6  -6  621.47   24.12
  -3  -6   6  676.10   22.00
   3   6   6  667.72   22.28
  -3  -6   6  701.84   25.74
   3  -6  -6  621.30   25.21
   3   6   6  616.67   23.63
  -3   6  -6  659.23   24.31
  -3  -6   6  646.40   23.94
   3   6   6  670.30   24.59
   3  -6  -6  641.61   24.51
   4  -6  -6  478.02   20.71
   4   6   6  477.94   19.40
  -4   6  -6  448.77   18.87
  -4  -6   6  452.88   19.07
   4  -6  -6  467.20   19.22
   4   6   6  474.17   19.27
  -4   6  -6  483.99   19.58
  -5   6  -6   24.10    4.98
  -5   6  -6   21.86    4.10
   5   6   6   21.66    4.57
   5   6   6   18.95    4.15
   5  -6  -6   15.73    4.99
  -5  -6   6   24.55    5.08
   5  -6  -6   18.04    4.19
  -6   6  -6   19.72    5.18
  -6   6  -6   14.85    4.20
   6  -6  -6   22.95    6.02
   6   6   6   29.50    5.12
   6  -6  -6   23.31    4.86
  -6  -6   6   23.73    5.14
   6   6   6   33.94    5.39
  -7  -6   6  200.99   13.52
   7  -6  -6  221.89   14.74
   7  -6  -6  255.39   12.88
   7   6   6  242.77   14.09
   7   6   6  241.14   13.39
  -7   6  -6  243.52   13.84
  -7   6  -6  246.65   13.37
   8   6   6  213.92   13.86
   8  -6  -6  197.49   11.82
   8  -6  -6  191.57   14.30
   8   6   6  196.85   12.56
  -8   6  -6  214.77   13.37
  -8  -6   6  205.45   14.05
   9   6   6   87.57    9.04
   9  -6  -6   88.42   11.36
   9  -6  -6   80.21    8.36
   9   6   6   77.24    9.85
  -9  -6   6   58.10    9.08
  -9  -7  -6   36.01    8.18
  -9   7   6   33.70    7.72
   9   7  -6   32.91    8.41
   8   7  -6   86.97   10.53
  -8   7   6   90.64    9.82
  -8  -7  -6   97.90   10.13
   8  -7   6   89.88    5.66
   8   7  -6   73.34   10.64
  -7   7   6   16.69    5.52
   7   7  -6   19.99    6.52
  -7  -7  -6   13.98    5.06
   7   7  -6   13.78    5.59
   7  -7   6   27.12    3.84
   6   7  -6   16.71    5.10
   6  -7   6   15.11    3.53
  -6  -7  -6   13.77    4.90
   6   7  -6   16.85    6.34
  -6   7   6   19.96    5.26
  -5  -7  -6  325.14   16.10
   5   7  -6  328.37   16.93
   5  -7   6  322.57   13.21
   5   7  -6  285.86   16.59
  -5   7   6  318.47   15.68
  -4   7   6   94.61    8.01
   4  -7   6  102.25    6.83
   4   7  -6  102.87    9.05
   4  -7   6  102.69    7.29
   4   7  -6   85.20    8.20
  -4  -7  -6  109.74    8.18
   3  -7   6  128.52    7.43
   3  -7   6  120.15    7.57
  -3   7   6  108.62    7.96
  -3  -7  -6  114.61    8.46
   3   7  -6  106.39    8.64
   3   7  -6  122.53    9.31
   2  -7   6  257.03   11.83
   2  -7   6  242.98   10.74
  -2   7   6  227.58   11.74
  -2  -7  -6  255.53   12.65
   2   7  -6  206.61   12.13
   1   7  -6  127.27    8.41
  -1   7   6  121.75    7.95
  -1  -7  -6  114.35    8.05
   1  -7   6  125.11    8.20
  -1  -7  -6  121.70    9.02
   0   7   6  526.37   17.35
   0  -7  -6  531.64   21.20
   0  -7   6  489.46   20.33
   0  -7   6  509.72   18.83
   0   7   6  499.79   19.33
   0   7  -6  508.34   20.35
   0   7  -6  496.25   19.25
   0  -7  -6  496.14   20.49
   1   7   6  122.23    7.42
   1   7   6  107.44    7.63
  -1  -7   6  118.08    7.43
   1  -7  -6  113.36    8.59
   1   7   6  118.73    6.35
   1  -7  -6  112.97    8.37
  -1  -7   6  117.66    8.66
  -1   7  -6  118.51    7.96
  -1  -7   6  126.41    7.46
  -1   7  -6  128.00    8.07
   2  -7  -6  254.11   13.05
   2   7   6  248.41   11.03
  -2   7  -6  247.40   12.17
  -2  -7   6  243.59   11.71
  -2   7  -6  234.93   12.12
   2   7   6  254.01   12.54
  -2  -7   6  277.73   13.74
  -2  -7   6  241.18   11.16
   2  -7  -6  245.56   12.98
   2   7   6  246.73   11.24
   3  -7  -6  116.54    8.63
   3   7   6  123.41    8.43
   3  -7  -6  113.12    8.94
  -3   7  -6  127.18    8.26
  -3  -7   6  116.00    6.96
  -3  -7   6  132.01    8.43
  -3   7  -6  129.53    8.88
   3   7   6  130.26    7.39
   3   7   6  125.84    7.69
  -3  -7   6  108.16    8.74
   4   7   6   94.47    7.51
  -4   7  -6   98.46    7.87
   4   7   6  101.35    7.32
   4  -7  -6   81.31    7.24
  -4   7  -6   93.87    7.46
  -4  -7   6   76.18    7.09
   4  -7  -6  101.54    8.82
  -5  -7   6  284.29   15.25
  -5   7  -6  330.92   15.12
   5   7   6  320.84   15.50
   5  -7  -6  308.95   16.81
   5   7   6  316.72   15.67
   5  -7  -6  312.46   15.05
  -5   7  -6  344.82   16.25
  -6  -7   6   19.59    5.51
   6  -7  -6   12.50    5.31
   6   7   6   12.28    4.47
   6  -7  -6   20.96    4.55
   6   7   6   20.84    5.22
  -6   7  -6   11.51    4.09
  -6   7  -6   16.07    5.29
   7   7   6   22.07    5.51
  -7  -7   6   24.80    5.66
   7   7   6   19.82    5.45
   7  -7  -6   17.95    4.67
  -7   7  -6   19.49    6.02
   7  -7  -6   32.79    7.02
   8  -7  -6   89.68   11.06
  -8   7  -6   83.72    9.62
   8  -7  -6   88.62    8.58
   8   7   6   99.35    9.78
   8   7   6   83.24    9.87
  -8  -7   6   91.90   10.26
   9  -7  -6   30.13    8.76
   9   7   6   31.77    7.62
   9  -7  -6   38.18    6.66
  -9  -7   6   50.78    8.89
   9   7   6   39.24    7.59
   8   8  -6   62.55   10.66
  -8  -8  -6   41.26    7.61
  -8   8   6   45.42    8.18
   8  -8   6   56.01    5.21
   8   8  -6   40.72    8.27
   7   8  -6   36.89    7.76
  -7   8   6   43.14    7.46
   7  -8   6   43.86    5.11
  -7  -8  -6   19.18    6.06
   6   8  -6   10.03    4.88
  -6   8   6    5.51    4.71
   6  -8   6    8.47    3.51
  -6  -8  -6   12.55    4.94
   5   8  -6   10.87    4.41
  -5  -8  -6   14.04    4.86
   5  -8   6   18.49    3.93
  -5   8   6   23.42    5.33
  -4   8   6  113.43    8.91
  -4  -8  -6  107.70    8.66
   4   8  -6  110.67    9.42
   4  -8   6  116.65    7.72
   3   8  -6   40.74    6.08
   3  -8   6   51.77    5.52
  -3  -8  -6   52.32    6.47
  -3   8   6   45.71    5.93
   3  -8   6   49.52    5.80
   2  -8   6   71.60    6.54
  -2   8   6   78.18    7.30
   2   8  -6   67.16    7.15
  -2  -8  -6   74.60    7.15
   2  -8   6   72.88    6.14
  -1  -8  -6   32.79    4.98
  -1   8   6   26.29    4.68
  -1  -8  -6   23.35    4.87
   1  -8   6   17.59    4.65
   1   8  -6   20.12    4.53
   1  -8   6   26.12    4.14
   0  -8  -6    8.39    3.78
   0  -8  -6   -0.91    2.54
   0   8  -6    0.72    2.77
   0   8  -6    2.66    3.01
   0  -8   6    0.10    3.03
   0  -8   6    1.96    2.75
   0   8   6    6.07    3.15
  -1  -8   6   28.61    4.58
  -1   8  -6   24.05    4.48
   1   8   6   27.19    4.31
  -1   8  -6   22.98    4.56
   1  -8  -6   31.82    5.33
  -1  -8   6   18.90    4.69
   1  -8  -6   31.87    5.54
  -2   8  -6   73.72    7.23
   2  -8  -6   73.29    7.54
   2   8   6   72.37    6.97
  -2  -8   6   71.11    6.39
   2  -8  -6   72.38    7.52
  -2  -8   6   64.70    5.94
  -2  -8   6   76.91    8.03
   2   8   6   74.67    5.78
   2   8   6   79.96    6.26
  -2   8  -6   66.77    6.15
   3  -8  -6   48.64    6.46
   3  -8  -6   31.95    6.21
   3   8   6   40.88    6.05
  -3   8  -6   48.67    5.66
   3   8   6   59.83    5.56
   3   8   6   43.12    5.13
  -3   8  -6   47.87    6.40
  -3  -8   6   50.20    6.03
  -4   8  -6  112.80    8.98
   4   8   6  125.04    9.35
   4  -8  -6  109.59    8.72
   4  -8  -6  109.33    9.49
  -4  -8   6  108.65    8.61
  -4   8  -6  115.01    8.25
   4   8   6  120.79    8.34
  -5   8  -6   28.80    5.37
   5  -8  -6   24.87    6.01
   5  -8  -6   20.35    4.87
   5   8   6   17.45    4.78
  -5  -8   6   22.02    5.15
   5   8   6   22.18    4.69
   6   8   6    2.59    4.37
  -6   8  -6   10.33    5.50
   6  -8  -6    4.05    4.11
   6   8   6   10.69    4.20
  -6  -8   6   -1.93    3.76
   6  -8  -6    7.53    4.68
  -7  -8   6   46.12    7.34
  -7   8  -6   39.92    6.83
   7   8   6   35.95    6.72
   7  -8  -6   37.92    7.19
   7   8   6   30.89    6.62
   7  -8  -6   43.36    6.62
  -8  -8   6   48.48    8.23
   8  -8  -6   42.10    6.71
  -8   8  -6   44.36    8.15
   8  -8  -6   44.56    8.48
   8   8   6   47.41    8.08
   8   8   6   40.70    7.59
   8   9  -6  231.99   16.51
  -8   9   6  211.20   14.89
  -8  -9  -6  197.30   14.80
   8  -9   6  215.12   10.88
   7  -9   6   42.31    5.76
   7   9  -6   26.31    6.83
  -7   9   6   28.06    6.62
  -7  -9  -6   38.88    7.61
  -6   9   6   63.99    8.81
   6  -9   6   77.02    6.73
  -6  -9  -6   61.72    8.50
   6   9  -6   84.29   10.02
   5   9  -6    3.48    4.31
  -5  -9  -6    7.77    4.89
   5  -9   6    4.84    3.75
  -5   9   6    4.26    4.26
   4   9  -6   89.68    9.29
   4  -9   6   75.86    6.95
  -4   9   6   67.48    7.54
  -4  -9  -6   89.24    8.89
   3  -9   6  249.80   13.39
  -3  -9  -6  259.33   14.61
  -3   9   6  295.14   14.89
   3   9  -6  270.07   14.90
  -2   9   6  168.00   10.84
  -2  -9  -6  197.90   12.13
   2  -9   6  199.31   11.51
   2   9  -6  186.17   11.72
   2  -9   6  190.71   10.55
  -1  -9  -6   67.98    7.68
   1   9  -6   74.39    7.34
  -1   9   6   62.83    6.81
   1  -9   6   67.21    6.38
   1  -9   6   65.59    7.52
   0   9   6    4.77    3.48
   0  -9  -6   13.91    5.08
   0   9  -6   13.13    3.88
   0  -9   6    6.84    3.38
   0  -9   6    1.54    3.81
   0  -9  -6    3.88    3.52
   0   9  -6    2.50    3.20
  -1  -9   6   57.74    7.90
  -1   9  -6   72.14    7.03
   1   9   6   70.18    6.69
   1  -9  -6   72.19    8.30
  -1  -9   6   72.18    6.75
  -1   9  -6   68.63    6.84
   1  -9  -6   60.09    7.43
   2   9   6  186.41   10.16
  -2   9  -6  172.87   10.46
  -2  -9   6  187.68   11.14
  -2   9  -6  180.12   11.31
   2  -9  -6  189.22   12.07
  -2  -9   6  182.94   10.12
  -2  -9   6  182.71   12.19
   2  -9  -6  183.74   11.93
  -3   9  -6  261.72   13.36
  -3   9  -6  263.94   14.52
   3   9   6  281.37   13.31
   3  -9  -6  272.60   15.20
   3  -9  -6  253.46   14.32
  -3  -9   6  260.20   13.76
  -4  -9   6   92.14    8.72
  -4   9  -6   87.42    8.60
   4   9   6   72.11    8.38
   4   9   6   80.57    7.39
   4  -9  -6   78.76    8.32
   4  -9  -6   79.11    9.03
   5  -9  -6   12.12    4.68
   5  -9  -6    6.75    4.73
  -5  -9   6    3.19    3.96
   5   9   6   -0.85    3.54
   5   9   6    3.14    3.96
  -5   9  -6    4.25    4.05
  -6  -9   6   60.99    8.09
   6  -9  -6   75.71    8.56
   6   9   6   69.48    8.31
  -6   9  -6   67.87    8.85
   6   9   6   74.91    9.23
   6  -9  -6   67.08    9.20
   7  -9  -6   46.26    8.06
   7   9   6   34.66    7.00
   7   9   6   37.94    7.15
  -7  -9   6   22.43    6.51
  -7   9  -6   45.39    8.09
   7  -9  -6   42.23    6.53
  -8   9  -6  209.22   15.08
   8  -9  -6  217.50   13.52
   8  -9  -6  243.14   17.05
   8   9   6  201.62   14.79
   8   9   6  224.12   15.46
  -8  -9   6  207.32   15.41
  -7  10   6   33.05    7.30
   7 -10   6   59.60    6.87
  -7 -10  -6   52.56    8.41
   7  10  -6   50.80    9.30
   6 -10   6   69.47    7.36
  -6 -10  -6   68.22    9.21
   6  10  -6   77.85    9.65
  -6  10   6   73.06    9.38
  -5  10   6  279.49   16.26
  -5 -10  -6  276.44   16.45
   5  10  -6  291.93   17.03
   5 -10   6  281.63   14.24
   4 -10   6   61.75    7.40
   4  10  -6   78.36    8.76
  -4 -10  -6   75.86    9.17
  -4  10   6   71.02    8.58
   3  10  -6   27.29    5.92
   3 -10   6   37.55    6.17
  -3  10   6   31.09    6.06
  -3 -10  -6   24.71    6.24
   2  10  -6  148.90   10.86
  -2  10   6  127.69    9.85
  -2 -10  -6  139.08   10.63
   2 -10   6  132.65   10.03
   1  10  -6  582.80   23.77
  -1 -10  -6  627.12   26.62
   1 -10   6  640.17   26.21
  -1  10   6  661.60   25.22
   1  10  -6  617.37   25.68
   1 -10   6  639.90   24.58
   0 -10  -6  602.65   25.91
   0 -10   6  609.14   25.50
   0 -10   6  586.34   23.55
   0  10  -6  595.06   23.63
   0  10  -6  586.81   24.13
   0 -10  -6  604.28   25.69
   0  10   6  569.77   23.27
   1  10   6  561.14   22.69
   1 -10  -6  553.61   24.94
  -1  10  -6  608.58   23.88
  -1  10  -6  581.92   23.86
   1 -10  -6  579.77   25.46
  -1 -10   6  620.34   23.97
  -1 -10   6  591.35   25.68
   2  10   6  139.37    9.27
  -2 -10   6  144.57   10.27
   2 -10  -6  146.69   11.09
  -2  10  -6  125.22    9.73
   2 -10  -6  131.53   11.02
   3 -10  -6   40.40    6.98
  -3 -10   6   42.56    6.31
   3 -10  -6   50.77    7.14
  -3  10  -6   31.53    6.41
  -4  10  -6   59.95    7.75
   4  10   6   62.24    7.06
   4 -10  -6   69.63    8.70
  -4 -10   6   69.59    8.28
   4 -10  -6   68.37    8.65
   5 -10  -6  288.93   16.27
  -5  10  -6  313.29   17.19
   5 -10  -6  307.95   18.02
   5  10   6  295.90   15.95
  -5 -10   6  298.20   16.55
   6 -10  -6   81.69    8.96
   6 -10  -6   61.92    9.38
   6  10   6   73.73    8.90
  -6 -10   6   69.04    8.85
  -6  10  -6   75.44    9.52
  -7 -10   6   56.26    8.77
   7 -10  -6   39.94    9.38
   7  10   6   49.53    7.90
   7 -10  -6   57.35    8.21
  -7  10  -6   47.99    8.74
  -6 -11  -6   28.06    7.37
  -6  11   6   27.81    7.27
   6 -11   6   29.20    6.48
   6  11  -6   20.51    7.17
   5  11  -6    5.07    5.32
   5 -11   6   -4.28    4.22
  -5  11   6   -1.79    4.88
  -5 -11  -6    6.05    5.51
   4 -11   6   46.94    7.20
   4  11  -6   55.96    7.86
  -4  11   6   42.66    7.43
  -4 -11  -6   44.45    7.83
   3  11  -6   28.83    6.25
   3 -11   6   33.33    6.70
  -3 -11  -6   22.49    6.40
  -3  11   6   27.22    6.18
  -2  11   6  130.16   10.23
  -2 -11  -6  125.82   11.11
   2 -11   6  112.50   10.02
   2  11  -6  140.95   10.72
  -1  11   6  115.81    9.57
   1  11  -6  119.31    9.76
   1 -11   6  115.25   11.07
   1  11  -6  135.97    9.56
  -1 -11  -6  126.13   10.86
   0 -11   6   24.87    5.95
   0  11  -6   20.32    5.17
   0 -11   6   21.66    6.07
   0  11  -6   13.42    5.20
   0  11   6   19.13    5.14
   0 -11  -6   13.13    5.48
  -1  11  -6  122.04    9.91
   1 -11  -6  115.89   10.46
  -1 -11   6  135.21   11.49
   1  11   6  127.55    9.44
   1 -11  -6  132.51   11.45
  -1 -11   6  138.52   10.17
   2 -11  -6  121.62   10.75
  -2  11  -6  112.61   10.02
   2 -11  -6  135.72   11.31
  -2 -11   6   99.46    9.31
  -3 -11   6   28.05    6.21
   3 -11  -6   20.20    5.78
   3 -11  -6   27.44    6.72
  -3  11  -6   26.48    6.44
   4 -11  -6   50.14    8.38
  -4 -11   6   49.73    8.02
   4 -11  -6   49.49    8.32
  -4  11  -6   52.45    8.14
  -5 -11   6    6.70    5.43
   5 -11  -6    2.26    5.49
  -5  11  -6  -10.59    5.37
   5 -11  -6    1.63    5.52
   6 -11  -6   22.31    6.57
   6  11   6   27.46    6.82
  -6 -11   6   29.37    7.06
   6 -11  -6   19.29    7.40
  -6  11  -6   36.49    7.91
   5  12  -6   21.72    7.35
  -5 -12  -6   13.24    6.34
   5 -12   6   11.16    5.73
  -5  12   6   11.22    6.22
   4  12  -6   31.63    7.16
   4 -12   6   26.96    6.78
  -4  12   6   22.35    6.65
  -4 -12  -6   19.53    6.79
   3  12  -6   -0.75    5.25
  -3 -12  -6    8.35    5.89
   3 -12   6    3.84    5.09
  -3  12   6    2.54    4.45
  -2 -12  -6   81.79    9.65
   2  12  -6   67.60    8.68
   2 -12   6   63.77    8.83
  -2  12   6   69.12    8.99
   1 -12   6  110.09   11.51
  -1  12   6  121.20   10.15
  -1 -12  -6  113.67   11.34
   0 -12   6   82.41   10.16
   0  12  -6   72.93    8.50
   0 -12  -6   74.49    9.23
   0  12   6   69.10    8.22
   1 -12  -6  127.60   12.03
  -1 -12   6  130.13   10.27
  -1  12  -6  114.25   10.25
   1 -12  -6  116.41   10.85
   1  12   6  115.66    9.54
  -2  12  -6   60.42    8.56
   2 -12  -6   81.59    9.84
   2 -12  -6   76.58   10.07
  -3  12  -6    4.42    5.50
  -3 -12   6   -1.24    5.40
   3 -12  -6   17.78    7.17
   3 -12  -6    3.36    5.74
  -4 -12   6   19.65    6.37
  -4  12  -6   21.16    6.39
   4 -12  -6   19.25    6.69
   4 -12  -6   28.41    7.60
  -5 -12   6   22.26    6.79
   5 -12  -6   12.28    7.30
   5 -12  -6    3.71    6.85
  -5  12  -6    7.51    6.45
   3 -13   6  130.01   11.83
  -3  13   6  126.71   11.68
   3  13  -6  129.57   12.84
  -3 -13  -6  128.58   12.15
  -2 -13  -6   45.31    8.32
   2 -13   6   31.04    7.80
  -2  13   6   39.28    7.58
  -1  13   6    2.40    5.18
  -1 -13  -6    0.81    5.04
   1 -13   6   -5.05    5.88
   0  13   6  115.82   10.67
   0 -13  -6  139.19   13.37
   0 -13   6  109.63   12.53
   0  13  -6  124.02   11.67
  -1  13  -6    2.62    5.40
   1 -13  -6   -5.98    5.08
   2 -13  -6   36.43    8.07
  -2  13  -6   36.99    7.41
   2 -13  -6   48.48    8.84
  -3  13  -6  136.06   12.90
   3 -13  -6  128.81   13.42
   3 -13  -6  126.22   13.09
  -3 -13   6  137.66   12.21
   0   0   7    0.21    1.55
   0   0   7   -2.14    1.26
   0   0  -7    4.11    1.87
   0   0  -7    0.92    1.67
   0   0  -7    0.68    1.07
  -1   0   7  564.83   20.14
   1   0  -7  596.25   21.54
  -1   0   7  624.08   20.97
  -1   0  -7  609.84   21.49
  -1   0  -7  610.04   18.73
   1   0   7  590.90   20.47
   1   0   7  610.34   20.53
   1   0  -7  632.56   20.11
   1   0  -7  620.27   21.24
   2   0  -7   27.58    3.91
  -2   0  -7   28.91    3.70
  -2   0  -7   30.38    2.39
   2   0  -7   28.88    3.48
   2   0   7   29.85    3.22
  -2   0   7   28.11    3.31
  -2   0   7   29.76    3.30
   2   0   7   27.33    3.52
  -2   0   7   27.21    3.28
  -3   0  -7  174.96    7.48
  -3   0  -7  164.64    9.34
   3   0   7  174.54    8.31
  -3   0   7  219.36    9.46
   3   0  -7  213.93    9.47
   3   0   7  174.48    8.59
   3   0  -7  231.60   10.49
   3   0   7  175.49    7.98
  -3   0   7  179.79    8.37
  -3   0   7  179.88    8.80
  -4   0   7  137.10    7.12
  -4   0  -7  136.01    8.36
   4   0   7  154.50    6.80
   4   0  -7  113.92    8.02
   4   0  -7  125.87    7.65
   4   0   7  127.78    7.48
  -4   0  -7  135.53    6.88
   4   0   7  148.44    7.10
  -4   0   7  112.27    7.73
  -5   0  -7 1167.40   41.26
   5   0   7 1201.03   38.39
   5   0   7 1216.23   37.79
  -5   0  -7 1230.46   39.02
   5   0  -7 1199.63   40.81
   5   0  -7 1196.10   40.37
  -5   0   7 1178.04   40.89
  -5   0   7 1222.95   37.71
  -6   0   7  201.86    9.24
   6   0  -7  201.04   10.77
   6   0   7  162.12    8.20
  -6   0  -7  184.82   11.03
  -6   0   7  215.70   11.93
   6   0  -7  198.31   11.16
  -6   0  -7  177.06    9.87
   6   0   7  188.48    9.78
  -7   0  -7   -2.53    3.33
  -7   0   7    2.51    3.57
   7   0  -7   -0.13    3.76
  -7   0  -7   -4.51    3.12
   7   0   7    2.08    2.30
   7   0  -7    0.81    3.00
  -8   0  -7   17.77    5.07
   8   0   7   28.95    3.92
   8   0  -7   31.65    5.74
   8   0  -7   21.88    5.07
  -8   0   7   13.61    5.14
  -8   0  -7   18.12    5.42
  -9   0  -7  159.42   11.38
   9   0  -7  154.15   11.19
  -9   0   7  131.42   11.40
   9   0   7  126.39   10.54
   9   0  -7  129.95   10.71
   9   0   7  136.93    7.79
  10   0   7    8.88    3.77
  10   0  -7   -1.56    5.76
 -10   0   7    3.79    6.62
  10   0   7    3.25    4.72
  10   1  -7   45.63    8.01
  10   1  -7   43.06    7.88
  10  -1   7   42.78    4.87
  10  -1   7   40.56    7.62
 -10  -1  -7   42.71    8.22
 -10   1   7   29.11    7.88
   9   1  -7   10.86    5.46
  -9   1   7   16.07    6.13
   9  -1   7   16.35    5.35
   9  -1   7   14.82    3.28
   9   1  -7    9.69    5.42
  -9  -1  -7   16.43    5.86
   8  -1   7   51.43    4.36
  -8  -1  -7   48.52    6.71
  -8   1   7   39.29    7.05
   8   1  -7   49.63    6.90
   8   1  -7   58.65    7.19
  -7   1   7  473.76   20.77
   7   1  -7  423.95   19.46
  -7  -1  -7  456.92   18.81
   7  -1   7  450.18   17.95
   7   1  -7  418.46   19.32
  -7  -1  -7  425.66   20.03
   7  -1   7  424.86   15.50
  -6  -1  -7  102.82    7.27
   6   1  -7   91.73    7.66
  -6   1   7   80.59    6.23
   6  -1   7   96.17    7.02
   6   1  -7   97.74    7.62
  -6  -1  -7   96.48    8.00
  -6   1   7   86.86    7.84
   6  -1   7   94.11    5.10
   5  -1   7    9.63    3.20
  -5   1   7    4.92    2.59
   5   1  -7    3.81    3.19
   5   1  -7    6.62    3.00
  -5   1   7    3.32    3.11
   5  -1   7    8.52    2.03
   5  -1   7    5.00    2.14
  -5  -1  -7    7.22    2.77
  -5  -1  -7    5.22    2.76
   4   1  -7 1276.66   42.31
   4   1  -7 1290.96   42.42
  -4  -1  -7 1285.72   40.37
   4  -1   7 1317.80   39.56
   4  -1   7 1240.34   39.11
  -4   1   7 1265.18   39.69
  -4  -1  -7 1270.96   42.63
  -4   1   7 1245.62   41.96
   4  -1   7 1232.86   40.19
   3  -1   7 2457.89   73.68
  -3   1   7 2393.96   75.27
   3  -1   7 2459.02   73.37
  -3  -1  -7 2556.98   73.87
  -3   1   7 2484.82   74.54
  -3   1   7 2423.53   72.49
  -3  -1  -7 2378.14   76.29
   3   1  -7 2471.39   76.05
   3  -1   7 2463.36   73.05
   3   1  -7 2392.04   76.13
  -2   1   7 1233.88   39.67
   2  -1   7 1201.10   38.86
  -2  -1  -7 1308.04   38.46
  -2   1   7 1250.35   38.61
   2   1  -7 1228.92   40.69
  -2  -1  -7 1262.69   40.68
   2  -1   7 1265.56   39.33
   2   1  -7 1253.34   40.76
   2  -1   7 1215.36   38.75
  -1  -1  -7  277.83    9.67
   1  -1   7  280.04   11.17
  -1  -1  -7  264.80   11.07
  -1   1   7  256.80   10.90
  -1  -1  -7  277.10   11.18
   1  -1   7  268.22   10.62
   1   1  -7  267.46   11.50
  -1   1   7  257.78   10.77
   1   1  -7  264.47   11.53
   0  -1  -7  338.76   11.74
   0   1  -7  314.11   13.16
   0  -1  -7  330.71   13.25
   0  -1  -7  327.38   12.73
   0   1  -7  356.19   13.31
   0   1  -7  353.66   10.76
   0  -1   7  306.89   12.50
   0   1   7  335.50   12.78
   0  -1   7  321.39   12.54
   0   1   7  316.95   12.53
   1   1   7  291.91   11.14
  -1  -1   7  256.41   10.72
   1   1   7  284.56   11.19
   1  -1  -7  287.18   12.03
  -1  -1   7  261.75   11.23
  -1   1  -7  259.78   11.56
   1  -1  -7  290.26   10.88
  -1  -1   7  266.34    9.84
   1  -1  -7  288.54   11.15
  -2  -1   7 1229.48   39.05
  -2   1  -7 1310.41   41.12
  -2  -1   7 1213.41   38.14
  -2  -1   7 1320.10   40.13
   2   1   7 1216.38   39.14
   2  -1  -7 1212.85   39.67
   2  -1  -7 1177.03   40.31
  -2   1  -7 1239.76   37.28
   2   1   7 1310.17   38.63
  -3  -1   7 2390.34   76.15
   3  -1  -7 2497.34   77.14
  -3  -1   7 2432.31   76.23
  -3   1  -7 2540.05   74.43
   3   1   7 2439.00   73.64
   3   1   7 2506.48   75.44
  -3  -1   7 2544.72   73.30
   3  -1  -7 2552.55   76.80
  -3   1  -7 2511.28   78.07
   3   1   7 2556.91   75.87
  -4   1  -7 1303.98   39.88
   4  -1  -7 1323.57   41.55
   4  -1  -7 1255.92   42.10
   4   1   7 1229.54   40.42
   4   1   7 1241.11   39.53
   4   1   7 1269.43   40.21
  -4   1  -7 1215.30   42.50
  -4  -1   7 1298.95   39.11
  -4  -1   7 1320.62   42.00
   5  -1  -7    7.56    2.89
   5   1   7    7.82    2.48
  -5   1  -7   11.13    2.73
  -5   1  -7    9.04    2.94
  -5  -1   7   10.11    2.53
  -5  -1   7    4.60    3.00
   5  -1  -7    7.40    3.34
   5   1   7    4.92    2.67
   6   1   7   86.98    5.84
  -6  -1   7   98.66    8.11
  -6   1  -7   89.43    6.58
   6  -1  -7   99.42    7.66
   6  -1  -7   82.74    6.65
   6   1   7   94.41    6.59
  -6   1  -7   85.51    7.53
  -7  -1   7  446.24   20.61
  -7   1  -7  438.95   18.78
   7  -1  -7  469.68   19.40
   7   1   7  470.92   17.38
  -7   1  -7  437.24   20.37
   7  -1  -7  458.96   19.73
   8  -1  -7   49.87    6.95
   8   1   7   60.75    7.42
  -8   1  -7   48.62    7.02
   8  -1  -7   44.55    6.56
   8   1   7   56.30    5.23
  -8  -1   7   39.15    6.90
  -8   1  -7   68.94    7.02
   9   1   7   13.12    4.97
   9  -1  -7   13.92    5.20
  -9  -1   7   19.24    6.64
   9   1   7   14.43    3.76
  10   1   7   51.07    5.97
 -10  -1   7   44.49    8.64
  10  -1  -7   50.98    8.22
  10   1   7   41.93    7.91
  10  -2   7    8.20    3.03
  10   2  -7   -5.34    5.71
 -10   2   7   12.36    6.38
  10   2  -7    8.74    5.82
 -10  -2  -7   -6.80    5.77
  10  -2   7    2.51    5.12
   9   2  -7   76.24    9.21
   9   2  -7   77.36    9.56
  -9   2   7   61.90    8.95
  -9  -2  -7  109.46   10.18
   8   2  -7   -2.21    3.96
  -8   2   7    0.70    3.87
  -8  -2  -7    5.15    4.49
   8  -2   7    3.45    2.12
   8   2  -7    5.43    4.20
  -7  -2  -7  117.42    8.58
   7   2  -7  128.32    9.91
  -7   2   7   98.78    8.90
   7   2  -7  114.64    9.15
   7  -2   7  124.40    8.64
  -7   2   7  121.55    8.29
   7  -2   7  117.43    5.57
   6   2  -7  469.77   20.68
  -6   2   7  484.48   18.56
   6   2  -7  462.14   20.42
   6  -2   7  495.37   16.07
  -6  -2  -7  482.05   20.79
  -6   2   7  469.08   20.86
   6  -2   7  500.18   19.36
  -6  -2  -7  493.28   19.42
  -5  -2  -7  162.75    8.62
   5  -2   7  148.33    6.34
   5   2  -7  150.09    9.68
   5  -2   7  154.72    6.74
  -5   2   7  137.72    9.31
  -5   2   7  159.11    8.48
   5   2  -7  134.36    8.97
   5  -2   7  138.31    8.56
  -5  -2  -7  146.61    9.32
   4  -2   7  402.87   14.08
  -4  -2  -7  427.30   15.74
   4  -2   7  388.51   16.07
  -4  -2  -7  406.94   17.06
   4   2  -7  436.18   17.38
   4  -2   7  414.05   14.37
  -4   2   7  376.73   16.57
   4   2  -7  427.81   17.48
  -4   2   7  391.68   15.58
  -3  -2  -7  658.15   22.32
   3   2  -7  657.52   24.20
   3  -2   7  638.56   21.76
  -3   2   7  684.79   22.71
   3  -2   7  642.48   21.47
   3   2  -7  682.72   24.24
  -3  -2  -7  638.47   23.61
   3  -2   7  639.76   22.91
   2  -2   7 1837.60   54.70
   2   2  -7 1667.46   55.93
   2  -2   7 1752.27   54.15
  -2  -2  -7 1854.98   54.40
  -2   2   7 1701.94   53.55
   2  -2   7 1824.50   52.82
   2  -2   7 1719.61   54.01
  -2   2   7 1800.53   55.03
  -2  -2  -7 1801.46   56.02
   2   2  -7 1757.00   56.58
  -1  -2  -7 1621.65   51.06
   1  -2   7 1585.14   49.59
   1   2  -7 1619.95   51.46
  -1  -2  -7 1627.68   49.79
  -1   2   7 1624.78   50.68
  -1  -2  -7 1593.22   51.01
   1   2  -7 1678.74   52.13
   1  -2   7 1678.82   50.45
  -1   2   7 1621.50   49.41
   0  -2  -7  334.74   13.40
   0  -2  -7  324.43   12.14
   0   2  -7  309.34   13.27
   0   2   7  317.76   12.77
   0   2  -7  330.53   13.12
   0  -2  -7  315.27   12.32
   0  -2   7  315.36   12.60
   0  -2   7  331.26   10.37
   0  -2   7  335.78   12.92
   0   2   7  335.67   12.67
   1  -2  -7 1589.67   50.40
   1  -2  -7 1594.48   49.63
   1  -2  -7 1645.68   49.50
  -1  -2   7 1618.99   50.03
  -1   2  -7 1563.49   50.88
  -1  -2   7 1480.47   47.87
   1   2   7 1560.57   48.16
  -1  -2   7 1659.01   48.22
   1   2   7 1613.26   49.67
   2  -2  -7 1818.93   55.70
  -2   2  -7 1766.53   56.09
  -2  -2   7 1703.87   52.44
   2   2   7 1744.18   54.37
  -2  -2   7 1761.55   54.94
  -2  -2   7 1752.60   53.95
   2   2   7 1711.96   52.70
   2  -2  -7 1788.48   54.29
   2  -2  -7 1776.43   55.22
  -3  -2   7  715.80   24.32
  -3  -2   7  703.80   23.78
   3   2   7  673.03   22.61
  -3  -2   7  674.57   22.28
   3   2   7  653.98   23.30
   3  -2  -7  668.39   24.68
  -3   2  -7  677.85   24.80
   3  -2  -7  691.66   23.06
   3  -2  -7  719.53   24.79
  -3   2  -7  657.77   21.65
   4   2   7  419.96   15.49
  -4   2  -7  425.77   15.19
  -4  -2   7  447.30   15.08
  -4   2  -7  432.87   17.67
   4  -2  -7  432.08   15.98
  -4  -2   7  435.71   17.12
   4   2   7  404.99   15.92
   4  -2  -7  407.46   17.16
  -5   2  -7  164.72    9.51
  -5   2  -7  145.38    7.75
   5   2   7  153.30    8.04
   5  -2  -7  139.97    8.01
   5   2   7  151.29    7.68
   5  -2  -7  155.54    9.25
  -5  -2   7  142.43    9.07
  -5  -2   7  149.98    7.09
  -6   2  -7  459.76   20.10
   6   2   7  456.08   17.97
  -6  -2   7  464.40   20.15
  -6   2  -7  494.02   18.61
   6  -2  -7  493.43   18.82
   6  -2  -7  477.24   19.66
   7  -2  -7  117.27    8.79
  -7  -2   7  108.81    9.20
  -7   2  -7  131.45    8.57
  -7   2  -7  107.46    8.63
   8  -2  -7    5.46    4.10
  -8  -2   7    5.00    4.89
   8   2   7    3.04    3.29
  -8   2  -7    9.23    4.45
   8   2   7    8.10    4.03
  -8   2  -7    2.29    3.92
   9   2   7   80.15    9.21
   9   2   7   73.57    6.54
   9  -2  -7   71.34    8.34
  -9  -2   7   91.54   10.13
  10  -2  -7   10.43    5.44
 -10  -2   7   11.67    6.14
  10   2   7    9.27    4.99
  10   2   7    5.11    3.93
  10   3  -7   -1.65    5.18
  10  -3   7    5.01    2.55
  10  -3   7    2.55    5.72
 -10   3   7    4.15    6.37
 -10  -3  -7   -4.00    5.36
  10   3  -7    5.54    5.65
   9   3  -7   87.26    9.83
  -9   3   7  101.58   10.97
   9   3  -7   93.84   10.06
  -9  -3  -7  100.18   10.09
   8  -3   7   39.42    6.44
  -8   3   7   41.59    6.83
   8  -3   7   40.06    3.18
  -8  -3  -7   39.37    6.52
   8   3  -7   36.49    6.57
   8   3  -7   33.46    6.57
   7   3  -7   39.44    6.54
  -7   3   7   40.05    5.57
   7  -3   7   46.99    3.25
  -7  -3  -7   43.57    6.14
  -7   3   7   48.53    7.21
   7   3  -7   54.16    7.04
   7  -3   7   44.88    6.17
  -6  -3  -7   13.18    4.04
  -6   3   7   19.68    4.16
  -6   3   7   19.73    4.91
   6   3  -7   13.84    4.72
   6  -3   7   18.56    2.30
   6   3  -7   18.81    4.45
   6  -3   7   12.66    3.99
   6  -3   7   19.17    2.57
   5  -3   7  168.79    9.66
  -5   3   7  177.25    9.45
  -5  -3  -7  166.35   10.19
   5  -3   7  163.50    7.15
   5   3  -7  183.31   10.71
   5   3  -7  170.06   10.20
   5  -3   7  160.29    6.91
  -5  -3  -7  173.23    9.33
  -4  -3  -7   13.97    3.01
   4  -3   7   10.30    2.19
   4  -3   7   11.84    2.40
   4   3  -7   13.76    3.38
  -4   3   7   15.87    3.44
  -4  -3  -7   13.16    3.21
   4   3  -7    7.79    3.37
   4  -3   7   11.18    3.47
   3  -3   7  231.36    9.31
   3  -3   7  238.09    8.93
   3   3  -7  241.28   11.78
   3   3  -7  215.48   11.30
   3  -3   7  223.73    9.68
   3  -3   7  233.22   11.00
  -3  -3  -7  237.95   11.10
  -3  -3  -7  223.83   10.22
  -3   3   7  214.45   10.39
   2  -3   7   72.89    3.52
  -2  -3  -7   81.29    5.85
   2  -3   7   75.37    4.80
  -2   3   7   84.39    5.82
  -2   3   7   77.39    5.48
   2  -3   7   99.36    5.79
   2   3  -7   75.87    6.09
  -2  -3  -7   82.86    5.23
  -2  -3  -7   83.00    5.53
   2   3  -7   70.78    5.77
  -1   3   7  195.93    9.37
  -1   3   7  197.67    9.39
   1  -3   7  186.77    8.99
   1  -3   7  225.02    9.89
  -1  -3  -7  200.00    8.87
  -1  -3  -7  209.99    9.99
   1   3  -7  198.78    9.94
   1   3  -7  205.88   10.04
  -1  -3  -7  205.79    8.97
   0   3  -7  298.97   12.59
   0   3   7  272.97   12.12
   0  -3  -7  294.93   12.08
   0   3   7  291.65   12.04
   0  -3  -7  284.75   11.40
   0  -3   7  321.91   10.19
   0  -3   7  325.00   12.54
   0   3  -7  335.36   13.28
   0  -3   7  298.54   12.53
   0  -3  -7  308.96   12.96
   1  -3  -7  188.74    7.94
   1  -3  -7  200.17    9.74
  -1  -3   7  185.32    8.78
   1  -3  -7  190.20    9.22
   1   3   7  191.26    8.86
  -1   3  -7  197.86    9.78
   1   3   7  208.15    9.40
  -1  -3   7  198.00    7.81
  -1  -3   7  204.75    9.75
   2  -3  -7   69.09    5.61
   2  -3  -7   95.73    6.50
  -2   3  -7   72.51    5.67
   2  -3  -7   81.49    4.57
  -2  -3   7   88.46    5.14
  -2  -3   7   78.42    5.21
  -2  -3   7   85.92    6.06
   2   3   7   81.96    5.33
   2   3   7   74.67    5.41
  -3  -3   7  212.74   10.69
   3  -3  -7  225.19   11.22
   3  -3  -7  225.10    9.08
   3  -3  -7  214.13   10.90
  -3  -3   7  209.84    9.12
   3   3   7  250.03    9.87
  -3   3  -7  232.92   11.14
   3   3   7  230.00   10.35
  -3  -3   7  205.98    9.91
   4   3   7    9.88    2.90
   4  -3  -7   16.74    3.65
  -4   3  -7   11.32    3.24
  -4  -3   7   10.99    2.46
  -4  -3   7    6.94    3.02
   4  -3  -7   16.02    2.62
   4  -3  -7   16.54    3.92
   4   3   7   13.10    2.78
   5  -3  -7  179.03   10.16
  -5   3  -7  166.75    8.52
   5   3   7  174.08    8.36
  -5  -3   7  187.40   10.32
   5  -3  -7  179.67    8.57
   5   3   7  167.53    9.09
  -5   3  -7  154.21    9.80
  -6   3  -7   15.05    4.21
  -6  -3   7   21.54    4.79
   6  -3  -7   23.94    4.46
  -6   3  -7   17.17    3.81
  -7  -3   7   57.02    7.00
   7  -3  -7   51.81    6.21
   7   3   7   42.70    5.39
  -7   3  -7   48.80    6.54
  -7   3  -7   46.22    6.03
   7   3   7   38.41    5.75
   8   3   7   50.04    5.92
   8  -3  -7   42.96    6.55
  -8  -3   7   32.45    6.87
   8   3   7   40.66    6.70
  -8   3  -7   46.25    7.20
  -9   3  -7   75.64    9.07
   9   3   7   70.00    7.24
   9  -3  -7   94.55    9.20
   9   3   7   87.16    9.44
  -9  -3   7   88.34   10.41
  10   3   7    0.20    3.88
 -10  -3   7   12.69    7.00
  10  -3  -7    6.29    5.17
  10   3   7    3.35    4.82
  10   4  -7   84.33   10.98
  10   4  -7   83.75   10.77
   9   4  -7  126.44   12.26
  -9  -4  -7  118.83   10.78
   9   4  -7  101.73   11.04
   8  -4   7   68.37    8.06
  -8   4   7   61.94    7.37
   8   4  -7   62.96    8.23
  -8  -4  -7   54.39    7.53
   8   4  -7   63.01    8.32
   7  -4   7  105.25    4.99
  -7   4   7  131.41    9.16
   7   4  -7  112.58   10.03
   7   4  -7  131.71   10.11
   7  -4   7  105.34    8.71
  -7  -4  -7  122.83    9.49
  -6  -4  -7   41.59    5.53
   6   4  -7   43.65    6.01
   6  -4   7   36.75    3.08
   6   4  -7   53.17    7.01
  -6   4   7   54.51    6.18
   6  -4   7   26.59    5.39
   5   4  -7 1011.98   36.55
   5  -4   7 1025.46   31.66
  -5  -4  -7 1003.11   34.82
   5  -4   7  997.88   31.40
  -5   4   7  978.51   33.90
   5  -4   7  981.10   34.50
   5  -4   7  996.17   33.53
   5   4  -7 1022.79   36.56
   4  -4   7  347.57   15.49
   4   4  -7  394.69   17.02
   4  -4   7  352.12   13.03
   4  -4   7  367.26   13.83
  -4  -4  -7  347.20   14.95
   4  -4   7  353.97   13.40
  -4  -4  -7  343.68   15.42
  -4   4   7  339.00   14.87
   4   4  -7  357.05   16.36
  -3   4   7  217.50   10.53
  -3  -4  -7  201.60   10.01
   3  -4   7  211.60   10.71
   3  -4   7  218.27    8.62
  -3  -4  -7  212.26   10.36
   3   4  -7  206.15   11.04
   3  -4   7  209.06    9.47
   3  -4   7  193.96    8.95
   3   4  -7  194.10   11.13
   2   4  -7 1394.07   44.47
   2  -4   7 1369.82   40.49
  -2  -4  -7 1374.30   43.68
   2  -4   7 1286.41   42.11
   2  -4   7 1312.02   42.54
  -2  -4  -7 1276.60   42.74
   2  -4   7 1297.80   42.53
   2   4  -7 1341.29   44.59
  -2   4   7 1340.91   42.35
  -2   4   7 1326.75   42.59
  -1   4   7  819.39   28.73
  -1  -4  -7  843.59   29.27
   1   4  -7  879.50   30.35
   1   4  -7  837.22   30.65
  -1  -4  -7  860.19   28.78
   1  -4   7  866.10   29.34
  -1   4   7  887.09   29.55
   1  -4   7  896.65   26.98
  -1  -4  -7  952.48   30.70
   1  -4   7  889.15   29.42
   0  -4  -7  389.34   15.08
   0  -4   7  358.75   15.04
   0  -4  -7  395.91   15.97
   0   4   7  369.08   15.04
   0   4  -7  390.16   15.39
   0   4  -7  384.78   15.87
   0  -4  -7  379.32   13.62
   0  -4   7  380.35   14.90
   0   4   7  359.13   14.61
   0  -4   7  396.62   13.08
  -1  -4   7  917.86   28.40
   1  -4  -7  907.07   28.04
  -1   4  -7  926.56   31.09
  -1  -4   7  861.28   28.84
   1  -4  -7  863.85   30.24
   1  -4  -7  838.88   30.45
   1   4   7  902.07   28.97
  -1  -4   7  839.37   30.28
   1   4   7  912.63   30.12
  -2  -4   7 1388.49   42.25
   2   4   7 1309.40   42.22
   2  -4  -7 1367.29   44.99
   2  -4  -7 1393.08   45.00
   2   4   7 1344.14   44.23
  -2  -4   7 1368.45   45.05
   2  -4  -7 1397.48   42.00
  -2  -4   7 1403.37   43.35
  -2   4  -7 1377.41   45.31
  -3   4  -7  201.50   10.74
   3   4   7  198.22   10.23
   3  -4  -7  214.08    8.17
  -3  -4   7  219.37   11.09
   3  -4  -7  211.15   11.18
  -3  -4   7  207.08    9.05
  -3  -4   7  224.72   10.14
   3  -4  -7  222.92   11.00
   3   4   7  219.18    9.52
   4   4   7  339.58   14.70
  -4  -4   7  360.28   12.77
  -4  -4   7  342.17   14.91
   4   4   7  363.42   13.41
   4  -4  -7  318.58   15.65
  -4   4  -7  356.88   15.58
   4  -4  -7  341.13   15.21
   5  -4  -7  986.04   37.16
  -5  -4   7 1033.34   36.23
  -5   4  -7 1051.07   36.52
   5  -4  -7 1032.99   35.76
   6  -4  -7   56.02    6.20
  -6  -4   7   42.13    5.75
   6   4   7   34.83    5.00
   6  -4  -7   49.97    7.00
  -6   4  -7   35.04    5.63
   6   4   7   41.31    5.88
  -7   4  -7  100.75    8.92
   7  -4  -7  116.30   10.33
   7   4   7  105.47    8.12
   7   4   7  106.81    9.06
  -7  -4   7  115.78    9.65
   7  -4  -7  123.43    8.91
   8   4   7   71.90    8.18
  -8  -4   7   52.50    8.30
   8   4   7   73.89    7.11
  -8   4  -7   67.14    8.21
   8  -4  -7   59.86    8.46
   8  -4  -7   64.68    7.25
   9   4   7  118.05    9.16
   9   4   7  124.77   10.85
  -9   4  -7  119.76   10.66
  -9  -4   7  127.06   11.65
   9  -4  -7  129.27   12.80
   9  -4  -7  115.33    9.26
  10   4   7   65.01    9.34
  10  -4  -7   61.28    9.91
  10   4   7   61.77    7.69
  10  -4  -7   71.27    8.44
 -10  -4   7   71.11   10.56
   9   5  -7  232.51   15.85
  -9  -5  -7  220.33   15.04
   9   5  -7  208.45   15.49
  -8  -5  -7  244.40   14.60
  -8   5   7  240.93   13.91
   8   5  -7  221.41   15.26
   8  -5   7  243.25   14.36
   8   5  -7  264.34   15.86
  -7  -5  -7   58.21    7.13
   7   5  -7   58.49    8.06
   7  -5   7   65.78    7.44
   7  -5   7   58.11    3.87
  -7   5   7   59.02    7.02
   7   5  -7   39.97    6.78
  -6   5   7   28.57    5.29
   6   5  -7   24.95    5.39
  -6  -5  -7   26.23    4.92
   6   5  -7   30.73    5.65
   6  -5   7   28.32    3.06
   5   5  -7  137.78   10.25
  -5   5   7  113.98    8.47
   5   5  -7  121.03    9.40
   5  -5   7  133.64    6.65
   4   5  -7  251.12   13.24
  -4   5   7  238.87   12.13
   4  -5   7  238.41   10.28
   4   5  -7  249.01   13.59
   4  -5   7  251.81   10.88
  -4  -5  -7  252.75   12.27
   3  -5   7  319.55   12.51
   3   5  -7  279.54   14.39
   3   5  -7  300.11   14.55
  -3  -5  -7  302.63   13.57
   3  -5   7  307.98   11.75
  -3   5   7  284.91   13.41
   2  -5   7  948.19   28.94
   2   5  -7  883.09   32.43
  -2   5   7  918.02   30.96
   2  -5   7  940.42   30.73
  -2  -5  -7  899.53   30.71
  -2  -5  -7  891.96   31.92
  -2  -5  -7  894.36   31.28
   2   5  -7  936.91   32.56
   2  -5   7  882.36   31.12
   1  -5   7 1475.64   48.29
  -1  -5  -7 1562.23   49.44
  -1   5   7 1540.35   49.05
   1  -5   7 1566.86   46.94
   1  -5   7 1504.02   48.97
  -1  -5  -7 1554.71   50.18
   1   5  -7 1519.96   50.72
  -1   5   7 1525.42   48.05
  -1  -5  -7 1549.34   48.23
   0   5  -7   66.23    5.87
   0  -5  -7   78.48    4.52
   0   5   7   76.94    5.74
   0   5   7   79.59    5.89
   0  -5   7   68.32    4.58
   0  -5   7   78.44    6.09
   0  -5  -7   82.93    5.90
   0  -5  -7   74.78    6.26
   0  -5   7   67.16    6.05
   1  -5  -7 1559.34   50.90
   1  -5  -7 1587.41   51.26
  -1  -5   7 1563.90   48.58
   1  -5  -7 1576.74   47.77
   1   5   7 1620.25   50.60
  -1  -5   7 1571.21   51.10
  -1  -5   7 1655.36   49.01
   1   5   7 1470.28   48.32
  -1   5  -7 1539.11   51.33
  -2  -5   7  983.68   30.58
  -2  -5   7  977.54   31.19
   2   5   7  906.50   30.34
   2   5   7  918.72   32.20
   2  -5  -7  920.65   32.96
   2  -5  -7  933.77   32.78
  -2  -5   7  969.86   33.11
  -2   5  -7  888.78   32.54
  -3  -5   7  327.86   12.58
   3  -5  -7  304.10   14.24
  -3  -5   7  320.05   14.84
   3   5   7  309.32   12.62
  -3   5  -7  300.76   14.11
   3  -5  -7  320.85   15.02
  -3  -5   7  331.22   13.71
   4   5   7  239.97   11.99
   4   5   7  249.95   12.00
   4   5   7  231.36   10.12
  -4  -5   7  248.60    9.77
  -4   5  -7  227.09   11.94
  -4  -5   7  241.46   11.94
   4  -5  -7  236.78   12.17
   4  -5  -7  230.64   12.74
   5  -5  -7  125.05    9.66
  -5  -5   7  109.51    8.39
   5  -5  -7  132.19    8.64
  -5   5  -7  123.95    8.56
   5   5   7  120.17    8.35
   5   5   7  127.04    8.75
   6   5   7   20.49    4.48
   6  -5  -7   33.10    5.18
   6   5   7   24.75    4.89
   6  -5  -7   32.24    5.99
  -6  -5   7   29.63    5.52
  -6   5  -7   33.62    5.38
  -7  -5   7   52.89    7.34
   7   5   7   61.99    6.83
   7  -5  -7   57.44    6.93
   7   5   7   49.18    6.54
  -7   5  -7   78.05    8.15
   7  -5  -7   56.66    7.85
  -8  -5   7  259.62   15.73
   8  -5  -7  220.96   15.29
   8   5   7  235.70   14.74
  -8   5  -7  274.16   14.89
   8   5   7  254.13   13.71
   8  -5  -7  230.60   13.33
   9  -5  -7  190.24   12.40
   9   5   7  199.38   14.13
   9  -5  -7  204.56   15.42
  -9  -5   7  217.02   15.39
   9   5   7  220.20   13.08
   9   6  -7   70.16   10.58
   9   6  -7   75.67   10.17
   9  -6   7   62.10    9.29
  -9  -6  -7   73.15    9.33
  -8   6   7   20.43    5.87
   8   6  -7    9.44    5.29
   8  -6   7   12.91    2.75
   8  -6   7    9.27    5.63
  -8  -6  -7   18.13    5.65
  -7   6   7   61.16    7.77
   7  -6   7   83.18    5.09
   7   6  -7   70.25    9.45
  -7  -6  -7   74.36    8.41
   7   6  -7   79.53    9.22
   6   6  -7  220.21   13.93
   6   6  -7  252.24   15.09
  -6  -6  -7  220.57   13.11
   6  -6   7  220.04    9.61
  -6   6   7  238.67   13.12
  -5   6   7  206.88   12.08
   5   6  -7  217.84   13.11
   5   6  -7  251.85   14.52
  -5  -6  -7  208.98   12.05
   5  -6   7  225.70    9.85
  -4  -6  -7  133.24    9.03
   4   6  -7  120.25    9.11
   4  -6   7  131.76    7.35
  -4   6   7  134.03    9.09
   4   6  -7  122.12    9.65
  -3   6   7  188.45   10.29
   3  -6   7  179.77    9.07
  -3  -6  -7  164.95    9.92
   3   6  -7  173.04   10.93
   3   6  -7  192.10   10.98
   3  -6   7  169.55    8.37
   2  -6   7  245.31   10.40
   2  -6   7  261.20   12.00
  -2  -6  -7  257.57   12.59
  -2   6   7  270.71   12.64
   2   6  -7  272.00   13.47
   2   6  -7  266.10   13.62
   1  -6   7  151.39    8.97
  -1   6   7  162.11    9.14
  -1  -6  -7  162.51    9.75
   1  -6   7  152.52    7.49
  -1  -6  -7  168.40    9.40
   1  -6   7  152.33    8.99
   1   6  -7  151.60    9.41
   0  -6   7    4.60    2.78
   0   6  -7    2.25    2.25
   0  -6  -7    1.40    2.65
   0   6   7    2.02    1.59
   0   6   7   -0.30    2.43
   0  -6  -7    1.67    3.20
   0   6   7    3.07    2.36
   0  -6   7    9.23    2.34
   0  -6   7    2.33    2.57
  -1  -6   7  133.58    9.10
  -1   6  -7  144.93    8.87
   1   6   7  167.89    9.24
  -1  -6   7  156.99    8.55
   1   6   7  151.68    8.36
   1  -6  -7  147.31    9.13
   1  -6  -7  162.60    9.86
  -1  -6   7  148.21    7.78
   1   6   7  161.22    7.63
   2  -6  -7  278.65   13.44
  -2  -6   7  287.43   12.10
   2   6   7  269.66   11.75
  -2   6  -7  254.64   12.75
  -2  -6   7  277.11   13.77
   2   6   7  255.01   12.53
   2  -6  -7  278.51   13.63
   2   6   7  257.02   11.62
  -2  -6   7  268.80   11.77
   3  -6  -7  177.93   10.40
  -3   6  -7  175.66    9.98
   3   6   7  172.82    8.69
  -3   6  -7  171.01   10.19
   3   6   7  164.43    9.26
  -3  -6   7  172.34   10.49
  -3  -6   7  191.51    9.83
  -3  -6   7  198.90    9.06
   3  -6  -7  193.03   11.25
   3   6   7  161.00    9.95
   4   6   7  146.50    7.64
   4  -6  -7  129.66    9.76
  -4   6  -7  127.82    8.86
  -4  -6   7  130.95    8.87
  -4   6  -7  141.33    9.12
   4   6   7  139.29    8.82
   4   6   7  142.21    9.27
   4  -6  -7  139.84    9.20
  -5   6  -7  236.40   12.88
  -5   6  -7  215.13   12.15
   5  -6  -7  223.59   12.22
   5   6   7  239.61   12.58
   5   6   7  228.15   12.52
   5  -6  -7  219.66   13.47
  -5  -6   7  230.47   12.63
   6  -6  -7  212.23   14.08
  -6   6  -7  225.85   12.75
   6   6   7  215.86   12.97
  -6  -6   7  217.06   13.19
  -6   6  -7  234.56   13.25
   6  -6  -7  240.02   12.82
   6   6   7  239.22   12.83
   7  -6  -7   75.80    9.45
   7   6   7   67.22    7.98
  -7  -6   7   71.06    8.51
   7  -6  -7   75.53    7.74
  -7   6  -7   80.66    8.01
  -8  -6   7   16.60    6.27
   8  -6  -7   14.30    4.82
   8  -6  -7   16.01    6.28
   8   6   7   11.63    4.42
   8   6   7   13.54    4.65
   9   6   7   76.65    9.62
   9  -6  -7   69.00   10.17
   9   6   7   81.09    9.07
  -9  -6   7   83.64   10.57
   9  -6  -7   74.58    8.37
   9   7  -7   17.64    7.31
   9   7  -7    2.89    6.69
  -9   7   7   -2.46    6.66
  -9  -7  -7    5.80    5.63
   9  -7   7    0.35    5.78
   8  -7   7   28.84    4.01
  -8   7   7   19.13    6.30
   8   7  -7   28.60    8.48
   8   7  -7   20.70    6.92
   7   7  -7   10.58    6.17
  -7   7   7    8.10    4.81
   7   7  -7    8.65    4.52
   7  -7   7   10.54    3.27
  -7  -7  -7    1.89    3.96
  -6  -7  -7   94.68    8.73
   6   7  -7  108.07   11.11
  -6   7   7  104.40    9.05
   6   7  -7  104.45    9.89
   6  -7   7   88.04    6.20
   5   7  -7  191.17   12.57
  -5  -7  -7  189.58   11.62
  -5   7   7  183.37   11.57
   5   7  -7  177.62   13.08
   5  -7   7  177.77    9.24
   4   7  -7  149.77   10.81
   4  -7   7  160.13    8.71
  -4   7   7  136.92    9.75
  -4  -7  -7  141.11    9.85
   3   7  -7   92.32    7.79
  -3   7   7   94.26    7.72
   3  -7   7   82.89    6.49
  -3  -7  -7   80.46    7.23
   2   7  -7  227.30   12.38
   2  -7   7  221.13    9.99
   2  -7   7  212.15   11.01
  -2  -7  -7  212.77   11.68
  -2   7   7  199.22   11.04
   1   7  -7  136.85    9.26
  -1  -7  -7  152.73    9.55
  -1  -7  -7  157.89   10.42
   1  -7   7  139.21    9.03
   1  -7   7  139.88    7.62
  -1   7   7  140.99    8.92
   0  -7  -7   54.94    5.92
   0  -7   7   49.93    6.16
   0   7  -7   58.77    6.13
   0  -7   7   53.83    4.90
   0   7   7   63.29    5.95
   0  -7   7   61.46    6.03
   1  -7  -7  137.51    9.66
   1   7   7  140.66    8.44
  -1  -7   7  137.72    7.98
  -1   7  -7  131.90    8.82
   1   7   7  138.48    8.93
  -1  -7   7  138.93    8.45
   1   7   7  150.83    7.32
  -1  -7   7  150.39    9.88
   1  -7  -7  134.39    9.31
   2  -7  -7  238.26   12.48
  -2  -7   7  203.91   10.67
  -2   7  -7  217.14   11.56
   2   7   7  215.44   10.71
  -2   7  -7  224.82   11.86
   2   7   7  214.34   11.70
  -2  -7   7  225.37   12.57
  -2  -7   7  244.72   10.97
   2  -7  -7  220.25   12.17
   2   7   7  212.35   10.25
   3   7   7   77.45    6.19
  -3   7  -7   91.78    7.68
  -3   7  -7   81.09    6.88
   3   7   7   91.97    7.56
  -3  -7   7   88.07    6.24
   3   7   7   83.88    6.44
  -3  -7   7   83.65    6.83
   3  -7  -7   78.65    7.40
   3  -7  -7   90.11    8.04
  -4   7  -7  154.31    9.98
   4   7   7  143.12    9.12
   4  -7  -7  127.69    9.96
   4  -7  -7  145.22    9.73
  -4   7  -7  152.44    9.77
   4   7   7  141.40    9.76
  -4  -7   7  155.87    9.58
   5   7   7  192.03   11.22
   5  -7  -7  165.70   12.10
  -5  -7   7  169.59   11.16
   5  -7  -7  192.82   11.43
  -5   7  -7  163.07   11.27
  -5   7  -7  196.06   11.37
   5   7   7  184.44   11.32
   6   7   7   88.93    8.02
  -6   7  -7   74.36    7.78
   6  -7  -7   80.67    7.71
  -6   7  -7   82.54    8.78
  -6  -7   7   91.09    8.94
   6   7   7   90.22    8.32
   6  -7  -7   96.98    9.70
   7   7   7   10.47    4.77
  -7   7  -7    8.46    5.26
   7  -7  -7   12.31    5.32
  -7  -7   7   10.99    5.31
   7   7   7    1.73    3.96
   7  -7  -7   12.99    4.50
  -8  -7   7   21.57    6.78
   8   7   7   28.27    6.35
   8  -7  -7   20.80    5.44
   8  -7  -7   13.08    6.52
   8   7   7   20.34    5.87
   9   7   7    5.43    5.34
   9   7   7   15.64    6.24
   9  -7  -7   12.71    5.87
  -9  -7   7    5.21    6.43
   9  -7  -7    1.64    6.39
  -8  -8  -7  115.83   11.29
   8   8  -7   84.08   11.01
   8  -8   7  103.32    6.76
  -8   8   7  110.35   11.05
  -7  -8  -7   68.98    8.51
   7   8  -7   68.57    9.58
   7  -8   7   76.14    6.12
  -7   8   7   68.57    8.27
   6  -8   7   43.44    5.33
  -6  -8  -7   49.76    7.30
   6   8  -7   53.89    8.12
  -6   8   7   46.86    7.31
  -5  -8  -7  287.38   15.58
  -5   8   7  282.94   15.35
   5  -8   7  286.03   13.07
   5   8  -7  268.49   15.88
  -4  -8  -7   86.34    8.50
   4   8  -7   73.08    8.41
   4  -8   7   82.36    6.77
  -4   8   7   92.36    8.79
  -3   8   7  123.99    9.17
  -3  -8  -7  106.24    8.52
   3  -8   7  102.41    7.71
   3   8  -7  109.61    9.07
  -2   8   7  399.32   18.46
   2  -8   7  470.18   18.91
  -2  -8  -7  438.88   19.45
   2   8  -7  440.83   19.99
  -1  -8  -7  603.01   24.67
  -1   8   7  559.09   22.42
   1  -8   7  569.27   21.28
   1   8  -7  576.63   23.81
   1  -8   7  571.85   23.27
  -1  -8  -7  613.20   24.06
   0   8   7   69.04    6.59
   0  -8  -7   70.64    7.90
   0  -8   7   62.55    6.52
   0  -8   7   64.71    5.72
   0   8  -7   59.45    6.51
   0  -8   7   59.70    7.25
   0  -8  -7   72.30    7.43
   1  -8  -7  568.53   23.91
  -1  -8   7  590.54   24.10
  -1   8  -7  590.11   23.37
  -1  -8   7  599.47   22.19
   1  -8  -7  590.47   24.45
   1   8   7  573.30   21.95
  -1  -8   7  587.52   22.33
  -1   8  -7  568.68   22.72
   2   8   7  440.62   17.64
   2  -8  -7  443.50   20.29
   2   8   7  454.74   19.73
   2  -8  -7  428.79   20.08
  -2   8  -7  471.78   19.63
  -2  -8   7  484.92   21.00
  -2  -8   7  476.04   18.31
  -2  -8   7  467.07   18.74
   2   8   7  435.54   17.86
  -2   8  -7  467.04   19.48
   3  -8  -7  110.33    9.16
  -3  -8   7  114.70    8.49
   3  -8  -7  104.90    8.81
   3   8   7   92.14    7.85
   3   8   7   95.88    7.14
  -3   8  -7  103.53    8.76
   3   8   7  101.90    7.22
  -3   8  -7  107.76    8.22
  -4   8  -7   78.60    7.17
   4   8   7   76.40    8.08
   4  -8  -7   82.78    8.34
  -4   8  -7   80.58    8.50
   4  -8  -7   75.52    8.65
  -4  -8   7   69.39    7.39
   4   8   7   68.89    6.55
  -5   8  -7  273.00   15.38
   5  -8  -7  282.70   14.91
   5   8   7  298.08   15.54
  -5   8  -7  297.57   14.67
   5   8   7  296.32   14.97
   5  -8  -7  281.05   16.43
  -5  -8   7  265.73   14.88
  -6   8  -7   49.56    7.12
   6   8   7   47.55    6.54
  -6  -8   7   50.75    7.43
   6  -8  -7   44.73    6.82
   6   8   7   51.89    7.47
   7  -8  -7   87.89    8.96
  -7   8  -7   76.21    9.20
   7   8   7   88.21    9.12
  -7  -8   7   83.03    9.48
   7  -8  -7   80.30   10.34
   7   8   7   73.26    9.09
   8  -8  -7   90.75   11.63
   8   8   7  101.74   10.57
   8   8   7  107.90   11.32
  -8  -8   7   97.57   11.07
   8  -8  -7   86.64    9.19
  -8   8  -7  109.46   11.16
  -7   9   7   67.20    9.43
  -7  -9  -7   80.00    9.58
   7  -9   7   74.77    7.15
   7   9  -7   75.32    9.87
  -6  -9  -7  148.52   11.50
   6   9  -7  216.74   14.46
   6  -9   7  152.32    9.41
  -6   9   7  125.63   11.26
  -5   9   7   58.66    8.01
   5  -9   7   75.82    7.09
  -5  -9  -7   71.19    8.73
   5   9  -7   71.07    9.14
   4   9  -7  329.38   17.90
  -4   9   7  351.08   17.45
  -4  -9  -7  366.57   18.05
   4  -9   7  339.43   15.85
   3   9  -7  280.97   15.87
  -3  -9  -7  333.02   16.57
   3  -9   7  314.73   15.09
  -3   9   7  273.34   15.20
  -2   9   7    8.84    4.30
   2  -9   7   12.43    4.53
  -2  -9  -7    6.79    3.97
   2   9  -7    9.27    4.42
   1   9  -7  318.79   15.87
  -1   9   7  308.60   15.25
   1  -9   7  323.07   15.93
  -1  -9  -7  300.84   15.86
   0   9  -7  598.04   24.92
   0  -9   7  617.09   23.61
   0  -9  -7  667.02   26.92
   0  -9   7  581.03   25.25
   0   9   7  656.63   24.42
   0  -9  -7  650.84   26.28
   1   9   7  311.60   14.63
  -1  -9   7  315.08   16.53
  -1   9  -7  302.23   15.09
   1  -9  -7  299.54   16.41
   1  -9  -7  294.78   15.93
  -1   9  -7  312.53   15.30
  -1  -9   7  318.76   14.74
  -1  -9   7  328.57   14.67
   2  -9  -7    7.47    4.78
   2   9   7   16.28    4.06
   2  -9  -7    9.18    4.54
  -2   9  -7   11.34    4.18
  -2   9  -7   19.47    4.78
  -2  -9   7    9.34    4.11
  -2  -9   7    9.60    3.78
  -2  -9   7   13.24    4.94
   3   9   7  301.10   14.01
   3  -9  -7  260.01   15.41
  -3   9  -7  306.45   14.91
   3  -9  -7  305.79   16.21
  -3   9  -7  280.56   15.40
  -3  -9   7  304.30   15.16
   4  -9  -7  341.48   17.51
   4  -9  -7  331.57   18.03
  -4  -9   7  331.79   16.60
   4   9   7  359.97   16.57
  -4   9  -7  351.20   17.59
   5   9   7   81.57    8.27
   5  -9  -7   69.23    8.28
  -5   9  -7   71.34    8.82
  -5  -9   7   69.39    8.07
   5   9   7   88.85    9.45
   5  -9  -7   88.15    9.78
  -6  -9   7  135.53   11.29
   6  -9  -7  146.07   11.20
   6   9   7  149.90   11.08
   6   9   7  140.44   11.58
   6  -9  -7  152.57   12.39
  -7   9  -7   81.42   10.28
   7   9   7   68.99    9.34
  -7  -9   7   86.65    9.82
   7   9   7   79.26   10.09
   7  -9  -7   73.68    8.82
   7  -9  -7   87.92   10.93
  -7 -10  -7   36.10    7.85
  -7  10   7   43.67    8.33
   7  10  -7   21.53    6.64
   7 -10   7   34.25    6.01
  -6 -10  -7    7.39    5.80
   6  10  -7   16.21    6.51
  -6  10   7   14.36    6.28
   6 -10   7   12.80    4.74
  -5 -10  -7   83.98    9.32
   5 -10   7   71.97    7.64
   5  10  -7   82.21    9.75
  -5  10   7   89.04   10.03
   4  10  -7  174.62   12.62
   4 -10   7  170.84   11.16
  -4  10   7  190.01   12.45
  -4 -10  -7  178.16   12.81
  -3  10   7  110.66    9.51
   3  10  -7  125.24   10.39
   3 -10   7  126.44    9.87
  -3 -10  -7  124.02   10.53
  -2  10   7   50.30    6.56
   2  10  -7   61.64    7.58
  -2 -10  -7   47.13    7.10
   1  10  -7   57.09    7.12
  -1  10   7   58.55    7.18
   1 -10   7   56.03    7.39
  -1 -10  -7   51.21    7.45
   0 -10   7   -1.60    4.40
   0 -10  -7    5.58    4.42
   0  10  -7   -6.20    3.10
   0 -10  -7   -3.40    4.48
   0  10   7   -1.99    3.32
   1  10   7   59.73    7.08
   1 -10  -7   64.83    8.15
  -1  10  -7   67.37    7.15
  -1 -10   7   59.61    7.07
   1 -10  -7   58.54    8.21
  -1  10  -7   61.96    7.53
  -1 -10   7   66.09    6.97
  -1 -10   7   55.16    7.76
   2  10   7   61.90    6.97
  -2  10  -7   55.02    6.86
  -2 -10   7   54.45    6.93
   2 -10  -7   62.71    8.22
   2 -10  -7   52.61    7.68
  -2  10  -7   48.40    7.17
  -3  10  -7  121.00   10.02
  -3 -10   7  100.98    8.88
   3 -10  -7  112.82   10.03
   3 -10  -7  113.81   10.14
  -4  10  -7  195.57   13.25
   4 -10  -7  185.80   13.06
   4 -10  -7  207.03   14.02
  -4 -10   7  181.20   12.12
   5 -10  -7   72.41    9.24
   5  10   7   66.37    8.12
  -5  10  -7   60.69    8.25
   5 -10  -7   82.34    9.41
  -5 -10   7   74.19    9.00
   6 -10  -7    6.63    4.78
  -6 -10   7   10.64    5.44
   6 -10  -7    6.19    5.43
   6  10   7   12.67    5.01
  -6  10  -7   12.90    5.71
   7 -10  -7   21.51    7.77
  -7 -10   7   33.28    7.83
   7  10   7   36.02    7.56
  -7  10  -7   40.73    8.32
   7 -10  -7   39.84    7.81
   6 -11   7   59.98    7.60
  -6 -11  -7   43.31    8.22
  -6  11   7   44.77    8.32
   6  11  -7   34.40    7.84
   5  11  -7    4.83    5.20
  -5 -11  -7   12.28    6.13
   5 -11   7    7.90    4.86
  -5  11   7    6.75    5.36
   4  11  -7  174.74   13.12
  -4 -11  -7  164.03   12.80
   4 -11   7  172.30   11.61
  -4  11   7  180.08   12.96
  -3 -11  -7   48.41    8.29
   3 -11   7   52.93    7.99
  -3  11   7   49.43    7.37
   3  11  -7   52.54    8.08
  -2 -11  -7  203.44   14.04
   2 -11   7  189.74   12.94
   2  11  -7  237.34   14.26
  -2  11   7  181.03   12.38
  -1 -11  -7  125.82   10.91
   1 -11   7  114.31   10.47
   1  11  -7  135.67   10.53
  -1  11   7  127.67   10.17
   0 -11  -7   25.89    5.95
   0 -11   7   27.13    6.73
   0  11  -7   15.40    5.14
   0  11   7   28.94    5.82
   1 -11  -7  158.22   11.94
   1  11   7  151.79   10.35
   1 -11  -7  135.33   12.16
  -1 -11   7  149.10   10.73
  -1 -11   7  122.61   11.68
  -1  11  -7  130.76   10.57
  -2  11  -7  185.65   12.81
   2 -11  -7  203.16   14.29
  -2 -11   7  195.05   12.63
   2 -11  -7  210.21   14.07
  -3 -11   7   62.37    8.31
  -3  11  -7   49.77    7.98
   3 -11  -7   64.90    9.29
   3 -11  -7   53.46    7.98
  -4 -11   7  164.59   12.28
  -4  11  -7  173.94   13.04
   4 -11  -7  157.04   12.49
   4 -11  -7  185.08   13.61
   5 -11  -7    1.63    6.11
  -5  11  -7    9.79    6.47
  -5 -11   7    0.57    5.19
   5 -11  -7   10.91    6.15
  -6 -11   7   44.06    8.22
  -6  11  -7   40.41    7.96
   6 -11  -7   47.51    8.45
   6 -11  -7   40.44    8.36
  -5  12   7   31.47    7.93
  -5 -12  -7   27.03    7.91
   5 -12   7   22.00    6.61
   5  12  -7   22.56    6.95
   4  12  -7    7.98    6.37
  -4 -12  -7   16.59    6.42
  -4  12   7    9.94    5.92
   4 -12   7    8.32    5.98
  -3 -12  -7  186.74   14.45
   3  12  -7  205.58   14.45
  -3  12   7  197.26   13.77
   3 -12   7  218.42   14.17
   2 -12   7    6.12    5.71
   2  12  -7   22.88    6.65
  -2 -12  -7   18.48    6.16
  -2  12   7   22.09    6.43
  -1  12   7   58.15    8.09
   1 -12   7   34.57    7.84
   1  12  -7   74.00    8.61
  -1 -12  -7   70.77    9.59
   0 -12  -7    3.28    4.86
   0 -12   7   11.27    6.69
   0  12   7    3.40    4.46
   1  12   7   65.58    8.21
   1 -12  -7   59.87    8.95
  -1  12  -7   57.03    8.03
   2 -12  -7   14.73    7.17
  -2  12  -7   21.25    6.19
   2 -12  -7   14.82    5.90
   3 -12  -7  186.17   14.44
  -3  12  -7  204.59   14.43
  -3 -12   7  209.80   13.85
   3 -12  -7  228.55   15.64
  -4  12  -7   11.04    6.43
   4 -12  -7   -2.62    5.91
   4 -12  -7   16.49    6.32
  -4 -12   7   12.89    6.46
  -5 -12   7   28.49    7.30
   5 -12  -7   16.62    6.73
   5 -12  -7   14.30    7.31
  -5  12  -7   29.28    7.51
  -3  13   7  131.26   11.97
  -3 -13  -7  131.47   12.56
   3  13  -7  112.80   12.16
   3 -13   7  122.17   12.16
  -2 -13  -7    0.80    5.13
  -2  13   7    6.14    5.70
   2 -13   7   -1.51    5.82
  -1  13   7   28.31    6.80
  -1 -13  -7   29.74    7.68
   1 -13   7   34.46    8.34
   0  13   7  139.86   11.79
   0 -13   7  149.37   13.54
   0 -13  -7  148.67   13.04
  -1  13  -7   33.89    7.42
   1 -13  -7   29.98    7.11
   2 -13  -7   -5.41    5.49
  -2  13  -7   -5.86    5.24
  -3  13  -7  130.06   12.79
   3 -13  -7  127.22   13.18
   0   0   8    7.11    2.36
   0   0  -8    4.34    2.27
   0   0  -8    2.09    1.99
   0   0   8    2.31    1.91
   0   0  -8    5.65    1.47
  -1   0  -8    0.32    1.80
   1   0  -8    1.00    2.08
  -1   0   8   -1.59    1.71
  -1   0   8    0.82    1.81
   1   0  -8    1.95    1.56
   1   0  -8    2.25    1.91
   1   0   8   -0.28    1.65
   1   0   8    0.42    1.85
  -1   0  -8    1.10    0.97
   2   0   8  554.95   19.65
  -2   0  -8  566.77   17.62
   2   0   8  564.07   19.44
  -2   0   8  571.15   19.68
  -2   0  -8  515.59   20.44
  -2   0   8  534.19   19.24
   2   0  -8  559.23   20.29
  -2   0   8  575.70   20.20
   2   0  -8  553.11   20.97
  -3   0   8   95.88    6.03
  -3   0   8   91.44    6.22
   3   0  -8  105.28    6.68
  -3   0  -8  102.32    5.03
   3   0  -8   94.69    7.23
   3   0   8   89.28    6.27
  -3   0   8   94.12    6.43
   3   0   8  100.92    6.20
   3   0   8  104.87    5.93
  -3   0  -8  101.75    7.05
   4   0  -8  377.70   15.29
   4   0  -8  391.02   16.38
   4   0   8  360.40   13.68
   4   0   8  339.38   14.33
  -4   0   8  370.77   15.39
  -4   0   8  366.03   14.08
  -4   0  -8  356.27   15.84
  -4   0  -8  342.04   13.32
   5   0   8  146.21    7.35
   5   0  -8  134.19    9.30
  -5   0  -8  138.13    9.18
  -5   0   8  155.93    9.40
   5   0  -8  143.50    8.96
   5   0   8  157.82    8.57
  -5   0  -8  145.65    7.82
  -5   0   8  148.12    7.91
   6   0   8 1230.06   40.25
  -6   0   8 1334.97   40.52
  -6   0   8 1271.81   44.18
   6   0  -8 1282.97   44.09
   6   0   8 1295.08   41.20
   6   0  -8 1296.24   43.72
  -6   0  -8 1184.70   44.19
   7   0   8    4.72    2.56
   7   0  -8    2.11    3.41
   7   0  -8   -3.10    3.26
  -7   0  -8   -1.94    3.36
  -7   0   8    2.69    3.49
  -7   0  -8   -2.06    2.94
  -8   0  -8   -1.32    3.38
   8   0   8   -2.90    2.31
   8   0  -8   -0.53    3.66
  -8   0  -8    2.39    4.42
  -8   0   8    1.60    4.43
   8   0  -8   -3.33    4.08
   9   0   8   11.20    3.34
  -9   0   8    7.04    5.55
   9   0   8    9.17    4.55
   9   0  -8    9.93    5.30
  10   0  -8   51.76    8.50
  10   0   8   62.58    5.85
  10   0   8   57.24    8.48
 -10   0   8   45.22    8.36
  10  -1   8   -0.44    4.93
 -10   1   8   -3.29    6.46
  10   1  -8  -12.57    5.01
  10  -1   8    0.44    3.07
  -9   1   8   37.03    8.20
   9   1  -8   44.11    7.64
   9   1  -8   34.69    6.88
   8   1  -8   89.17    8.58
   8  -1   8   79.33    5.58
  -8  -1  -8   83.42    7.90
   8   1  -8   96.91    9.62
  -8   1   8   84.40    9.47
   7  -1   8  122.97    8.88
   7  -1   8  136.03    6.92
  -7  -1  -8  138.09    9.10
  -7  -1  -8  126.81   10.17
   7   1  -8  135.29    9.87
  -7   1   8  139.18   10.41
   7   1  -8  146.83   10.46
   6  -1   8  384.11   16.47
  -6  -1  -8  455.32   17.17
   6   1  -8  385.62   18.15
   6   1  -8  376.70   17.63
  -6  -1  -8  377.88   18.11
   6  -1   8  392.17   14.52
  -6   1   8  409.23   18.64
  -6   1   8  404.02   15.99
   5   1  -8  312.48   14.85
  -5  -1  -8  335.25   13.66
   5   1  -8  319.54   15.44
   5  -1   8  326.78   14.15
   5  -1   8  326.97   12.35
  -5   1   8  343.93   13.69
  -5   1   8  325.97   15.29
  -5  -1  -8  320.95   15.38
   4  -1   8  712.73   24.62
  -4   1   8  716.08   24.13
  -4  -1  -8  705.98   26.14
  -4  -1  -8  708.56   23.67
   4  -1   8  721.01   23.59
   4   1  -8  669.45   25.54
   4  -1   8  679.70   23.00
  -4   1   8  698.31   25.53
   4   1  -8  647.51   25.78
   3  -1   8  479.78   17.46
   3  -1   8  477.97   16.93
   3   1  -8  474.54   19.14
  -3   1   8  482.99   18.27
  -3  -1  -8  475.85   16.62
  -3   1   8  514.02   18.23
   3   1  -8  482.01   18.83
  -3  -1  -8  460.34   18.72
  -3   1   8  501.69   17.76
   3  -1   8  454.97   17.89
  -2   1   8 1412.43   44.99
   2   1  -8 1489.32   47.70
   2  -1   8 1416.32   45.50
  -2   1   8 1479.63   46.47
   2   1  -8 1477.78   47.56
   2  -1   8 1494.44   46.20
  -2  -1  -8 1427.03   47.28
   2  -1   8 1449.78   45.42
  -2  -1  -8 1518.36   44.75
   1   1  -8  353.82   14.81
  -1  -1  -8  362.27   14.24
  -1  -1  -8  340.59   14.16
  -1   1   8  392.92   14.45
  -1  -1  -8  347.89   12.30
   1   1  -8  361.44   14.74
   1  -1   8  366.25   13.88
   1  -1   8  360.08   14.15
  -1   1   8  360.98   13.93
   0  -1  -8  136.57    6.15
   0  -1  -8  133.19    7.16
   0  -1   8  134.31    7.16
   0   1  -8  145.32    7.80
   0   1   8  140.94    7.42
   0  -1  -8  137.74    7.62
   0   1  -8  137.38    5.17
   0  -1   8  141.57    7.42
   0   1  -8  142.09    7.82
   0   1   8  129.51    7.07
   1  -1  -8  357.28   13.12
  -1  -1   8  351.86   14.00
   1   1   8  342.15   13.39
   1  -1  -8  350.73   14.58
   1  -1  -8  361.50   13.77
  -1   1  -8  342.06   14.31
  -1  -1   8  353.43   13.48
  -1  -1   8  342.67   12.15
   1   1   8  345.09   13.67
  -2  -1   8 1505.85   45.72
   2  -1  -8 1422.54   46.52
  -2  -1   8 1499.25   46.88
   2   1   8 1441.24   45.17
  -2  -1   8 1486.32   45.08
   2  -1  -8 1480.51   47.63
   2  -1  -8 1489.88   46.86
   2   1   8 1430.51   46.05
   3  -1  -8  509.49   18.51
  -3  -1   8  495.15   18.69
  -3  -1   8  530.06   17.83
   3   1   8  493.59   18.44
  -3  -1   8  530.41   18.63
   3   1   8  484.45   17.92
   3  -1  -8  502.67   19.65
  -3   1  -8  492.32   16.18
  -3   1  -8  463.51   19.32
   3   1   8  475.53   17.83
   4  -1  -8  710.96   26.09
   4   1   8  707.03   24.04
   4  -1  -8  727.66   25.01
   4   1   8  689.25   23.95
  -4   1  -8  679.31   26.10
  -4  -1   8  705.48   23.54
  -4   1  -8  729.89   23.22
  -4  -1   8  663.58   25.12
  -5   1  -8  341.06   13.20
   5   1   8  328.12   13.21
  -5  -1   8  315.80   12.85
  -5  -1   8  331.52   15.14
   5  -1  -8  313.91   15.10
   5  -1  -8  308.72   14.01
   5   1   8  337.57   13.61
  -5   1  -8  355.26   15.78
   6   1   8  436.83   16.28
   6  -1  -8  374.75   17.82
   6   1   8  418.77   15.72
   6  -1  -8  385.85   17.00
  -6  -1   8  395.10   18.22
  -6   1  -8  398.76   16.17
  -6   1  -8  393.66   18.32
  -7   1  -8  134.68    8.88
   7   1   8  130.39    7.76
  -7  -1   8  128.38   10.06
   7  -1  -8  145.47    9.48
  -7   1  -8  112.18    9.25
   7  -1  -8  143.07    9.98
  -8   1  -8   77.18    8.82
   8  -1  -8   77.20    8.48
  -8  -1   8   90.24    9.65
   9  -1  -8   31.00    6.41
  -9  -1   8   24.74    6.49
   9   1   8   33.27    4.70
   9   1   8   22.81    6.47
 -10  -1   8   -2.72    5.82
  10   1   8   -8.01    3.90
  10   1   8    0.41    3.61
  10  -1  -8    2.17    5.36
  10   2  -8   18.76    7.11
 -10   2   8   -2.13    5.72
  10   2  -8    2.62    5.56
  10  -2   8   -3.20    4.89
  10  -2   8    7.48    3.19
   9   2  -8   36.35    7.85
  -9  -2  -8   36.81    7.09
   9   2  -8   40.66    7.45
  -9   2   8   35.21    8.10
   9  -2   8   42.19    4.24
  -8  -2  -8   10.84    4.91
  -8   2   8    5.65    5.20
   8   2  -8    8.84    5.02
   8   2  -8    9.04    4.88
   8  -2   8    9.19    2.61
  -7   2   8   91.09    8.70
   7  -2   8  102.45    5.63
  -7  -2  -8  101.75    9.17
  -7  -2  -8  107.27    8.06
   7  -2   8  101.60    8.29
   7   2  -8  100.79    8.95
  -7   2   8  113.18    8.04
   7   2  -8   92.23    9.32
   6   2  -8   26.00    5.31
   6  -2   8   23.50    2.99
  -6  -2  -8   24.07    4.67
  -6   2   8   25.50    4.94
  -6   2   8   30.74    4.45
  -6  -2  -8   22.92    4.10
   6  -2   8   25.92    4.85
   6   2  -8   31.95    5.52
  -5  -2  -8   60.52    6.53
   5   2  -8   71.72    7.03
   5  -2   8   53.48    4.03
  -5   2   8   60.49    6.66
   5   2  -8   56.08    6.25
   5  -2   8   61.02    6.03
  -5   2   8   64.82    5.65
  -5  -2  -8   60.33    5.54
   4   2  -8  370.86   16.65
   4   2  -8  367.06   16.18
   4  -2   8  374.36   13.92
   4  -2   8  352.53   13.39
  -4   2   8  367.39   15.89
  -4  -2  -8  364.83   14.44
  -4   2   8  371.14   15.03
  -4  -2  -8  391.99   16.43
   4  -2   8  373.60   15.52
   3   2  -8   52.48    5.20
  -3   2   8   49.29    4.70
  -3  -2  -8   44.90    4.01
  -3  -2  -8   50.66    5.02
   3  -2   8   47.88    3.91
   3   2  -8   46.50    5.63
   3  -2   8   49.32    4.51
   3  -2   8   51.41    5.30
  -3   2   8   46.27    4.70
  -2   2   8  116.50    6.90
   2   2  -8  102.08    7.06
   2  -2   8  138.14    7.30
   2  -2   8  102.47    6.06
   2   2  -8  107.28    7.43
  -2  -2  -8  112.57    6.81
   2  -2   8  104.05    6.71
  -2  -2  -8  108.49    5.79
  -2   2   8  110.97    6.77
   1   2  -8  269.03   12.48
   1  -2   8  264.80   11.79
  -1  -2  -8  277.84   10.73
  -1  -2  -8  293.29   12.40
  -1   2   8  280.97   12.06
   1  -2   8  295.02   11.81
   1   2  -8  295.33   12.67
  -1  -2  -8  284.83   11.83
  -1   2   8  279.85   11.91
   0   2  -8   27.73    3.87
   0   2   8   37.86    3.95
   0  -2   8   28.89    2.00
   0  -2  -8   38.62    3.64
   0  -2   8   31.89    3.86
   0  -2  -8   38.40    3.47
   0   2  -8   34.53    4.11
   0   2   8   41.51    4.13
   0  -2  -8   39.29    4.56
   0  -2   8   33.28    3.79
   1  -2  -8  275.65   12.53
   1   2   8  283.56   11.89
  -1  -2   8  297.58   11.68
  -1   2  -8  268.74   12.46
   1   2   8  267.40   11.68
   1  -2  -8  268.73   11.34
  -1  -2   8  271.79   10.05
   1  -2  -8  286.27   11.37
  -1  -2   8  303.28   12.29
   2   2   8  102.90    6.26
   2   2   8  110.66    6.56
   2  -2  -8  104.76    6.61
   2  -2  -8  102.66    5.89
  -2  -2   8  102.14    6.68
  -2   2  -8  103.15    6.98
  -2  -2   8  109.83    6.17
  -2  -2   8  100.60    5.71
   2  -2  -8  103.21    7.18
  -3   2  -8   55.26    5.51
  -3   2  -8   55.51    3.24
  -3  -2   8   50.83    4.64
  -3  -2   8   50.96    4.88
   3  -2  -8   54.76    4.39
   3  -2  -8   53.83    5.45
   3   2   8   51.97    4.58
   3  -2  -8   55.01    5.76
  -3  -2   8   51.31    4.61
   3   2   8   53.79    4.64
  -4  -2   8  367.76   13.87
  -4   2  -8  388.01   13.51
   4   2   8  377.12   14.49
  -4  -2   8  374.77   15.46
   4  -2  -8  378.58   14.74
   4   2   8  366.26   14.83
   4  -2  -8  369.85   16.25
  -4   2  -8  355.10   16.11
   5  -2  -8   57.55    5.19
   5   2   8   64.68    5.25
   5  -2  -8   50.37    5.96
  -5  -2   8   46.05    5.69
  -5   2  -8   58.17    6.11
  -5  -2   8   50.28    4.53
  -5   2  -8   51.24    4.52
   5   2   8   60.54    5.15
  -6  -2   8   26.90    5.17
   6  -2  -8   23.92    4.26
  -6   2  -8   16.10    4.48
  -6   2  -8   21.46    3.61
   6  -2  -8   21.16    4.74
   6   2   8   19.42    3.77
  -7   2  -8   92.87    8.73
  -7  -2   8   95.65    8.98
   7  -2  -8   99.80    8.53
   7   2   8  104.98    7.23
   8   2   8    8.94    4.61
   8   2   8   16.76    3.85
  -8  -2   8    6.71    4.29
   8  -2  -8    9.47    4.92
  -8   2  -8    6.11    3.96
  -9  -2   8   40.62    8.27
   9  -2  -8   43.59    7.60
   9   2   8   25.53    6.49
   9   2   8   39.11    5.60
  -9   2  -8   45.15    7.50
  10   2   8    7.78    5.65
  10   2   8   12.83    4.43
 -10  -2   8   -7.28    5.67
  10  -2  -8    3.27    5.49
  10  -3   8   10.27    2.99
  10   3  -8    7.65    6.69
  10  -3   8    9.26    6.18
 -10  -3  -8    5.48    6.70
 -10   3   8    8.47    6.54
  10   3  -8    2.90    6.19
   9   3  -8  116.24   11.61
   9  -3   8  129.77    6.30
  -9  -3  -8  131.07   11.26
   9   3  -8  135.02   12.17
  -9   3   8  116.42   12.27
   8  -3   8   76.13    4.61
   8  -3   8   69.32    7.71
   8   3  -8   71.50    9.18
  -8   3   8   69.54    9.06
   8   3  -8   72.87    8.60
  -8  -3  -8   79.48    8.30
  -7  -3  -8  179.19   10.89
   7   3  -8  181.86   12.11
  -7   3   8  182.94   10.69
   7   3  -8  170.54   12.44
  -7   3   8  158.25   11.66
   7  -3   8  165.51   10.78
   7  -3   8  177.84    7.46
   6  -3   8  170.60    7.24
  -6  -3  -8  159.31    9.78
   6   3  -8  194.13   12.12
  -6  -3  -8  147.39   10.72
  -6   3   8  160.15    9.57
   6  -3   8  146.91    9.81
   6   3  -8  192.79   11.64
  -5  -3  -8  125.35    8.76
   5   3  -8  108.44    8.76
   5   3  -8  131.79    9.56
   5  -3   8  120.47    8.19
   5  -3   8  129.61    6.14
  -5  -3  -8  135.33    8.09
  -5   3   8  119.67    7.95
  -4  -3  -8  273.98   12.15
   4   3  -8  272.48   13.68
  -4  -3  -8  277.79   13.18
  -4   3   8  270.18   12.46
   4  -3   8  303.68   11.14
   4   3  -8  263.44   13.68
   4  -3   8  258.18   12.78
   4  -3   8  257.42   10.63
  -3   3   8  469.80   18.26
  -3  -3  -8  499.26   19.13
   3  -3   8  477.78   15.82
   3   3  -8  469.00   19.59
  -3  -3  -8  491.76   17.92
   3  -3   8  494.97   17.66
   3  -3   8  499.05   18.93
   3  -3   8  474.79   17.10
   3   3  -8  450.50   19.23
   2  -3   8  735.55   25.37
   2  -3   8  750.67   24.97
  -2  -3  -8  740.85   25.91
  -2   3   8  747.25   25.66
  -2  -3  -8  764.42   25.91
  -2   3   8  696.76   25.07
   2  -3   8  721.80   25.60
  -2  -3  -8  777.87   24.98
   2   3  -8  678.84   26.58
   2   3  -8  719.60   26.75
   1   3  -8 1207.50   40.08
  -1   3   8 1237.48   39.39
  -1   3   8 1185.81   38.35
   1  -3   8 1193.81   38.91
  -1  -3  -8 1251.96   39.96
   1  -3   8 1201.55   38.69
  -1  -3  -8 1222.80   39.11
  -1  -3  -8 1202.24   38.45
   1   3  -8 1152.26   40.41
   0   3   8  191.45    9.56
   0  -3   8  196.81    9.47
   0  -3  -8  210.80    9.25
   0  -3  -8  196.48    8.76
   0  -3  -8  200.62   10.18
   0   3  -8  175.46    9.75
   0  -3   8  198.91    9.63
   0   3  -8  201.00    9.85
   0  -3   8  197.39    6.99
   0   3   8  206.34    9.55
  -1  -3   8 1187.75   36.59
  -1  -3   8 1159.42   37.34
  -1   3  -8 1198.26   39.95
   1  -3  -8 1206.42   38.67
   1   3   8 1184.30   37.43
   1  -3  -8 1238.99   37.66
   1   3   8 1160.74   38.59
   1  -3  -8 1144.14   39.22
  -1  -3   8 1168.78   38.97
   2  -3  -8  748.18   26.91
  -2  -3   8  738.69   24.76
   2  -3  -8  729.08   26.34
  -2  -3   8  730.63   24.77
   2   3   8  741.80   25.98
  -2   3  -8  738.52   26.97
   2   3   8  776.91   25.18
  -2  -3   8  751.06   26.62
   2  -3  -8  767.76   24.76
  -3  -3   8  483.98   18.20
   3  -3  -8  498.99   19.69
   3  -3  -8  498.39   17.43
   3   3   8  515.81   18.75
  -3  -3   8  482.57   19.17
  -3   3  -8  481.37   19.63
   3  -3  -8  475.60   19.54
  -3  -3   8  479.92   17.31
   3   3   8  513.35   18.01
  -4  -3   8  263.79   10.86
  -4   3  -8  271.97   13.34
   4   3   8  266.78   11.50
   4   3   8  267.74   12.14
  -4  -3   8  270.33   12.52
   4  -3  -8  272.71   13.58
   4  -3  -8  281.92   11.30
   4  -3  -8  271.59   13.21
   5  -3  -8  120.89    9.11
   5  -3  -8  121.16    8.69
  -5   3  -8  117.45    8.83
   5   3   8  140.45    8.21
   5   3   8  124.65    7.30
  -5  -3   8  138.85    8.98
  -5   3  -8  143.01    7.37
  -6  -3   8  191.41   11.34
  -6   3  -8  160.57   10.69
   6   3   8  156.48    9.24
   6  -3  -8  172.12   10.55
  -7   3  -8  156.63   10.98
   7   3   8  170.84   11.75
   7   3   8  173.28    9.81
   7  -3  -8  162.75   10.63
  -7  -3   8  164.67   11.43
  -8  -3   8   64.53    8.40
  -8   3  -8   67.87    8.39
   8   3   8   66.95    7.98
   8  -3  -8   64.79    7.88
   8   3   8   71.16    6.99
  -9  -3   8  125.63   11.53
   9  -3  -8  136.70   10.64
   9   3   8  129.01   11.38
  -9   3  -8  135.71   11.29
   9   3   8  121.84    9.09
  10  -3  -8    8.88    5.79
 -10  -3   8    3.03    6.38
  10   3   8   14.10    4.83
  10   3   8    9.66    5.44
  -9  -4  -8  113.52   10.56
   9   4  -8  108.57   11.04
   9   4  -8   98.89   11.39
   8   4  -8   17.17    6.79
   8   4  -8   16.04    5.61
  -8   4   8   24.72    5.76
   8  -4   8   26.92    2.97
   8  -4   8   15.50    5.32
  -8  -4  -8   32.27    6.00
   7   4  -8   84.21    8.87
   7  -4   8   89.86    8.16
  -7  -4  -8  105.07    8.56
   7  -4   8   79.82    4.78
   7   4  -8   97.79    9.53
  -7   4   8   99.99    8.28
   6   4  -8  371.55   18.93
   6  -4   8  406.71   17.96
   6   4  -8  396.09   19.15
  -6  -4  -8  407.19   17.62
   6  -4   8  402.14   14.04
  -6   4   8  380.58   17.19
   5   4  -8   85.77    7.58
   5   4  -8   77.55    7.88
   5  -4   8   74.14    4.78
   5  -4   8   77.31    7.53
  -5  -4  -8   74.03    7.60
  -5   4   8   70.81    6.87
  -5  -4  -8   74.10    6.52
  -4  -4  -8  202.14   10.93
   4  -4   8  183.94    8.60
   4  -4   8  204.76   11.06
   4   4  -8  193.79   11.55
  -4  -4  -8  201.84   10.17
   4   4  -8  195.58   11.36
  -4   4   8  179.44   10.27
   3  -4   8   48.22    5.71
  -3  -4  -8   55.58    5.50
   3   4  -8   59.78    6.17
   3  -4   8   48.05    4.33
  -3  -4  -8   54.25    5.04
  -3   4   8   63.42    5.86
   3   4  -8   54.02    6.14
  -2   4   8  269.60   11.72
   2  -4   8  246.39    8.83
  -2  -4  -8  258.66   11.49
   2   4  -8  274.71   13.00
  -2   4   8  260.77   11.88
  -2  -4  -8  243.45   12.14
   2   4  -8  262.66   12.91
  -2  -4  -8  270.43   11.67
   2  -4   8  246.98   12.13
   2  -4   8  245.64   11.10
   1  -4   8   21.97    2.00
  -1   4   8   13.40    2.93
  -1  -4  -8   19.57    3.23
   1   4  -8   24.85    3.94
   1  -4   8   19.53    3.48
  -1  -4  -8   16.33    3.79
  -1   4   8   16.22    3.15
   1  -4   8   18.63    3.29
   1   4  -8   20.03    4.03
  -1  -4  -8   23.58    3.08
   0   4   8  674.34   23.77
   0   4   8  656.52   24.21
   0  -4   8  665.77   24.47
   0  -4  -8  699.34   24.25
   0   4  -8  675.49   24.62
   0  -4   8  666.23   23.86
   0   4  -8  703.23   25.43
   0  -4  -8  689.94   25.25
   0  -4  -8  706.39   23.11
   0  -4   8  700.73   21.74
  -1  -4   8   21.90    3.83
  -1  -4   8   19.96    2.67
  -1   4  -8   16.08    3.32
   1  -4  -8   17.71    3.42
   1  -4  -8   26.54    2.75
   1   4   8   18.05    3.53
  -1  -4   8   20.45    3.48
   1  -4  -8   17.58    3.86
   1   4   8   20.12    3.47
  -2   4  -8  272.63   13.01
   2   4   8  262.04   12.37
  -2  -4   8  284.09   13.24
  -2  -4   8  288.82   11.96
   2  -4  -8  287.09   10.47
   2  -4  -8  294.50   13.21
   2   4   8  273.04   11.76
   2  -4  -8  275.79   13.07
  -2  -4   8  292.52   11.48
   3   4   8   58.85    4.84
   3  -4  -8   65.58    6.45
  -3  -4   8   57.11    6.01
   3  -4  -8   53.59    5.72
  -3  -4   8   54.35    5.04
   3   4   8   58.71    5.50
  -3  -4   8   61.64    4.82
  -3   4  -8   53.87    5.81
  -4  -4   8  176.55    9.80
   4   4   8  164.95    9.69
   4  -4  -8  174.17   10.44
   4   4   8  195.54    9.02
   4  -4  -8  183.66   11.06
  -4  -4   8  199.30    8.65
  -4   4  -8  167.54   10.25
  -5   4  -8   77.08    7.03
  -5  -4   8   79.06    7.11
   5  -4  -8   80.66    8.16
   5  -4  -8   73.11    7.41
   5   4   8   68.65    6.33
   6  -4  -8  384.77   19.32
  -6   4  -8  396.83   18.37
   6   4   8  430.23   17.50
   6  -4  -8  391.29   17.88
   6   4   8  415.69   19.10
  -6  -4   8  378.39   18.19
   7  -4  -8   93.52   10.26
  -7   4  -8   86.54    7.98
   7   4   8   86.79    8.77
   7   4   8   82.03    7.36
  -7  -4   8   87.36    8.30
   7  -4  -8   86.87    8.40
   8   4   8   22.05    5.96
   8  -4  -8   21.13    5.63
  -8   4  -8   23.10    5.59
   8   4   8   28.39    5.27
   8  -4  -8   20.40    5.78
  -8  -4   8   19.98    5.86
   9  -4  -8   96.72    9.63
  -9   4  -8  101.45   10.45
   9   4   8   89.71    8.36
  -9  -4   8  105.83   11.15
   9  -4  -8  102.20   11.86
   9   4   8   92.96   10.27
   9   5  -8   48.98    9.04
   9   5  -8   54.34    9.58
  -9  -5  -8   69.16    8.86
   8  -5   8   69.53    8.42
  -8   5   8   64.21    7.99
   8   5  -8   63.40    9.44
   8  -5   8   65.79    4.32
   8   5  -8   68.97    9.18
  -7  -5  -8   65.28    7.53
   7   5  -8   73.42    9.28
   7  -5   8   66.52    8.08
  -7   5   8   68.07    7.52
   7   5  -8   62.95    8.56
   7  -5   8   64.90    4.39
   6  -5   8    5.12    2.24
  -6   5   8   -0.65    3.63
   6   5  -8   -0.30    4.15
   6  -5   8   -0.44    3.36
   6   5  -8    4.68    3.99
  -6  -5  -8    2.16    3.35
   5   5  -8  114.11    9.18
  -5   5   8  113.36    8.49
   5  -5   8  126.98    9.19
   5   5  -8  105.87    9.56
   5  -5   8  124.92    6.61
  -5  -5  -8  116.60    8.41
   4   5  -8   84.14    7.82
   4  -5   8   92.17    5.89
   4   5  -8   80.10    8.09
  -4   5   8   74.13    6.84
  -4  -5  -8   93.85    7.08
   4  -5   8   88.75    7.64
   3   5  -8  123.32    9.24
  -3  -5  -8  131.06    8.07
   3  -5   8  138.04    7.59
  -3   5   8  138.03    8.69
  -3  -5  -8  136.64    8.17
   3  -5   8  113.88    8.55
   3   5  -8  113.97    8.47
   2   5  -8   32.22    4.99
   2  -5   8   17.22    3.98
   2   5  -8   27.22    4.93
  -2  -5  -8   31.87    3.96
  -2  -5  -8   23.43    3.99
  -2   5   8   28.63    4.28
   2  -5   8   28.31    3.94
  -1  -5  -8   72.05    5.13
   1   5  -8   78.95    6.39
  -1  -5  -8   75.25    5.94
   1  -5   8   81.56    6.58
  -1  -5  -8   67.65    6.25
   1   5  -8   71.46    6.70
   1  -5   8   65.95    5.84
   1  -5   8   70.03    4.19
  -1   5   8   70.42    5.98
  -1   5   8   62.28    5.92
   0  -5   8    8.59    2.12
   0   5   8    4.70    2.36
   0   5  -8    9.13    2.99
   0   5   8    7.03    2.80
   0  -5  -8    8.96    2.19
   0  -5   8    7.93    2.90
   0  -5   8    5.04    2.93
   0  -5  -8    4.19    2.57
   0  -5  -8    6.66    3.34
   1  -5  -8   77.44    6.17
   1   5   8   72.20    5.69
  -1  -5   8   78.46    6.59
   1  -5  -8   68.73    4.09
  -1  -5   8   75.82    5.93
  -1   5  -8   68.55    6.20
  -1  -5   8   73.15    4.90
   1   5   8   72.12    5.90
   1  -5  -8   70.35    6.52
  -2   5  -8   23.70    4.23
   2  -5  -8   27.79    4.40
  -2  -5   8   25.38    3.65
   2  -5  -8   29.23    4.54
  -2  -5   8   23.68    3.48
   2   5   8   21.73    3.85
   2   5   8   26.27    3.70
  -2  -5   8   23.40    4.33
  -3  -5   8  143.29    8.15
   3   5   8  130.76    7.57
   3  -5  -8  124.66    8.77
  -3  -5   8  140.71    9.07
  -3   5  -8  124.61    8.37
  -3  -5   8  129.41    7.27
   3  -5  -8  149.07    9.21
   3   5   8  129.69    8.25
   4   5   8   97.08    6.37
   4  -5  -8   76.67    7.81
  -4  -5   8   79.58    5.53
   4  -5  -8   75.84    7.08
  -4  -5   8   77.31    6.58
  -4   5  -8   91.90    7.42
   5  -5  -8  128.67    8.92
  -5   5  -8  119.61    8.79
   5  -5  -8  125.86   10.00
  -5  -5   8  117.66    8.54
   5   5   8  113.32    8.33
   5   5   8  115.63    8.80
   6   5   8    3.32    3.20
  -6   5  -8    0.92    3.50
  -6  -5   8    0.94    3.55
   6  -5  -8    4.15    4.37
   6  -5  -8    3.32    3.76
   6   5   8    3.65    3.26
  -7   5  -8   69.84    7.76
   7  -5  -8   68.73    9.09
   7  -5  -8   66.72    7.47
   7   5   8   72.88    7.75
  -7  -5   8   55.02    7.85
   7   5   8   62.18    7.84
   8  -5  -8   67.57    7.78
   8   5   8   67.70    7.66
   8  -5  -8   66.03    9.90
  -8  -5   8   74.86    9.16
   8   5   8   58.93    7.86
  -8   5  -8   58.89    8.08
   9  -5  -8   55.53    9.20
  -9   5  -8   66.42    9.25
   9   5   8   60.95    8.83
   9  -5  -8   56.28    7.62
  -9  -5   8   67.12    9.65
   9   5   8   58.97    7.79
   9   6  -8    3.58    6.07
   9  -6   8    0.85    7.03
   9   6  -8    7.59    5.99
  -9  -6  -8    4.00    5.69
  -8   6   8    5.14    5.30
   8   6  -8   12.49    6.78
   8  -6   8    9.60    6.13
  -8  -6  -8   10.37    5.29
   8  -6   8   13.41    3.16
   8   6  -8    8.91    5.91
   7   6  -8  109.58   11.56
  -7  -6  -8  108.90    9.49
  -7   6   8   99.25    9.07
   7  -6   8  109.28    6.08
   7  -6   8  105.68    9.98
   7   6  -8  105.71   10.83
  -6  -6  -8  728.82   28.55
   6   6  -8  783.99   31.27
   6  -6   8  711.20   24.50
  -6   6   8  707.26   28.06
   6   6  -8  713.38   30.24
   6  -6   8  728.70   28.71
   5  -6   8  209.55   12.40
  -5   6   8  222.62   12.38
   5   6  -8  215.88   13.31
   5   6  -8  218.96   13.68
  -5  -6  -8  204.16   11.83
   5  -6   8  210.95    9.85
   4   6  -8   33.60    5.99
   4  -6   8   22.57    5.02
  -4   6   8   28.92    5.07
  -4  -6  -8   19.09    4.60
   4  -6   8   25.22    3.96
   4   6  -8   33.15    5.35
   3   6  -8   15.54    4.60
  -3  -6  -8   22.68    4.31
  -3   6   8   16.45    3.94
   3  -6   8   22.78    3.83
   3   6  -8   10.82    3.59
   3  -6   8   15.02    3.91
   2  -6   8  100.31    7.68
  -2   6   8  103.55    7.59
   2   6  -8  102.70    8.05
   2  -6   8  113.74    7.55
  -2  -6  -8  106.96    7.57
  -1   6   8  171.08    9.77
   1  -6   8  169.46    7.74
   1  -6   8  175.69    9.89
   1  -6   8  166.11    9.86
   1   6  -8  177.13   10.44
  -1  -6  -8  177.56   10.73
  -1  -6  -8  169.52    9.84
   0   6  -8 1596.27   58.81
   0  -6   8 1747.28   58.39
   0   6   8 1711.14   56.18
   0  -6  -8 1845.25   55.97
   0  -6  -8 1858.84   58.67
   0  -6   8 1909.22   55.96
   0   6   8 1873.68   58.29
   0  -6  -8 1889.15   59.66
   0  -6   8 1862.02   56.87
  -1  -6   8  180.96    8.62
   1   6   8  184.26    9.53
   1  -6  -8  178.72   10.77
  -1  -6   8  184.52   10.63
  -1   6  -8  153.33    9.77
   1  -6  -8  175.05   10.24
  -1  -6   8  180.80    9.59
  -2   6  -8  106.24    7.60
  -2  -6   8  100.58    7.00
  -2  -6   8  106.96    6.74
   2   6   8  104.89    6.86
   2  -6  -8   96.48    7.68
   2  -6  -8   98.27    7.81
  -3  -6   8   16.84    3.66
   3   6   8   23.32    3.77
   3  -6  -8   22.43    4.75
   3  -6  -8   13.34    4.23
  -3   6  -8   12.75    3.71
  -3  -6   8   15.91    3.29
   3   6   8   15.93    3.96
  -3  -6   8    6.85    4.16
   3   6   8   19.29    3.56
  -4  -6   8   37.86    5.36
  -4   6  -8   36.99    5.39
   4   6   8   37.58    5.07
   4  -6  -8   32.37    5.88
   4   6   8   24.80    4.01
   4  -6  -8   34.09    5.48
   4   6   8   28.65    4.97
  -5   6  -8  193.64   11.83
   5  -6  -8  225.74   12.26
   5  -6  -8  196.89   12.71
   5   6   8  208.10   11.93
  -5  -6   8  208.52   12.21
   5   6   8  203.34   11.92
   6   6   8  745.50   29.66
   6  -6  -8  715.25   28.61
   6   6   8  754.53   28.85
  -6   6  -8  765.98   29.35
   6  -6  -8  694.61   30.51
  -6  -6   8  749.81   29.35
  -7   6  -8  116.23    9.50
   7  -6  -8  100.75   10.98
  -7  -6   8  105.28   10.18
   7  -6  -8   88.86    8.22
   7   6   8   98.72    8.66
   7   6   8   97.15    9.57
   8   6   8    8.39    4.76
   8  -6  -8    7.93    4.98
   8  -6  -8   13.14    6.27
  -8   6  -8   11.56    5.13
   8   6   8   10.98    4.91
  -8  -6   8    9.37    5.58
   9  -6  -8    5.56    5.09
   9   6   8    5.89    4.63
   9  -6  -8    9.72    6.63
   9   6   8    3.51    5.43
  -9  -6   8    6.71    6.85
   8  -7   8   30.98    7.48
   8   7  -8   57.20    8.92
   8  -7   8   50.56    4.73
  -8   7   8   51.53    8.06
  -8  -7  -8   30.87    7.01
   8   7  -8   55.57   10.17
   7   7  -8  156.09   13.33
   7  -7   8  122.85   10.41
   7  -7   8  123.97    7.29
  -7   7   8  133.15   10.54
   7   7  -8  132.42   11.78
  -7  -7  -8  154.60   11.03
  -6  -7  -8   84.27    8.69
  -6   7   8   83.31    8.76
   6  -7   8   70.56    5.76
   6   7  -8   79.04    9.35
   5  -7   8  185.27    9.50
  -5  -7  -8  170.33   11.37
   5   7  -8  183.40   12.42
  -5   7   8  176.89   11.32
  -4   7   8   19.01    4.99
  -4  -7  -8   16.29    4.51
   4   7  -8   18.79    5.10
   4  -7   8   17.39    4.00
  -3   7   8  490.67   20.45
   3  -7   8  505.45   19.62
   3   7  -8  465.00   21.57
  -3  -7  -8  501.50   20.90
   2  -7   8  185.05   10.16
   2  -7   8  178.38   10.76
   2   7  -8  169.19   10.93
  -2  -7  -8  174.47   10.42
  -2   7   8  140.18    9.51
   1  -7   8   42.53    5.67
   1  -7   8   44.55    5.82
  -1   7   8   44.93    5.41
   1   7  -8   38.82    5.31
  -1  -7  -8   50.28    6.06
  -1  -7  -8   48.39    6.46
   0  -7   8  315.69   12.77
   0   7   8  312.50   14.29
   0   7  -8  336.09   15.48
   0  -7  -8  299.09   14.70
   0  -7  -8  290.93   15.19
   0  -7   8  319.44   15.14
   0  -7   8  303.53   14.30
   1   7   8   53.22    5.67
  -1   7  -8   49.34    5.94
   1  -7  -8   48.62    6.33
   1   7   8   55.84    4.48
  -1  -7   8   45.70    4.87
  -1  -7   8   37.47    6.12
   1   7   8   48.64    6.04
  -1  -7   8   58.60    5.89
   1  -7  -8   52.58    6.04
  -2  -7   8  197.42    9.82
   2   7   8  153.59    9.85
   2   7   8  150.79    8.60
   2  -7  -8  154.10   10.39
  -2   7  -8  152.41    9.91
   2  -7  -8  168.94   10.89
   2   7   8  180.43    9.59
  -2  -7   8  165.63    9.23
  -2  -7   8  176.77   11.06
  -3  -7   8  497.76   19.92
   3   7   8  502.68   18.94
  -3   7  -8  494.44   20.80
  -3  -7   8  485.03   18.64
   3  -7  -8  510.46   21.41
   3   7   8  502.10   19.85
   3  -7  -8  478.64   21.53
   3   7   8  499.34   20.92
   4  -7  -8   20.93    5.10
  -4  -7   8   19.55    4.70
  -4   7  -8   20.41    4.41
   4   7   8   22.34    4.30
   4   7   8   21.27    5.09
   4  -7  -8   21.98    5.30
  -5  -7   8  187.22   11.91
   5   7   8  189.72   11.70
   5  -7  -8  182.00   11.72
   5  -7  -8  179.08   12.55
   5   7   8  193.96   11.69
  -5   7  -8  194.16   11.65
   6   7   8   82.44    8.47
  -6  -7   8   83.76    8.67
   6   7   8   85.32    8.59
   6  -7  -8   80.54    8.16
  -6   7  -8   86.18    8.38
   6  -7  -8  101.38    9.94
   7   7   8  152.26   11.37
   7  -7  -8  133.17   11.65
  -7  -7   8  153.23   11.62
   7   7   8  129.79   10.31
   7  -7  -8  113.80    9.84
  -8  -7   8   53.16    8.65
   8  -7  -8   52.41    7.61
   8   7   8   52.06    7.54
   8   7   8   49.64    8.11
   8  -7  -8   39.77    8.27
   8   8  -8    5.86    6.14
   8  -8   8    6.54    3.80
  -8   8   8    2.21    6.06
  -8  -8  -8   -0.22    5.28
   8  -8   8    2.63    5.37
  -7   8   8   52.66    7.99
   7   8  -8   51.70    8.65
   7  -8   8   50.90    5.64
  -7  -8  -8   37.24    7.12
   6   8  -8   47.40    7.94
   6  -8   8   52.07    5.87
  -6   8   8   36.58    6.93
  -6  -8  -8   50.05    7.18
   5  -8   8  231.06   11.58
  -5  -8  -8  225.66   13.62
   5   8  -8  231.31   14.93
  -5   8   8  221.19   13.47
   4   8  -8   44.76    6.97
  -4  -8  -8   44.54    6.54
  -4   8   8   39.08    6.01
   4  -8   8   38.90    5.38
  -3  -8  -8  165.05   11.10
   3  -8   8  176.57   10.41
   3   8  -8  190.92   12.29
  -3   8   8  189.35   11.38
   2   8  -8   43.14    6.01
  -2   8   8   34.79    5.58
  -2  -8  -8   42.90    6.02
   2  -8   8   30.65    5.26
   1  -8   8  167.96   10.41
  -1   8   8  163.72   10.17
   1  -8   8  172.74   10.79
   1   8  -8  174.76   11.06
  -1  -8  -8  158.12   10.43
   0  -8  -8  218.00   12.73
   0   8  -8  170.62   11.14
   0  -8  -8  217.64   12.26
   0   8   8  202.44   11.23
  -1  -8   8  175.76    9.62
  -1   8  -8  170.09   10.68
  -1  -8   8  194.10   10.58
  -1  -8   8  164.73   11.37
   1  -8  -8  173.04   11.43
   1   8   8  178.45   10.18
   1  -8  -8  173.37   11.20
  -2  -8   8   42.14    6.41
  -2  -8   8   42.85    5.57
   2  -8  -8   45.18    6.53
   2   8   8   44.16    5.38
   2  -8  -8   36.67    6.33
  -2  -8   8   46.36    5.47
  -2   8  -8   55.97    6.37
   2   8   8   34.70    4.47
   3  -8  -8  196.71   12.38
   3   8   8  173.91   10.06
  -3  -8   8  199.54   11.02
  -3   8  -8  188.70   11.10
   3  -8  -8  184.45   12.00
   3   8   8  181.20   11.44
  -3   8  -8  181.04   11.50
   3   8   8  174.31    9.98
  -4  -8   8   44.57    6.37
   4   8   8   35.07    5.36
   4  -8  -8   35.73    6.78
   4   8   8   38.61    5.85
   4  -8  -8   28.55    5.98
  -4   8  -8   39.33    6.29
  -4   8  -8   41.66    5.83
  -5   8  -8  227.38   13.62
   5   8   8  238.67   13.19
   5  -8  -8  248.78   14.07
  -5  -8   8  230.09   13.33
  -5   8  -8  217.59   13.17
   5   8   8  205.20   13.24
   5  -8  -8  228.10   14.65
  -6  -8   8   44.67    7.16
   6   8   8   39.59    6.52
   6   8   8   55.64    7.32
   6  -8  -8   40.99    6.76
   6  -8  -8   51.44    8.31
   7  -8  -8   48.26    7.62
   7   8   8   64.93    8.68
   7  -8  -8   48.86    8.10
  -7  -8   8   52.73    8.33
   8   8   8   -3.26    4.67
   8  -8  -8    5.16    5.11
   8  -8  -8   11.38    6.61
   8   8   8    0.05    4.98
  -8  -8   8   -2.41    5.96
  -7  -9  -8   14.11    6.22
  -7   9   8   14.64    6.13
   7  -9   8   14.03    4.76
   7   9  -8   10.05    5.91
  -6   9   8    8.85    4.58
   6   9  -8    2.23    6.15
   6  -9   8   11.08    4.56
  -6  -9  -8    6.51    5.09
   5   9  -8   49.27    7.65
   5  -9   8   57.30    6.69
  -5  -9  -8   60.60    8.30
  -5   9   8   49.24    7.78
   4  -9   8   11.13    4.41
  -4   9   8    2.65    4.41
  -4  -9  -8   11.76    5.03
   4   9  -8   17.04    5.45
   3   9  -8  216.72   13.82
  -3  -9  -8  239.28   13.85
   3  -9   8  240.34   13.09
  -3   9   8  230.14   13.70
  -2   9   8  313.10   16.03
  -2  -9  -8  350.30   17.44
   2  -9   8  339.82   16.55
   2   9  -8  343.18   17.64
  -1   9   8  448.81   19.45
   1   9  -8  434.02   20.15
   1  -9   8  428.42   19.53
  -1  -9  -8  432.56   20.20
   1  -9   8  440.34   19.97
   0  -9   8   47.71    6.44
   0  -9   8   33.48    6.93
   0   9  -8   58.05    6.88
   0   9   8   57.05    6.56
   0  -9  -8   50.11    7.79
   0  -9  -8   55.38    7.30
  -1  -9   8  477.86   21.49
   1  -9  -8  449.65   20.89
   1  -9  -8  474.71   21.45
   1   9   8  458.52   19.07
  -1  -9   8  450.07   19.29
  -1   9  -8  422.72   19.81
  -2   9  -8  313.51   16.20
  -2  -9   8  342.05   15.91
   2  -9  -8  373.11   18.37
   2   9   8  345.25   15.73
  -2  -9   8  362.31   15.84
   2  -9  -8  354.25   17.85
  -2  -9   8  361.79   18.54
  -3   9  -8  227.22   13.40
  -3  -9   8  220.36   12.72
  -3   9  -8  228.01   12.92
   3  -9  -8  221.52   13.92
   3  -9  -8  217.36   13.72
  -4  -9   8   12.08    4.69
  -4   9  -8   12.63    5.36
   4   9   8   11.65    4.29
   4  -9  -8    8.74    4.34
  -4   9  -8    5.55    4.40
   4  -9  -8   18.24    5.48
  -5  -9   8   40.16    6.92
   5   9   8   80.16    8.06
   5   9   8   64.41    8.64
   5  -9  -8   66.79    8.68
   5  -9  -8   61.68    7.94
  -5   9  -8   59.37    7.99
   6  -9  -8    9.25    5.53
  -6  -9   8   10.64    5.51
   6  -9  -8   -1.92    5.21
   6   9   8    6.02    5.39
  -6   9  -8    6.15    5.68
   6   9   8   10.73    5.13
   7   9   8   13.55    6.03
   7  -9  -8   12.71    5.82
   7  -9  -8   16.02    6.87
   7   9   8   13.22    6.26
  -7  -9   8   19.12    6.44
  -6  10   8  142.19   12.18
   6  10  -8  127.02   12.26
   6 -10   8  134.20    9.59
  -6 -10  -8  151.93   12.21
   5  10  -8    8.05    5.54
  -5 -10  -8    2.33    5.27
  -5  10   8   10.25    4.78
   5 -10   8    5.63    4.63
  -4  10   8   18.83    6.23
   4  10  -8   25.93    6.44
   4 -10   8   25.62    5.71
  -4 -10  -8   17.34    5.69
  -3  10   8   15.93    4.84
   3  10  -8    7.73    4.73
   3 -10   8   16.49    5.38
  -3 -10  -8   13.64    5.36
   2  10  -8   83.83    9.03
   2 -10   8   77.08    8.59
  -2 -10  -8   81.41    9.16
  -2  10   8   80.58    8.64
  -1  10   8  103.56    9.11
   1 -10   8  115.96    9.99
  -1 -10  -8  127.08   10.43
   1  10  -8  117.95    9.81
   0  10   8   91.45    8.60
   0  10  -8   85.46    8.24
   0 -10   8   92.81    9.63
   0 -10   8   93.01    8.58
   0 -10  -8   77.04    9.12
  -1 -10   8   92.48    8.63
   1 -10  -8  116.70   10.05
   1  10   8  102.42    8.53
  -1 -10   8  117.80   10.64
   1 -10  -8  129.25   11.17
  -1  10  -8  114.75    9.09
   2 -10  -8   76.73    8.71
   2  10   8   84.59    8.08
   2 -10  -8   75.24    9.31
  -2  10  -8   97.55    9.43
  -2  10  -8   74.90    7.97
   3 -10  -8   16.53    5.87
   3 -10  -8   24.40    5.59
  -3 -10   8   11.47    5.35
  -3  10  -8   17.46    5.20
   4 -10  -8   16.78    6.01
   4 -10  -8   22.33    6.41
  -4 -10   8   15.75    5.28
  -4  10  -8   17.98    6.08
   5 -10  -8   -1.44    4.52
   5  10   8   16.28    5.31
  -5 -10   8    7.02    5.18
  -5  10  -8    0.73    4.88
   5 -10  -8    2.62    5.18
   6 -10  -8  143.97   11.69
  -6  10  -8  113.38   11.85
  -6 -10   8  130.20   11.80
   6 -10  -8  141.50   12.46
   6  10   8  133.68   11.18
  -5 -11  -8    7.23    5.65
   5 -11   8   10.32    5.21
   5  11  -8    8.30    6.00
  -5  11   8    1.24    5.16
   4  11  -8    4.31    5.44
  -4 -11  -8   11.81    5.02
   4 -11   8   -2.55    4.73
  -4  11   8    8.74    5.56
  -3  11   8   -0.08    4.36
   3 -11   8   -6.28    4.10
   3  11  -8    5.87    5.07
  -3 -11  -8    7.67    5.45
   2  11  -8   21.38    5.81
  -2  11   8   20.38    5.48
  -2 -11  -8   32.47    6.96
   2 -11   8   25.41    6.76
   1 -11   8   77.13    9.50
  -1  11   8   99.05    9.32
  -1 -11  -8   79.41    9.25
   1  11  -8   78.60    9.09
   0  11  -8   60.94    7.84
   0 -11  -8   48.96    8.15
   0  11   8   66.50    7.73
  -1 -11   8   86.26    9.98
  -1 -11   8   91.87    8.91
   1  11   8   95.17    9.12
  -1  11  -8   90.25    8.54
   1 -11  -8   97.88   10.52
   2 -11  -8   27.15    6.94
   2 -11  -8   17.71    6.86
  -2  11  -8   37.73    6.78
  -3  11  -8    5.35    5.12
   3 -11  -8    7.67    5.80
   3 -11  -8    7.18    5.64
   4 -11  -8    2.71    4.92
  -4  11  -8    1.66    5.35
  -4 -11   8   20.40    6.12
   4 -11  -8   12.67    6.07
   5 -11  -8   -1.17    5.99
   5 -11  -8    1.88    5.57
  -5 -11   8    1.94    5.58
  -5  11  -8   -2.86    4.49
   4 -12   8   10.19    5.69
   4  12  -8   10.95    6.49
  -4 -12  -8    3.63    5.61
  -4  12   8    9.87    6.01
  -3  12   8   42.84    7.91
   3 -12   8   36.03    7.37
  -3 -12  -8   37.79    8.04
   3  12  -8   37.19    7.67
  -2  12   8   80.69    9.45
   2  12  -8   73.72    9.69
   2 -12   8   67.13    9.29
  -2 -12  -8   60.52    9.02
  -1  12   8   32.26    6.73
   1 -12   8   29.97    7.27
  -1 -12  -8   24.53    7.17
   1  12  -8   39.75    6.98
   0 -12  -8   -7.46    4.51
   0  12   8   -2.71    4.82
   0 -12   8   -1.05    5.63
   0 -12   8    6.57    6.39
   1 -12  -8   21.42    6.71
  -2  12  -8   77.67    9.55
   2 -12  -8   71.36    9.43
   2 -12  -8   62.22   10.51
  -3  12  -8   36.96    7.62
   3 -12  -8   17.79    7.11
   3 -12  -8   42.07    8.26
  -4  12  -8   14.32    6.39
   4 -12  -8   11.79    6.42
   4 -12  -8   27.05    7.88
   2 -13   8   32.01    8.27
  -2  13   8   43.72    7.85
  -2 -13  -8   36.05    8.23
  -1 -13  -8   91.77   11.53
   1 -13   8  106.85   11.28
   1 -13   8   89.46   11.20
  -1  13   8   92.68   10.30
   0 -13   8   24.63    6.89
   0 -13   8    9.69    6.92
   0  13   8   12.02    5.71
   0 -13  -8    5.21    6.72
   1 -13  -8   95.59   11.25
   2 -13  -8   24.86    7.99
   0   0  -9   -0.35    2.23
   0   0   9   -2.89    1.51
   0   0  -9    0.64    1.26
   0   0  -9    1.26    1.80
   0   0   9   -0.16    1.87
   1   0  -9  132.50    7.97
  -1   0  -9  128.41    5.10
   1   0   9  134.28    7.32
   1   0  -9  133.91    7.66
   1   0   9  121.64    7.27
  -1   0  -9  124.82    7.60
  -1   0   9  130.71    7.42
  -1   0   9  137.41    7.57
   1   0  -9  133.10    6.39
   2   0  -9  902.59   31.96
   2   0   9  937.87   30.35
  -2   0  -9  937.57   31.94
  -2   0   9  887.74   29.87
   2   0   9  882.32   30.18
   2   0  -9  952.44   31.52
  -2   0   9  941.58   31.11
  -2   0  -9  934.46   28.02
  -2   0   9  846.06   29.71
   3   0   9 1216.78   39.68
   3   0  -9 1191.97   41.23
   3   0   9 1239.02   39.80
  -3   0   9 1263.65   40.91
  -3   0  -9 1292.78   38.32
  -3   0   9 1275.36   40.55
  -3   0   9 1260.79   39.34
   3   0  -9 1232.32   41.97
  -3   0  -9 1211.41   41.99
   4   0  -9    7.75    3.00
  -4   0  -9    7.57    2.32
  -4   0   9   10.81    2.92
  -4   0  -9    3.50    2.58
   4   0   9    4.27    2.60
  -4   0   9    2.44    3.02
   4   0   9    9.09    2.48
   4   0  -9    6.95    3.62
   5   0   9  459.29   16.98
   5   0  -9  450.27   18.88
  -5   0   9  447.72   17.25
  -5   0  -9  443.97   19.67
  -5   0  -9  462.60   17.03
   5   0   9  486.93   18.33
  -5   0   9  455.95   19.26
   5   0  -9  444.89   19.75
  -6   0   9   82.44    8.12
   6   0  -9   76.63    7.40
   6   0   9   79.18    6.85
  -6   0   9   82.00    6.24
   6   0   9   77.25    5.70
  -6   0  -9   82.76    8.30
   6   0  -9   87.54    8.53
  -6   0  -9   74.75    6.36
   7   0  -9  345.61   16.94
   7   0   9  373.84   14.54
  -7   0  -9  335.95   17.61
  -7   0   9  343.73   17.67
   7   0  -9  355.61   17.71
  -8   0   9    0.47    5.32
  -8   0  -9   12.27    5.20
   8   0  -9   12.03    5.04
   8   0  -9   14.18    5.35
   8   0   9   12.20    3.44
   9   0  -9   63.72    8.67
  -9   0   9   52.60    8.82
  10   0   9   84.25   10.43
  10   0  -9   89.32   10.73
  10   0   9  100.21    7.48
 -10   0   9   85.46   11.40
  10  -1   9   26.47    6.56
  10  -1   9   52.06    5.48
  10   1  -9   58.16    9.52
 -10   1   9   45.29    9.41
   9   1  -9   42.72    8.18
  -9   1   9   46.85    8.22
   9  -1   9   40.85    4.94
   9   1  -9   43.34    7.60
  -8  -1  -9   41.95    6.97
   8   1  -9   42.37    7.28
  -8   1   9   37.56    6.91
   8  -1   9   47.36    4.70
   8   1  -9   38.54    6.74
   7   1  -9  153.53   10.78
  -7  -1  -9  127.97   10.70
  -7  -1  -9  167.72   10.13
   7   1  -9  157.25   11.42
   7  -1   9  166.20   10.38
   7  -1   9  162.39    8.10
  -7   1   9  164.71   11.65
   6   1  -9  209.29   11.95
  -6   1   9  193.22   11.94
  -6  -1  -9  178.05   11.70
   6  -1   9  202.10   11.14
   6  -1   9  195.25    9.02
   6   1  -9  195.17   12.31
  -6   1   9  189.79   10.34
  -6  -1  -9  206.79   10.57
  -5   1   9   78.62    6.42
  -5  -1  -9   78.92    7.13
   5  -1   9   93.84    5.61
   5   1  -9   89.38    7.65
   5   1  -9   79.73    7.12
  -5  -1  -9   87.32    6.08
   5  -1   9   72.28    6.87
  -5   1   9   89.30    7.53
   4   1  -9  497.79   20.66
   4   1  -9  497.02   19.91
   4  -1   9  489.63   19.11
  -4  -1  -9  505.94   17.67
  -4   1   9  502.54   19.69
  -4  -1  -9  483.79   20.08
  -4   1   9  475.58   18.34
   4  -1   9  489.18   17.71
   3   1  -9  228.39   11.50
  -3   1   9  212.87   10.52
   3  -1   9  221.99   10.96
  -3  -1  -9  256.02   12.01
  -3   1   9  226.03   10.94
   3  -1   9  228.77   10.07
   3   1  -9  232.56   11.99
  -3  -1  -9  239.96    9.40
  -3   1   9  230.55   10.78
   2   1  -9 2022.75   65.29
  -2   1   9 2096.35   64.44
  -2  -1  -9 2108.09   62.21
  -2  -1  -9 2024.89   65.45
   2   1  -9 2098.02   65.64
   2  -1   9 2076.08   63.54
   2  -1   9 2028.58   62.76
  -2   1   9 2060.41   62.46
  -1  -1  -9  100.77    6.45
  -1   1   9  109.04    6.73
  -1   1   9  107.92    6.72
  -1  -1  -9   94.80    4.77
   1   1  -9  106.38    7.06
  -1  -1  -9   95.59    6.66
   1   1  -9  108.74    6.83
   1  -1   9   93.61    6.21
   0  -1   9  421.24   16.18
   0   1  -9  404.00   13.45
   0   1   9  423.28   16.29
   0  -1   9  406.65   15.87
   0  -1  -9  423.47   16.70
   0   1  -9  438.93   17.06
   0  -1  -9  436.03   14.70
   0  -1  -9  411.29   16.20
   0   1   9  425.07   16.21
   0   1  -9  414.08   16.56
  -1  -1   9  106.01    6.51
   1   1   9   96.12    6.38
   1  -1  -9  100.36    7.16
  -1  -1   9  108.49    6.65
  -1   1  -9  100.99    6.89
   1  -1  -9  100.39    6.34
   1  -1  -9  111.09    5.93
   1   1   9  101.09    6.51
  -1  -1   9  101.74    5.14
  -2   1  -9 2055.10   66.87
  -2  -1   9 2129.27   65.67
   2  -1  -9 2117.74   65.19
   2   1   9 2056.21   64.87
   2   1   9 1998.29   63.26
  -2  -1   9 2121.11   64.22
   2  -1  -9 2198.48   66.66
   2  -1  -9 2157.92   65.81
  -2  -1   9 2089.38   63.24
  -3  -1   9  217.43    9.93
   3   1   9  209.94   10.16
  -3   1  -9  217.52    7.96
  -3  -1   9  233.55   11.01
   3  -1  -9  213.24   10.27
  -3  -1   9  219.98   10.15
   3   1   9  222.10   10.11
  -3   1  -9  209.10   11.13
   3  -1  -9  229.25   11.70
  -4   1  -9  482.46   20.18
  -4  -1   9  483.25   19.27
   4  -1  -9  491.54   20.28
   4   1   9  479.13   18.25
  -4   1  -9  505.44   16.85
   4   1   9  502.96   18.57
   4  -1  -9  495.08   19.17
  -4  -1   9  479.51   17.80
   5  -1  -9   77.83    7.33
   5   1   9   79.99    5.79
   5   1   9   75.81    6.07
  -5  -1   9   82.26    5.90
   5  -1  -9   80.57    6.37
  -5   1  -9   73.37    6.83
   6   1   9  210.80   10.68
  -6   1  -9  201.53   12.35
   6  -1  -9  190.69   11.88
   6   1   9  207.02   10.09
   6  -1  -9  198.82   11.29
  -6  -1   9  213.37   12.37
   7   1   9  161.63    9.07
  -7  -1   9  160.76   11.57
   7  -1  -9  161.95   11.24
  -7   1  -9  149.34   11.02
   7  -1  -9  170.80   10.84
  -8   1  -9   37.52    6.96
   8  -1  -9   46.90    7.15
  -8  -1   9   46.89    7.45
   8   1   9   43.95    5.51
  -9   1  -9   31.70    7.24
   9   1   9   30.95    6.40
   9   1   9   36.43    5.12
   9  -1  -9   28.00    7.25
  -9  -1   9   25.50    6.89
 -10  -1   9   51.91    9.16
  10  -1  -9   50.58    8.86
  10   1   9   29.75    7.74
  10   1   9   52.91    6.27
  10   2  -9   -1.51    5.56
  10  -2   9   -3.92    4.17
 -10   2   9   -0.27    6.09
  10   2  -9   -3.49    6.53
  10  -2   9   -4.06    2.81
   9   2  -9   12.34    6.05
  -9   2   9   21.36    6.59
   9  -2   9   18.54    3.62
   9   2  -9   16.61    6.63
   8   2  -9   13.91    5.02
   8   2  -9   14.89    5.88
  -8   2   9    8.33    5.34
  -8  -2  -9   10.95    5.23
   8  -2   9   15.08    3.14
   7   2  -9  167.76   11.82
   7  -2   9  169.16   10.63
  -7   2   9  162.51   10.17
   7   2  -9  173.67   11.79
  -7  -2  -9  171.79   11.82
  -7  -2  -9  199.27   11.15
   7  -2   9  169.83    8.12
  -7   2   9  170.06   11.93
   6   2  -9  324.91   16.30
   6  -2   9  328.79   15.42
  -6  -2  -9  304.01   16.19
   6   2  -9  368.40   17.35
  -6   2   9  321.61   14.56
   6  -2   9  303.90   12.52
  -6  -2  -9  361.28   15.07
  -6   2   9  340.56   16.76
  -5   2   9   92.33    6.84
  -5  -2  -9  103.49    6.81
   5   2  -9   80.88    7.54
  -5   2   9   96.25    7.87
   5  -2   9   91.04    5.61
   5   2  -9   88.91    8.17
  -5  -2  -9   97.58    8.01
  -4  -2  -9  109.42    8.13
   4  -2   9  124.35    6.49
   4  -2   9  121.13    7.76
  -4   2   9  111.34    7.39
   4   2  -9  107.31    8.03
  -4  -2  -9  111.54    6.69
   4   2  -9  121.99    8.89
  -3  -2  -9  544.84   18.45
   3  -2   9  510.84   19.78
   3   2  -9  504.53   20.89
   3  -2   9  524.19   18.45
  -3  -2  -9  530.18   20.39
  -3   2   9  488.18   19.09
   3   2  -9  493.25   20.48
  -2   2   9  380.98   15.20
  -2   2   9  391.20   15.11
   2  -2   9  359.44   14.20
   2   2  -9  396.22   16.12
   2   2  -9  375.91   16.18
  -2  -2  -9  341.83   14.89
  -2  -2  -9  343.09   13.31
   2  -2   9  349.44   15.01
   2  -2   9  358.78   14.86
  -1   2   9 1988.01   62.13
  -1  -2  -9 1995.75   62.49
  -1  -2  -9 1932.71   60.35
   1   2  -9 2167.89   64.05
   1  -2   9 1884.47   60.39
  -1  -2  -9 2033.48   62.35
   1  -2   9 1882.58   61.38
  -1   2   9 2010.10   60.42
   0   2  -9   73.55    3.18
   0  -2  -9   74.90    4.96
   0  -2  -9   76.28    5.97
   0  -2   9   73.60    5.79
   0   2  -9   73.52    6.02
   0  -2  -9   76.95    5.29
   0   2  -9   65.01    5.57
   0   2   9   78.87    5.75
   0  -2   9   66.27    5.62
   0   2   9   70.46    5.52
   1  -2  -9 2057.37   64.11
  -1  -2   9 2026.32   61.29
  -1  -2   9 2086.39   60.90
  -1   2  -9 1991.80   64.71
   1   2   9 1912.15   62.91
   1  -2  -9 2148.85   63.32
   1  -2  -9 2047.76   62.66
  -1  -2   9 1990.35   63.32
   1   2   9 1963.68   61.26
   2  -2  -9  400.39   15.58
  -2  -2   9  364.12   14.02
  -2  -2   9  394.05   15.91
  -2   2  -9  347.36   15.94
  -2  -2   9  391.04   14.84
   2   2   9  365.90   14.85
   2  -2  -9  423.59   16.80
   2   2   9  357.71   15.08
   2  -2  -9  407.69   14.99
  -3  -2   9  540.53   20.75
   3   2   9  563.31   19.61
   3   2   9  563.43   20.10
  -3  -2   9  518.38   19.08
  -3   2  -9  527.69   21.26
  -3  -2   9  518.60   19.48
   3  -2  -9  564.67   19.83
   3  -2  -9  514.60   21.14
   3  -2  -9  524.10   20.75
   4   2   9  114.44    7.22
   4  -2  -9  126.01    8.63
  -4  -2   9  127.02    7.76
  -4   2  -9  126.58    8.70
   4   2   9  106.01    6.98
  -4  -2   9  122.13    6.96
   4  -2  -9  126.27    7.40
   4  -2  -9  112.95    8.34
  -5   2  -9   92.22    7.59
   5  -2  -9   89.94    6.73
  -5  -2   9   83.79    5.85
   5  -2  -9   94.18    7.83
   5   2   9   92.54    6.59
  -5  -2   9   76.92    6.81
   5   2   9   83.05    6.20
  -6  -2   9  350.44   16.60
   6   2   9  348.39   14.80
   6  -2  -9  339.44   16.51
  -6   2  -9  314.91   16.45
   7   2   9  181.70   10.07
  -7  -2   9  163.53   11.68
  -7   2  -9  173.04   11.67
   7  -2  -9  174.53   11.40
   8  -2  -9   16.81    5.65
  -8   2  -9   15.76    5.11
  -8  -2   9   10.11    5.26
   9   2   9   12.82    4.08
   9  -2  -9   13.65    5.90
  -9  -2   9   15.74    6.50
  -9   2  -9    8.56    5.46
   9   2   9   26.41    6.71
  10   2   9   -0.50    4.62
  10   2   9   -0.46    4.08
  10  -2  -9    4.21    5.55
 -10  -2   9    2.55    6.66
   9   3  -9   86.69   10.77
   9   3  -9   98.50   10.90
   9  -3   9   94.21    5.91
  -9   3   9   82.26   10.42
   8   3  -9   10.09    5.27
  -8   3   9    5.72    4.53
   8  -3   9   15.89    3.06
   8   3  -9   20.23    5.84
  -8  -3  -9   19.81    5.50
   8  -3   9   18.37    5.54
   7  -3   9   13.06    2.87
   7   3  -9    6.61    4.65
   7   3  -9    6.04    4.95
   7  -3   9    6.43    4.22
  -7   3   9    9.55    4.31
  -7  -3  -9    7.57    4.06
   6  -3   9  239.28   10.20
   6   3  -9  285.73   14.90
   6   3  -9  285.47   15.22
   6  -3   9  237.75   12.96
  -6  -3  -9  237.55   13.96
  -6  -3  -9  239.47   12.62
  -6   3   9  255.10   12.74
  -5  -3  -9  180.37   11.13
   5  -3   9  180.20    8.15
  -5  -3  -9  193.45    9.94
   5  -3   9  188.09   10.70
   5   3  -9  178.01   11.48
  -5   3   9  163.08    9.94
   5   3  -9  156.70   10.94
   4   3  -9   42.50    5.75
  -4  -3  -9   31.24    4.13
   4   3  -9   44.73    5.58
  -4   3   9   41.78    5.12
   4  -3   9   38.08    5.34
  -4  -3  -9   43.33    5.31
   4  -3   9   41.12    3.95
   3  -3   9   96.99    6.17
  -3  -3  -9  104.30    6.42
  -3   3   9  109.39    7.31
   3  -3   9   99.85    7.46
   3   3  -9   91.68    7.66
  -3  -3  -9  101.56    7.20
   3   3  -9   93.95    7.55
   2  -3   9   92.61    6.16
   2   3  -9   95.13    7.46
  -2  -3  -9  105.59    6.82
  -2  -3  -9  102.74    6.07
   2  -3   9  100.21    7.08
  -2   3   9  112.59    7.09
   2   3  -9   93.18    7.33
  -2   3   9   99.81    6.87
  -1  -3  -9  309.78   13.66
  -1  -3  -9  323.23   12.36
   1  -3   9  285.54   13.13
   1   3  -9  285.32   13.73
  -1   3   9  291.01   12.99
   1  -3   9  317.42   13.13
  -1   3   9  314.23   13.33
   1   3  -9  283.46   13.84
  -1  -3  -9  318.60   12.89
   0  -3   9  818.37   28.22
   0   3  -9  804.03   28.32
   0   3  -9  804.33   29.20
   0  -3  -9  822.97   27.40
   0  -3   9  762.77   27.35
   0  -3   9  807.74   24.63
   0   3   9  801.34   27.35
   0  -3  -9  835.74   27.42
   0   3   9  806.81   28.10
   0  -3  -9  826.67   28.90
   1  -3  -9  302.41   12.72
  -1  -3   9  291.67   10.78
   1  -3  -9  292.01   11.81
  -1   3  -9  295.59   13.67
   1   3   9  307.05   13.17
   1  -3  -9  293.95   13.58
  -1  -3   9  295.84   12.70
   1   3   9  297.41   12.56
  -1  -3   9  291.96   13.18
   2   3   9  103.77    6.96
   2   3   9  109.54    6.80
  -2   3  -9   97.52    7.29
  -2  -3   9   99.66    6.35
   2  -3  -9  100.07    7.29
   2  -3  -9   96.13    6.81
  -2  -3   9  107.61    7.49
  -2  -3   9   97.53    5.79
   2  -3  -9  106.93    6.02
  -3   3  -9   97.94    7.54
   3  -3  -9  112.64    6.31
  -3  -3   9  106.79    6.59
   3  -3  -9  114.04    7.90
  -3  -3   9  113.95    6.62
   3   3   9   98.82    6.67
   3  -3  -9   99.36    7.78
  -3  -3   9  106.97    7.56
   3   3   9   93.04    6.77
   4  -3  -9   44.92    5.52
  -4   3  -9   39.03    5.40
   4  -3  -9   42.90    5.72
  -4  -3   9   42.59    4.47
   4   3   9   41.24    4.74
   4  -3  -9   47.06    4.50
  -4  -3   9   46.27    5.08
   4   3   9   44.10    5.03
  -5   3  -9  165.61   10.77
  -5  -3   9  160.53   10.19
   5   3   9  186.65    9.82
   5  -3  -9  170.52   11.22
   5  -3  -9  177.38   10.87
   5   3   9  188.05    9.41
   6   3   9  230.44   12.23
   6  -3  -9  257.58   13.69
  -6   3  -9  247.29   13.78
   6  -3  -9  276.02   15.16
  -6  -3   9  258.73   13.84
   7  -3  -9    9.24    4.26
  -7  -3   9   13.25    5.09
  -7   3  -9    9.97    4.85
   8   3   9   17.29    4.54
  -8   3  -9    6.04    4.91
   8  -3  -9   13.20    4.93
   8   3   9    9.71    5.16
  -8  -3   9    5.70    5.35
  -9  -3   9   94.74   11.21
   9  -3  -9   94.13    9.62
  -9   3  -9   81.59    9.87
   9   3   9   82.68    9.97
   9   3   9   84.30    8.02
   9   4  -9   26.79    8.47
   9  -4   9   19.13    3.41
  -9  -4  -9   23.89    6.88
   9   4  -9   21.05    6.72
   8  -4   9   25.26    5.75
   8   4  -9   19.12    7.05
  -8   4   9   22.46    6.03
   8   4  -9   29.93    6.95
   8  -4   9   24.02    3.38
  -8  -4  -9    7.18    4.85
   7   4  -9  121.60   10.89
   7   4  -9  126.08   10.41
  -7   4   9  115.53    9.11
  -7  -4  -9  124.59    9.40
   7  -4   9  125.42    9.79
   7  -4   9  134.48    6.51
   6   4  -9  360.86   19.23
   6  -4   9  427.79   18.62
  -6   4   9  384.85   17.55
   6   4  -9  387.11   19.38
   6  -4   9  410.24   14.65
  -6  -4  -9  408.58   17.68
  -5  -4  -9  400.83   17.02
  -5   4   9  411.84   17.48
  -5  -4  -9  395.68   18.31
   5  -4   9  400.95   14.98
   5   4  -9  399.24   19.03
   5   4  -9  414.71   19.60
   5  -4   9  400.82   17.90
  -4  -4  -9  115.58    8.47
  -4   4   9  125.28    8.35
   4   4  -9  131.40    9.09
   4   4  -9  114.87    8.95
   4  -4   9  110.45    6.60
   4  -4   9  125.67    8.76
  -4  -4  -9  110.33    7.39
  -3   4   9   91.51    7.25
   3   4  -9   94.89    7.88
   3  -4   9  110.48    6.63
  -3  -4  -9  106.22    6.91
   3   4  -9   89.20    8.20
   3  -4   9  111.24    8.03
  -3  -4  -9  108.98    7.48
   2  -4   9   35.55    5.06
  -2   4   9   47.21    5.13
   2   4  -9   47.14    5.60
   2  -4   9   46.62    4.73
   2   4  -9   51.89    6.35
  -2  -4  -9   48.08    4.79
  -2  -4  -9   48.70    4.97
  -1  -4  -9  200.99   11.17
  -1  -4  -9  197.06    9.92
   1  -4   9  209.84   10.50
  -1   4   9  229.56   10.98
  -1  -4  -9  205.17    9.79
   1   4  -9  228.18   11.60
   1   4  -9  213.32   11.25
  -1   4   9  220.88   10.67
   1  -4   9  213.47   10.88
   0   4  -9  184.32   10.41
   0   4   9  180.27    9.41
   0  -4  -9  179.37    8.46
   0  -4  -9  180.60    9.26
   0  -4   9  180.45    9.82
   0  -4   9  201.71    9.97
   0  -4   9  179.87    6.98
   0   4   9  180.46    9.63
   0  -4  -9  188.17   10.38
  -1   4  -9  216.95   11.71
  -1  -4   9  234.18   11.72
   1  -4  -9  216.65   10.88
  -1  -4   9  249.03   11.14
  -1  -4   9  241.36    9.24
   1  -4  -9  236.60    9.66
   1   4   9  213.65   11.03
   1  -4  -9  231.31   11.92
   1   4   9  218.64   10.70
   2  -4  -9   50.65    5.51
  -2  -4   9   52.67    4.95
   2   4   9   40.65    4.63
   2  -4  -9   49.92    3.83
  -2  -4   9   48.82    5.74
  -2   4  -9   53.46    5.75
   2  -4  -9   44.22    5.45
   2   4   9   36.93    4.67
  -2  -4   9   54.13    4.42
   3   4   9  104.71    7.42
  -3   4  -9   96.54    7.72
   3   4   9  113.02    6.89
  -3  -4   9   92.70    6.55
  -3  -4   9   93.07    6.30
   3  -4  -9   95.56    7.56
  -3  -4   9   94.99    7.90
   3  -4  -9  109.34    8.00
  -4  -4   9  114.80    7.67
   4  -4  -9  122.95    8.75
   4  -4  -9  137.83    9.35
   4   4   9  118.60    7.14
  -4  -4   9  120.13    6.88
  -4   4  -9  100.54    8.14
   4   4   9  106.85    7.70
  -5   4  -9  419.06   18.58
   5   4   9  351.89   16.67
   5   4   9  403.11   15.69
   5  -4  -9  404.96   19.04
  -5  -4   9  419.58   17.96
   5  -4  -9  404.72   18.32
   6  -4  -9  387.77   19.56
  -6   4  -9  395.88   18.66
   6  -4  -9  401.46   18.46
  -6  -4   9  385.67   18.36
   7   4   9  144.48    9.52
   7   4   9  128.89   10.51
  -7   4  -9  125.30   10.07
  -7  -4   9  129.63   10.53
   7  -4  -9  126.00   11.44
   7  -4  -9  139.42   10.12
  -8   4  -9   31.05    6.39
  -8  -4   9   23.35    6.78
   8  -4  -9   21.27    6.86
   8   4   9   18.95    4.70
   8   4   9   13.37    4.95
   8  -4  -9   22.23    6.10
   9  -4  -9   19.96    7.21
   9   4   9   12.76    5.67
  -9  -4   9   21.87    6.70
   9  -4  -9   26.33    6.98
   9   4   9   22.24    5.26
  -9   4  -9   11.15    5.79
   9  -5   9   13.89    3.09
   9   5  -9   15.95    6.43
  -9  -5  -9   10.05    6.34
   9   5  -9   23.41    7.94
  -8   5   9   -2.53    4.66
   8  -5   9    6.47    5.19
   8  -5   9    2.86    2.27
   8   5  -9    3.86    5.18
  -8  -5  -9    2.23    4.23
   7   5  -9   30.53    7.44
   7  -5   9   42.94    4.18
   7   5  -9   31.07    6.49
  -7  -5  -9   40.46    6.40
   7  -5   9   49.03    7.12
  -7   5   9   26.44    5.91
   6  -5   9  248.50   14.02
   6   5  -9  267.29   16.04
   6  -5   9  263.76   10.92
  -6   5   9  255.17   13.89
   6   5  -9  243.94   14.83
  -6  -5  -9  285.46   14.08
   5  -5   9    0.41    3.80
  -5  -5  -9    1.65    2.90
   5  -5   9   -1.59    2.34
  -5   5   9    3.99    3.66
   5   5  -9    5.82    5.05
   5   5  -9   -2.92    3.11
   4   5  -9  650.65   26.18
  -4  -5  -9  638.67   24.20
  -4   5   9  662.37   24.62
   4  -5   9  622.58   22.50
   4  -5   9  622.47   24.91
   4   5  -9  610.57   26.16
  -4  -5  -9  644.41   24.86
   3   5  -9   27.04    5.51
  -3  -5  -9   38.97    4.99
   3   5  -9   28.19    5.09
  -3   5   9   45.58    5.66
  -3  -5  -9   32.08    4.45
   3  -5   9   32.72    4.23
   3  -5   9   28.35    4.88
   2   5  -9  632.79   25.21
  -2  -5  -9  653.85   23.42
   2   5  -9  629.26   25.31
  -2   5   9  622.82   23.70
   2  -5   9  637.09   23.35
   2  -5   9  632.36   24.13
  -2  -5  -9  652.96   23.61
  -1   5   9  103.99    7.28
   1  -5   9  111.65    7.54
   1   5  -9  101.81    8.15
  -1  -5  -9  115.10    7.43
  -1  -5  -9  115.66    8.47
  -1   5   9  101.49    7.45
  -1  -5  -9  132.86    7.08
   1  -5   9  108.18    7.80
   0  -5  -9  556.36   22.64
   0  -5  -9  573.82   21.77
   0  -5   9  580.69   22.24
   0  -5   9  580.50   21.66
   0  -5  -9  564.74   19.99
   0   5   9  569.83   21.90
   0  -5   9  600.69   19.07
   0   5   9  563.10   21.36
   0   5  -9  573.29   22.86
   1  -5  -9  112.59    7.82
   1   5   9  126.45    8.14
   1  -5  -9  108.34    8.32
  -1  -5   9  124.48    8.56
   1  -5  -9  146.78    6.37
  -1   5  -9  100.86    7.81
  -1  -5   9  122.74    7.76
   1   5   9  117.54    7.60
  -1  -5   9  112.85    6.19
   2   5   9  620.38   23.57
   2  -5  -9  613.16   24.01
  -2  -5   9  663.03   22.20
   2   5   9  605.37   22.25
   2  -5  -9  622.74   24.45
  -2  -5   9  608.27   22.19
  -2   5  -9  612.79   24.24
  -3  -5   9   25.12    4.79
   3  -5  -9   42.80    5.71
  -3   5  -9   31.52    5.06
  -3  -5   9   28.49    4.02
   3   5   9   30.54    4.36
  -3  -5   9   34.73    4.30
   3   5   9   34.42    5.04
   3  -5  -9   37.38    5.14
   4  -5  -9  653.76   26.57
   4  -5  -9  669.97   26.20
  -4  -5   9  676.98   22.92
   4   5   9  623.55   25.18
  -4  -5   9  696.97   25.17
   4   5   9  688.85   23.68
  -4   5  -9  651.26   26.17
  -5  -5   9    0.75    3.52
   5  -5  -9    9.32    4.68
   5  -5  -9    2.30    3.75
  -5   5  -9    8.46    3.81
  -6  -5   9  261.87   14.46
   6   5   9  285.32   14.17
   6  -5  -9  245.13   15.37
   6   5   9  284.35   15.05
  -6   5  -9  273.50   14.84
   6  -5  -9  251.40   14.21
  -7  -5   9   31.29    6.61
  -7   5  -9   44.08    6.79
   7   5   9   52.03    6.56
   7  -5  -9   51.24    6.99
   7  -5  -9   35.42    7.63
   7   5   9   39.84    6.63
  -8  -5   9    0.07    4.81
   8  -5  -9   -0.56    5.11
   8  -5  -9   -6.10    4.04
   8   5   9   -4.00    4.03
  -8   5  -9   -4.31    4.26
   8   5   9   -2.05    4.42
  -9  -5   9   21.53    7.03
   9  -5  -9   18.23    5.81
   9  -5  -9   13.41    7.01
   9   5   9    9.30    5.20
   9   5   9    2.41    4.69
  -9   5  -9   11.60    6.42
   9   6  -9   13.42    7.85
  -9  -6  -9   16.41    6.62
   9  -6   9   30.43    7.32
   9   6  -9   22.95    7.96
   9  -6   9   35.77    3.91
   8  -6   9   72.46    5.12
   8   6  -9   68.04   10.66
   8  -6   9   69.50    9.21
  -8   6   9   83.15    9.14
  -8  -6  -9   68.44    8.68
   8   6  -9   72.83   10.06
   7  -6   9   94.06    6.06
  -7   6   9   89.65    9.02
   7   6  -9  103.30   11.09
   7   6  -9   96.00   10.42
  -7  -6  -9   99.52    9.10
   7  -6   9  101.18   10.00
  -6  -6  -9  119.02    9.53
   6  -6   9  113.22    6.89
   6   6  -9  121.58   10.62
   6   6  -9  134.91   11.28
  -6   6   9  109.01    9.31
   6  -6   9  123.46   10.21
   5   6  -9    8.93    5.35
   5  -6   9   14.40    5.19
  -5   6   9   20.94    4.81
  -5  -6  -9    6.01    3.64
   5  -6   9   10.30    3.28
   5   6  -9   -1.79    3.26
[truncated: 216,370 more chars]
