# Supplementary material for: Practical aspects of teaching a graduate-level small-mol­ecule chemical crystallography course
Source: Acta Crystallogr E Crystallogr Commun. 2026 Jan 1;82(Pt 1):107–20. doi: 10.1107/S2056989025010527 (PMC12810306; doi:10.1107/S2056989025010527)
Supplement: Supplementary file 1 [file e-82-00107-sup2.zip › Berry_Guzei_Structures/Vitamin C/VitaminC.hkl]

   1   0   0   28.89    0.70
   1   0   0   28.86    0.56
  -1   0   0   29.15    0.71
  -1   0   0   28.91    0.75
   2   0   0    0.20    0.03
   2   0   0    0.18    0.02
  -2   0   0    0.17    0.02
  -2   0   0    0.16    0.03
  -2   0   0    0.19    0.01
  -2   0   0    0.15    0.02
   3   0   0    0.01    0.02
   3   0   0    0.02    0.02
   3   0   0    0.00    0.01
   3   0   0    0.02    0.01
  -3   0   0    0.01    0.01
  -3   0   0   -0.01    0.01
   4   0   0  142.08    3.08
   4   0   0  148.62    3.56
  -4   0   0  144.74    2.84
   4   0   0  150.92    3.61
   4   0   0  152.63    3.47
  -4   0   0  149.58    3.25
   5   0   0   12.79    0.38
   5   0   0   12.19    0.24
  -5   0   0   12.54    0.33
   5   0   0   12.64    0.30
   5   0   0   12.48    0.31
   5   0   0   12.36    0.27
   5   0   0   13.23    0.36
   6   0   0    0.41    0.03
   6   0   0    0.40    0.03
   6   0   0    0.35    0.04
   6   0   0    0.40    0.04
   6   0   0    0.37    0.03
   6   0   0    0.40    0.03
   7   0   0    4.49    0.11
   7   0   0    4.56    0.10
   7   0   0    4.57    0.09
   7   0   0    4.67    0.10
   0  -1   0    0.37    0.03
   0  -1   0    0.42    0.04
   0  -1   0    0.51    0.04
   0   1   0    0.56    0.04
   1  -1   0  193.86    3.90
  -1  -1   0  209.96    4.51
   1  -1   0  210.92    4.24
  -1  -1   0  218.18    5.03
  -1  -1   0  207.98    5.25
   1  -1   0  194.42    4.88
  -1  -1   0  201.85    3.90
   1  -1   0  210.18    4.94
   1  -1   0  205.85    5.03
   1  -1   0  205.95    5.29
  -1   1   0  202.66    4.27
   1   1   0  186.37    4.63
  -2  -1   0    1.37    0.04
  -2  -1   0    1.33    0.06
   2  -1   0    1.51    0.07
  -2  -1   0    1.36    0.05
   2  -1   0    1.35    0.05
   2  -1   0    1.20    0.06
   2  -1   0    1.42    0.06
  -2  -1   0    1.31    0.06
   2  -1   0    1.32    0.05
  -2   1   0    1.33    0.05
   2   1   0    1.45    0.07
   3  -1   0  183.81    4.37
   3  -1   0  183.81    4.26
  -3  -1   0  186.88    4.66
  -3  -1   0  184.24    3.48
  -3  -1   0  188.74    4.01
   3  -1   0  174.07    4.44
   3  -1   0  186.23    3.80
   3  -1   0  177.88    3.48
  -3  -1   0  186.01    4.46
   3   1   0  177.79    4.32
   3   1   0  174.06    4.25
  -3   1   0  182.98    3.90
   4  -1   0   80.91    1.98
  -4  -1   0   81.53    1.78
   4  -1   0   79.43    1.69
   4  -1   0   78.96    1.97
  -4  -1   0   79.78    1.57
   4  -1   0   81.37    1.92
   4  -1   0   80.50    1.70
   4   1   0   77.32    1.93
   4   1   0   80.94    1.93
  -4   1   0   78.27    1.74
   4   1   0   77.93    1.65
  -4   1   0   79.76    1.54
   4   1   0   76.55    1.64
   5  -1   0    5.51    0.16
   5  -1   0    5.48    0.18
   5  -1   0    5.12    0.12
   5  -1   0    5.11    0.14
   5  -1   0    5.36    0.12
   5  -1   0    5.14    0.20
   5   1   0    5.32    0.15
   5   1   0    5.13    0.11
   5   1   0    5.23    0.18
   5   1   0    5.00    0.12
   5   1   0    5.39    0.14
   5   1   0    5.24    0.15
  -6  -1   0    2.30    0.10
   6  -1   0    2.42    0.08
   6  -1   0    2.32    0.06
   6  -1   0    2.37    0.10
   6  -1   0    2.34    0.09
   6  -1   0    2.35    0.07
   6   1   0    2.52    0.06
   6   1   0    2.44    0.07
   6   1   0    2.32    0.09
   6   1   0    2.41    0.08
   6   1   0    2.41    0.07
   6   1   0    2.46    0.09
   7  -1   0   12.70    0.24
   7  -1   0   13.02    0.24
   7  -1   0   12.94    0.27
   7   1   0   12.17    0.26
   7   1   0   12.33    0.22
   7   1   0   12.41    0.23
   0  -2   0  265.95    7.08
   0  -2   0  345.26    7.53
   0  -2   0  274.30    7.24
   0   2   0 1000.00   21.80
   1  -2   0   17.24    0.45
   1  -2   0   16.49    0.38
  -1  -2   0   17.44    0.35
  -1  -2   0   16.86    0.44
   1  -2   0   17.43    0.43
   1  -2   0   16.58    0.42
  -1  -2   0   16.99    0.39
  -1  -2   0   17.14    0.43
  -1  -2   0   16.93    0.47
   1  -2   0   16.70    0.35
  -1  -2   0   16.89    0.36
   1  -2   0   17.15    0.44
   1  -2   0   17.16    0.44
   1  -2   0   16.55    0.39
  -1  -2   0   17.08    0.45
  -1   2   0   17.13    0.40
   2  -2   0    6.49    0.16
  -2  -2   0    6.70    0.16
  -2  -2   0    6.55    0.20
   2  -2   0    6.56    0.17
   2  -2   0    6.34    0.19
  -2  -2   0    6.57    0.21
   2  -2   0    6.17    0.18
  -2  -2   0    6.62    0.17
  -2  -2   0    6.23    0.18
   2  -2   0    6.47    0.19
   2  -2   0    6.37    0.20
  -2   2   0    6.50    0.17
  -2   2   0    6.18    0.16
   2   2   0    6.63    0.21
  -3  -2   0    2.93    0.10
  -3  -2   0    2.69    0.12
   3  -2   0    2.86    0.12
  -3  -2   0    2.78    0.10
   3  -2   0    2.70    0.09
   3  -2   0    2.70    0.09
   3  -2   0    2.76    0.12
   3  -2   0    2.73    0.11
   3  -2   0    2.73    0.10
   3  -2   0    2.74    0.10
  -3  -2   0    2.67    0.11
  -3   2   0    2.84    0.10
  -3   2   0    2.76    0.09
   3   2   0    3.18    0.09
   3   2   0    2.75    0.13
   4  -2   0   58.28    1.27
   4  -2   0   59.74    1.46
   4  -2   0   57.57    1.17
   4  -2   0   59.17    1.25
  -4  -2   0   59.16    1.46
   4  -2   0   59.35    1.47
   4  -2   0   59.49    1.44
  -4  -2   0   57.28    1.18
  -4  -2   0   58.45    1.32
  -4   2   0   56.10    1.29
   4   2   0   59.16    1.21
   4   2   0   55.85    1.44
   4   2   0   56.88    1.22
  -5  -2   0   28.87    0.74
   5  -2   0   28.39    0.50
   5  -2   0   28.18    0.56
   5  -2   0   29.14    0.74
   5  -2   0   28.63    0.64
   5  -2   0   27.30    0.75
   5  -2   0   27.37    0.52
   5   2   0   28.76    0.64
   5   2   0   28.24    0.51
   5   2   0   27.96    0.52
   5   2   0   29.34    0.63
   5   2   0   28.17    0.56
  -6  -2   0    3.24    0.13
   6  -2   0    3.20    0.08
   6  -2   0    3.17    0.08
   6  -2   0    3.18    0.11
   6  -2   0    3.06    0.12
   6  -2   0    3.17    0.09
   6   2   0    3.17    0.11
  -6   2   0    3.19    0.12
   6   2   0    3.12    0.10
   6   2   0    3.22    0.09
   6   2   0    3.17    0.08
   6   2   0    3.34    0.09
   7  -2   0    2.94    0.08
   7  -2   0    3.01    0.07
   7  -2   0    2.99    0.07
   7   2   0    3.11    0.07
   7   2   0    3.14    0.08
   0  -3   0   -0.20    0.02
   0  -3   0   -0.22    0.02
   0  -3   0   -0.20    0.02
   0  -3   0   -0.21    0.03
   0  -3   0   -0.26    0.02
   0  -3   0   -0.17    0.02
   0  -3   0   -0.24    0.02
  -1  -3   0   46.27    0.91
   1  -3   0   47.21    1.14
  -1  -3   0   45.53    1.21
  -1  -3   0   47.07    1.13
  -1  -3   0   44.73    1.01
  -1  -3   0   45.72    1.14
   1  -3   0   46.99    1.14
  -1  -3   0   45.37    1.03
   1  -3   0   42.91    1.13
   1  -3   0   46.80    1.20
  -1  -3   0   43.72    1.13
   1  -3   0   46.17    1.13
   1  -3   0   44.83    1.00
  -1  -3   0   46.94    1.16
   1  -3   0   46.54    0.98
   1  -3   0   45.31    1.09
   1  -3   0   45.49    0.90
  -1   3   0   47.37    1.05
  -1   3   0   47.70    1.07
  -2  -3   0    0.44    0.04
  -2  -3   0    0.41    0.03
   2  -3   0    0.41    0.04
   2  -3   0    0.39    0.03
   2  -3   0    0.47    0.04
  -2  -3   0    0.44    0.05
  -2  -3   0    0.43    0.04
  -2  -3   0    0.39    0.03
   2  -3   0    0.53    0.05
  -2  -3   0    0.38    0.05
   2  -3   0    0.49    0.05
   2  -3   0    0.47    0.05
  -2  -3   0    0.44    0.05
   2  -3   0    0.43    0.03
  -2   3   0    0.41    0.03
  -2   3   0    0.42    0.03
   2   3   0    0.41    0.03
  -3  -3   0   52.08    1.41
  -3  -3   0   52.41    1.34
   3  -3   0   52.93    1.15
  -3  -3   0   51.90    1.19
   3  -3   0   53.97    1.29
  -3  -3   0   52.21    1.35
   3  -3   0   52.28    1.12
   3  -3   0   52.01    1.32
   3  -3   0   53.04    1.33
   3  -3   0   53.42    1.31
  -3  -3   0   53.02    1.32
  -3  -3   0   53.05    1.06
   3  -3   0   53.60    1.05
  -3   3   0   51.48    1.18
   3   3   0   50.27    1.11
  -3   3   0   53.44    1.16
   3   3   0   52.64    1.10
   4  -3   0   40.45    0.75
   4  -3   0   42.45    1.05
  -4  -3   0   43.04    1.06
   4  -3   0   39.64    0.80
  -4  -3   0   40.29    0.96
   4  -3   0   42.76    1.06
   4  -3   0   42.73    0.91
  -4   3   0   42.23    0.95
   4   3   0   41.57    0.75
   4   3   0   42.49    0.91
   4   3   0   43.32    0.90
  -4   3   0   40.91    0.97
   4   3   0   41.26    0.81
   4   3   0   40.42    0.73
   5  -3   0   22.20    0.42
   5  -3   0   22.87    0.60
  -5  -3   0   23.20    0.61
   5  -3   0   22.69    0.40
   5  -3   0   22.37    0.52
   5  -3   0   22.01    0.46
   5   3   0   22.87    0.52
   5   3   0   22.37    0.42
  -5   3   0   22.92    0.55
   5   3   0   22.70    0.46
   5   3   0   22.88    0.51
   5   3   0   22.67    0.42
   6  -3   0    0.49    0.04
   6  -3   0    0.51    0.03
   6  -3   0    0.52    0.03
   6  -3   0    0.52    0.03
   6   3   0    0.55    0.03
   6   3   0    0.49    0.03
   6   3   0    0.54    0.04
   6   3   0    0.53    0.04
   6   3   0    0.51    0.02
   7  -3   0    7.67    0.14
   7  -3   0    7.82    0.14
   7  -3   0    7.80    0.16
   7   3   0    7.99    0.15
   7   3   0    7.84    0.16
   0  -4   0  317.19    7.91
   0  -4   0  304.60    6.69
   0  -4   0  299.03    6.42
   0  -4   0  323.62    7.47
   0  -4   0  317.66    7.57
   0  -4   0  306.30    7.39
   1  -4   0    6.69    0.17
  -1  -4   0    6.86    0.22
  -1  -4   0    6.86    0.23
   1  -4   0    6.54    0.23
  -1  -4   0    6.62    0.24
  -1  -4   0    6.59    0.20
  -1  -4   0    6.80    0.24
   1  -4   0    6.71    0.19
   1  -4   0    6.62    0.17
  -1  -4   0    6.60    0.17
  -1  -4   0    7.06    0.19
  -1   4   0    6.86    0.18
   2  -4   0   16.44    0.37
   2  -4   0   15.96    0.46
  -2  -4   0   16.38    0.40
  -2  -4   0   15.36    0.47
   2  -4   0   15.85    0.40
  -2  -4   0   16.00    0.50
  -2  -4   0   16.85    0.41
  -2  -4   0   15.96    0.48
   2   4   0   16.16    0.37
   2   4   0   16.08    0.38
  -2   4   0   16.80    0.39
   3  -4   0    2.30    0.12
   3  -4   0    2.53    0.13
   3  -4   0    2.48    0.08
  -3  -4   0    2.53    0.11
   3  -4   0    2.40    0.09
  -3  -4   0    2.20    0.13
  -3  -4   0    2.37    0.10
   3  -4   0    2.38    0.07
   3  -4   0    2.40    0.05
  -3   4   0    2.54    0.09
   3   4   0    2.49    0.09
   3   4   0    2.58    0.09
   3   4   0    2.44    0.08
   3   4   0    2.46    0.07
   3   4   0    2.36    0.06
   4  -4   0   16.75    0.39
   4  -4   0   16.28    0.48
  -4  -4   0   16.24    0.42
   4  -4   0   15.99    0.34
   4   4   0   16.26    0.28
   4   4   0   16.88    0.38
   4   4   0   16.27    0.38
   4   4   0   16.40    0.31
  -4   4   0   15.91    0.30
   4   4   0   15.97    0.34
  -4   4   0   16.12    0.40
   4   4   0   16.69    0.31
   5  -4   0   22.62    0.43
   5  -4   0   22.65    0.46
   5  -4   0   23.03    0.40
   5  -4   0   22.95    0.52
  -5  -4   0   22.46    0.56
  -5   4   0   22.24    0.54
   5   4   0   22.35    0.51
  -5   4   0   23.35    0.40
   5   4   0   22.68    0.46
   5   4   0   22.68    0.51
   5   4   0   23.42    0.42
   5   4   0   22.83    0.42
   6  -4   0   10.33    0.22
   6  -4   0   10.30    0.20
   6  -4   0   10.34    0.19
   6   4   0   10.40    0.22
   6   4   0   10.31    0.19
   6   4   0    9.79    0.24
   6   4   0   10.60    0.20
   0  -5   0    0.05    0.02
   0  -5   0    0.02    0.03
   0  -5   0    0.02    0.02
   0  -5   0    0.01    0.02
   0   5   0    0.02    0.01
   1  -5   0   60.14    1.15
   1  -5   0   59.44    1.54
  -1  -5   0   62.38    1.29
   1  -5   0   58.92    1.01
  -1  -5   0   60.30    1.56
  -1  -5   0   62.36    1.35
  -1  -5   0   60.09    1.15
   1  -5   0   61.32    1.29
   1   5   0   62.77    0.97
   1   5   0   62.39    1.03
  -1   5   0   62.18    1.04
  -1   5   0   62.47    1.04
   2  -5   0    0.15    0.04
   2  -5   0    0.15    0.03
  -2  -5   0    0.15    0.03
   2  -5   0    0.16    0.02
   2  -5   0    0.17    0.03
  -2  -5   0    0.18    0.03
  -2   5   0    0.15    0.02
   2   5   0    0.14    0.02
   2   5   0    0.21    0.03
  -3  -5   0   25.13    0.61
   3  -5   0   25.10    0.51
  -3  -5   0   25.85    0.58
   3  -5   0   25.73    0.57
   3   5   0   26.35    0.58
   3   5   0   25.97    0.52
  -3   5   0   26.20    0.45
   3   5   0   25.43    0.42
   3   5   0   25.57    0.49
  -3   5   0   26.02    0.60
  -4  -5   0   20.61    0.52
   4  -5   0   22.29    0.43
   4  -5   0   21.03    0.48
  -4  -5   0   20.37    0.48
   4   5   0   21.38    0.40
  -4   5   0   20.34    0.49
   4   5   0   21.15    0.35
  -4   5   0   21.17    0.37
   4   5   0   21.10    0.39
   4   5   0   20.71    0.43
   4   5   0   21.72    0.48
   5  -5   0    6.14    0.14
  -5   5   0    6.07    0.12
   5   5   0    5.97    0.16
   5   5   0    6.09    0.11
   5   5   0    5.76    0.14
   5   5   0    5.98    0.12
   5   5   0    6.09    0.13
   0  -6   0  208.35    4.43
   0  -6   0  213.31    3.94
   0  -6   0  220.06    3.50
   0   6   0  229.88    3.74
  -1  -6   0    3.55    0.11
   1  -6   0    3.58    0.08
   1  -6   0    3.29    0.10
  -1  -6   0    3.46    0.10
   1  -6   0    3.35    0.11
  -1   6   0    3.42    0.08
   1   6   0    3.47    0.08
  -1   6   0    3.54    0.08
   2  -6   0    2.49    0.08
   2  -6   0    2.40    0.06
   2  -6   0    2.39    0.09
  -2  -6   0    2.44    0.10
  -2  -6   0    2.40    0.09
  -2  -6   0    2.44    0.08
  -2   6   0    2.48    0.07
  -2   6   0    2.54    0.07
   2   6   0    2.44    0.06
   3  -6   0    1.09    0.05
   3  -6   0    0.98    0.05
  -3  -6   0    0.91    0.04
   3   6   0    1.00    0.04
  -3   6   0    1.03    0.04
   3   6   0    1.04    0.04
  -3   6   0    0.98    0.04
  -4  -6   0   12.88    0.26
   4  -6   0   12.27    0.26
   4   6   0   12.73    0.22
  -4   6   0   12.85    0.23
  -4   6   0   12.75    0.23
   4   6   0   12.80    0.24
   0  -7   0    0.01    0.01
   0  -7   0    0.01    0.01
  -1  -7   0    7.50    0.15
   1  -7   0    7.67    0.17
   1  -7   0    7.24    0.13
  -1  -7   0    7.44    0.17
  -2  -7   0    0.14    0.02
  -2  -7   0    0.14    0.02
   2  -7   0    0.16    0.02
   2   7   0    0.13    0.01
  -2   7   0    0.13    0.01
  -2   7   0    0.11    0.01
   7   0  -1   21.77    0.39
   7   0  -1   22.50    0.44
   7   0  -1   22.02    0.50
   7   0  -1   22.16    0.40
   7   0  -1   22.56    0.40
   6   0  -1    7.81    0.16
   6   0  -1    7.77    0.16
   6   0  -1    7.65    0.18
   6   0  -1    7.44    0.24
   6   0  -1    7.47    0.16
   6   0  -1    7.74    0.20
   6   0  -1    7.66    0.21
   5   0  -1    0.25    0.05
  -5   0   1    0.25    0.04
   5   0  -1    0.25    0.02
   5   0  -1    0.28    0.03
   5   0  -1    0.30    0.04
   5   0  -1    0.26    0.03
   4   0  -1    0.15    0.03
   4   0  -1    0.33    0.04
  -4   0   1    0.10    0.02
   4   0  -1    0.13    0.03
   4   0  -1    0.14    0.02
  -4   0   1    0.18    0.02
  -3   0   1  196.66    3.72
   3   0  -1  198.12    4.04
   3   0  -1  187.84    4.75
   3   0  -1  189.44    4.66
   3   0  -1  206.48    4.55
  -3   0   1  198.33    4.29
  -2   0   1   45.06    0.89
  -2   0   1   46.16    1.13
   2   0  -1   45.62    1.12
  -2   0   1   46.46    1.18
  -2   0   1   45.88    1.01
   2   0  -1   46.73    0.96
  -1   0   1   45.82    0.86
   1   0  -1   43.99    1.08
  -1   0   1   44.74    0.99
  -1   0   1   45.25    1.16
  -1   0   1   46.10    1.11
   0   0   1    0.13    0.01
   0   0  -1    0.16    0.01
   0   0  -1    0.12    0.01
   0   0   1    0.14    0.01
   0   0   1    0.12    0.01
   1   0   1   76.91    1.91
   1   0   1   75.98    1.77
   1   0   1   76.48    1.81
   1   0   1   66.02    1.54
   1   0   1   76.55    1.41
  -2   0  -1  173.83    4.38
  -2   0  -1  167.36    4.17
   2   0   1  174.41    4.08
   2   0   1  171.29    3.98
   2   0   1  173.16    3.25
   3   0   1   37.22    0.93
   3   0   1   36.78    0.90
  -3   0  -1   37.27    0.74
   3   0   1   36.76    0.93
   3   0   1   37.60    0.79
   4   0   1    0.23    0.03
   4   0   1    0.28    0.03
  -4   0  -1    0.24    0.03
   4   0   1    0.27    0.04
   4   0   1    0.27    0.04
  -4   0  -1    0.29    0.02
   5   0   1   44.33    1.08
   5   0   1   41.36    0.81
   5   0   1   42.66    0.92
   5   0   1   40.81    0.74
  -5   0  -1   41.93    0.97
   5   0   1   42.71    0.75
   5   0   1   41.76    0.72
   6   0   1   33.98    0.75
   6   0   1   32.42    0.87
   6   0   1   34.07    0.66
   6   0   1   34.48    0.60
   6   0   1   34.51    0.61
   6   0   1   34.34    0.59
   7   0   1    0.24    0.02
   7   0   1    0.17    0.02
   7  -1  -1   19.67    0.35
   7  -1  -1   18.87    0.38
   7  -1  -1   18.94    0.34
   7   1  -1   18.13    0.41
   7   1  -1   18.39    0.34
   7   1  -1   18.91    0.37
   7   1  -1   19.03    0.34
   6  -1  -1    7.66    0.18
   6  -1  -1    7.92    0.16
   6  -1  -1    7.94    0.21
   6  -1  -1    8.01    0.16
   6  -1  -1    7.64    0.24
   6  -1  -1    7.89    0.16
   6  -1  -1    7.54    0.27
  -6  -1   1    7.75    0.24
   6   1  -1    7.74    0.17
   6   1  -1    7.98    0.16
   6   1  -1    7.70    0.20
   6   1  -1    7.96    0.19
   6   1  -1    8.03    0.21
   6   1  -1    7.84    0.16
   5  -1  -1   50.71    1.26
   5  -1  -1   48.50    0.84
   5  -1  -1   50.07    1.25
   5  -1  -1   48.82    0.89
  -5  -1   1   51.11    1.14
   5  -1  -1   49.51    0.96
   5  -1  -1   51.25    1.08
   5   1  -1   48.22    0.95
   5   1  -1   50.12    1.07
   5   1  -1   50.49    1.06
   5   1  -1   50.43    1.25
   5   1  -1   49.25    0.86
   5   1  -1   48.72    0.88
  -4  -1   1    3.35    0.11
  -4  -1   1    3.33    0.12
   4  -1  -1    3.29    0.12
   4  -1  -1    3.21    0.11
   4  -1  -1    3.12    0.14
   4  -1  -1    3.13    0.10
   4  -1  -1    3.11    0.13
   4   1  -1    3.08    0.14
   4   1  -1    3.06    0.09
  -4   1   1    3.08    0.10
   4   1  -1    3.10    0.10
   4   1  -1    3.16    0.11
  -4   1   1    3.14    0.11
   3  -1  -1   16.72    0.45
  -3  -1   1   17.49    0.48
  -3  -1   1   17.36    0.37
   3  -1  -1   17.64    0.40
  -3  -1   1   17.33    0.40
  -3  -1   1   17.54    0.46
   3  -1  -1   17.37    0.47
   3  -1  -1   17.23    0.37
   3  -1  -1   17.52    0.45
   3   1  -1   17.60    0.43
  -3   1   1   17.09    0.40
   3   1  -1   16.75    0.44
   3   1  -1   16.80    0.46
   2  -1  -1   25.18    0.63
  -2  -1   1   25.90    0.68
  -2  -1   1   25.58    0.52
   2  -1  -1   25.91    0.65
  -2  -1   1   26.04    0.58
  -2  -1   1   25.87    0.65
   2  -1  -1   25.51    0.51
   2  -1  -1   26.06    0.56
   2   1  -1   25.09    0.64
  -2   1   1   25.88    0.57
  -1  -1   1  197.80    4.96
   1  -1  -1  200.23    4.00
  -1  -1   1  189.66    4.26
  -1  -1   1  191.28    3.69
   1  -1  -1  199.43    4.66
  -1  -1   1  201.64    4.74
   1  -1  -1  203.44    4.97
   1  -1  -1  185.54    3.67
   1  -1  -1  183.78    4.61
   1  -1  -1  205.37    4.74
   1  -1  -1  179.06    4.25
  -1   1   1  200.54    4.21
   1   1  -1  182.81    4.56
   0  -1  -1    0.14    0.03
   0  -1  -1    0.16    0.04
   0  -1   1    0.23    0.03
   0  -1  -1    0.13    0.03
   0  -1   1    0.31    0.04
   0  -1   1    0.20    0.03
   0  -1   1    0.15    0.04
   0  -1  -1    0.18    0.04
   0  -1   1    0.15    0.04
   0  -1  -1    0.28    0.04
   0  -1  -1    0.17    0.03
   0  -1   1    0.16    0.03
   0   1  -1    0.18    0.03
  -1  -1  -1   76.72    1.99
   1  -1   1   78.79    1.99
  -1  -1  -1   78.75    1.90
   1  -1   1   76.18    1.48
   1  -1   1   76.88    1.87
   1  -1   1   79.14    1.85
   1  -1   1   79.27    1.90
  -1  -1  -1   77.75    1.48
  -1  -1  -1   77.39    1.62
   1  -1   1   77.75    1.61
   1   1   1   75.80    1.83
  -1   1  -1   77.37    1.68
   2  -1   1   37.24    0.91
   2  -1   1   36.90    0.79
  -2  -1  -1   37.28    0.96
  -2  -1  -1   36.05    0.92
   2  -1   1   36.35    0.72
   2  -1   1   36.47    0.89
  -2  -1  -1   37.02    0.72
   2  -1   1   37.40    0.90
   2   1   1   35.75    0.88
  -2   1  -1   35.87    0.79
   2   1   1   35.24    0.75
   3  -1   1   29.41    0.72
  -3  -1  -1   28.95    0.77
  -3  -1  -1   28.79    0.59
   3  -1   1   28.67    0.59
   3  -1   1   27.52    0.73
  -3  -1  -1   29.12    0.64
   3  -1   1   29.40    0.64
   3  -1   1   29.23    0.74
  -3  -1  -1   29.11    0.74
   3   1   1   27.48    0.69
   3   1   1   27.88    0.71
   3   1   1   26.47    0.59
   4  -1   1    0.33    0.03
   4  -1   1    0.31    0.05
   4  -1   1    0.30    0.03
  -4  -1  -1    0.37    0.04
  -4  -1  -1    0.34    0.03
   4  -1   1    0.37    0.05
   4  -1   1    0.29    0.04
  -4   1  -1    0.33    0.04
   4   1   1    0.40    0.03
   4   1   1    0.32    0.05
  -4   1  -1    0.31    0.03
   4   1   1    0.32    0.04
   4   1   1    0.35    0.03
   5  -1   1   12.00    0.34
   5  -1   1   11.51    0.23
   5  -1   1   11.47    0.23
   5  -1   1   12.29    0.30
   5  -1   1   11.81    0.36
   5  -1   1   11.54    0.26
   5   1   1   11.78    0.26
   5   1   1   11.73    0.23
   5   1   1   11.72    0.34
   5   1   1   11.92    0.28
   5   1   1   11.92    0.29
   5   1   1   11.31    0.23
   6  -1   1    5.29    0.12
   6  -1   1    5.47    0.12
   6  -1   1    5.55    0.14
  -6  -1  -1    5.15    0.18
   6  -1   1    5.20    0.18
   6  -1   1    5.34    0.16
   6   1   1    5.27    0.15
   6   1   1    5.30    0.14
   6   1   1    5.26    0.12
   6   1   1    5.30    0.11
   6   1   1    5.22    0.15
   7  -1   1    1.60    0.05
   7  -1   1    1.67    0.04
   7  -1   1    1.72    0.06
   7   1   1    1.80    0.05
   7   1   1    1.81    0.06
   7  -2  -1    5.23    0.12
   7  -2  -1    5.09    0.11
   7  -2  -1    5.22    0.11
   7   2  -1    5.41    0.13
   7   2  -1    5.40    0.11
   7   2  -1    5.41    0.10
   6  -2  -1   34.58    0.60
   6  -2  -1   34.49    0.76
   6  -2  -1   33.56    0.67
  -6  -2   1   35.21    0.89
   6  -2  -1   34.98    0.89
   6  -2  -1   34.64    0.63
   6   2  -1   35.33    0.77
   6   2  -1   35.27    0.63
   6   2  -1   34.20    0.76
   6   2  -1   35.92    0.68
   6   2  -1   35.11    0.62
   5  -2  -1    2.92    0.11
   5  -2  -1    2.94    0.10
   5  -2  -1    2.85    0.08
   5  -2  -1    2.79    0.09
   5  -2  -1    2.80    0.08
  -5  -2   1    2.88    0.12
   5   2  -1    2.84    0.07
   5   2  -1    2.95    0.10
   5   2  -1    2.85    0.09
   5   2  -1    2.83    0.10
  -5   2   1    2.74    0.11
   5   2  -1    2.75    0.08
  -4  -2   1    3.87    0.13
  -4  -2   1    3.90    0.14
  -4  -2   1    4.01    0.13
   4  -2  -1    3.79    0.12
   4  -2  -1    3.85    0.16
   4  -2  -1    3.92    0.14
   4  -2  -1    3.85    0.16
   4  -2  -1    3.99    0.14
  -4   2   1    3.87    0.12
   4   2  -1    3.65    0.17
  -4   2   1    4.00    0.13
  -4   2   1    3.87    0.13
   4   2  -1    3.80    0.12
   4   2  -1    3.91    0.12
   3  -2  -1   63.22    1.36
  -3  -2   1   65.02    1.61
  -3  -2   1   65.11    1.69
  -3  -2   1   63.63    1.59
   3  -2  -1   66.36    1.59
  -3  -2   1   65.75    1.44
  -3  -2   1   64.02    1.26
   3  -2  -1   63.38    1.58
   3  -2  -1   65.41    1.37
   3  -2  -1   65.51    1.55
   3  -2  -1   62.76    1.26
   3  -2  -1   63.67    1.58
   3   2  -1   64.18    1.56
  -3   2   1   64.80    1.41
  -3   2   1   65.61    1.39
   3   2  -1   58.04    1.33
  -2  -2   1   46.01    1.01
   2  -2  -1   45.68    1.09
  -2  -2   1   46.18    1.19
  -2  -2   1   42.88    1.11
   2  -2  -1   44.92    0.97
   2  -2  -1   44.16    0.88
   2  -2  -1   44.56    1.11
   2  -2  -1   45.65    1.12
  -2  -2   1   46.32    1.14
  -2  -2   1   45.55    0.89
  -2   2   1   45.89    1.01
   2   2  -1   45.74    1.14
  -2   2   1   46.62    1.03
   1  -2  -1    9.84    0.27
  -1  -2   1    9.82    0.21
  -1  -2   1    9.70    0.27
   1  -2  -1    9.44    0.23
  -1  -2   1    9.65    0.28
   1  -2  -1    9.87    0.26
   1  -2  -1    9.66    0.27
  -1  -2   1    9.75    0.26
   1  -2  -1    9.50    0.21
  -1  -2   1   10.02    0.24
   1  -2  -1    9.81    0.23
   1  -2  -1    9.64    0.27
  -1  -2   1    9.81    0.27
  -1  -2   1    9.92    0.21
  -1   2   1    9.62    0.23
   0  -2  -1   -0.28    0.02
   0  -2  -1   -0.27    0.03
   0  -2  -1   -0.18    0.02
   0  -2  -1   -0.24    0.03
   0  -2   1   -0.22    0.03
   0  -2   1   -0.18    0.02
   0  -2   1   -0.28    0.02
   0  -2  -1   -0.13    0.02
   0  -2  -1   -0.12    0.03
   0  -2  -1   -0.26    0.02
   0  -2   1   -0.23    0.03
   0   2   1   -0.19    0.02
   0   2  -1   -0.20    0.02
   1  -2   1   16.52    0.34
  -1  -2  -1   16.57    0.35
  -1  -2  -1   16.52    0.44
   1  -2   1   16.62    0.44
   1  -2   1   16.28    0.42
  -1  -2  -1   16.85    0.34
  -1  -2  -1   16.55    0.38
   1  -2   1   16.45    0.37
  -1  -2  -1   16.42    0.46
   1  -2   1   16.34    0.42
  -1  -2  -1   16.85    0.42
   1  -2   1   17.00    0.42
  -1  -2  -1   16.84    0.44
   1  -2   1   16.49    0.43
  -1   2  -1   15.79    0.36
  -2  -2  -1   18.13    0.37
  -2  -2  -1   17.82    0.48
   2  -2   1   17.78    0.46
  -2  -2  -1   18.08    0.41
   2  -2   1   17.91    0.40
   2  -2   1   17.79    0.47
  -2  -2  -1   16.94    0.45
   2  -2   1   17.78    0.37
  -2  -2  -1   17.67    0.50
   2  -2   1   16.61    0.45
   2  -2   1   17.85    0.46
  -2   2  -1   17.85    0.41
   2   2   1   17.66    0.48
  -3  -2  -1   12.04    0.36
  -3  -2  -1   12.12    0.29
   3  -2   1   12.00    0.34
   3  -2   1   12.27    0.34
  -3  -2  -1   12.20    0.28
   3  -2   1   11.83    0.28
   3  -2   1   11.88    0.30
  -3  -2  -1   12.09    0.35
   3  -2   1   12.02    0.34
   3  -2   1   11.90    0.28
   3  -2   1   11.81    0.33
  -3   2  -1   11.75    0.29
   3   2   1   11.95    0.35
   3   2   1   11.58    0.28
   4  -2   1   10.65    0.29
  -4  -2  -1   10.85    0.28
  -4  -2  -1   11.01    0.31
   4  -2   1   11.02    0.31
   4  -2   1   10.96    0.34
  -4  -2  -1   11.26    0.28
   4  -2   1   11.08    0.27
   4  -2   1   11.32    0.34
   4   2   1   11.24    0.27
  -4   2  -1   11.04    0.29
   4   2   1   11.03    0.27
   4   2   1   10.82    0.35
  -5  -2  -1   32.97    0.83
   5  -2   1   30.83    0.83
   5  -2   1   31.70    0.63
   5  -2   1   31.11    0.57
   5  -2   1   31.24    0.55
   5  -2   1   32.07    0.82
   5  -2   1   31.65    0.70
   5   2   1   32.36    0.70
   5   2   1   31.27    0.57
   5   2   1   31.43    0.62
   5   2   1   31.35    0.57
   5   2   1   32.03    0.70
   6  -2   1   20.55    0.41
   6  -2   1   19.91    0.54
  -6  -2  -1   20.21    0.55
   6  -2   1   20.79    0.38
   6  -2   1   20.35    0.37
   6  -2   1   20.36    0.47
   6   2   1   20.68    0.37
   6   2   1   20.56    0.42
   6   2   1   20.64    0.47
   6   2   1   19.87    0.46
   6   2   1   20.54    0.38
   7  -2   1    4.90    0.09
   7  -2   1    4.88    0.11
   7  -2   1    4.77    0.10
   7   2   1    4.73    0.11
   7   2   1    4.66    0.10
   7  -3  -1    1.15    0.03
   7  -3  -1    1.16    0.04
   7  -3  -1    1.14    0.03
   7   3  -1    1.09    0.03
   7   3  -1    1.10    0.04
   6  -3  -1   13.53    0.28
   6  -3  -1   13.53    0.26
   6  -3  -1   13.52    0.25
   6   3  -1   13.33    0.32
   6   3  -1   13.37    0.28
   6   3  -1   13.57    0.26
   6   3  -1   13.40    0.32
   6   3  -1   13.40    0.25
  -5  -3   1   39.24    0.98
   5  -3  -1   37.56    0.69
   5  -3  -1   36.49    0.98
   5  -3  -1   39.26    0.98
   5  -3  -1   38.88    0.84
   5  -3  -1   38.47    0.66
   5  -3  -1   37.89    0.74
   5   3  -1   38.73    0.75
   5   3  -1   38.04    0.68
   5   3  -1   38.15    0.69
  -5   3   1   38.91    0.89
   5   3  -1   39.82    0.84
   5   3  -1   37.76    0.84
   4  -3  -1    1.62    0.07
   4  -3  -1    1.61    0.10
  -4  -3   1    1.62    0.08
  -4  -3   1    1.68    0.08
   4  -3  -1    1.67    0.08
   4   3  -1    1.63    0.06
   4   3  -1    1.62    0.07
  -4   3   1    1.66    0.08
   4   3  -1    1.67    0.07
  -4   3   1    1.52    0.08
   4   3  -1    1.68    0.05
   3  -3  -1    3.14    0.10
  -3  -3   1    3.14    0.11
  -3  -3   1    2.95    0.14
   3  -3  -1    3.01    0.10
  -3  -3   1    2.87    0.13
  -3  -3   1    2.93    0.11
   3  -3  -1    3.02    0.11
  -3  -3   1    2.86    0.14
  -3  -3   1    2.85    0.10
   3  -3  -1    2.81    0.13
  -3  -3   1    2.92    0.11
   3  -3  -1    3.00    0.12
   3  -3  -1    2.90    0.13
   3  -3  -1    3.04    0.13
  -3   3   1    3.04    0.10
   3   3  -1    3.00    0.10
  -3   3   1    3.01    0.11
   3   3  -1    2.98    0.09
   2  -3  -1   10.33    0.29
   2  -3  -1   10.05    0.27
   2  -3  -1    9.67    0.24
  -2  -3   1   10.08    0.28
   2  -3  -1   10.08    0.30
  -2  -3   1   10.06    0.31
  -2  -3   1   10.33    0.24
   2  -3  -1   10.06    0.23
   2  -3  -1   10.06    0.30
  -2  -3   1   10.30    0.26
  -2  -3   1    9.64    0.31
  -2  -3   1   10.14    0.26
   2  -3  -1   10.11    0.26
  -2  -3   1   10.17    0.32
   2   3  -1    9.82    0.24
  -2   3   1    9.90    0.25
  -2   3   1   10.12    0.25
  -1  -3   1   22.86    0.61
   1  -3  -1   23.85    0.60
  -1  -3   1   22.59    0.59
   1  -3  -1   23.06    0.61
   1  -3  -1   22.78    0.52
  -1  -3   1   22.61    0.53
  -1  -3   1   23.47    0.54
  -1  -3   1   23.49    0.49
   1  -3  -1   23.55    0.61
   1  -3  -1   23.17    0.53
   1  -3  -1   23.31    0.63
  -1  -3   1   23.18    0.62
  -1  -3   1   23.01    0.64
   1  -3  -1   23.23    0.47
  -1  -3   1   23.60    0.60
  -1   3   1   22.83    0.53
  -1   3   1   22.91    0.52
   0  -3   1    0.30    0.03
   0  -3  -1    0.29    0.03
   0  -3   1    0.34    0.04
   0  -3   1    0.32    0.03
   0  -3  -1    0.32    0.03
   0  -3  -1    0.34    0.03
   0  -3  -1    0.36    0.03
   0  -3   1    0.31    0.04
   0  -3   1    0.34    0.03
   0  -3  -1    0.36    0.04
   0  -3  -1    0.33    0.04
   0  -3  -1    0.34    0.04
   0  -3  -1    0.30    0.04
   0  -3   1    0.30    0.03
   0  -3   1    0.33    0.04
   0  -3   1    0.31    0.04
   0  -3   1    0.32    0.03
   0   3  -1    0.31    0.03
   1  -3   1    6.17    0.19
  -1  -3  -1    6.46    0.17
   1  -3   1    6.21    0.19
   1  -3   1    5.97    0.15
  -1  -3  -1    6.50    0.19
  -1  -3  -1    6.24    0.20
  -1  -3  -1    6.01    0.17
  -1  -3  -1    5.72    0.20
   1  -3   1    6.00    0.18
   1  -3   1    5.97    0.16
  -1  -3  -1    6.19    0.21
   1  -3   1    6.22    0.20
   1  -3   1    6.20    0.19
  -1  -3  -1    6.06    0.16
   1  -3   1    6.16    0.17
   1  -3   1    6.11    0.20
   1   3   1    5.70    0.15
  -1   3  -1    5.75    0.15
  -1   3  -1    5.91    0.16
   2  -3   1   22.12    0.58
  -2  -3  -1   21.99    0.58
   2  -3   1   23.11    0.59
  -2  -3  -1   22.91    0.48
   2  -3   1   22.88    0.58
   2  -3   1   22.68    0.48
  -2  -3  -1   22.54    0.53
  -2  -3  -1   22.65    0.61
   2  -3   1   22.83    0.60
   2  -3   1   22.93    0.52
  -2  -3  -1   22.22    0.64
   2  -3   1   21.86    0.49
  -2  -3  -1   21.81    0.61
  -2   3  -1   22.19    0.52
   2   3   1   21.33    0.48
  -2   3  -1   22.05    0.51
  -3  -3  -1   10.55    0.30
   3  -3   1   10.43    0.26
  -3  -3  -1    9.79    0.32
   3  -3   1   10.72    0.32
  -3  -3  -1   10.26    0.34
   3  -3   1   10.29    0.32
  -3  -3  -1   10.65    0.26
  -3  -3  -1   10.32    0.27
   3  -3   1   10.38    0.28
   3  -3   1   10.77    0.26
   3  -3   1   10.50    0.29
  -3  -3  -1   10.24    0.34
   3   3   1   10.31    0.25
   3   3   1   10.14    0.25
  -3   3  -1   10.14    0.27
  -3   3  -1   10.29    0.27
   4  -3   1    3.58    0.12
   4  -3   1    3.72    0.09
   4  -3   1    3.61    0.13
   4  -3   1    3.39    0.09
   4  -3   1    3.45    0.16
   4  -3   1    3.38    0.10
  -4  -3  -1    3.48    0.13
   4   3   1    3.55    0.09
   4   3   1    3.58    0.09
   4   3   1    3.37    0.10
  -4   3  -1    3.69    0.13
   4   3   1    3.71    0.12
   4   3   1    3.65    0.11
   5  -3   1   20.56    0.55
  -5  -3  -1   21.53    0.55
   5  -3   1   20.30    0.42
   5  -3   1   19.92    0.58
   5  -3   1   20.18    0.39
   5  -3   1   20.36    0.37
   5  -3   1   20.30    0.47
  -5   3  -1   20.08    0.50
   5   3   1   20.74    0.38
   5   3   1   20.79    0.38
   5   3   1   20.94    0.47
   5   3   1   20.55    0.42
   5   3   1   20.35    0.47
   6  -3   1    7.75    0.20
   6  -3   1    7.92    0.16
   6  -3   1    7.91    0.16
   6  -3   1    8.03    0.18
   6   3   1    7.71    0.20
   6   3   1    7.76    0.18
   6   3   1    7.46    0.20
   6   3   1    7.85    0.15
   6   3   1    7.79    0.16
   7  -3   1    3.11    0.07
   7   3   1    2.98    0.07
   6  -4  -1   25.33    0.43
   6  -4  -1   25.24    0.49
   6  -4  -1   24.97    0.46
   6   4  -1   24.89    0.49
   6   4  -1   25.55    0.45
   6   4  -1   24.70    0.55
   6   4  -1   25.42    0.45
   5  -4  -1    4.19    0.10
   5  -4  -1    3.81    0.12
   5  -4  -1    3.93    0.11
  -5  -4   1    3.91    0.14
  -5   4   1    3.89    0.09
   5   4  -1    3.87    0.09
   5   4  -1    3.83    0.12
   5   4  -1    3.80    0.12
   5   4  -1    3.83    0.10
  -5   4   1    3.66    0.13
   5   4  -1    3.88    0.11
   4  -4  -1   11.92    0.30
  -4  -4   1   12.21    0.33
   4  -4  -1   11.83    0.26
   4  -4  -1   11.47    0.37
  -4  -4   1   12.02    0.35
   4   4  -1   11.84    0.21
   4   4  -1   11.89    0.24
   4   4  -1   11.99    0.26
   4   4  -1   12.09    0.29
  -4   4   1   11.85    0.31
   4   4  -1   11.86    0.24
   4   4  -1   11.85    0.29
  -4   4   1   11.89    0.22
   3  -4  -1   11.21    0.36
  -3  -4   1   10.95    0.37
  -3  -4   1   11.88    0.32
  -3  -4   1   11.88    0.34
  -3  -4   1   12.18    0.32
   3  -4  -1   11.65    0.29
   3  -4  -1   11.88    0.36
   3  -4  -1   11.58    0.21
  -3   4   1   11.71    0.30
   3   4  -1   11.69    0.24
   3   4  -1   11.61    0.28
  -3   4   1   11.44    0.22
   3   4  -1   11.20    0.25
   3   4  -1   11.71    0.21
   3   4  -1   11.71    0.28
  -2  -4   1   46.79    1.32
   2  -4  -1   49.84    1.04
   2  -4  -1   49.12    1.24
  -2  -4   1   48.61    1.27
  -2  -4   1   46.62    1.24
  -2  -4   1   49.53    1.12
  -2  -4   1   49.95    1.10
  -2  -4   1   50.23    1.23
   2  -4  -1   48.12    1.07
   2   4  -1   49.85    1.08
  -2   4   1   50.94    1.12
   1  -4  -1    8.65    0.28
  -1  -4   1    8.76    0.28
  -1  -4   1    8.66    0.22
  -1  -4   1    8.88    0.23
   1  -4  -1    8.61    0.23
  -1  -4   1    8.52    0.30
   1  -4  -1    8.59    0.22
   1  -4  -1    8.99    0.28
  -1  -4   1    8.73    0.24
   1  -4  -1    8.73    0.22
  -1  -4   1    8.81    0.27
  -1  -4   1    8.43    0.25
  -1  -4   1    8.91    0.23
  -1   4   1    8.80    0.22
   0  -4  -1    0.07    0.02
   0  -4   1    0.02    0.03
   0  -4   1    0.01    0.03
   0  -4   1    0.08    0.02
   0  -4   1    0.09    0.02
   0  -4   1    0.17    0.03
   0  -4  -1    0.03    0.03
   0  -4  -1    0.10    0.02
   0  -4   1    0.01    0.03
   0  -4  -1    0.02    0.03
   0  -4   1    0.12    0.03
   0  -4  -1    0.07    0.03
   0  -4  -1    0.09    0.02
   0  -4  -1    0.02    0.03
   1  -4   1    4.41    0.14
   1  -4   1    4.40    0.12
  -1  -4  -1    4.48    0.16
  -1  -4  -1    4.49    0.13
   1  -4   1    4.20    0.14
  -1  -4  -1    4.36    0.18
  -1  -4  -1    4.43    0.15
   1  -4   1    4.42    0.14
  -1  -4  -1    4.47    0.14
  -1  -4  -1    4.38    0.17
  -1  -4  -1    4.36    0.18
   1  -4   1    4.42    0.17
  -1   4  -1    4.29    0.13
   2  -4   1   38.36    0.84
  -2  -4  -1   36.84    0.99
  -2  -4  -1   36.72    1.04
  -2  -4  -1   36.56    0.88
   2  -4   1   38.22    0.95
  -2  -4  -1   37.93    1.00
   2  -4   1   37.27    0.98
   2  -4   1   38.33    0.81
  -2  -4  -1   37.50    0.86
   2   4   1   38.31    0.83
   2   4   1   38.21    0.83
  -2   4  -1   38.56    0.87
   3  -4   1    2.21    0.06
   3  -4   1    2.27    0.12
   3  -4   1    2.30    0.08
  -3  -4  -1    1.98    0.12
   3  -4   1    2.27    0.12
   3  -4   1    2.37    0.10
  -3  -4  -1    2.21    0.10
   3  -4   1    2.22    0.08
   3   4   1    2.26    0.07
   3   4   1    2.35    0.09
   3   4   1    2.58    0.09
  -3   4  -1    2.33    0.09
   3   4   1    2.12    0.07
   3   4   1    2.18    0.08
   4  -4   1   15.53    0.31
   4  -4   1   15.59    0.33
   4  -4   1   15.14    0.46
   4  -4   1   15.58    0.43
   4  -4   1   15.63    0.37
   4   4   1   15.14    0.33
   4   4   1   15.82    0.30
  -4   4  -1   15.73    0.39
   4   4   1   15.72    0.30
   4   4   1   15.70    0.37
   4   4   1   15.81    0.37
   4   4   1   15.52    0.27
   5  -4   1   16.93    0.40
   5  -4   1   17.55    0.36
   5  -4   1   17.39    0.33
   5  -4   1   17.66    0.31
   5   4   1   17.78    0.36
   5   4   1   17.22    0.40
   5   4   1   17.37    0.33
   5   4   1   17.54    0.32
   5   4   1   17.35    0.40
  -5   4  -1   17.75    0.31
  -5   4  -1   16.65    0.43
   6  -4   1   11.51    0.24
   6  -4   1   11.99    0.22
   6  -4   1   11.99    0.21
   6   4   1   11.68    0.21
   6   4   1   11.72    0.22
   6   4   1   11.88    0.24
   6   4   1   10.96    0.27
   5  -5  -1   14.12    0.29
   5   5  -1   13.52    0.32
  -5   5   1   14.01    0.25
   5   5  -1   13.82    0.26
   5   5  -1   14.31    0.23
   5   5  -1   13.85    0.26
   5   5  -1   13.52    0.28
   4  -5  -1    7.54    0.18
  -4  -5   1    7.63    0.20
  -4  -5   1    7.67    0.22
   4  -5  -1    7.55    0.20
   4   5  -1    7.83    0.20
   4   5  -1    7.48    0.18
   4   5  -1    7.73    0.15
  -4   5   1    7.68    0.15
   4   5  -1    7.70    0.16
   4   5  -1    7.79    0.17
   3  -5  -1    4.98    0.10
   3  -5  -1    5.12    0.13
  -3  -5   1    5.00    0.15
   3  -5  -1    5.03    0.15
  -3  -5   1    5.08    0.17
  -3   5   1    4.86    0.11
   3   5  -1    5.08    0.13
   3   5  -1    4.96    0.11
   3   5  -1    4.99    0.12
  -2  -5   1    2.15    0.08
   2  -5  -1    2.26    0.09
   2  -5  -1    2.26    0.06
   2  -5  -1    2.10    0.12
  -2  -5   1    2.10    0.09
   2  -5  -1    2.23    0.08
  -2   5   1    2.12    0.06
   2   5  -1    2.08    0.07
   2   5  -1    2.03    0.06
  -2   5   1    2.10    0.06
  -1  -5   1   39.85    0.84
  -1  -5   1   38.87    1.04
  -1  -5   1   37.95    0.75
   1  -5  -1   37.77    0.66
  -1  -5   1   39.11    0.88
   1  -5  -1   38.93    0.75
   1  -5  -1   38.17    1.01
   1  -5  -1   38.46    0.84
  -1   5   1   39.13    0.67
  -1   5   1   39.80    0.67
   1   5  -1   39.12    0.62
   1   5  -1   39.54    0.66
   0  -5   1    0.42    0.04
   0  -5   1    0.39    0.06
   0  -5  -1    0.40    0.03
   0  -5  -1    0.42    0.04
   0  -5  -1    0.32    0.05
   0  -5   1    0.36    0.03
   0  -5  -1    0.42    0.04
   0   5   1    0.44    0.02
   0   5  -1    0.40    0.03
  -1  -5  -1   30.52    0.70
   1  -5   1   29.91    0.66
   1  -5   1   29.26    0.51
  -1  -5  -1   30.29    0.66
   1  -5   1   29.19    0.80
  -1  -5  -1   29.15    0.59
   1  -5   1   29.62    0.59
   1   5   1   28.87    0.47
  -1   5  -1   29.34    0.50
   1   5   1   29.07    0.48
  -1   5  -1   28.89    0.50
   2  -5   1    4.92    0.21
   2  -5   1    5.41    0.15
   2  -5   1    5.13    0.14
  -2  -5  -1    5.29    0.17
   2  -5   1    5.38    0.11
  -2  -5  -1    5.48    0.16
  -2   5  -1    5.15    0.11
  -2   5  -1    5.38    0.15
   2   5   1    5.04    0.14
   2   5   1    5.18    0.11
   3  -5   1   10.24    0.26
  -3  -5  -1   10.00    0.26
  -3  -5  -1    9.95    0.28
   3  -5   1   10.16    0.23
   3   5   1   10.15    0.23
   3   5   1   10.50    0.19
   3   5   1   10.15    0.21
   3   5   1   10.26    0.21
   3   5   1   10.84    0.26
  -3   5  -1   10.35    0.27
  -3   5  -1   10.18    0.20
   4  -5   1    0.10    0.02
  -4  -5  -1    0.04    0.02
   4  -5   1    0.21    0.03
  -4   5  -1    0.00    0.01
   4   5   1    0.04    0.02
   4   5   1    0.04    0.01
   4   5   1    0.05    0.01
   4   5   1    0.04    0.02
   5  -5   1    9.60    0.21
   5  -5   1    9.73    0.19
   5   5   1    9.50    0.18
   5   5   1    9.67    0.16
   5   5   1    9.43    0.20
   5   5   1    9.42    0.23
   5   5   1    9.26    0.18
  -5   5  -1    9.65    0.18
   4  -6  -1    3.23    0.08
  -4  -6   1    3.20    0.09
  -4   6   1    3.26    0.07
   4   6  -1    3.17    0.07
   4   6  -1    3.27    0.08
  -4   6   1    3.28    0.07
  -3  -6   1   18.93    0.43
  -3  -6   1   19.05    0.38
   3  -6  -1   18.74    0.38
   3  -6  -1   18.92    0.43
  -3   6   1   19.12    0.34
   3   6  -1   19.28    0.32
  -3   6   1   19.04    0.34
  -2  -6   1    2.07    0.08
   2  -6  -1    2.08    0.07
   2  -6  -1    2.04    0.08
  -2  -6   1    1.92    0.08
   2  -6  -1    2.08    0.05
  -2  -6   1    2.02    0.07
   2   6  -1    2.20    0.06
  -2   6   1    2.21    0.06
  -2   6   1    2.18    0.06
  -1  -6   1   13.12    0.31
  -1  -6   1   13.00    0.28
   1  -6  -1   12.96    0.31
   1  -6  -1   12.79    0.28
   1  -6  -1   12.75    0.24
   1   6  -1   12.55    0.22
  -1   6   1   12.94    0.24
  -1   6   1   12.96    0.23
   0  -6  -1    0.15    0.02
   0  -6   1    0.20    0.02
   0  -6   1    0.20    0.03
   0  -6  -1    0.13    0.03
   0  -6  -1    0.13    0.02
   0   6  -1    0.17    0.02
   0   6   1    0.25    0.02
   1  -6   1    6.72    0.18
  -1  -6  -1    6.35    0.19
   1  -6   1    6.84    0.17
   1  -6   1    6.73    0.13
  -1  -6  -1    6.91    0.19
  -1  -6  -1    6.60    0.16
   1   6   1    6.67    0.13
  -1   6  -1    6.58    0.13
  -1   6  -1    6.75    0.14
  -2  -6  -1    3.72    0.11
   2  -6   1    3.66    0.11
  -2  -6  -1    3.68    0.13
   2  -6   1    3.67    0.07
   2  -6   1    3.69    0.10
  -2  -6  -1    3.56    0.12
  -2   6  -1    3.60    0.09
  -2   6  -1    3.62    0.09
   2   6   1    3.70    0.08
   3  -6   1    2.28    0.08
   3  -6   1    2.41    0.07
  -3  -6  -1    2.38    0.07
  -3  -6  -1    2.27    0.08
   3   6   1    2.45    0.07
  -3   6  -1    2.29    0.06
   3   6   1    2.35    0.06
  -3   6  -1    2.36    0.06
  -4  -6  -1    1.83    0.06
   4  -6   1    1.79    0.06
  -4   6  -1    1.87    0.05
  -4   6  -1    1.85    0.05
   4   6   1    1.89    0.05
   4   6   1    1.81    0.05
  -3   7   1    2.31    0.05
   2  -7  -1    1.65    0.05
  -2  -7   1    1.63    0.05
  -2  -7   1    1.57    0.05
  -2   7   1    1.53    0.04
   2   7  -1    1.56    0.04
   1  -7  -1    3.58    0.09
   1  -7  -1    3.42    0.07
  -1  -7   1    3.51    0.08
  -1  -7   1    3.50    0.09
   0  -7   1    0.16    0.02
   0  -7   1    0.17    0.02
   0  -7  -1    0.14    0.02
   0  -7  -1    0.18    0.02
  -1  -7  -1    0.82    0.04
  -1  -7  -1    0.88    0.03
   1  -7   1    0.78    0.04
   1   7   1    0.88    0.03
  -2  -7  -1    1.89    0.06
   2  -7   1    1.93    0.06
  -2   7  -1    1.79    0.05
   2   7   1    1.86    0.05
  -2   7  -1    1.79    0.04
   3  -7   1    0.36    0.02
   3   7   1    0.41    0.02
   7   0  -2   13.44    0.32
   7   0  -2   13.76    0.26
   7   0  -2   13.81    0.25
   7   0  -2   13.70    0.26
   7   0  -2   13.72    0.28
   6   0  -2    0.12    0.02
   6   0  -2    0.11    0.02
   6   0  -2    0.23    0.03
   6   0  -2    0.17    0.03
   6   0  -2    0.16    0.02
   6   0  -2    0.16    0.02
   6   0  -2    0.14    0.03
  -5   0   2   45.12    1.04
   5   0  -2   45.95    1.13
   5   0  -2   44.86    0.96
   5   0  -2   45.26    0.98
   5   0  -2   46.30    1.14
   5   0  -2   43.67    0.81
  -4   0   2   56.68    1.13
   4   0  -2   53.13    1.20
   4   0  -2   59.14    1.37
   4   0  -2   57.04    1.41
   4   0  -2   56.51    1.42
  -4   0   2   57.78    1.27
   3   0  -2    9.59    0.23
  -3   0   2    9.67    0.22
   3   0  -2    9.55    0.28
   3   0  -2    9.68    0.27
  -3   0   2    9.72    0.24
   3   0  -2    9.32    0.26
   2   0  -2    0.82    0.04
  -2   0   2    0.78    0.03
  -2   0   2    0.80    0.04
  -2   0   2    0.83    0.04
  -2   0   2    0.77    0.04
   2   0  -2    0.82    0.03
   2   0  -2    0.78    0.05
  -1   0   2   76.20    1.96
   1   0  -2   76.75    1.83
  -1   0   2   78.37    1.68
   1   0  -2   77.21    1.59
   1   0  -2   76.24    1.69
  -1   0   2   77.74    1.87
  -1   0   2   75.67    1.46
   0   0   2   76.14    1.47
   0   0  -2   78.53    1.86
   0   0   2   77.41    1.60
   0   0   2   75.59    1.96
   1   0   2    5.19    0.11
   1   0   2    5.11    0.13
   1   0   2    5.25    0.12
   1   0   2    3.97    0.14
   2   0   2    0.64    0.03
   2   0   2    0.66    0.03
   2   0   2    0.63    0.04
   2   0   2    0.67    0.04
  -2   0  -2    0.68    0.04
   2   0   2    0.65    0.04
   3   0   2    2.40    0.09
   3   0   2    2.41    0.10
   3   0   2    2.49    0.10
   3   0   2    2.55    0.08
  -3   0  -2    2.58    0.09
   4   0   2   61.29    1.54
  -4   0  -2   61.46    1.24
   4   0   2   62.75    1.55
   4   0   2   62.33    1.32
   4   0   2   63.23    1.50
   5   0   2    7.63    0.15
   5   0   2    7.91    0.21
   5   0   2    7.67    0.18
   5   0   2    7.95    0.24
   5   0   2    7.77    0.16
   6   0   2    0.19    0.03
   6   0   2    0.18    0.03
   6   0   2    0.16    0.03
   6   0   2    0.23    0.02
   6   0   2    0.24    0.02
   7   0   2    2.25    0.07
   7   0   2    2.31    0.06
   7  -1  -2   11.15    0.21
   7  -1  -2   11.61    0.24
   7  -1  -2   11.71    0.22
   7   1  -2   11.61    0.24
   7   1  -2   11.46    0.22
   7   1  -2   10.96    0.27
   7   1  -2   11.74    0.22
   6  -1  -2    1.74    0.06
   6  -1  -2    1.66    0.07
   6  -1  -2    1.49    0.05
   6  -1  -2    1.66    0.08
   6  -1  -2    1.63    0.06
  -6  -1   2    1.59    0.08
   6  -1  -2    1.52    0.10
   6  -1  -2    1.55    0.05
   6   1  -2    1.55    0.07
   6   1  -2    1.60    0.05
  -6   1   2    1.60    0.08
   6   1  -2    1.61    0.06
   6   1  -2    1.58    0.07
   6   1  -2    1.69    0.06
   6   1  -2    1.72    0.06
   5  -1  -2    0.87    0.05
   5  -1  -2    0.82    0.07
   5  -1  -2    0.90    0.04
   5  -1  -2    0.88    0.06
   5  -1  -2    0.88    0.04
   5  -1  -2    0.85    0.05
  -5  -1   2    0.93    0.06
   5   1  -2    0.94    0.05
   5   1  -2    0.99    0.04
   5   1  -2    1.00    0.06
  -5   1   2    1.00    0.06
   5   1  -2    0.85    0.05
   5   1  -2    0.88    0.05
  -5   1   2    0.93    0.06
   5   1  -2    0.94    0.04
   4  -1  -2   34.86    0.87
   4  -1  -2   33.41    0.89
   4  -1  -2   34.88    0.76
   4  -1  -2   33.91    0.75
   4  -1  -2   35.31    0.87
  -4  -1   2   34.84    0.79
  -4  -1   2   34.33    0.72
   4   1  -2   33.82    0.88
   4   1  -2   34.59    0.86
   4   1  -2   32.60    0.74
  -4   1   2   34.02    0.78
  -4   1   2   35.44    0.70
  -4   1   2   33.54    0.77
   4   1  -2   33.51    0.73
   3  -1  -2   60.77    1.43
  -3  -1   2   60.05    1.48
  -3  -1   2   58.62    1.17
  -3  -1   2   60.13    1.33
   3  -1  -2   60.32    1.47
   3  -1  -2   58.57    1.26
   3  -1  -2   59.75    1.47
  -3  -1   2   59.54    1.55
   3   1  -2   57.17    1.40
  -3   1   2   55.32    1.25
   3   1  -2   57.33    1.41
  -3   1   2   58.10    1.11
  -3   1   2   57.62    1.27
  -2  -1   2    7.95    0.18
   2  -1  -2    7.92    0.19
   2  -1  -2    7.76    0.22
  -2  -1   2    7.85    0.23
   2  -1  -2    8.04    0.23
  -2  -1   2    7.84    0.22
  -2  -1   2    8.06    0.19
   2  -1  -2    8.02    0.17
   2   1  -2    7.48    0.22
  -2   1   2    7.85    0.19
   2   1  -2    8.03    0.17
  -1  -1   2   35.66    0.69
   1  -1  -2   36.23    0.88
  -1  -1   2   36.04    0.80
   1  -1  -2   35.34    0.69
  -1  -1   2   36.16    0.89
  -1  -1   2   36.01    0.93
   1  -1  -2   36.61    0.87
   1  -1  -2   35.23    0.80
   1  -1  -2   35.72    0.76
  -1   1   2   35.88    0.87
   1   1  -2   34.37    0.86
   1   1  -2   36.30    0.78
  -1   1   2   34.69    0.78
  -1   1   2   35.37    0.91
   1   1  -2   35.98    0.74
   0  -1  -2  121.63    2.80
   0  -1   2  117.10    2.80
   0  -1  -2  114.32    2.77
   0  -1   2  112.10    2.56
   0  -1   2  120.05    2.84
   0  -1   2  119.93    2.97
   0  -1  -2  112.26    2.25
   0  -1  -2  116.11    2.42
   0  -1   2  120.97    2.80
   0  -1  -2  109.32    2.56
   0  -1   2  117.01    2.43
   0  -1   2  118.93    2.21
   0   1  -2  119.47    2.61
   0   1   2  116.87    3.03
   0   1   2  119.63    2.89
   1  -1   2   76.20    1.82
   1  -1   2   75.86    1.59
  -1  -1  -2   76.78    1.59
   1  -1   2   76.37    1.95
   1  -1   2   74.58    1.46
  -1  -1  -2   76.70    1.45
  -1  -1  -2   77.38    1.96
  -1  -1  -2   76.74    1.84
   1  -1   2   76.98    1.87
   1  -1   2   78.33    1.85
   1   1   2   74.51    1.84
  -1   1  -2   75.90    1.65
   1   1   2   74.82    1.80
  -2  -1  -2    1.51    0.07
  -2  -1  -2    1.62    0.06
   2  -1   2    1.57    0.06
   2  -1   2    1.56    0.07
   2  -1   2    1.53    0.07
  -2  -1  -2    1.62    0.06
   2  -1   2    1.54    0.06
   2  -1   2    1.64    0.07
  -2  -1  -2    1.56    0.07
  -2   1  -2    1.49    0.04
   2   1   2    1.54    0.07
   3  -1   2   37.98    0.77
  -3  -1  -2   37.94    1.00
   3  -1   2   37.80    0.82
   3  -1   2   39.19    0.95
  -3  -1  -2   37.63    0.76
   3  -1   2   38.91    0.94
  -3  -1  -2   38.49    0.96
   3  -1   2   37.07    0.95
   3  -1   2   38.43    0.95
   3  -1   2   36.04    0.81
   3   1   2   35.27    0.91
   3   1   2   35.99    0.77
   3   1   2   36.52    0.90
   4  -1   2   31.30    0.72
   4  -1   2   32.06    0.82
   4  -1   2   32.80    0.82
  -4  -1  -2   31.87    0.67
   4  -1   2   32.38    0.84
   4  -1   2   32.27    0.70
   4   1   2   31.87    0.81
  -4   1  -2   30.78    0.66
   4   1   2   31.55    0.69
   4   1   2   31.64    0.84
   4   1   2   31.96    0.68
   5  -1   2   64.76    1.59
   5  -1   2   63.31    1.11
   5  -1   2   61.78    1.06
   5  -1   2   62.56    1.56
   5  -1   2   64.21    1.36
   5  -1   2   64.06    1.20
   5   1   2   64.19    1.34
   5   1   2   63.03    1.11
   5   1   2   64.25    1.35
   5   1   2   63.91    1.58
   5   1   2   62.28    1.09
   5   1   2   62.33    1.20
   6  -1   2    0.19    0.03
   6  -1   2    0.17    0.03
   6  -1   2    0.17    0.02
   6  -1   2    0.19    0.02
   6  -1   2    0.18    0.03
  -6  -1  -2    0.18    0.03
   6   1   2    0.20    0.03
   6   1   2    0.20    0.01
   6   1   2    0.16    0.02
   6   1   2    0.19    0.03
   6   1   2    0.19    0.03
   7  -1   2    4.40    0.10
   7  -1   2    4.41    0.11
   7   1   2    4.38    0.11
   7   1   2    4.35    0.09
   7  -2  -2   11.46    0.22
   7  -2  -2   11.58    0.21
   7  -2  -2   11.70    0.24
   7   2  -2   11.52    0.21
   7   2  -2   11.61    0.24
   7   2  -2   11.44    0.22
   7   2  -2   11.12    0.27
   6  -2  -2    1.88    0.07
   6  -2  -2    1.98    0.08
  -6  -2   2    1.93    0.09
   6  -2  -2    1.84    0.09
   6  -2  -2    1.92    0.06
   6  -2  -2    1.86    0.06
   6   2  -2    1.84    0.08
   6   2  -2    1.87    0.06
   6   2  -2    1.94    0.07
  -6   2   2    1.88    0.09
   6   2  -2    1.87    0.06
   6   2  -2    1.84    0.07
   5  -2  -2   10.23    0.21
   5  -2  -2   10.36    0.26
   5  -2  -2    9.96    0.29
   5  -2  -2   10.24    0.23
  -5  -2   2   10.39    0.30
   5  -2  -2   10.05    0.20
   5  -2  -2   10.09    0.33
   5   2  -2   10.24    0.21
   5   2  -2   10.66    0.26
   5   2  -2   10.27    0.23
   5   2  -2   10.38    0.21
   5   2  -2   10.28    0.26
  -5   2   2   10.22    0.28
  -4  -2   2   35.80    0.90
  -4  -2   2   34.61    0.74
   4  -2  -2   36.09    0.90
   4  -2  -2   36.60    0.90
   4  -2  -2   34.97    0.92
   4  -2  -2   35.03    0.77
   4  -2  -2   34.93    0.79
  -4  -2   2   34.69    0.82
  -4   2   2   34.46    0.78
   4   2  -2   33.37    0.75
   4   2  -2   33.88    0.90
   4   2  -2   35.07    0.74
  -4   2   2   33.89    0.80
  -4   2   2   35.00    0.71
  -3  -2   2    4.15    0.12
  -3  -2   2    4.19    0.13
   3  -2  -2    4.06    0.13
  -3  -2   2    4.08    0.16
  -3  -2   2    4.04    0.15
   3  -2  -2    4.21    0.13
   3  -2  -2    4.09    0.12
   3  -2  -2    4.22    0.12
   3  -2  -2    4.24    0.15
  -3  -2   2    4.26    0.13
   3  -2  -2    4.32    0.15
   3  -2  -2    4.06    0.16
   3   2  -2    4.19    0.16
   3   2  -2    4.07    0.12
  -3   2   2    4.12    0.12
  -3   2   2    4.07    0.12
  -2  -2   2    1.80    0.07
  -2  -2   2    1.91    0.07
  -2  -2   2    1.85    0.07
  -2  -2   2    1.97    0.07
   2  -2  -2    1.78    0.07
  -2  -2   2    1.90    0.08
   2  -2  -2    1.94    0.09
   2  -2  -2    1.86    0.08
   2  -2  -2    1.84    0.08
  -2  -2   2    1.90    0.09
   2  -2  -2    1.91    0.06
   2   2  -2    1.93    0.09
  -2   2   2    1.97    0.07
  -2   2   2    2.04    0.07
   1  -2  -2   37.15    0.90
  -1  -2   2   35.83    0.95
  -1  -2   2   35.89    0.89
   1  -2  -2   36.00    0.90
  -1  -2   2   36.16    0.91
  -1  -2   2   35.67    0.81
  -1  -2   2   36.63    0.71
  -1  -2   2   35.28    0.89
   1  -2  -2   35.43    0.70
   1  -2  -2   36.22    0.77
   1  -2  -2   37.29    0.90
   1  -2  -2   35.11    0.86
  -1  -2   2   37.15    0.76
   1  -2  -2   36.66    0.94
   1  -2  -2   35.47    0.81
   1   2  -2   36.34    0.79
  -1   2   2   35.04    0.80
   0  -2  -2  541.90   12.55
   0  -2   2  549.29   10.65
   0  -2  -2  458.96   12.21
   0  -2   2  548.24   13.11
   0  -2  -2  541.27   12.41
   0  -2   2  473.00    9.78
   0  -2   2  476.11   11.27
   0  -2  -2  465.07   11.29
   0  -2   2  555.39   12.57
   0  -2   2  545.52   12.40
   0  -2   2  501.82   12.23
   0  -2  -2  536.17   13.14
   0  -2  -2  549.97   10.65
   0  -2  -2  491.27    9.74
   0   2  -2  532.86   11.64
   1  -2   2   53.56    1.28
   1  -2   2   52.80    1.26
   1  -2   2   52.49    1.31
  -1  -2  -2   51.42    1.30
   1  -2   2   54.68    1.37
  -1  -2  -2   52.58    1.32
  -1  -2  -2   54.57    1.30
   1  -2   2   53.61    1.12
  -1  -2  -2   53.76    1.02
   1  -2   2   52.51    1.03
  -1  -2  -2   52.82    1.11
  -1  -2  -2   52.94    1.38
  -1  -2  -2   53.53    1.18
   1  -2   2   53.96    1.31
  -1   2  -2   53.04    1.17
  -2  -2  -2    3.26    0.13
  -2  -2  -2    3.34    0.13
   2  -2   2    3.25    0.12
   2  -2   2    3.38    0.12
   2  -2   2    3.25    0.11
  -2  -2  -2    3.34    0.10
   2  -2   2    3.21    0.10
   2  -2   2    3.03    0.11
   2  -2   2    3.30    0.11
  -2  -2  -2    3.39    0.09
   2   2   2    3.36    0.13
  -2   2  -2    3.33    0.10
   3  -2   2    8.10    0.22
  -3  -2  -2    8.19    0.20
   3  -2   2    8.04    0.25
   3  -2   2    7.67    0.23
  -3  -2  -2    7.65    0.26
   3  -2   2    8.16    0.25
  -3  -2  -2    8.06    0.20
   3  -2   2    7.75    0.20
   3  -2   2    8.05    0.21
  -3  -2  -2    7.79    0.25
   3  -2   2    7.87    0.25
   3   2   2    7.67    0.25
  -3   2  -2    7.72    0.20
   3   2   2    7.55    0.19
   3   2   2    7.58    0.22
   4  -2   2    4.53    0.18
  -4  -2  -2    4.73    0.14
  -4  -2  -2    4.72    0.15
   4  -2   2    4.82    0.16
   4  -2   2    4.85    0.14
   4   2   2    4.85    0.14
  -4   2  -2    4.60    0.14
   4   2   2    4.80    0.14
   5  -2   2   19.08    0.51
  -5  -2  -2   18.83    0.51
   5  -2   2   18.38    0.35
   5  -2   2   18.13    0.53
   5  -2   2   18.42    0.34
   5  -2   2   19.08    0.44
   5  -2   2   18.63    0.39
   5   2   2   18.95    0.34
   5   2   2   18.17    0.42
   5   2   2   18.79    0.38
   5   2   2   17.83    0.34
   5   2   2   18.77    0.43
   6  -2   2    2.35    0.09
   6  -2   2    2.19    0.10
   6  -2   2    2.52    0.08
   6  -2   2    2.44    0.07
   6  -2   2    2.49    0.06
  -6  -2  -2    2.46    0.10
   6   2   2    2.40    0.07
   6   2   2    2.31    0.08
   6   2   2    2.31    0.05
   6   2   2    2.39    0.08
   6   2   2    2.42    0.09
   7  -2   2    0.33    0.02
   7  -2   2    0.34    0.02
   7   2   2    0.34    0.02
   7   2   2    0.32    0.02
   7  -3  -2    0.76    0.03
   7  -3  -2    0.71    0.03
   7  -3  -2    0.76    0.03
   7   3  -2    0.87    0.03
   7   3  -2    0.83    0.02
   7   3  -2    0.84    0.03
   6  -3  -2    4.17    0.11
   6  -3  -2    4.22    0.10
   6  -3  -2    4.03    0.13
   6  -3  -2    4.18    0.10
   6   3  -2    4.10    0.09
   6   3  -2    3.89    0.12
   6   3  -2    4.06    0.10
   6   3  -2    3.92    0.11
  -5  -3   2    4.69    0.17
   5  -3  -2    4.33    0.19
  -5  -3   2    4.57    0.16
   5  -3  -2    4.55    0.14
   5  -3  -2    4.63    0.12
   5  -3  -2    4.57    0.11
   5  -3  -2    4.68    0.11
   5   3  -2    4.43    0.12
   5   3  -2    4.41    0.11
   5   3  -2    4.40    0.11
  -5   3   2    4.26    0.15
   5   3  -2    4.53    0.14
   5   3  -2    4.65    0.14
   4  -3  -2    7.12    0.25
  -4  -3   2    7.19    0.26
  -4  -3   2    7.07    0.21
  -4  -3   2    6.95    0.21
   4  -3  -2    7.28    0.19
  -4  -3   2    7.06    0.22
  -4   3   2    6.89    0.21
   4   3  -2    7.04    0.16
   4   3  -2    7.39    0.19
   4   3  -2    7.04    0.17
  -4   3   2    7.26    0.20
   4   3  -2    7.18    0.19
  -3  -3   2   25.90    0.65
  -3  -3   2   24.84    0.69
   3  -3  -2   25.82    0.67
   3  -3  -2   25.32    0.56
   3  -3  -2   25.54    0.68
  -3  -3   2   24.76    0.59
  -3  -3   2   24.26    0.59
   3  -3  -2   24.80    0.58
  -3  -3   2   24.13    0.69
  -3  -3   2   25.23    0.54
   3  -3  -2   26.18    0.66
  -3  -3   2   24.81    0.72
  -3   3   2   25.10    0.59
   3   3  -2   25.01    0.55
   3   3  -2   24.72    0.55
  -3   3   2   25.06    0.58
   2  -3  -2    8.02    0.22
   2  -3  -2    8.64    0.26
  -2  -3   2    8.49    0.21
   2  -3  -2    8.30    0.25
  -2  -3   2    8.33    0.28
  -2  -3   2    8.35    0.22
  -2  -3   2    8.11    0.26
  -2  -3   2    8.50    0.22
   2  -3  -2    8.05    0.20
   2  -3  -2    8.23    0.26
  -2  -3   2    8.34    0.26
  -2  -3   2    8.24    0.24
  -2   3   2    8.26    0.21
  -2   3   2    8.37    0.22
   2   3  -2    8.14    0.20
   1  -3  -2    6.33    0.19
   1  -3  -2    5.59    0.19
  -1  -3   2    5.45    0.17
   1  -3  -2    5.57    0.19
   1  -3  -2    5.47    0.16
  -1  -3   2    5.75    0.20
   1  -3  -2    5.26    0.14
  -1  -3   2    5.45    0.16
  -1  -3   2    5.66    0.15
   1  -3  -2    5.57    0.15
  -1  -3   2    5.56    0.18
  -1  -3   2    5.48    0.15
   1  -3  -2    5.55    0.16
  -1  -3   2    5.61    0.19
   1  -3  -2    6.58    0.18
  -1  -3   2    5.85    0.18
  -1   3   2    5.77    0.15
   0  -3   2  120.02    2.49
   0  -3  -2  122.53    3.08
   0  -3   2  114.34    2.92
   0  -3  -2  116.29    2.60
   0  -3  -2  124.29    2.91
   0  -3   2  120.41    3.08
   0  -3   2  117.49    2.30
   0  -3  -2  122.06    2.49
   0  -3  -2  122.91    2.95
   0  -3   2  117.54    2.59
   0  -3   2  121.29    2.87
   0  -3   2  124.00    2.90
   0  -3  -2  114.64    2.89
   0  -3   2  122.48    2.95
   0  -3  -2  120.36    2.65
   0   3  -2  118.22    2.61
   0   3  -2  123.86    2.66
   1  -3   2    9.27    0.23
   1  -3   2    9.40    0.28
  -1  -3  -2    9.40    0.24
  -1  -3  -2    8.86    0.28
   1  -3   2    9.32    0.27
   1  -3   2    8.99    0.26
   1  -3   2    9.68    0.27
  -1  -3  -2    9.38    0.27
  -1  -3  -2    9.18    0.24
  -1  -3  -2    9.34    0.28
   1  -3   2    9.24    0.28
  -1  -3  -2    9.45    0.29
   1  -3   2    9.27    0.22
   1   3   2    8.88    0.21
  -1   3  -2    8.72    0.22
  -1   3  -2    9.24    0.23
   2  -3   2    9.07    0.27
   2  -3   2    9.32    0.23
   2  -3   2    9.26    0.28
  -2  -3  -2    9.03    0.29
  -2  -3  -2    9.27    0.29
  -2  -3  -2    8.96    0.30
   2  -3   2    8.84    0.24
   2  -3   2    8.82    0.22
  -2  -3  -2    8.66    0.23
   2  -3   2    9.03    0.25
   2   3   2    9.00    0.22
  -2   3  -2    8.84    0.23
  -2   3  -2    8.79    0.23
   3  -3   2   11.40    0.31
   3  -3   2   11.64    0.35
  -3  -3  -2   11.45    0.37
   3  -3   2   11.83    0.32
  -3  -3  -2   10.66    0.35
  -3  -3  -2   11.56    0.37
   3  -3   2   11.84    0.28
   3  -3   2   11.65    0.29
  -3  -3  -2   11.71    0.30
   3  -3   2   11.90    0.35
   3   3   2   11.82    0.28
  -3   3  -2   11.53    0.29
  -3   3  -2   11.31    0.30
   3   3   2   11.72    0.28
   4  -3   2   19.73    0.52
   4  -3   2   19.04    0.35
   4  -3   2   19.01    0.40
   4  -3   2   19.14    0.34
   4  -3   2   20.07    0.45
   4  -3   2   20.10    0.55
   4  -3   2   19.18    0.37
   4   3   2   20.53    0.46
   4   3   2   19.51    0.37
  -4   3  -2   19.71    0.48
   4   3   2   20.44    0.46
   4   3   2   19.69    0.37
   4   3   2   19.65    0.41
   5  -3   2   29.56    0.76
   5  -3   2   29.57    0.53
   5  -3   2   29.31    0.58
   5  -3   2   27.75    0.78
   5  -3   2   29.22    0.51
   5  -3   2   29.47    0.65
  -5   3  -2   29.19    0.69
   5   3   2   29.15    0.58
   5   3   2   29.27    0.65
   5   3   2   29.60    0.53
   5   3   2   28.98    0.65
   5   3   2   29.62    0.53
   6  -3   2    6.51    0.15
   6  -3   2    6.46    0.13
   6  -3   2    6.46    0.13
   6  -3   2    6.19    0.17
   6   3   2    6.13    0.16
   6   3   2    6.07    0.16
   6   3   2    6.31    0.15
   6   3   2    6.25    0.12
   6   3   2    6.41    0.13
   6  -4  -2    3.62    0.09
   6  -4  -2    3.74    0.09
   6   4  -2    3.66    0.09
   6   4  -2    3.73    0.08
   6   4  -2    3.52    0.11
   6   4  -2    3.80    0.09
  -5  -4   2    2.27    0.10
  -5  -4   2    2.41    0.11
   5  -4  -2    2.48    0.08
   5  -4  -2    2.26    0.09
   5   4  -2    2.47    0.09
  -5   4   2    2.37    0.09
   5   4  -2    2.48    0.07
   5   4  -2    2.48    0.07
   5   4  -2    2.51    0.08
   5   4  -2    2.48    0.09
  -5   4   2    2.49    0.07
   4  -4  -2   17.36    0.41
   4  -4  -2   17.59    0.50
   4  -4  -2   17.48    0.36
  -4  -4   2   17.61    0.48
  -4  -4   2   17.41    0.44
   4   4  -2   17.74    0.37
   4   4  -2   17.65    0.30
   4   4  -2   17.93    0.41
  -4   4   2   17.76    0.43
   4   4  -2   17.78    0.34
   4   4  -2   17.83    0.41
   4   4  -2   17.77    0.34
  -4   4   2   17.53    0.32
   3  -4  -2    1.92    0.11
  -3  -4   2    1.97    0.12
   3  -4  -2    2.00    0.08
  -3  -4   2    2.11    0.10
  -3  -4   2    2.12    0.09
   3  -4  -2    1.99    0.05
  -3  -4   2    2.04    0.09
   3  -4  -2    2.04    0.11
   3   4  -2    2.08    0.08
   3   4  -2    1.94    0.06
  -3   4   2    2.13    0.08
   3   4  -2    1.89    0.07
  -3   4   2    1.94    0.06
   3   4  -2    2.04    0.08
  -2  -4   2    4.78    0.19
   2  -4  -2    4.90    0.19
   2  -4  -2    4.89    0.19
   2  -4  -2    4.73    0.16
  -2  -4   2    4.85    0.17
  -2  -4   2    4.96    0.16
   2  -4  -2    5.03    0.14
  -2  -4   2    5.14    0.16
  -2  -4   2    4.59    0.20
  -2  -4   2    4.87    0.16
  -2   4   2    4.97    0.14
   2   4  -2    4.84    0.14
  -1  -4   2    3.09    0.12
  -1  -4   2    3.16    0.12
   1  -4  -2    3.19    0.14
   1  -4  -2    3.28    0.11
  -1  -4   2    2.98    0.14
   1  -4  -2    3.19    0.10
   1  -4  -2    3.12    0.11
  -1  -4   2    3.13    0.15
  -1  -4   2    3.26    0.13
  -1  -4   2    3.19    0.10
   1  -4  -2    3.20    0.14
  -1  -4   2    3.13    0.11
   0  -4  -2  269.76    6.93
   0  -4  -2  309.23    7.00
   0  -4  -2  279.07    6.26
   0  -4   2  302.22    7.09
   0  -4  -2  297.92    7.41
   0  -4   2  273.07    7.05
   0  -4   2  291.37    6.00
   0  -4   2  307.50    7.00
   0  -4  -2  277.44    6.03
   0  -4   2  298.01    7.41
   0  -4   2  294.53    6.25
   0  -4  -2  308.07    7.09
   0  -4  -2  284.45    6.38
   0  -4   2  285.89    5.52
   0   4  -2  302.41    6.48
  -1  -4  -2   29.82    0.77
   1  -4   2   29.46    0.78
  -1  -4  -2   28.79    0.64
   1  -4   2   28.87    0.64
  -1  -4  -2   29.78    0.69
   1  -4   2   29.62    0.62
  -1  -4  -2   29.58    0.79
  -1  -4  -2   29.90    0.70
   1  -4   2   29.84    0.67
  -1  -4  -2   28.92    0.82
   1  -4   2   29.22    0.75
  -1  -4  -2   29.17    0.79
  -1   4  -2   29.32    0.66
   1   4   2   28.10    0.63
   2  -4   2    6.24    0.17
   2  -4   2    6.19    0.19
  -2  -4  -2    5.85    0.22
  -2  -4  -2    6.15    0.19
   2  -4   2    6.39    0.18
  -2  -4  -2    5.87    0.24
  -2  -4  -2    6.31    0.19
   2  -4   2    6.18    0.22
   2   4   2    6.22    0.17
  -2   4  -2    6.34    0.18
   2   4   2    6.28    0.17
  -2   4  -2    6.26    0.19
   3  -4   2    4.19    0.10
   3  -4   2    4.26    0.13
   3  -4   2    4.39    0.18
   3  -4   2    4.20    0.12
   3  -4   2    4.47    0.19
   3  -4   2    4.39    0.15
   3   4   2    4.31    0.11
  -3   4  -2    4.36    0.14
   3   4   2    4.45    0.13
   3   4   2    4.63    0.14
   3   4   2    4.38    0.10
   3   4   2    4.27    0.10
   3   4   2    4.26    0.12
   4  -4   2    4.35    0.10
   4  -4   2    4.39    0.12
   4  -4   2    4.52    0.10
   4  -4   2    4.37    0.13
   4  -4   2    4.34    0.15
   4  -4   2    4.31    0.11
   4  -4   2    4.19    0.19
  -4   4  -2    4.24    0.14
   4   4   2    4.41    0.13
   4   4   2    4.34    0.13
   4   4   2    4.35    0.10
   4   4   2    4.30    0.12
   4   4   2    4.36    0.11
   4   4   2    4.25    0.10
   5  -4   2   16.78    0.35
   5  -4   2   16.66    0.32
   5  -4   2   16.47    0.39
   5  -4   2   17.01    0.30
   5   4   2   17.19    0.31
   5   4   2   16.92    0.39
   5   4   2   16.09    0.39
   5   4   2   16.54    0.32
   5   4   2   17.29    0.35
  -5   4  -2   17.14    0.30
   6  -4   2    8.21    0.15
   6  -4   2    8.06    0.16
   6  -4   2    8.26    0.18
   6   4   2    8.33    0.18
   6   4   2    8.27    0.16
   5  -5  -2    0.54    0.03
  -5   5   2    0.52    0.03
   5   5  -2    0.55    0.04
   5   5  -2    0.52    0.03
   5   5  -2    0.55    0.03
   5   5  -2    0.59    0.03
   5   5  -2    0.50    0.03
   4  -5  -2    2.94    0.09
  -4  -5   2    2.77    0.10
   4  -5  -2    2.67    0.10
  -4  -5   2    2.81    0.11
  -4   5   2    3.04    0.08
   4   5  -2    2.95    0.09
   4   5  -2    2.92    0.08
   4   5  -2    2.89    0.07
  -3  -5   2    7.81    0.20
   3  -5  -2    7.69    0.21
   3  -5  -2    7.64    0.15
  -3  -5   2    7.42    0.22
   3  -5  -2    7.71    0.18
   3   5  -2    7.66    0.18
   3   5  -2    7.73    0.15
  -3   5   2    7.60    0.16
   2  -5  -2    5.21    0.21
   2  -5  -2    5.54    0.14
  -2  -5   2    5.44    0.17
  -2  -5   2    5.40    0.15
   2  -5  -2    5.32    0.12
   2  -5  -2    5.46    0.16
  -2   5   2    5.34    0.12
   2   5  -2    5.36    0.10
   2   5  -2    5.33    0.11
   2   5  -2    5.22    0.14
  -2   5   2    5.18    0.11
   1  -5  -2    7.48    0.27
   1  -5  -2    7.99    0.20
   1  -5  -2    7.56    0.18
  -1  -5   2    7.52    0.18
  -1  -5   2    7.78    0.20
  -1  -5   2    7.69    0.21
  -1   5   2    7.41    0.15
   1   5  -2    7.45    0.14
  -1   5   2    7.57    0.15
   1   5  -2    7.46    0.14
   0  -5   2   53.56    0.92
   0  -5  -2   55.56    1.23
   0  -5   2   56.25    1.17
   0  -5  -2   55.43    1.39
   0  -5  -2   53.42    1.04
   0  -5  -2   55.52    1.17
   0  -5   2   53.41    1.04
   0  -5   2   53.82    1.39
   0   5  -2   53.62    0.90
   0   5   2   53.90    0.89
  -1  -5  -2   12.52    0.27
   1  -5   2   13.04    0.30
   1  -5   2   12.36    0.27
   1  -5   2   12.62    0.23
   1  -5   2   12.67    0.23
  -1  -5  -2   12.48    0.31
   1  -5   2   12.26    0.39
  -1  -5  -2   12.48    0.33
   1   5   2   12.51    0.22
  -2  -5  -2    2.87    0.10
   2  -5   2    3.00    0.07
   2  -5   2    2.95    0.09
   2  -5   2    2.77    0.15
  -2  -5  -2    3.00    0.12
   2  -5   2    3.15    0.10
   2  -5   2    2.89    0.08
   2   5   2    3.08    0.10
  -2   5  -2    3.08    0.10
   2   5   2    2.95    0.09
   2   5   2    3.06    0.09
   2   5   2    2.85    0.07
   2   5   2    3.07    0.11
   3  -5   2   15.98    0.37
  -3  -5  -2   15.53    0.40
   3  -5   2   15.51    0.33
  -3  -5  -2   15.15    0.37
  -3   5  -2   15.19    0.38
   3   5   2   15.57    0.27
   3   5   2   16.00    0.37
   3   5   2   15.91    0.30
   3   5   2   15.95    0.33
   3   5   2   15.52    0.30
  -4  -5  -2   11.06    0.27
   4  -5   2   11.13    0.24
   4  -5   2   11.11    0.27
   4   5   2   11.32    0.22
   4   5   2   11.40    0.25
   4   5   2   11.21    0.20
  -4   5  -2   11.29    0.21
   4   5   2   11.41    0.28
   4   5   2   11.15    0.22
   5  -5   2   16.20    0.30
   5  -5   2   15.93    0.32
   5   5   2   15.77    0.31
  -5   5  -2   16.18    0.28
   5   5   2   15.46    0.36
   5   5   2   15.51    0.29
   5   5   2   15.74    0.29
   4  -6  -2   15.42    0.31
  -4  -6   2   15.28    0.31
   4   6  -2   15.50    0.29
   4   6  -2   15.47    0.25
  -4   6   2   15.25    0.27
  -4   6   2   15.23    0.27
   3  -6  -2    1.74    0.07
  -3  -6   2    1.74    0.07
  -3  -6   2    1.88    0.06
   3  -6  -2    1.85    0.06
  -3   6   2    1.80    0.05
   3   6  -2    1.77    0.05
  -3   6   2    1.77    0.05
  -2  -6   2    0.25    0.03
   2  -6  -2    0.31    0.02
  -2  -6   2    0.26    0.03
   2  -6  -2    0.31    0.03
   2  -6  -2    0.32    0.03
   2   6  -2    0.27    0.02
  -2   6   2    0.29    0.02
  -2   6   2    0.25    0.02
  -1  -6   2    4.03    0.11
  -1  -6   2    4.07    0.12
   1  -6  -2    4.01    0.11
   1  -6  -2    3.91    0.10
  -1  -6   2    3.98    0.10
   1  -6  -2    3.96    0.13
  -1   6   2    3.89    0.08
   1   6  -2    3.89    0.08
   1   6  -2    3.86    0.09
  -1   6   2    3.94    0.09
   0  -6  -2   28.62    0.55
   0  -6   2   27.84    0.55
   0  -6   2   27.46    0.48
   0  -6   2   27.99    0.61
   0  -6  -2   27.00    0.62
   0   6  -2   28.59    0.49
   1  -6   2    0.08    0.01
  -1  -6  -2    0.07    0.02
  -1  -6  -2    0.06    0.02
   1  -6   2    0.05    0.02
  -1  -6  -2    0.02    0.02
   1  -6   2    0.02    0.02
  -1   6  -2    0.05    0.01
  -1   6  -2    0.00    0.01
   1   6   2    0.03    0.01
  -2  -6  -2    1.40    0.07
  -2  -6  -2    1.28    0.07
   2  -6   2    1.37    0.06
   2  -6   2    1.44    0.06
  -2  -6  -2    1.43    0.06
   2   6   2    1.48    0.06
   2   6   2    1.41    0.05
  -2   6  -2    1.46    0.05
  -2   6  -2    1.46    0.05
   3  -6   2    0.94    0.04
  -3  -6  -2    0.89    0.04
   3  -6   2    0.90    0.05
   3   6   2    1.00    0.04
  -3   6  -2    1.08    0.04
   3   6   2    0.99    0.04
   4  -6   2    3.39    0.09
  -4  -6  -2    3.28    0.08
   4   6   2    3.42    0.07
   4   6   2    3.38    0.08
  -4   6  -2    3.41    0.08
   3   7  -2    7.42    0.13
  -2  -7   2    1.30    0.05
   2  -7  -2    1.38    0.04
  -2  -7   2    1.31    0.04
   2   7  -2    1.29    0.04
  -2   7   2    1.30    0.04
  -1  -7   2    0.15    0.02
  -1  -7   2    0.16    0.02
   1  -7  -2    0.18    0.02
   1  -7  -2    0.13    0.01
   0  -7   2    7.76    0.15
   0  -7  -2    8.22    0.18
   0  -7  -2    8.09    0.15
   0  -7   2    7.98    0.18
  -1  -7  -2    0.25    0.02
   1  -7   2    0.15    0.02
  -1  -7  -2    0.23    0.02
   1   7   2    0.20    0.02
  -1   7  -2    0.17    0.01
  -2  -7  -2    0.59    0.03
   2  -7   2    0.59    0.03
  -2   7  -2    0.55    0.02
  -2   7  -2    0.58    0.02
   7   0  -3    2.31    0.08
   7   0  -3    2.33    0.06
   7   0  -3    2.40    0.07
   7   0  -3    2.46    0.06
   7   0  -3    2.26    0.06
   6   0  -3    5.49    0.16
   6   0  -3    5.35    0.14
   6   0  -3    5.36    0.12
   6   0  -3    5.43    0.15
  -6   0   3    5.34    0.17
  -6   0   3    5.41    0.18
   6   0  -3    5.19    0.12
   6   0  -3    5.33    0.12
   5   0  -3    0.32    0.04
   5   0  -3    0.30    0.03
   5   0  -3    0.27    0.05
  -5   0   3    0.33    0.04
  -5   0   3    0.28    0.04
   5   0  -3    0.30    0.03
   5   0  -3    0.30    0.04
  -4   0   3    0.14    0.02
  -4   0   3    0.10    0.02
   4   0  -3    0.14    0.03
  -4   0   3    0.15    0.03
   4   0  -3    0.13    0.03
   4   0  -3    0.13    0.02
   4   0  -3    0.20    0.02
   4   0  -3    0.13    0.02
   3   0  -3    0.10    0.02
   3   0  -3    0.10    0.02
   3   0  -3    0.12    0.03
   3   0  -3    0.09    0.02
  -3   0   3    0.11    0.02
  -2   0   3  425.50    9.11
  -2   0   3  397.92   10.59
  -2   0   3  424.64    7.90
   2   0  -3  428.17    9.64
   2   0  -3  407.14    9.87
  -2   0   3  415.90   10.11
  -1   0   3    0.40    0.03
   1   0  -3    0.48    0.02
   1   0  -3    0.48    0.03
  -1   0   3    0.46    0.03
  -1   0   3    0.43    0.02
   1   0  -3    0.48    0.02
  -1   0   3    0.43    0.02
   0   0   3    0.37    0.03
   0   0  -3    0.37    0.02
   0   0   3    0.33    0.03
   0   0  -3    0.42    0.02
   0   0   3    0.38    0.03
   0   0   3    0.35    0.02
   1   0   3    5.59    0.16
   1   0   3    5.34    0.16
   1   0   3    5.42    0.12
   1   0   3    5.75    0.15
   1   0   3    5.53    0.14
   1   0   3    5.52    0.16
   2   0   3  337.90    7.92
   2   0   3  347.02    6.52
   2   0   3  340.91    8.34
   2   0   3  338.37    8.22
   2   0   3  348.93    7.10
   2   0   3  351.17    8.18
   3   0   3  112.15    2.65
   3   0   3  113.30    2.59
   3   0   3  105.08    2.29
   3   0   3  108.91    2.69
   3   0   3  112.31    2.12
   4   0   3    0.50    0.05
   4   0   3    0.36    0.04
   4   0   3    0.33    0.03
  -4   0  -3    0.33    0.04
   4   0   3    0.40    0.05
   5   0   3   47.14    0.80
   5   0   3   46.57    0.83
   5   0   3   49.24    1.03
   5   0   3   45.82    0.91
   5   0   3   48.29    1.20
   6   0   3    4.66    0.12
   6   0   3    4.72    0.11
   6   0   3    4.56    0.09
   6   0   3    4.55    0.16
   6   0   3    4.60    0.14
   7   0   3    0.17    0.02
   7  -1  -3    4.16    0.09
   7  -1  -3    4.19    0.10
   7  -1  -3    4.08    0.09
  -7  -1   3    4.22    0.09
   7  -1  -3    4.10    0.09
   7   1  -3    3.92    0.09
   7   1  -3    4.07    0.09
   7   1  -3    3.70    0.11
   7   1  -3    4.04    0.10
   6  -1  -3   71.55    1.79
   6  -1  -3   73.90    1.21
   6  -1  -3   73.26    1.24
  -6  -1   3   72.84    1.80
   6  -1  -3   68.45    1.53
   6  -1  -3   71.70    1.36
   6  -1  -3   72.98    1.27
   6   1  -3   75.05    1.22
   6   1  -3   71.02    1.55
   6   1  -3   73.25    1.37
   6   1  -3   73.12    1.29
   6   1  -3   73.48    1.25
  -6   1   3   72.30    1.63
   6   1  -3   73.51    1.54
  -5  -1   3    2.33    0.10
  -5  -1   3    2.46    0.10
  -5  -1   3    2.46    0.10
   5  -1  -3    2.44    0.08
   5  -1  -3    2.43    0.07
   5  -1  -3    2.34    0.07
   5  -1  -3    2.36    0.07
   5  -1  -3    2.47    0.13
   5  -1  -3    2.42    0.09
   5  -1  -3    2.39    0.10
  -5   1   3    2.22    0.10
   5   1  -3    2.35    0.08
   5   1  -3    2.21    0.07
   5   1  -3    2.35    0.07
   5   1  -3    2.23    0.07
  -5   1   3    2.43    0.10
   5   1  -3    2.24    0.07
   5   1  -3    2.48    0.09
   4  -1  -3    9.06    0.30
  -4  -1   3    9.30    0.25
   4  -1  -3    9.28    0.26
   4  -1  -3    9.41    0.24
  -4  -1   3    9.22    0.25
  -4  -1   3    9.18    0.24
   4  -1  -3    8.94    0.23
   4  -1  -3    9.71    0.29
  -4   1   3    8.98    0.25
   4   1  -3    9.01    0.22
  -4   1   3    9.09    0.24
   4   1  -3    9.27    0.23
   4   1  -3    9.10    0.26
  -4   1   3    9.53    0.23
   4   1  -3    9.45    0.30
  -3  -1   3    7.80    0.24
   3  -1  -3    7.69    0.20
  -3  -1   3    7.43    0.19
   3  -1  -3    7.76    0.23
  -3  -1   3    7.75    0.23
   3  -1  -3    7.52    0.21
  -3  -1   3    7.39    0.20
  -3  -1   3    7.77    0.20
   3  -1  -3    7.63    0.24
  -3   1   3    7.64    0.18
   3   1  -3    7.65    0.22
  -3   1   3    7.57    0.20
  -3   1   3    7.29    0.19
   3   1  -3    7.70    0.24
   3   1  -3    7.50    0.21
  -2  -1   3   88.57    1.99
   2  -1  -3   90.15    2.17
  -2  -1   3   90.49    2.32
  -2  -1   3   91.08    1.73
  -2  -1   3   91.90    2.22
   2  -1  -3   91.65    1.89
   2  -1  -3   90.53    2.12
   2   1  -3   82.48    2.08
   2   1  -3   92.41    1.85
   2   1  -3   88.91    2.14
  -2   1   3   91.37    2.18
  -2   1   3   92.10    2.28
  -2   1   3   88.72    1.70
  -2   1   3   90.55    1.97
  -1  -1   3    7.43    0.16
  -1  -1   3    6.45    0.19
   1  -1  -3    6.40    0.16
   1  -1  -3    6.61    0.16
   1  -1  -3    6.72    0.19
  -1  -1   3    6.54    0.20
  -1  -1   3    6.54    0.15
   1  -1  -3    6.53    0.18
  -1   1   3    6.66    0.18
   1   1  -3    6.59    0.15
  -1   1   3    6.73    0.19
  -1   1   3    6.44    0.16
   1   1  -3    6.23    0.17
  -1   1   3    6.50    0.13
   0  -1  -3    0.99    0.04
   0  -1   3    1.04    0.04
   0  -1   3    1.04    0.04
   0  -1  -3    1.23    0.05
   0  -1  -3    1.09    0.05
   0  -1   3    1.07    0.05
   0  -1   3    0.98    0.05
   0  -1  -3    1.01    0.04
   0  -1   3    1.09    0.05
   0   1   3    0.97    0.05
   0   1   3    0.97    0.05
   0   1  -3    1.00    0.04
  -1  -1  -3  130.24    2.69
   1  -1   3  131.55    3.11
   1  -1   3  131.72    3.15
   1  -1   3  130.72    2.68
  -1  -1  -3  125.21    2.45
   1  -1   3  124.38    3.00
   1  -1   3  131.16    3.07
   1  -1   3  131.87    3.30
   1  -1   3  129.30    2.46
   1   1   3  127.70    3.01
   1   1   3  127.70    3.20
   1   1   3  126.38    3.06
  -1   1  -3  120.81    2.76
   2  -1   3  263.98    6.18
  -2  -1  -3  257.18    6.29
   2  -1   3  262.48    5.31
  -2  -1  -3  253.18    5.34
   2  -1   3  236.31    6.26
   2  -1   3  261.86    5.96
   2  -1   3  259.39    4.87
  -2  -1  -3  252.79    4.89
  -2  -1  -3  266.89    6.55
   2  -1   3  265.43    6.13
   2   1   3  243.29    5.85
   2   1   3  250.22    5.90
   3  -1   3   34.62    0.77
   3  -1   3   35.96    0.74
   3  -1   3   35.45    0.91
  -3  -1  -3   35.98    0.73
  -3  -1  -3   36.95    0.92
   3  -1   3   36.39    0.79
  -3  -1  -3   36.34    0.96
   3  -1   3   36.42    0.90
   3  -1   3   36.99    0.91
   3   1   3   34.74    0.90
   3   1   3   34.96    0.88
  -3   1  -3   36.23    0.78
   3   1   3   34.62    0.75
   4  -1   3    0.51    0.05
   4  -1   3    0.46    0.04
  -4  -1  -3    0.50    0.05
   4  -1   3    0.56    0.04
   4   1   3    0.44    0.04
   4   1   3    0.56    0.04
   4   1   3    0.44    0.06
   4   1   3    0.47    0.03
   5  -1   3   33.08    0.88
   5  -1   3   33.37    0.59
   5  -1   3   34.47    0.67
   5  -1   3   34.69    0.75
   5  -1   3   34.73    0.61
   5  -1   3   34.03    0.88
   5   1   3   34.15    0.74
   5   1   3   33.92    0.73
   5   1   3   33.87    0.59
   5   1   3   33.13    0.87
   5   1   3   33.87    0.66
   5   1   3   32.16    0.59
  -6  -1  -3    1.79    0.09
   6  -1   3    1.80    0.05
   6  -1   3    1.79    0.06
   6  -1   3    1.66    0.08
   6  -1   3    1.79    0.07
   6   1   3    1.83    0.07
   6   1   3    1.87    0.07
   6   1   3    1.79    0.06
   7  -1   3    0.88    0.04
   7  -1   3    0.89    0.03
   7   1   3    0.78    0.03
   7  -2  -3    3.06    0.07
   7  -2  -3    3.16    0.08
   7  -2  -3    3.03    0.07
   7   2  -3    3.11    0.07
   7   2  -3    3.12    0.08
   7   2  -3    2.99    0.09
   7   2  -3    3.07    0.08
   6  -2  -3    7.86    0.18
  -6  -2   3    7.83    0.24
   6  -2  -3    7.83    0.16
   6  -2  -3    8.08    0.17
   6  -2  -3    7.93    0.21
  -6  -2   3    7.87    0.24
   6   2  -3    7.82    0.21
   6   2  -3    7.90    0.17
   6   2  -3    7.97    0.18
   6   2  -3    7.81    0.17
  -6   2   3    7.84    0.23
   6   2  -3    7.90    0.21
   5  -2  -3    1.85    0.06
   5  -2  -3    1.84    0.06
  -5  -2   3    1.90    0.09
  -5  -2   3    2.01    0.09
   5  -2  -3    1.79    0.11
   5  -2  -3    1.83    0.08
   5  -2  -3    1.84    0.06
   5  -2  -3    2.17    0.08
   5  -2  -3    1.75    0.07
   5   2  -3    1.69    0.07
   5   2  -3    1.71    0.06
   5   2  -3    1.83    0.07
  -5   2   3    1.74    0.08
   5   2  -3    1.73    0.06
   5   2  -3    1.77    0.06
  -4  -2   3    0.95    0.06
  -4  -2   3    0.99    0.06
   4  -2  -3    0.98    0.07
   4  -2  -3    0.98    0.05
   4  -2  -3    0.86    0.06
   4  -2  -3    0.80    0.07
   4  -2  -3    0.96    0.05
  -4  -2   3    0.93    0.05
  -4  -2   3    0.93    0.06
  -4   2   3    0.86    0.05
  -4   2   3    0.89    0.05
   4   2  -3    0.94    0.05
   4   2  -3    0.90    0.08
   4   2  -3    0.91    0.05
  -3  -2   3   50.16    1.34
   3  -2  -3   49.95    1.27
   3  -2  -3   51.36    1.25
   3  -2  -3   50.80    1.09
  -3  -2   3   50.55    1.01
   3  -2  -3   51.00    1.26
   3  -2  -3   49.21    1.08
  -3  -2   3   51.08    1.14
  -3  -2   3   51.80    1.26
  -3  -2   3   50.73    1.13
   3  -2  -3   52.39    1.23
  -3  -2   3   49.98    1.29
  -3   2   3   50.30    1.13
   3   2  -3   50.62    1.25
   3   2  -3   48.35    1.06
  -3   2   3   50.45    1.11
  -3   2   3   50.47    0.98
  -2  -2   3  284.79    7.19
  -2  -2   3  279.60    6.44
   2  -2  -3  304.59    5.55
   2  -2  -3  299.12    6.80
   2  -2  -3  307.67    7.08
   2  -2  -3  283.67    6.31
   2  -2  -3  301.55    6.08
  -2  -2   3  306.12    7.15
  -2  -2   3  295.52    5.56
  -2  -2   3  301.62    7.47
  -2  -2   3  288.26    6.32
   2  -2  -3  283.28    6.98
  -2   2   3  293.28    6.24
  -2   2   3  293.09    6.36
   2   2  -3  287.07    6.93
  -1  -2   3   23.17    0.57
   1  -2  -3   23.37    0.61
   1  -2  -3   22.22    0.56
   1  -2  -3   23.24    0.58
   1  -2  -3   22.45    0.52
  -1  -2   3   22.98    0.57
  -1  -2   3   22.58    0.52
   1  -2  -3   22.71    0.50
  -1  -2   3   22.92    0.62
  -1  -2   3   23.50    0.47
   1  -2  -3   23.56    0.59
  -1  -2   3   23.35    0.49
   1  -2  -3   22.27    0.44
   1  -2  -3   23.99    0.58
  -1  -2   3   21.08    0.51
  -1  -2   3   23.09    0.59
   1  -2  -3   21.60    0.51
   1   2  -3   22.53    0.50
  -1   2   3   21.85    0.50
   0  -2  -3    0.83    0.04
   0  -2  -3    0.87    0.04
   0  -2  -3    0.90    0.05
   0  -2   3    0.90    0.04
   0  -2   3    0.97    0.04
   0  -2   3    0.82    0.03
   0  -2  -3    0.88    0.03
   0  -2   3    0.84    0.05
   0  -2   3    0.83    0.05
   0  -2  -3    0.83    0.05
   0  -2  -3    0.82    0.05
   0  -2   3    0.95    0.05
   0  -2  -3    0.90    0.05
   0  -2   3    0.84    0.05
   0   2  -3    0.90    0.04
  -1  -2  -3    7.63    0.24
   1  -2   3    7.68    0.23
   1  -2   3    8.00    0.19
  -1  -2  -3    7.69    0.22
   1  -2   3    8.00    0.19
   1  -2   3    7.66    0.22
   1  -2   3    7.56    0.20
   1  -2   3    7.51    0.21
  -1  -2  -3    7.77    0.17
  -1  -2  -3    7.67    0.18
  -1  -2  -3    7.78    0.23
  -1  -2  -3    7.79    0.23
   1  -2   3    7.60    0.23
   1  -2   3    7.82    0.22
  -1  -2  -3    7.63    0.18
  -1   2  -3    7.59    0.19
  -2  -2  -3   49.25    1.09
  -2  -2  -3   48.90    1.24
   2  -2   3   49.83    1.06
  -2  -2  -3   48.91    1.22
   2  -2   3   46.97    1.22
  -2  -2  -3   50.00    0.96
   2  -2   3   50.01    1.20
   2  -2   3   49.51    0.97
   2  -2   3   49.18    1.23
  -2  -2  -3   49.60    1.30
   2  -2   3   49.31    1.19
  -2   2  -3   49.20    1.09
  -3  -2  -3   23.03    0.63
   3  -2   3   23.08    0.54
  -3  -2  -3   23.26    0.65
  -3  -2  -3   23.68    0.49
   3  -2   3   23.98    0.61
   3  -2   3   22.77    0.51
   3  -2   3   22.63    0.50
   3  -2   3   23.22    0.62
   3  -2   3   22.67    0.60
   3   2   3   22.32    0.49
   3   2   3   21.69    0.60
   3   2   3   22.03    0.49
  -3   2  -3   22.14    0.51
   3   2   3   21.86    0.57
   4  -2   3    1.52    0.05
   4  -2   3    1.54    0.07
   4  -2   3    1.46    0.10
   4  -2   3    1.52    0.08
   4   2   3    1.42    0.04
   4   2   3    1.52    0.07
  -4   2  -3    1.45    0.07
   4   2   3    1.55    0.07
   4   2   3    1.54    0.06
  -5  -2  -3   44.60    1.14
   5  -2   3   45.41    1.14
   5  -2   3   43.44    1.14
   5  -2   3   44.80    0.86
   5  -2   3   45.62    0.80
   5  -2   3   45.68    0.97
   5  -2   3   44.17    0.76
   5   2   3   43.95    0.95
   5   2   3   44.65    0.77
   5   2   3   43.67    0.85
   5   2   3   43.99    0.77
   5   2   3   44.46    0.95
   6  -2   3    3.32    0.10
   6  -2   3    3.41    0.08
   6  -2   3    3.37    0.11
   6  -2   3    3.46    0.09
   6   2   3    3.50    0.11
   6   2   3    3.59    0.09
   6   2   3    3.34    0.10
   6   2   3    3.40    0.11
   7  -2   3    6.06    0.12
   7  -2   3    6.15    0.13
   7   2   3    5.78    0.11
   7   2   3    5.84    0.13
   7  -3  -3    8.11    0.16
   7  -3  -3    8.06    0.15
   7   3  -3    8.41    0.16
   7   3  -3    8.11    0.17
   7   3  -3    8.21    0.15
   6  -3  -3   43.89    0.84
   6  -3  -3   44.82    0.74
   6  -3  -3   42.80    0.95
   6  -3  -3   44.82    0.79
   6   3  -3   44.30    0.95
   6   3  -3   43.84    0.84
   6   3  -3   44.54    0.95
   6   3  -3   44.74    0.79
   6   3  -3   44.12    0.77
   5  -3  -3    6.72    0.19
   5  -3  -3    6.68    0.14
  -5  -3   3    6.49    0.21
   5  -3  -3    6.61    0.16
   5  -3  -3    6.50    0.24
  -5  -3   3    6.52    0.21
   5   3  -3    6.57    0.16
   5   3  -3    6.53    0.15
   5   3  -3    6.66    0.18
   5   3  -3    6.93    0.18
  -5   3   3    6.45    0.20
   5   3  -3    6.69    0.15
  -4  -3   3   12.10    0.39
  -4  -3   3   11.99    0.32
   4  -3  -3   12.46    0.37
  -4  -3   3   12.02    0.32
   4  -3  -3   12.19    0.21
   4  -3  -3   12.29    0.30
  -4  -3   3   12.22    0.35
   4   3  -3   12.06    0.25
   4   3  -3   12.51    0.29
   4   3  -3   12.24    0.29
  -4   3   3   12.36    0.31
   4   3  -3   11.77    0.26
   3  -3  -3    0.83    0.06
   3  -3  -3    0.81    0.04
  -3  -3   3    0.90    0.06
  -3  -3   3    0.77    0.05
   3  -3  -3    0.82    0.06
  -3  -3   3    0.76    0.07
   3  -3  -3    0.77    0.06
   3  -3  -3    0.86    0.07
  -3  -3   3    0.74    0.07
  -3  -3   3    0.72    0.07
  -3  -3   3    0.84    0.05
  -3  -3   3    0.80    0.05
   3   3  -3    0.92    0.04
  -3   3   3    0.84    0.05
   3   3  -3    0.75    0.04
  -2  -3   3   13.15    0.31
   2  -3  -3   12.53    0.30
  -2  -3   3   12.56    0.34
  -2  -3   3   12.65    0.30
  -2  -3   3   13.08    0.37
   2  -3  -3   12.07    0.29
  -2  -3   3   12.68    0.32
   2  -3  -3   12.49    0.37
   2  -3  -3   12.45    0.31
  -2  -3   3   12.38    0.37
   2  -3  -3   12.43    0.35
  -2  -3   3   12.33    0.39
   2  -3  -3   12.68    0.36
  -2   3   3   12.61    0.30
   2   3  -3   12.37    0.29
   1  -3  -3   15.09    0.35
   1  -3  -3   15.67    0.38
  -1  -3   3   15.02    0.37
   1  -3  -3   15.60    0.36
  -1  -3   3   15.63    0.35
   1  -3  -3   15.56    0.43
  -1  -3   3   15.28    0.43
   1  -3  -3   15.48    0.43
  -1  -3   3   15.68    0.41
  -1  -3   3   15.38    0.37
  -1  -3   3   15.45    0.45
   1  -3  -3   15.98    0.37
  -1  -3   3   15.77    0.41
  -1  -3   3   15.93    0.42
   1   3  -3   15.16    0.35
  -1   3   3   15.40    0.35
   0  -3   3    0.13    0.03
   0  -3  -3    0.09    0.03
   0  -3   3    0.07    0.02
   0  -3  -3    0.09    0.02
   0  -3  -3    0.06    0.02
   0  -3   3    0.08    0.02
   0  -3  -3    0.09    0.03
   0  -3   3    0.14    0.02
   0  -3   3    0.16    0.03
   0  -3  -3    0.10    0.02
   0  -3  -3    0.07    0.02
   0  -3   3    0.13    0.02
   0   3  -3    0.13    0.02
   0   3  -3    0.12    0.02
   1  -3   3    0.07    0.02
  -1  -3  -3    0.08    0.02
   1  -3   3    0.09    0.02
  -1  -3  -3    0.09    0.03
  -1  -3  -3    0.06    0.02
   1  -3   3    0.06    0.02
   1  -3   3    0.10    0.03
   1  -3   3    0.08    0.02
   1  -3   3    0.06    0.02
   1  -3   3    0.09    0.02
  -1   3  -3    0.09    0.02
  -1   3  -3    0.07    0.02
   1   3   3    0.07    0.02
   2  -3   3   65.91    1.54
   2  -3   3   63.56    1.59
   2  -3   3   64.10    1.37
  -2  -3  -3   60.35    1.59
  -2  -3  -3   62.45    1.68
  -2  -3  -3   66.20    1.42
   2  -3   3   64.46    1.26
   2  -3   3   63.42    1.34
  -2  -3  -3   63.28    1.61
   2  -3   3   63.90    1.58
  -2   3  -3   61.89    1.39
   2   3   3   64.91    1.34
  -2   3  -3   62.96    1.42
   3  -3   3    4.25    0.12
   3  -3   3    4.34    0.17
  -3  -3  -3    4.35    0.13
   3  -3   3    4.41    0.15
  -3  -3  -3    4.22    0.17
   3  -3   3    4.15    0.17
   3  -3   3    4.04    0.15
   3  -3   3    4.32    0.15
  -3  -3  -3    4.02    0.18
  -3  -3  -3    4.72    0.19
  -3   3  -3    4.27    0.14
   3   3   3    4.35    0.13
  -3   3  -3    4.14    0.14
   3   3   3    4.45    0.13
   4  -3   3   15.34    0.45
   4  -3   3   15.81    0.36
   4  -3   3   14.69    0.28
   4  -3   3   15.17    0.28
   4  -3   3   16.10    0.43
   4  -3   3   15.06    0.29
   4  -3   3   15.09    0.32
   4   3   3   16.09    0.37
   4   3   3   15.59    0.37
   4   3   3   15.43    0.29
   4   3   3   15.71    0.33
   4   3   3   15.38    0.30
   5  -3   3   15.52    0.30
   5  -3   3   15.02    0.37
   5  -3   3   15.31    0.33
   5  -3   3   15.72    0.43
   5  -3   3   15.49    0.29
   5   3   3   15.12    0.29
   5   3   3   15.08    0.28
   5   3   3   15.13    0.36
   5   3   3   15.59    0.36
   5   3   3   15.27    0.32
   6  -3   3    0.82    0.03
   6  -3   3    0.81    0.04
   6  -3   3    0.83    0.03
   6   3   3    0.89    0.04
   6   3   3    0.77    0.03
   6   3   3    0.82    0.04
   6   3   3    0.80    0.04
   6  -4  -3    6.77    0.15
   6  -4  -3    6.59    0.14
   6   4  -3    6.98    0.14
   6   4  -3    6.72    0.14
   6   4  -3    6.46    0.17
   6   4  -3    6.86    0.15
   5  -4  -3    3.91    0.13
  -5  -4   3    3.97    0.14
   5  -4  -3    4.10    0.11
  -5  -4   3    3.98    0.15
   5   4  -3    3.99    0.10
   5   4  -3    4.06    0.11
   5   4  -3    4.04    0.12
   5   4  -3    3.96    0.12
   5   4  -3    4.11    0.10
  -5   4   3    3.84    0.13
  -5   4   3    3.98    0.09
   4  -4  -3    0.70    0.02
  -4  -4   3    0.73    0.05
  -4  -4   3    0.68    0.06
   4  -4  -3    0.73    0.04
   4  -4  -3    0.71    0.07
   4  -4  -3    0.71    0.05
   4   4  -3    0.72    0.04
  -4   4   3    0.73    0.04
  -4   4   3    0.69    0.05
   4   4  -3    0.77    0.03
   4   4  -3    0.76    0.05
   4   4  -3    0.74    0.04
   4   4  -3    0.71    0.05
   4   4  -3    0.75    0.04
  -3  -4   3   35.98    0.81
   3  -4  -3   33.82    0.59
  -3  -4   3   35.38    0.82
   3  -4  -3   35.55    0.76
  -3  -4   3   35.04    0.90
   3  -4  -3   34.24    0.92
  -3  -4   3   33.42    0.94
  -3   4   3   36.02    0.80
   3   4  -3   34.53    0.56
   3   4  -3   34.93    0.76
   3   4  -3   34.77    0.68
   3   4  -3   35.73    0.76
  -3   4   3   34.35    0.60
  -2  -4   3   93.25    2.42
   2  -4  -3   96.58    2.05
  -2  -4   3   98.64    2.38
   2  -4  -3   96.02    2.37
  -2  -4   3   99.05    2.02
   2  -4  -3   96.21    2.03
  -2  -4   3   98.38    2.12
   2  -4  -3   96.73    2.39
  -2  -4   3   95.89    1.90
  -2   4   3  103.22    2.24
   1  -4  -3   11.10    0.34
  -1  -4   3   11.43    0.35
  -1  -4   3   11.19    0.28
  -1  -4   3   11.25    0.33
   1  -4  -3   10.94    0.27
   1  -4  -3   11.02    0.29
  -1  -4   3   11.39    0.32
  -1  -4   3   11.25    0.36
   1  -4  -3   11.11    0.29
   1  -4  -3   11.13    0.35
  -1  -4   3   11.22    0.26
  -1  -4   3   11.19    0.28
   0  -4   3    0.23    0.03
   0  -4   3    0.27    0.04
   0  -4   3    0.21    0.04
   0  -4  -3    0.22    0.03
   0  -4  -3    0.28    0.04
   0  -4   3    0.16    0.04
   0  -4  -3    0.25    0.04
   0  -4   3    0.24    0.03
   0  -4  -3    0.19    0.04
   0  -4   3    0.27    0.05
   0  -4  -3    0.17    0.04
   0  -4  -3    0.23    0.03
   0  -4  -3    0.27    0.05
   0   4  -3    0.22    0.03
   1  -4   3   11.03    0.27
  -1  -4  -3   10.27    0.35
  -1  -4  -3   10.90    0.29
  -1  -4  -3   10.74    0.29
  -1  -4  -3   10.99    0.26
   1  -4   3   10.60    0.31
  -1  -4  -3   10.72    0.35
   1  -4   3   10.66    0.26
  -1  -4  -3   10.88    0.34
   1  -4   3   10.76    0.28
  -1  -4  -3   11.19    0.33
   1  -4   3   10.75    0.34
  -1   4  -3   10.53    0.27
   1   4   3   10.38    0.25
   2  -4   3   10.86    0.32
  -2  -4  -3    9.97    0.28
  -2  -4  -3    9.67    0.33
   2  -4   3   10.20    0.18
   2  -4   3   10.48    0.30
   2  -4   3   10.41    0.33
   2  -4   3   10.49    0.25
   2   4   3    9.90    0.25
   2   4   3   10.41    0.25
  -2   4  -3    9.67    0.27
  -2   4  -3   10.25    0.26
   3  -4   3    0.07    0.03
   3  -4   3    0.08    0.02
   3  -4   3    0.10    0.04
   3  -4   3    0.09    0.03
   3  -4   3    0.06    0.02
   3  -4   3    0.09    0.02
   3  -4   3    0.18    0.02
   3   4   3    0.08    0.02
   3   4   3    0.09    0.02
   3   4   3    0.10    0.02
   3   4   3    0.15    0.02
   3   4   3    0.11    0.02
  -3   4  -3    0.06    0.02
   3   4   3    0.10    0.02
   4  -4   3    2.50    0.08
   4  -4   3    2.48    0.07
   4  -4   3    2.64    0.11
   4  -4   3    2.39    0.07
   4  -4   3    2.44    0.07
   4  -4   3    2.49    0.09
   4   4   3    2.58    0.09
   4   4   3    2.63    0.10
   4   4   3    2.46    0.07
   4   4   3    2.53    0.08
   4   4   3    2.52    0.07
   4   4   3    2.59    0.08
  -4   4  -3    2.66    0.10
   5  -4   3   15.05    0.31
   5  -4   3   15.27    0.28
   5  -4   3   15.04    0.29
   5  -4   3   15.12    0.35
   5   4   3   14.57    0.35
  -5   4  -3   15.48    0.27
   5   4   3   15.72    0.31
   5   4   3   15.49    0.28
   5   4   3   15.21    0.29
   5   4   3   14.71    0.35
   6  -4   3    4.98    0.10
   6  -4   3    5.00    0.10
   6  -4   3    5.13    0.12
   6   4   3    5.06    0.11
   6   4   3    4.82    0.10
   5  -5  -3    3.32    0.09
   5   5  -3    3.24    0.09
   5   5  -3    3.37    0.07
  -5   5   3    3.47    0.08
   5   5  -3    3.39    0.08
   4  -5  -3   10.13    0.22
  -4  -5   3    9.74    0.24
   4  -5  -3    9.88    0.25
  -4  -5   3    9.30    0.26
   4   5  -3    9.52    0.17
   4   5  -3    9.64    0.21
   4   5  -3    9.93    0.21
  -4   5   3    9.83    0.19
  -4   5   3    9.54    0.19
   3  -5  -3    2.02    0.05
  -3  -5   3    2.08    0.08
  -3  -5   3    1.97    0.10
  -3  -5   3    1.94    0.09
   3  -5  -3    2.13    0.07
   3  -5  -3    2.02    0.08
   3   5  -3    1.98    0.06
  -3   5   3    1.97    0.06
  -3   5   3    1.98    0.06
   3   5  -3    2.05    0.07
   2  -5  -3    1.57    0.05
  -2  -5   3    1.61    0.08
  -2  -5   3    1.68    0.07
   2  -5  -3    1.36    0.10
   2  -5  -3    1.56    0.07
  -2  -5   3    1.54    0.07
   2  -5  -3    1.61    0.06
   2   5  -3    1.60    0.05
  -2   5   3    1.52    0.05
   2   5  -3    1.62    0.04
  -2   5   3    1.58    0.05
  -1  -5   3    4.89    0.13
  -1  -5   3    5.34    0.15
   1  -5  -3    5.07    0.15
   1  -5  -3    5.23    0.13
   1  -5  -3    4.85    0.20
  -1  -5   3    5.09    0.17
   1  -5  -3    4.91    0.15
  -1   5   3    4.85    0.11
   1   5  -3    4.77    0.10
   1   5  -3    4.90    0.10
  -1   5   3    4.71    0.10
   0  -5   3    0.25    0.03
   0  -5  -3    0.17    0.04
   0  -5  -3    0.25    0.04
   0  -5   3    0.31    0.04
   0  -5  -3    0.22    0.03
   0  -5   3    0.21    0.05
   0  -5   3    0.19    0.03
   0  -5   3    0.26    0.03
   0  -5  -3    0.26    0.03
   0   5   3    0.22    0.02
   0   5  -3    0.22    0.02
  -1  -5  -3    9.44    0.22
   1  -5   3    9.57    0.28
   1  -5   3    9.52    0.18
   1  -5   3    9.40    0.22
  -1  -5  -3    9.25    0.26
  -1  -5  -3    9.34    0.24
   1  -5   3    9.08    0.32
   1  -5   3    9.84    0.24
   1  -5   3    9.43    0.18
  -1   5  -3    9.37    0.24
   1   5   3    9.30    0.17
   2  -5   3    9.35    0.22
   2  -5   3   10.27    0.29
   2  -5   3    8.53    0.32
   2  -5   3    9.41    0.19
  -2  -5  -3    9.42    0.25
   2  -5   3    9.40    0.24
   2  -5   3    9.48    0.17
  -2  -5  -3    9.90    0.27
   2   5   3    9.73    0.20
   2   5   3    9.92    0.20
   2   5   3    9.73    0.18
  -2   5  -3    9.69    0.26
   2   5   3    9.81    0.22
   2   5   3    9.86    0.25
   3  -5   3    7.07    0.14
   3  -5   3    6.73    0.17
   3  -5   3    7.12    0.19
  -3  -5  -3    6.91    0.19
  -3  -5  -3    6.76    0.21
   3   5   3    7.11    0.15
   3   5   3    6.98    0.19
   3   5   3    6.74    0.15
  -3   5  -3    6.68    0.19
   3   5   3    6.90    0.17
   3   5   3    6.67    0.14
   4  -5   3   10.41    0.26
   4  -5   3   10.53    0.23
   4  -5   3   10.81    0.22
  -4  -5  -3   10.31    0.26
   4   5   3    9.97    0.25
  -4   5  -3   10.41    0.20
   4   5   3   10.57    0.21
   4   5   3   10.75    0.23
   4   5   3   10.45    0.20
   4   5   3   10.32    0.19
   5  -5   3   11.71    0.23
   5  -5   3   11.89    0.24
   5   5   3   11.45    0.21
   5   5   3   11.82    0.24
   5   5   3   11.75    0.22
  -5   5  -3   11.87    0.21
  -4  -6   3    0.10    0.02
   4   6  -3    0.10    0.01
  -4   6   3    0.11    0.01
  -4   6   3    0.10    0.01
  -3  -6   3    3.01    0.09
   3  -6  -3    3.00    0.10
   3  -6  -3    3.25    0.09
   3  -6  -3    2.96    0.06
   3   6  -3    3.09    0.07
  -3   6   3    3.16    0.07
  -3   6   3    3.04    0.08
  -2  -6   3   30.85    0.60
   2  -6  -3   31.32    0.60
  -2  -6   3   31.04    0.68
   2  -6  -3   31.02    0.53
   2  -6  -3   30.19    0.68
  -2   6   3   31.55    0.53
  -2   6   3   31.14    0.54
   2   6  -3   31.24    0.50
   1  -6  -3    6.44    0.14
  -1  -6   3    6.32    0.16
   1  -6  -3    6.48    0.15
  -1  -6   3    6.31    0.14
   1  -6  -3    6.11    0.18
  -1  -6   3    6.27    0.17
   1   6  -3    6.27    0.12
  -1   6   3    6.36    0.12
  -1   6   3    6.35    0.13
   1   6  -3    6.34    0.12
   0  -6  -3    0.42    0.04
   0  -6   3    0.44    0.03
   0  -6   3    0.41    0.03
   0  -6   3    0.45    0.04
   0  -6  -3    0.46    0.04
   0   6  -3    0.45    0.03
  -1  -6  -3    5.29    0.16
   1  -6   3    5.31    0.14
   1  -6   3    5.34    0.15
  -1  -6  -3    5.56    0.14
   1  -6   3    5.34    0.11
  -1  -6  -3    5.21    0.17
  -1   6  -3    5.22    0.11
  -1   6  -3    5.36    0.11
   1   6   3    5.31    0.11
   2  -6   3   20.81    0.47
  -2  -6  -3   20.16    0.47
  -2  -6  -3   20.87    0.42
   2  -6   3   21.10    0.42
  -2   6  -3   20.63    0.36
  -2   6  -3   20.50    0.37
   2   6   3   20.76    0.39
   2   6   3   20.87    0.34
   3  -6   3    7.98    0.18
  -3  -6  -3    7.82    0.21
  -3  -6  -3    8.49    0.18
   3   6   3    8.19    0.17
   3   6   3    7.97    0.16
   3   6   3    8.14    0.15
  -3   6  -3    8.06    0.16
  -4  -6  -3    0.46    0.02
   4  -6   3    0.51    0.03
   4   6   3    0.48    0.02
   4   6   3    0.47    0.02
  -4   6  -3    0.46    0.02
   4   6   3    0.45    0.02
  -3  -7   3    0.55    0.03
  -3   7   3    0.58    0.02
   3   7  -3    0.60    0.02
  -2  -7   3    2.61    0.07
  -2  -7   3    2.52    0.06
  -2   7   3    2.59    0.06
   2   7  -3    2.64    0.06
  -1  -7   3    0.84    0.04
   1  -7  -3    0.88    0.03
  -1  -7   3    0.91    0.03
   0  -7  -3    0.15    0.02
   0  -7   3    0.16    0.01
   0  -7  -3    0.18    0.02
   0  -7   3    0.18    0.02
   1  -7   3    2.66    0.07
  -1  -7  -3    2.72    0.07
  -1   7  -3    2.59    0.06
   1   7   3    2.61    0.06
   2  -7   3    3.46    0.09
  -2  -7  -3    3.54    0.08
  -2   7  -3    3.60    0.08
   2   7   3    3.62    0.07
   2   7   3    3.65    0.08
   7   0  -4    1.22    0.05
   7   0  -4    1.21    0.04
   7   0  -4    1.21    0.04
   7   0  -4    1.28    0.04
   7   0  -4    1.31    0.05
   6   0  -4    0.86    0.04
   6   0  -4    0.83    0.04
   6   0  -4    0.79    0.04
  -6   0   4    0.78    0.06
  -6   0   4    0.77    0.06
   6   0  -4    0.79    0.04
   6   0  -4    0.84    0.05
   6   0  -4    0.78    0.05
   5   0  -4   57.62    1.04
   5   0  -4   59.30    1.25
  -5   0   4   55.94    1.33
   5   0  -4   58.51    1.23
   5   0  -4   59.50    1.45
   5   0  -4   57.07    1.01
   5   0  -4   58.83    1.43
  -5   0   4   59.18    1.31
   4   0  -4   24.83    0.62
   4   0  -4   23.29    0.53
   4   0  -4   24.74    0.54
  -4   0   4   24.08    0.57
  -4   0   4   23.60    0.52
   4   0  -4   25.30    0.63
  -4   0   4   24.67    0.56
   4   0  -4   23.14    0.65
   3   0  -4   61.08    1.48
   3   0  -4   59.84    1.49
  -3   0   4   58.44    1.32
  -3   0   4   61.02    1.18
   3   0  -4   61.84    1.44
   3   0  -4   60.77    1.27
  -3   0   4   60.65    1.35
  -2   0   4    0.41    0.03
  -2   0   4    0.45    0.03
  -2   0   4    0.43    0.04
   2   0  -4    0.49    0.03
   2   0  -4    0.44    0.03
   2   0  -4    0.53    0.04
   2   0  -4    0.46    0.04
   2   0  -4    0.48    0.03
  -2   0   4    0.47    0.04
   1   0  -4    1.80    0.06
  -1   0   4    1.87    0.05
   1   0  -4    2.01    0.06
  -1   0   4    1.84    0.07
  -1   0   4    1.99    0.07
  -1   0   4    1.89    0.08
  -1   0   4    1.82    0.05
   1   0  -4    1.82    0.06
   1   0   4  176.67    4.35
   1   0   4  183.05    4.60
   1   0   4  181.48    4.40
   1   0   4  183.37    4.30
   1   0   4  179.87    3.42
   1   0   4  182.99    3.74
   2   0   4    0.60    0.04
   2   0   4    0.61    0.05
   2   0   4    0.62    0.04
   2   0   4    0.62    0.04
   2   0   4    0.59    0.04
   2   0   4    0.62    0.04
   2   0   4    0.60    0.05
   3   0   4   23.98    0.54
   3   0   4   24.94    0.64
   3   0   4   25.54    0.56
   3   0   4   24.32    0.63
   3   0   4   24.39    0.52
   3   0   4   24.73    0.63
   4   0   4    8.84    0.26
   4   0   4    8.75    0.28
   4   0   4    8.74    0.29
   4   0   4    8.69    0.22
  -4   0  -4    8.79    0.24
   5   0   4   67.00    1.17
   5   0   4   65.56    1.27
   5   0   4   67.49    1.68
   5   0   4   68.35    1.43
   5   0   4   68.15    1.13
   6   0   4    0.10    0.03
   6   0   4    0.04    0.02
   6   0   4    0.02    0.01
   7   0   4    1.96    0.06
   7  -1  -4    1.08    0.04
   7  -1  -4    1.06    0.04
  -7  -1   4    1.05    0.04
   7  -1  -4    1.07    0.04
   7  -1  -4    1.06    0.04
   7   1  -4    1.08    0.04
   7   1  -4    0.93    0.05
   7   1  -4    0.99    0.04
   7   1  -4    1.00    0.04
   6  -1  -4    0.50    0.05
   6  -1  -4    0.53    0.03
  -6  -1   4    0.48    0.05
  -6  -1   4    0.54    0.05
   6  -1  -4    0.61    0.04
   6  -1  -4    0.56    0.03
   6  -1  -4    0.47    0.03
   6  -1  -4    0.44    0.07
   6  -1  -4    0.48    0.03
   6   1  -4    0.52    0.03
   6   1  -4    0.52    0.04
   6   1  -4    0.50    0.04
   6   1  -4    0.43    0.03
   6   1  -4    0.56    0.03
   6   1  -4    0.49    0.03
  -6   1   4    0.53    0.05
   5  -1  -4    9.01    0.18
   5  -1  -4    9.16    0.24
   5  -1  -4    8.86    0.19
   5  -1  -4    8.78    0.30
  -5  -1   4    9.32    0.26
  -5  -1   4    9.18    0.27
   5  -1  -4    9.43    0.23
   5  -1  -4    9.24    0.27
   5  -1  -4    9.52    0.19
   5   1  -4    8.58    0.18
   5   1  -4    8.82    0.18
   5   1  -4    8.60    0.20
   5   1  -4    8.98    0.23
   5   1  -4    8.87    0.22
  -5   1   4    8.78    0.25
  -5   1   4    8.58    0.24
   5   1  -4    8.96    0.19
  -4  -1   4    6.52    0.20
   4  -1  -4    6.71    0.22
   4  -1  -4    6.45    0.17
   4  -1  -4    6.40    0.18
   4  -1  -4    5.93    0.22
  -4  -1   4    6.37    0.18
   4  -1  -4    6.00    0.16
  -4  -1   4    6.53    0.18
   4  -1  -4    6.42    0.19
  -4  -1   4    6.31    0.18
   4   1  -4    6.58    0.23
  -4   1   4    6.62    0.18
   4   1  -4    6.46    0.17
   4   1  -4    6.34    0.17
   4   1  -4    6.59    0.21
  -4   1   4    6.33    0.19
  -4   1   4    6.51    0.18
  -3  -1   4    3.10    0.12
   3  -1  -4    3.09    0.10
  -3  -1   4    3.05    0.10
  -3  -1   4    2.91    0.10
  -3  -1   4    3.04    0.10
   3  -1  -4    3.13    0.10
   3  -1  -4    3.29    0.13
  -3  -1   4    3.18    0.12
  -3  -1   4    2.98    0.10
   3  -1  -4    3.12    0.12
   3   1  -4    3.18    0.13
  -3   1   4    3.24    0.10
  -3   1   4    3.09    0.09
   3   1  -4    3.13    0.12
  -3   1   4    3.24    0.10
  -2  -1   4    1.53    0.06
  -2  -1   4    1.43    0.06
  -2  -1   4    1.53    0.07
   2  -1  -4    1.60    0.07
   2  -1  -4    1.28    0.06
  -2  -1   4    1.50    0.07
   2  -1  -4    1.56    0.06
  -2  -1   4    1.53    0.06
   2  -1  -4    1.61    0.07
   2  -1  -4    1.50    0.05
   2  -1  -4    1.53    0.05
  -2   1   4    1.45    0.05
   2   1  -4    1.58    0.05
  -2   1   4    1.52    0.05
   2   1  -4    1.50    0.07
  -2   1   4    1.54    0.06
  -2   1   4    1.48    0.06
   2   1  -4    1.46    0.07
  -2   1   4    1.49    0.06
  -1  -1   4    0.26    0.02
   1  -1  -4    0.26    0.02
  -1  -1   4    0.31    0.03
  -1  -1   4    0.22    0.03
   1  -1  -4    0.26    0.02
  -1  -1   4    0.30    0.03
  -1  -1   4    0.27    0.02
   1  -1  -4    0.27    0.03
   1   1  -4    0.23    0.02
  -1   1   4    0.24    0.03
  -1   1   4    0.24    0.02
   1   1  -4    0.27    0.02
  -1   1   4    0.26    0.01
  -1   1   4    0.23    0.02
   1   1  -4    0.21    0.02
   0  -1   4  298.51    7.41
   0  -1   4  302.53    7.14
   0  -1  -4  281.47    6.40
   0  -1   4  288.57    7.04
   0  -1   4  301.87    6.04
   0  -1   4  285.02    5.54
   0  -1  -4  295.15    6.07
   0  -1  -4  287.17    6.97
   0   1   4  308.91    7.76
   0   1  -4  303.74    6.67
   0   1   4  301.70    7.44
   1  -1   4   19.72    0.49
  -1  -1  -4   19.74    0.50
  -1  -1  -4   19.42    0.43
   1  -1   4   19.90    0.40
  -1  -1  -4   19.51    0.39
   1  -1   4   19.28    0.48
   1  -1   4   19.61    0.44
   1  -1   4   19.71    0.51
   1   1   4   19.13    0.50
   1   1   4   18.85    0.49
   1   1   4   19.31    0.52
   2  -1   4    4.56    0.14
  -2  -1  -4    4.74    0.16
   2  -1   4    4.83    0.16
   2  -1   4    4.77    0.16
   2  -1   4    4.87    0.15
   2  -1   4    4.75    0.13
  -2  -1  -4    4.84    0.12
   2  -1   4    4.73    0.14
  -2  -1  -4    4.68    0.13
   2   1   4    4.62    0.16
   2   1   4    4.82    0.16
   2   1   4    4.73    0.15
   3  -1   4   17.31    0.46
  -3  -1  -4   17.15    0.49
   3  -1   4   16.51    0.39
   3  -1   4   16.81    0.41
  -3  -1  -4   17.54    0.38
   3  -1   4   17.49    0.47
  -3  -1  -4   17.54    0.47
   3  -1   4   17.40    0.39
   3  -1   4   17.38    0.46
   3  -1   4   17.72    0.48
   3   1   4   17.23    0.46
   3   1   4   15.98    0.37
   3   1   4   16.48    0.43
   4  -1   4   29.40    0.65
  -4  -1  -4   29.57    0.63
   4  -1   4   29.48    0.77
   4  -1   4   29.74    0.76
   4   1   4   28.55    0.78
   4   1   4   28.97    0.64
   4   1   4   29.40    0.75
   4   1   4   29.35    0.63
   5  -1   4   26.06    0.47
   5  -1   4   26.14    0.71
   5  -1   4   26.78    0.53
   5  -1   4   26.34    0.70
   5  -1   4   27.01    0.48
   5  -1   4   26.96    0.60
   5   1   4   26.17    0.47
   5   1   4   26.95    0.70
   5   1   4   26.46    0.48
   5   1   4   26.70    0.53
   5   1   4   27.42    0.60
   6  -1   4    0.05    0.02
   6  -1   4    0.07    0.02
   6  -1   4    0.06    0.02
   6  -1   4    0.07    0.01
   6  -1   4    0.09    0.02
  -6  -1  -4    0.08    0.03
   6   1   4    0.06    0.01
   6   1   4    0.05    0.02
   6   1   4    0.05    0.02
   7  -1   4    0.23    0.02
   7  -1   4    0.22    0.02
   7   1   4    0.18    0.02
   7  -2  -4    6.50    0.13
   7  -2  -4    6.73    0.14
   7   2  -4    6.63    0.13
   7   2  -4    6.47    0.17
   7   2  -4    6.79    0.14
   7   2  -4    6.59    0.14
   6  -2  -4    4.64    0.11
   6  -2  -4    4.72    0.12
   6  -2  -4    4.72    0.11
   6  -2  -4    4.76    0.14
  -6  -2   4    4.50    0.16
  -6  -2   4    4.48    0.16
   6  -2  -4    4.84    0.11
   6   2  -4    4.78    0.14
  -6   2   4    4.63    0.15
   6   2  -4    4.74    0.11
   6   2  -4    4.77    0.14
   6   2  -4    4.67    0.11
   6   2  -4    4.76    0.12
  -5  -2   4   19.81    0.49
   5  -2  -4   19.65    0.36
  -5  -2   4   19.89    0.53
   5  -2  -4   19.56    0.35
   5  -2  -4   19.26    0.40
   5  -2  -4   19.56    0.46
   5  -2  -4   19.70    0.55
   5   2  -4   19.34    0.40
  -5   2   4   19.73    0.48
   5   2  -4   19.56    0.45
   5   2  -4   20.12    0.45
   5   2  -4   19.57    0.38
   5   2  -4   20.20    0.37
  -4  -2   4    2.46    0.10
  -4  -2   4    2.35    0.10
   4  -2  -4    2.37    0.12
   4  -2  -4    2.49    0.09
  -4  -2   4    2.39    0.09
   4  -2  -4    2.51    0.13
   4  -2  -4    2.49    0.11
  -4  -2   4    2.47    0.10
   4   2  -4    2.40    0.08
   4   2  -4    2.54    0.08
  -4   2   4    2.53    0.09
   4   2  -4    2.52    0.13
  -4   2   4    2.51    0.10
  -3  -2   4   31.39    0.88
  -3  -2   4   32.09    0.73
   3  -2  -4   32.19    0.71
  -3  -2   4   31.95    0.74
  -3  -2   4   32.15    0.84
  -3  -2   4   32.06    0.81
   3  -2  -4   31.46    0.69
  -3  -2   4   31.56    0.66
   3  -2  -4   32.59    0.82
   3  -2  -4   31.86    0.83
   3  -2  -4   32.46    0.81
   3   2  -4   30.67    0.68
  -3   2   4   31.86    0.74
  -3   2   4   32.79    0.72
   3   2  -4   31.70    0.82
   2  -2  -4    2.32    0.10
  -2  -2   4    2.28    0.08
  -2  -2   4    2.29    0.10
  -2  -2   4    2.37    0.11
  -2  -2   4    2.31    0.08
   2  -2  -4    2.43    0.08
   2  -2  -4    2.30    0.10
   2  -2  -4    2.37    0.09
   2  -2  -4    2.50    0.10
  -2  -2   4    2.28    0.08
  -2  -2   4    2.37    0.08
  -2   2   4    2.31    0.08
  -2   2   4    2.30    0.08
   2   2  -4    2.41    0.10
  -1  -2   4   16.94    0.37
  -1  -2   4   15.45    0.38
  -1  -2   4   16.39    0.38
   1  -2  -4   16.59    0.44
   1  -2  -4   16.04    0.38
   1  -2  -4   16.73    0.41
  -1  -2   4   16.60    0.45
  -1  -2   4   16.72    0.42
   1  -2  -4   16.37    0.45
   1  -2  -4   16.79    0.38
   1  -2  -4   16.41    0.44
   1  -2  -4   16.38    0.39
  -1  -2   4   16.44    0.43
  -1  -2   4   16.73    0.35
  -1  -2   4   15.86    0.42
  -1  -2   4   16.85    0.47
  -1   2   4   16.28    0.42
   1   2  -4   16.21    0.41
   1   2  -4   15.47    0.36
   1   2  -4   16.10    0.37
   0  -2  -4  142.02    2.88
   0  -2   4  135.27    3.23
   0  -2   4  141.26    2.65
   0  -2   4  137.37    3.55
   0  -2  -4  145.70    3.35
   0  -2   4  140.17    3.35
   0  -2  -4  139.96    3.32
   0  -2   4  134.97    3.39
   0  -2  -4  138.20    3.55
   0  -2  -4  136.23    3.05
   0  -2   4  139.30    2.88
   0   2   4  135.62    3.26
   0   2  -4  131.75    2.93
   1  -2   4   11.62    0.29
   1  -2   4   12.00    0.32
  -1  -2  -4   12.59    0.33
  -1  -2  -4   12.04    0.34
  -1  -2  -4   11.76    0.27
   1  -2   4   12.12    0.35
   1  -2   4   11.93    0.27
  -1  -2  -4   12.20    0.36
   1  -2   4   12.25    0.33
   1  -2   4   11.77    0.33
  -1  -2  -4   12.03    0.28
   1  -2   4   11.47    0.32
  -1  -2  -4   12.15    0.34
  -1   2  -4   11.62    0.28
   2  -2   4    1.96    0.08
   2  -2   4    1.90    0.08
  -2  -2  -4    2.03    0.08
  -2  -2  -4    1.92    0.10
  -2  -2  -4    1.93    0.09
  -2  -2  -4    1.90    0.07
   2  -2   4    1.91    0.08
   2  -2   4    1.98    0.09
  -2  -2  -4    1.85    0.10
   2  -2   4    1.97    0.10
   2   2   4    1.91    0.07
  -2   2  -4    1.98    0.07
   3  -2   4   19.58    0.52
   3  -2   4   19.48    0.44
   3  -2   4   19.47    0.44
  -3  -2  -4   20.13    0.56
   3  -2   4   19.90    0.47
   3  -2   4   20.38    0.54
   3  -2   4   20.10    0.55
  -3  -2  -4   19.85    0.57
  -3  -2  -4   19.39    0.55
  -3   2  -4   19.34    0.45
   3   2   4   19.07    0.43
   3   2   4   19.25    0.43
   4  -2   4   43.31    1.09
   4  -2   4   44.02    1.09
   4  -2   4   42.81    0.93
   4  -2   4   41.62    0.76
   4   2   4   42.70    0.91
   4   2   4   41.75    1.07
   4   2   4   42.22    0.74
   4   2   4   42.34    0.91
   5  -2   4   34.66    0.67
   5  -2   4   34.76    0.75
   5  -2   4   33.95    0.88
   5  -2   4   33.62    0.59
   5  -2   4   32.56    0.89
   5  -2   4   34.18    0.61
   5   2   4   34.74    0.75
   5   2   4   33.77    0.60
   5   2   4   34.58    0.75
   5   2   4   34.39    0.67
   5   2   4   34.20    0.61
   6  -2   4    1.65    0.05
   6  -2   4    1.54    0.04
   6  -2   4    1.56    0.07
   6  -2   4    1.51    0.06
   6   2   4    1.54    0.06
   6   2   4    1.55    0.06
   6   2   4    1.62    0.05
   6   2   4    1.54    0.06
   7  -2   4    8.54    0.17
   7  -2   4    8.14    0.15
   7   2   4    8.26    0.17
   7  -3  -4    9.16    0.18
   7   3  -4    9.26    0.17
   7   3  -4    9.24    0.17
   6  -3  -4    4.03    0.13
   6  -3  -4    4.23    0.10
   6  -3  -4    4.06    0.10
   6   3  -4    4.08    0.10
   6   3  -4    4.07    0.12
   6   3  -4    4.13    0.12
   6   3  -4    4.10    0.11
   6   3  -4    4.22    0.10
   5  -3  -4    0.88    0.08
   5  -3  -4    0.96    0.06
  -5  -3   4    0.97    0.06
   5  -3  -4    0.97    0.04
  -5  -3   4    0.98    0.06
   5   3  -4    0.99    0.05
   5   3  -4    0.95    0.04
  -5   3   4    1.10    0.06
   5   3  -4    0.99    0.05
   5   3  -4    0.98    0.05
   5   3  -4    0.97    0.04
   4  -3  -4    4.03    0.17
  -4  -3   4    3.99    0.14
  -4  -3   4    3.99    0.18
   4  -3  -4    3.96    0.08
  -4  -3   4    4.04    0.14
   4  -3  -4    3.94    0.13
  -4  -3   4    4.87    0.15
  -4   3   4    4.20    0.13
   4   3  -4    4.08    0.12
   4   3  -4    4.00    0.12
   4   3  -4    3.97    0.11
  -3  -3   4   11.46    0.29
  -3  -3   4   11.53    0.38
   3  -3  -4   11.56    0.36
   3  -3  -4   11.84    0.34
  -3  -3   4   12.05    0.33
  -3  -3   4   11.83    0.30
  -3  -3   4   11.60    0.30
   3  -3  -4   11.61    0.28
   3  -3  -4   11.71    0.35
   3  -3  -4   11.15    0.30
  -3  -3   4   11.49    0.36
   3   3  -4   11.33    0.27
  -3   3   4   11.60    0.29
   3   3  -4   11.76    0.27
   2  -3  -4    2.97    0.10
   2  -3  -4    2.93    0.11
   2  -3  -4    2.84    0.13
  -2  -3   4    2.87    0.11
  -2  -3   4    2.91    0.13
  -2  -3   4    2.83    0.11
   2  -3  -4    3.03    0.12
  -2  -3   4    2.94    0.10
  -2  -3   4    2.88    0.14
   2  -3  -4    3.02    0.13
   2  -3  -4    3.10    0.09
  -2  -3   4    2.86    0.10
  -2   3   4    3.05    0.09
   2   3  -4    2.90    0.09
  -1  -3   4   18.31    0.41
  -1  -3   4   18.40    0.43
  -1  -3   4   18.67    0.54
  -1  -3   4   19.19    0.50
   1  -3  -4   19.41    0.50
   1  -3  -4   18.76    0.52
   1  -3  -4   17.93    0.41
   1  -3  -4   18.52    0.45
   1  -3  -4   18.51    0.44
   1  -3  -4   18.64    0.43
   1  -3  -4   18.66    0.51
  -1  -3   4   18.69    0.49
  -1  -3   4   19.08    0.52
   1   3  -4   17.94    0.41
   0  -3   4   77.11    1.61
   0  -3  -4   76.71    1.88
   0  -3   4   76.14    1.50
   0  -3   4   78.93    1.91
   0  -3  -4   77.26    1.88
   0  -3  -4   75.45    1.68
   0  -3   4   78.81    1.88
   0  -3  -4   77.39    1.71
   0  -3  -4   72.30    1.60
   0  -3   4   73.82    1.88
   0  -3   4   76.92    2.00
   0  -3  -4   76.48    1.99
   0  -3  -4   77.72    1.91
   0  -3  -4   78.97    1.61
   0   3  -4   77.18    1.66
   0   3  -4   75.35    1.69
  -1  -3  -4   74.85    1.86
  -1  -3  -4   75.68    1.65
  -1  -3  -4   76.16    1.82
   1  -3   4   75.21    1.84
   1  -3   4   76.17    1.77
  -1  -3  -4   70.40    1.82
   1  -3   4   74.23    1.83
   1  -3   4   73.55    1.57
   1  -3   4   72.26    1.45
  -1  -3  -4   74.23    1.94
  -1   3  -4   71.94    1.61
   1   3   4   72.23    1.52
  -1   3  -4   72.92    1.58
   2  -3   4   13.32    0.40
   2  -3   4   13.60    0.31
   2  -3   4   13.60    0.34
   2  -3   4   13.37    0.37
  -2  -3  -4   13.20    0.40
  -2  -3  -4   13.66    0.42
   2  -3   4   13.76    0.33
  -2  -3  -4   14.04    0.33
  -2  -3  -4   13.46    0.41
   2  -3   4   14.41    0.39
   2   3   4   13.25    0.31
  -2   3  -4   13.45    0.33
   2   3   4   13.63    0.31
  -2   3  -4   13.14    0.33
   3  -3   4   26.13    0.58
   3  -3   4   26.77    0.70
   3  -3   4   26.63    0.68
  -3  -3  -4   24.37    0.72
  -3  -3  -4   27.25    0.62
   3  -3   4   26.23    0.72
   3   3   4   26.45    0.58
  -3   3  -4   25.57    0.61
   3   3   4   25.10    0.47
   3   3   4   26.57    0.58
   4  -3   4   11.87    0.23
   4  -3   4   12.83    0.35
   4  -3   4   12.08    0.27
   4  -3   4   12.07    0.23
   4  -3   4   12.10    0.24
   4  -3   4   11.76    0.38
   4  -3   4   12.58    0.30
   4   3   4   12.66    0.30
   4   3   4   12.26    0.27
   4   3   4   12.22    0.23
   4   3   4   12.58    0.30
   4   3   4   12.21    0.25
   5  -3   4    5.85    0.13
   5  -3   4    5.51    0.12
   5  -3   4    5.62    0.16
   5  -3   4    5.53    0.19
   5  -3   4    5.70    0.14
   5   3   4    5.66    0.16
   5   3   4    5.80    0.14
   5   3   4    5.55    0.16
   5   3   4    5.56    0.13
   5   3   4    5.56    0.11
   6  -3   4   11.79    0.24
   6  -3   4   11.65    0.22
   6  -3   4   11.57    0.21
   6   3   4   10.80    0.26
   6   3   4   11.41    0.22
   6   3   4   11.64    0.23
   6   4  -4    3.51    0.09
   6   4  -4    3.57    0.08
   6   4  -4    3.50    0.08
   6   4  -4    3.37    0.10
  -5  -4   4    3.06    0.12
  -5  -4   4    2.98    0.11
   5  -4  -4    3.18    0.11
   5   4  -4    3.11    0.08
   5   4  -4    3.04    0.09
   5   4  -4    3.12    0.09
   5   4  -4    3.17    0.10
  -5   4   4    3.28    0.08
   4  -4  -4    6.79    0.19
  -4  -4   4    6.93    0.20
   4  -4  -4    6.70    0.13
   4  -4  -4    6.72    0.24
  -4  -4   4    6.61    0.22
   4   4  -4    7.02    0.19
   4   4  -4    6.78    0.16
   4   4  -4    6.85    0.13
   4   4  -4    6.88    0.18
  -4   4   4    6.94    0.19
  -4   4   4    6.80    0.14
  -3  -4   4   11.90    0.34
   3  -4  -4   11.58    0.22
  -3  -4   4   11.79    0.31
  -3  -4   4   11.26    0.38
   3  -4  -4   11.72    0.37
   3  -4  -4   11.92    0.29
  -3   4   4   11.50    0.22
   3   4  -4   11.38    0.25
   3   4  -4   11.53    0.20
  -3   4   4   11.84    0.29
   3   4  -4   12.15    0.28
   3   4  -4   11.48    0.21
  -2  -4   4    0.18    0.03
   2  -4  -4    0.14    0.04
  -2  -4   4    0.17    0.04
  -2  -4   4    0.14    0.04
  -2  -4   4    0.21    0.03
   2  -4  -4    0.19    0.03
   2  -4  -4    0.18    0.03
  -2  -4   4    0.16    0.03
  -1  -4   4   23.37    0.61
   1  -4  -4   23.37    0.52
  -1  -4   4   22.84    0.68
  -1  -4   4   23.47    0.51
  -1  -4   4   23.31    0.65
   1  -4  -4   23.61    0.65
  -1  -4   4   23.85    0.54
   1  -4  -4   22.87    0.55
   1  -4  -4   23.19    0.64
  -1  -4   4   23.70    0.52
   1  -4  -4   22.77    0.54
   0  -4  -4    3.60    0.16
   0  -4   4    3.60    0.13
   0  -4  -4    3.63    0.11
   0  -4  -4    3.75    0.13
   0  -4   4    3.68    0.16
   0  -4   4    3.63    0.13
   0  -4   4    3.74    0.16
   0  -4  -4    3.61    0.15
   0  -4   4    3.80    0.11
   0  -4   4    3.86    0.16
   0  -4  -4    3.78    0.16
   0  -4  -4    3.74    0.17
   0  -4  -4    3.86    0.13
   0   4  -4    3.73    0.11
   0   4   4    3.55    0.11
  -1  -4  -4    3.73    0.16
   1  -4   4    3.75    0.11
   1  -4   4    3.60    0.16
   1  -4   4    3.81    0.14
  -1  -4  -4    3.85    0.12
   1  -4   4    3.73    0.14
  -1  -4  -4    3.55    0.17
  -1  -4  -4    3.84    0.15
  -1  -4  -4    3.73    0.13
   1  -4   4    3.82    0.14
  -1  -4  -4    3.73    0.17
  -1  -4  -4    3.82    0.13
  -1   4  -4    3.93    0.12
   1   4   4    3.58    0.11
  -1   4  -4    3.85    0.13
  -2  -4  -4    0.56    0.05
   2  -4   4    0.63    0.05
   2  -4   4    0.56    0.06
   2  -4   4    0.63    0.04
   2  -4   4    0.60    0.07
   2  -4   4    0.53    0.02
  -2  -4  -4    0.65    0.06
   2   4   4    0.54    0.04
  -2   4  -4    0.56    0.05
   2   4   4    0.53    0.03
  -2   4  -4    0.58    0.04
   2   4   4    0.57    0.04
   3  -4   4    6.84    0.17
   3  -4   4    7.08    0.22
   3  -4   4    7.15    0.19
   3  -4   4    6.90    0.26
   3  -4   4    7.06    0.15
   3  -4   4    7.10    0.26
   3  -4   4    6.86    0.15
   3  -4   4    7.09    0.16
   3   4   4    7.09    0.15
   3   4   4    7.03    0.14
   3   4   4    7.02    0.19
   3   4   4    7.05    0.17
   3   4   4    7.00    0.16
   3   4   4    7.21    0.19
   4  -4   4   13.38    0.26
   4  -4   4   13.57    0.32
   4  -4   4   13.25    0.25
   4  -4   4   13.11    0.28
   4  -4   4   13.16    0.24
   4  -4   4   13.26    0.37
   4  -4   4   12.10    0.40
   4   4   4   13.36    0.27
   4   4   4   13.72    0.24
   4   4   4   13.83    0.33
  -4   4  -4   13.49    0.35
   4   4   4   13.82    0.26
   4   4   4   13.55    0.33
   4   4   4   13.74    0.29
   5  -4   4    6.21    0.15
   5  -4   4    6.29    0.13
   5  -4   4    6.01    0.13
   5   4   4    6.04    0.16
  -5   4  -4    6.30    0.13
   5   4   4    6.02    0.17
   5   4   4    6.22    0.14
   5   4   4    6.17    0.12
   5   4   4    6.18    0.13
   6  -4   4    0.25    0.01
   6  -4   4    0.26    0.02
   6  -4   4    0.26    0.02
   6   4   4    0.30    0.02
   6   4   4    0.31    0.02
   5   5  -4    5.77    0.13
  -5   5   4    5.70    0.12
   5   5  -4    5.75    0.11
  -5   5   4    5.63    0.12
   5   5  -4    5.61    0.13
   4  -5  -4    1.77    0.07
  -4  -5   4    1.73    0.09
  -4  -5   4    1.74    0.08
  -4   5   4    1.86    0.06
   4   5  -4    1.89    0.05
   4   5  -4    1.77    0.06
  -4   5   4    1.90    0.06
   3  -5  -4    7.62    0.20
  -3  -5   4    7.75    0.24
  -3  -5   4    7.49    0.21
   3  -5  -4    7.42    0.15
  -3   5   4    7.48    0.15
   3   5  -4    7.36    0.18
  -3   5   4    7.55    0.15
   3   5  -4    7.49    0.14
  -2  -5   4    5.56    0.14
   2  -5  -4    5.58    0.16
   2  -5  -4    5.47    0.12
  -2  -5   4    5.55    0.16
  -2  -5   4    5.66    0.19
   2  -5  -4    5.25    0.21
  -2   5   4    5.55    0.12
  -2   5   4    5.63    0.12
   2   5  -4    5.74    0.12
   2   5  -4    5.77    0.11
  -1  -5   4    4.57    0.11
   1  -5  -4    4.48    0.19
  -1  -5   4    4.82    0.14
  -1  -5   4    4.71    0.17
  -1  -5   4    4.67    0.12
   1  -5  -4    4.74    0.15
   1  -5  -4    4.72    0.14
  -1   5   4    4.78    0.10
   1   5  -4    4.85    0.10
   1   5  -4    4.71    0.10
  -1   5   4    4.71    0.11
   0  -5   4    1.27    0.05
   0  -5   4    1.21    0.07
   0  -5   4    1.25    0.06
   0  -5   4    1.22    0.09
   0  -5  -4    1.38    0.06
   0  -5  -4    1.29    0.07
   0  -5   4    1.29    0.06
   0  -5  -4    1.19    0.09
   0   5  -4    1.32    0.05
   0   5   4    1.26    0.03
   0   5   4    1.27    0.04
   1  -5   4    3.23    0.13
   1  -5   4    3.17    0.10
  -1  -5  -4    3.34    0.11
   1  -5   4    3.15    0.16
   1  -5   4    3.26    0.07
   1  -5   4    3.34    0.10
   1  -5   4    3.34    0.08
  -1  -5  -4    3.25    0.12
  -1  -5  -4    3.29    0.10
   1   5   4    3.37    0.09
   1   5   4    3.41    0.08
   1   5   4    3.33    0.11
   1   5   4    3.28    0.09
  -1   5  -4    3.41    0.11
   2  -5   4    6.66    0.21
   2  -5   4    6.53    0.16
  -2  -5  -4    6.79    0.21
  -2  -5  -4    6.65    0.18
   2  -5   4    6.48    0.18
   2  -5   4    6.49    0.14
   2   5   4    6.79    0.16
   2   5   4    6.72    0.18
   2   5   4    6.76    0.13
   2   5   4    6.53    0.15
   2   5   4    6.54    0.15
  -2   5  -4    6.27    0.19
  -3  -5  -4    3.89    0.12
   3  -5   4    3.77    0.11
   3  -5   4    3.81    0.09
  -3  -5  -4    3.88    0.14
   3  -5   4    4.03    0.14
   3   5   4    3.81    0.09
  -3   5  -4    3.79    0.13
   3   5   4    3.85    0.10
   3   5   4    3.89    0.10
   3   5   4    3.96    0.12
   3   5   4    4.16    0.11
   4  -5   4   11.59    0.23
  -4  -5  -4   11.40    0.28
   4  -5   4   11.39    0.25
   4   5   4   11.29    0.22
  -4   5  -4   11.74    0.22
   4   5   4   11.69    0.24
   4   5   4   11.65    0.20
   4   5   4   11.64    0.22
   4   5   4   11.26    0.28
   5  -5   4    7.60    0.16
   5  -5   4    7.55    0.15
   5   5   4    7.47    0.16
   5   5   4    7.54    0.15
  -5   5  -4    7.40    0.14
  -4  -6   4    1.85    0.06
  -4   6   4    1.83    0.05
  -4   6   4    1.76    0.04
   4   6  -4    1.76    0.05
  -3  -6   4    7.67    0.17
   3  -6  -4    7.72    0.14
   3  -6  -4    7.69    0.20
   3   6  -4    7.46    0.14
  -3   6   4    7.51    0.14
  -3   6   4    7.49    0.15
  -2  -6   4    1.69    0.06
  -2  -6   4    1.75    0.06
   2  -6  -4    1.77    0.05
   2  -6  -4    1.61    0.07
  -2   6   4    1.69    0.05
   2   6  -4    1.69    0.05
  -2   6   4    1.67    0.04
  -1  -6   4   10.67    0.24
   1  -6  -4   11.04    0.27
  -1  -6   4   10.87    0.21
   1  -6  -4   11.09    0.21
   1   6  -4   11.24    0.20
  -1   6   4   11.32    0.21
   1   6  -4   11.43    0.20
  -1   6   4   10.73    0.19
   0  -6   4    1.35    0.06
   0  -6   4    1.49    0.05
   0  -6  -4    1.37    0.06
   0  -6  -4    1.30    0.07
   0  -6  -4    1.31    0.06
   0   6  -4    1.30    0.04
  -1  -6  -4   23.46    0.46
   1  -6   4   22.97    0.47
  -1  -6  -4   23.49    0.53
   1  -6   4   23.07    0.39
  -1   6  -4   23.47    0.41
  -1   6  -4   23.36    0.41
   1   6   4   23.15    0.38
   2  -6   4    0.10    0.02
  -2  -6  -4    0.07    0.02
  -2  -6  -4    0.06    0.02
  -2   6  -4    0.07    0.01
   2   6   4    0.07    0.01
   2   6   4    0.08    0.02
   2   6   4    0.08    0.02
   3  -6   4   11.21    0.24
  -3  -6  -4   11.17    0.23
   3   6   4   11.27    0.22
  -3   6  -4   11.18    0.20
   3   6   4   10.86    0.26
   3   6   4   11.07    0.19
   3   6   4   11.06    0.21
   4  -6   4    0.14    0.02
   4   6   4    0.14    0.01
  -4   6  -4    0.12    0.01
   4   6   4    0.16    0.01
   4   6   4    0.11    0.01
  -3   7   4    1.12    0.03
   3   7  -4    1.22    0.03
  -2  -7   4    1.83    0.04
  -2  -7   4    1.80    0.05
   2   7  -4    1.77    0.04
  -2   7   4    1.72    0.05
  -1  -7   4    1.39    0.05
  -1  -7   4    1.36    0.04
   1  -7  -4    1.40    0.04
   0  -7  -4   10.45    0.19
   0  -7   4   10.10    0.22
   1  -7   4    3.75    0.09
   1   7   4    3.76    0.07
  -1   7  -4    3.64    0.07
   2  -7   4    0.51    0.03
   2   7   4    0.54    0.02
   2   7   4    0.53    0.02
   7   0  -5    2.75    0.09
   7   0  -5    2.72    0.07
   7   0  -5    2.80    0.07
   6   0  -5   58.74    1.10
   6   0  -5   57.31    1.04
   6   0  -5   58.59    1.01
   6   0  -5   57.44    1.24
  -6   0   5   58.99    1.45
  -6   0   5   58.75    1.31
   6   0  -5   56.54    1.23
   6   0  -5   58.23    0.98
   5   0  -5    0.38    0.03
  -5   0   5    0.44    0.04
   5   0  -5    0.49    0.04
   5   0  -5    0.42    0.03
   5   0  -5    0.56    0.06
   5   0  -5    0.42    0.04
  -5   0   5    0.43    0.04
   5   0  -5    0.52    0.03
  -5   0   5    0.45    0.04
   4   0  -5    0.01    0.02
   4   0  -5    0.06    0.02
  -4   0   5    0.02    0.02
   4   0  -5    0.01    0.01
   4   0  -5    0.06    0.03
  -4   0   5    0.01    0.01
   4   0  -5    0.04    0.01
  -4   0   5    0.05    0.02
  -3   0   5   11.72    0.29
   3   0  -5   12.20    0.33
   3   0  -5   11.73    0.31
  -3   0   5   11.82    0.29
  -3   0   5   11.76    0.27
   3   0  -5   11.93    0.34
   2   0  -5  690.99   16.93
  -2   0   5  696.70   18.12
   2   0  -5  731.76   15.60
  -2   0   5  710.89   15.60
  -2   0   5  702.95   15.30
   2   0  -5  770.15   14.72
   2   0  -5  738.66   17.07
  -2   0   5  713.01   13.46
   2   0  -5  674.62   15.30
   2   0  -5  723.14   16.52
  -2   0   5  703.63   17.33
  -1   0   5   22.40    0.57
  -1   0   5   22.38    0.44
  -1   0   5   22.96    0.58
   1   0  -5   22.25    0.51
  -1   0   5   22.72    0.61
   1   0  -5   23.19    0.49
   1   0  -5   22.64    0.56
  -1   0   5   22.06    0.50
   1   0  -5   22.54    0.56
   0   0  -5    0.79    0.03
   0   0   5    0.78    0.05
   0   0   5    0.78    0.05
   0   0  -5    0.84    0.04
   0   0  -5    0.86    0.05
   0   0   5    0.76    0.03
   1   0   5   78.49    1.91
  -1   0  -5   78.05    1.85
   1   0   5   77.22    1.62
   1   0   5   76.55    1.82
   1   0   5   77.30    1.48
   1   0   5   76.72    1.89
   1   0   5   78.22    2.00
   2   0   5   14.19    0.38
   2   0   5   13.50    0.37
   2   0   5   14.17    0.31
   2   0   5   14.20    0.34
   2   0   5   14.27    0.39
   2   0   5   14.97    0.38
   3   0   5    2.40    0.08
   3   0   5    2.68    0.11
   3   0   5    2.66    0.11
   3   0   5    2.52    0.10
   3   0   5    2.63    0.10
   3   0   5    2.67    0.10
   4   0   5    1.47    0.07
   4   0   5    1.45    0.09
   4   0   5    1.47    0.06
   5   0   5    5.87    0.13
   5   0   5    5.62    0.19
   5   0   5    5.58    0.14
   5   0   5    5.75    0.16
   6   0   5    0.30    0.03
   6   0   5    0.28    0.03
   6   0   5    0.27    0.02
   7   0   5    8.10    0.17
   7  -1  -5    4.01    0.10
  -7  -1   5    4.09    0.09
   7  -1  -5    4.09    0.09
   7  -1  -5    3.97    0.09
   7   1  -5    4.01    0.10
   7   1  -5    4.02    0.09
   7   1  -5    3.94    0.09
   7   1  -5    3.78    0.11
   6  -1  -5   21.27    0.38
   6  -1  -5   21.29    0.48
  -6  -1   5   20.73    0.56
  -6  -1   5   20.66    0.52
   6  -1  -5   20.21    0.58
   6  -1  -5   21.63    0.40
   6  -1  -5   21.19    0.39
   6  -1  -5   21.02    0.47
  -6   1   5   21.63    0.57
   6   1  -5   21.52    0.39
   6   1  -5   21.34    0.48
  -6   1   5   21.11    0.52
   6   1  -5   21.34    0.43
   6   1  -5   21.54    0.38
   6   1  -5   20.74    0.40
   6   1  -5   21.39    0.48
   5  -1  -5   77.64    1.91
   5  -1  -5   77.88    1.94
  -5  -1   5   80.23    1.75
  -5  -1   5   78.91    1.95
   5  -1  -5   78.40    1.31
   5  -1  -5   79.10    1.35
   5  -1  -5   78.88    1.67
   5  -1  -5   79.16    1.65
   5   1  -5   74.68    1.46
   5   1  -5   77.42    1.30
   5   1  -5   77.84    1.64
  -5   1   5   79.89    1.73
   5   1  -5   76.40    1.38
   5   1  -5   77.66    1.33
   5   1  -5   81.25    1.64
  -4  -1   5    3.74    0.13
   4  -1  -5    3.86    0.15
   4  -1  -5    3.83    0.16
   4  -1  -5    3.91    0.12
  -4  -1   5    3.59    0.12
   4  -1  -5    3.71    0.13
   4  -1  -5    3.75    0.11
   4  -1  -5    3.80    0.13
  -4  -1   5    3.83    0.13
  -4  -1   5    3.76    0.13
   4   1  -5    4.09    0.15
  -4   1   5    3.99    0.12
   4   1  -5    3.81    0.16
  -4   1   5    3.73    0.12
  -4   1   5    3.84    0.13
   4   1  -5    3.86    0.11
   4   1  -5    3.94    0.12
  -3  -1   5   36.13    0.73
   3  -1  -5   36.08    0.89
  -3  -1   5   35.94    0.81
  -3  -1   5   37.05    0.93
  -3  -1   5   36.59    0.97
  -3  -1   5   35.55    0.82
   3  -1  -5   36.55    0.79
   3  -1  -5   35.74    0.92
  -3  -1   5   34.79    0.90
   3  -1  -5   35.73    0.89
  -3   1   5   35.20    0.70
  -3   1   5   35.25    0.79
   3   1  -5   35.50    0.89
  -3   1   5   34.04    0.80
   3   1  -5   36.12    0.86
  -2  -1   5    2.58    0.10
  -2  -1   5    2.61    0.11
   2  -1  -5    2.49    0.08
   2  -1  -5    2.44    0.10
  -2  -1   5    2.39    0.09
   2  -1  -5    2.83    0.10
  -2  -1   5    2.53    0.08
  -2  -1   5    2.67    0.08
   2  -1  -5    2.60    0.10
   2  -1  -5    2.68    0.09
  -2  -1   5    2.58    0.08
   2  -1  -5    2.56    0.08
  -2   1   5    2.53    0.07
   2   1  -5    2.47    0.08
  -2   1   5    2.56    0.10
  -2   1   5    2.41    0.08
   2   1  -5    2.52    0.10
   2   1  -5    2.63    0.10
  -2   1   5    2.51    0.08
   2   1  -5    2.41    0.07
  -2   1   5    2.51    0.09
   2   1  -5    2.67    0.08
   1  -1  -5    0.58    0.03
  -1  -1   5    0.57    0.04
  -1  -1   5    0.55    0.04
   1  -1  -5    0.55    0.04
  -1  -1   5    0.53    0.03
   1  -1  -5    0.58    0.03
  -1  -1   5    0.53    0.04
   1  -1  -5    0.63    0.04
  -1  -1   5    0.54    0.03
  -1   1   5    0.55    0.04
  -1   1   5    0.54    0.04
   1   1  -5    0.55    0.03
   1   1  -5    0.57    0.04
  -1   1   5    0.54    0.02
   1   1  -5    0.54    0.03
   0  -1   5    0.65    0.05
   0  -1  -5    0.63    0.04
   0  -1   5    0.67    0.04
   0  -1   5    0.56    0.04
   0  -1  -5    0.66    0.03
   0  -1  -5    0.67    0.04
   0  -1   5    0.63    0.05
   0  -1   5    0.65    0.05
   0  -1   5    0.69    0.04
   0   1   5    0.63    0.04
   0   1   5    0.58    0.04
   0   1  -5    0.59    0.03
   0   1   5    0.64    0.05
  -1  -1  -5   59.56    1.15
   1  -1   5   60.55    1.28
  -1  -1  -5   59.18    1.27
   1  -1   5   60.20    1.49
   1  -1   5   59.79    1.17
   1  -1   5   62.28    1.57
   1  -1   5   62.51    1.50
   1  -1   5   59.13    1.43
  -1  -1  -5   60.13    1.46
   1   1   5   56.88    1.41
   1   1   5   59.29    1.50
  -1   1  -5   55.19    1.27
   1   1   5   59.15    1.43
  -2  -1  -5   48.08    1.25
  -2  -1  -5   48.54    1.01
   2  -1   5   47.76    1.15
   2  -1   5   45.39    1.17
   2  -1   5   48.04    1.19
   2  -1   5   47.38    1.02
  -2  -1  -5   46.66    0.93
   2  -1   5   47.33    0.94
   2   1   5   47.26    1.15
   2   1   5   46.82    1.17
   2   1   5   45.53    1.15
   3  -1   5   38.71    0.98
   3  -1   5   37.68    0.84
  -3  -1  -5   37.80    0.98
   3  -1   5   37.71    0.78
  -3  -1  -5   38.45    0.77
   3  -1   5   37.14    0.81
   3  -1   5   38.13    0.96
   3  -1   5   37.92    0.95
   3   1   5   36.14    0.78
   3   1   5   37.54    0.94
   3   1   5   36.16    0.92
   4  -1   5    1.83    0.05
   4  -1   5    1.67    0.10
   4  -1   5    1.76    0.07
   4  -1   5    1.72    0.08
   4   1   5    1.66    0.07
   4   1   5    1.84    0.07
   4   1   5    1.66    0.08
   5  -1   5   23.30    0.41
   5  -1   5   22.86    0.64
   5  -1   5   22.95    0.62
   5  -1   5   23.51    0.52
   5  -1   5   23.02    0.47
   5  -1   5   23.26    0.41
   5   1   5   22.49    0.61
   5   1   5   23.70    0.52
   5   1   5   23.20    0.47
   6  -1   5    0.60    0.03
   6  -1   5    0.61    0.03
   6  -1   5    0.59    0.04
   6   1   5    0.60    0.03
   6   1   5    0.59    0.04
   7  -1   5    5.43    0.10
   7   1   5    5.19    0.11
   7  -2  -5    2.95    0.07
   7  -2  -5    2.90    0.07
   7   2  -5    2.89    0.09
   7   2  -5    2.99    0.07
   7   2  -5    2.91    0.07
   7   2  -5    2.99    0.07
  -6  -2   5   11.88    0.22
  -6  -2   5   11.31    0.31
   6  -2  -5   11.52    0.24
   6  -2  -5   11.55    0.29
  -6  -2   5   11.21    0.33
   6  -2  -5   11.71    0.23
   6  -2  -5   11.56    0.22
   6   2  -5   11.74    0.24
   6   2  -5   12.02    0.25
   6   2  -5   11.72    0.28
  -6   2   5   11.09    0.30
   6   2  -5   11.68    0.23
   5  -2  -5    1.21    0.05
   5  -2  -5    1.19    0.05
  -5  -2   5    1.25    0.07
  -5  -2   5    1.29    0.07
  -5  -2   5    1.24    0.05
   5  -2  -5    1.27    0.06
   5   2  -5    1.30    0.06
   5   2  -5    1.21    0.05
  -5   2   5    1.34    0.07
   5   2  -5    1.24    0.05
   5   2  -5    1.30    0.06
   5   2  -5    1.31    0.05
  -4  -2   5    4.34    0.14
  -4  -2   5    4.04    0.14
   4  -2  -5    4.25    0.13
   4  -2  -5    4.27    0.12
   4  -2  -5    4.18    0.17
  -4  -2   5    4.32    0.15
   4  -2  -5    4.07    0.15
   4   2  -5    4.16    0.12
   4   2  -5    4.16    0.18
  -4   2   5    4.26    0.13
   4   2  -5    4.25    0.12
  -3  -2   5    6.12    0.17
  -3  -2   5    5.99    0.17
   3  -2  -5    6.20    0.20
  -3  -2   5    6.00    0.22
   3  -2  -5    5.92    0.18
   3  -2  -5    5.98    0.16
  -3  -2   5    5.78    0.21
   3  -2  -5    6.12    0.22
   3  -2  -5    6.31    0.20
  -3  -2   5    5.88    0.18
  -3  -2   5    6.17    0.17
   3   2  -5    6.38    0.21
  -3   2   5    6.29    0.17
  -3   2   5    6.29    0.18
  -2  -2   5  208.03    4.63
   2  -2  -5  204.86    4.55
  -2  -2   5  204.55    5.13
   2  -2  -5  209.60    5.04
  -2  -2   5  211.55    4.56
   2  -2  -5  216.64    4.91
   2  -2  -5  209.94    4.64
  -2  -2   5  217.84    5.40
   2  -2  -5  215.73    4.38
   2  -2  -5  224.01    5.09
  -2  -2   5  216.17    5.17
  -2  -2   5  203.61    4.02
   2   2  -5  219.06    5.11
  -2   2   5  215.71    4.62
   2   2  -5  211.49    4.62
  -1  -2   5   35.26    0.89
  -1  -2   5   34.30    0.69
   1  -2  -5   35.08    0.75
  -1  -2   5   33.94    0.86
   1  -2  -5   34.53    0.87
  -1  -2   5   34.86    0.93
  -1  -2   5   34.83    0.87
  -1  -2   5   33.10    0.76
   1  -2  -5   34.39    0.83
   1  -2  -5   35.95    0.87
   1  -2  -5   34.38    0.78
   1  -2  -5   34.15    0.77
   1   2  -5   34.07    0.76
   1   2  -5   34.14    0.82
  -1   2   5   33.47    0.89
  -1   2   5   33.15    0.85
   0  -2   5    0.43    0.04
   0  -2   5    0.50    0.04
   0  -2   5    0.53    0.04
   0  -2  -5    0.52    0.05
   0  -2  -5    0.65    0.05
   0  -2   5    0.44    0.03
   0  -2  -5    0.40    0.04
   0  -2  -5    0.44    0.03
   0  -2  -5    0.45    0.03
   0  -2   5    0.55    0.05
   0  -2   5    0.42    0.04
   0  -2   5    0.48    0.04
   0   2   5    0.55    0.04
   0   2  -5    0.40    0.03
   0   2  -5    0.35    0.03
   1  -2   5   92.60    2.24
   1  -2   5   90.36    1.92
  -1  -2  -5   92.00    2.23
   1  -2   5   91.27    2.16
   1  -2   5   90.22    2.24
  -1  -2  -5   91.31    1.91
  -1  -2  -5   93.00    2.37
   1  -2   5   91.51    1.77
  -1  -2  -5   90.08    2.21
  -1  -2  -5   93.52    2.01
   1   2   5   90.15    2.22
  -1   2  -5   89.83    1.98
  -2  -2  -5   84.56    2.19
   2  -2   5   83.16    1.63
   2  -2   5   82.49    2.06
   2  -2   5   85.07    2.00
   2  -2   5   85.48    2.07
   2  -2   5   81.44    1.78
  -2  -2  -5   83.63    2.05
  -2  -2  -5   85.54    2.10
  -2  -2  -5   85.05    2.05
   2   2   5   82.06    1.73
  -2   2  -5   83.81    1.83
   3  -2   5   15.48    0.42
  -3  -2  -5   15.55    0.47
  -3  -2  -5   15.94    0.46
   3  -2   5   15.68    0.46
   3  -2   5   15.23    0.36
  -3  -2  -5   15.79    0.45
   3  -2   5   15.34    0.39
   3  -2   5   15.49    0.44
   3   2   5   15.17    0.35
  -3   2  -5   15.90    0.37
   3   2   5   15.06    0.35
   4  -2   5    3.54    0.10
   4  -2   5    3.71    0.12
   4  -2   5    3.50    0.08
   4  -2   5    3.56    0.13
   4  -2   5    3.57    0.16
   4  -2   5    3.44    0.09
  -4   2  -5    3.44    0.12
   4   2   5    3.74    0.11
   4   2   5    3.57    0.10
   4   2   5    3.56    0.07
   4   2   5    3.57    0.09
   4   2   5    3.67    0.11
   5  -2   5   10.02    0.34
   5  -2   5   10.41    0.31
   5  -2   5   10.85    0.24
   5  -2   5   10.61    0.21
   5  -2   5   10.69    0.27
   5  -2   5   10.93    0.20
   5   2   5   10.54    0.23
   5   2   5   10.36    0.21
   5   2   5   10.33    0.26
   5   2   5   10.87    0.26
   6  -2   5    3.90    0.09
   6  -2   5    3.99    0.10
   6   2   5    3.84    0.09
   6   2   5    3.69    0.11
   6   2   5    4.10    0.10
  -7   3   5    1.71    0.04
   7   3  -5    1.80    0.04
   6  -3  -5   18.59    0.33
   6  -3  -5   18.25    0.43
   6   3  -5   18.37    0.34
   6   3  -5   18.58    0.42
   6   3  -5   18.24    0.35
   6   3  -5   18.63    0.37
   5  -3  -5    7.27    0.15
  -5  -3   5    7.00    0.21
  -5  -3   5    6.84    0.22
   5  -3  -5    7.16    0.15
   5  -3  -5    6.82    0.25
   5  -3  -5    7.11    0.19
   5   3  -5    7.17    0.19
   5   3  -5    6.84    0.16
  -5   3   5    6.80    0.20
   5   3  -5    7.06    0.16
   5   3  -5    7.03    0.15
  -4  -3   5    3.76    0.13
  -4  -3   5    3.67    0.14
   4  -3  -5    3.77    0.12
   4  -3  -5    3.71    0.08
  -4  -3   5    3.72    0.17
   4  -3  -5    3.64    0.09
   4  -3  -5    3.71    0.16
   4   3  -5    3.67    0.11
   4   3  -5    3.70    0.08
  -4   3   5    3.61    0.09
   4   3  -5    3.60    0.09
  -4   3   5    3.73    0.12
   4   3  -5    3.55    0.10
  -3  -3   5    1.69    0.08
  -3  -3   5    1.82    0.08
  -3  -3   5    1.75    0.10
  -3  -3   5    1.74    0.08
   3  -3  -5    1.91    0.10
   3  -3  -5    1.70    0.10
   3  -3  -5    1.75    0.10
   3  -3  -5    1.77    0.09
  -3  -3   5    1.70    0.11
   3  -3  -5    1.77    0.07
  -3  -3   5    1.84    0.08
   3   3  -5    1.89    0.07
  -3   3   5    2.11    0.08
  -2  -3   5   15.71    0.36
   2  -3  -5   15.41    0.35
   2  -3  -5   15.67    0.44
  -2  -3   5   15.76    0.42
   2  -3  -5   15.74    0.42
   2  -3  -5   15.16    0.45
   2  -3  -5   15.40    0.38
   2  -3  -5   15.86    0.37
  -2  -3   5   15.41    0.47
  -2  -3   5   15.96    0.38
  -2  -3   5   15.42    0.45
  -2   3   5   15.54    0.36
  -1  -3   5    6.52    0.21
   1  -3  -5    6.13    0.16
  -1  -3   5    5.98    0.19
   1  -3  -5    6.32    0.18
   1  -3  -5    6.42    0.21
   1  -3  -5    6.38    0.18
   1  -3  -5    6.33    0.22
   1  -3  -5    6.42    0.21
  -1  -3   5    6.39    0.22
   1  -3  -5    6.48    0.21
  -1  -3   5    6.44    0.16
  -1  -3   5    6.28    0.23
   1  -3  -5    6.59    0.18
  -1  -3   5    6.27    0.17
   1   3  -5    6.22    0.16
   0  -3   5    1.03    0.07
   0  -3  -5    1.21    0.07
   0  -3   5    1.03    0.07
   0  -3  -5    1.01    0.05
   0  -3  -5    1.10    0.05
   0  -3  -5    1.05    0.05
   0  -3   5    1.02    0.06
   0  -3   5    1.02    0.06
   0  -3  -5    0.99    0.05
   0  -3  -5    0.95    0.07
   0  -3  -5    1.02    0.07
   0  -3   5    1.07    0.07
   0  -3  -5    1.05    0.07
   0  -3   5    1.05    0.06
   0  -3   5    1.06    0.07
   0   3  -5    1.00    0.05
   0   3  -5    1.02    0.05
  -1  -3  -5  105.04    2.29
   1  -3   5  101.75    2.00
  -1  -3  -5   98.99    2.51
  -1  -3  -5  106.26    2.52
   1  -3   5  105.48    2.45
  -1  -3  -5  103.25    2.68
  -1  -3  -5  104.13    2.57
   1  -3   5  101.72    2.18
   1  -3   5  104.04    2.53
   1  -3   5  103.76    2.53
   1   3   5  101.45    2.08
  -1   3  -5   98.92    2.21
  -1   3  -5   99.61    2.17
   2  -3   5   22.59    0.63
   2  -3   5   23.45    0.61
   2  -3   5   22.81    0.50
   2  -3   5   22.47    0.59
  -2  -3  -5   23.23    0.53
  -2  -3  -5   22.25    0.66
  -2  -3  -5   22.72    0.63
   2  -3   5   22.36    0.54
  -2  -3  -5   22.43    0.63
  -2   3  -5   22.36    0.53
  -2   3  -5   22.75    0.54
   2   3   5   22.94    0.50
   2   3   5   22.75    0.51
   3  -3   5  105.62    2.50
   3  -3   5  104.02    2.18
   3  -3   5  104.58    2.59
  -3  -3  -5  101.49    2.61
   3  -3   5  102.61    1.82
  -3  -3  -5  109.57    2.31
   3  -3   5  102.62    2.56
   3   3   5  106.60    2.17
  -3   3  -5   99.83    2.30
   3   3   5  105.36    2.17
   3   3   5  103.03    1.80
   4  -3   5    9.47    0.24
   4  -3   5    9.28    0.19
   4  -3   5    9.85    0.22
   4  -3   5    8.92    0.31
   4  -3   5    9.33    0.18
   4  -3   5    9.55    0.19
   4  -3   5    9.43    0.28
   4   3   5    9.51    0.20
   4   3   5    9.62    0.24
   4   3   5    9.43    0.24
   4   3   5    9.56    0.18
   4   3   5    9.49    0.21
   5  -3   5   15.50    0.28
   5  -3   5   15.17    0.32
   5  -3   5   15.00    0.28
   5  -3   5   14.82    0.42
   5   3   5   14.85    0.31
   5   3   5   14.30    0.35
   5   3   5   15.10    0.28
   5   3   5   15.10    0.35
   6  -3   5    1.94    0.05
   6  -3   5    2.00    0.06
   6   3   5    1.94    0.05
   6   3   5    1.99    0.06
   6   4  -5    7.24    0.14
   6   4  -5    7.34    0.16
   6   4  -5    6.75    0.18
   6   4  -5    7.21    0.15
  -5  -4   5    1.10    0.07
  -5  -4   5    1.22    0.06
  -5   4   5    1.18    0.04
   5   4  -5    1.25    0.06
   5   4  -5    1.19    0.05
   5   4  -5    1.18    0.05
   4  -4  -5    7.57    0.27
  -4  -4   5    8.06    0.25
   4  -4  -5    7.78    0.15
  -4  -4   5    7.67    0.22
   4  -4  -5    7.91    0.21
   4   4  -5    7.82    0.18
   4   4  -5    7.90    0.15
  -4   4   5    8.05    0.16
   4   4  -5    8.36    0.21
   3  -4  -5    0.51    0.04
   3  -4  -5    0.56    0.06
  -3  -4   5    0.55    0.05
   3  -4  -5    0.53    0.03
  -3  -4   5    0.55    0.04
   3   4  -5    0.59    0.04
   3   4  -5    0.58    0.03
  -3   4   5    0.59    0.03
   3   4  -5    0.61    0.02
  -3   4   5    0.55    0.03
   2  -4  -5   36.14    0.81
  -2  -4   5   36.74    0.93
  -2  -4   5   37.35    0.82
   2  -4  -5   34.40    0.95
   2  -4  -5   36.46    0.78
  -2  -4   5   34.76    0.97
   2   4  -5   33.70    0.58
  -2   4   5   34.62    0.58
  -1  -4   5   11.10    0.35
  -1  -4   5   11.42    0.32
  -1  -4   5   11.13    0.29
  -1  -4   5   10.65    0.37
   1  -4  -5   10.93    0.29
   1  -4  -5   11.18    0.35
   1  -4  -5   10.73    0.36
   1  -4  -5   11.32    0.29
   1  -4  -5   11.26    0.27
  -1   4   5   10.37    0.26
   1   4  -5   11.28    0.26
   0  -4  -5    2.66    0.11
   0  -4   5    2.58    0.14
   0  -4   5    2.67    0.11
   0  -4   5    2.75    0.11
   0  -4   5    3.15    0.14
   0  -4  -5    2.81    0.14
   0  -4  -5    2.66    0.10
   0  -4  -5    2.71    0.14
   0  -4   5    2.78    0.13
   0  -4  -5    2.68    0.09
   0  -4  -5    2.73    0.13
   0  -4  -5    2.61    0.13
   0   4   5    2.60    0.09
   0   4  -5    2.63    0.09
  -1  -4  -5   31.59    0.69
  -1  -4  -5   31.02    0.86
   1  -4   5   31.05    0.85
   1  -4   5   30.95    0.73
   1  -4   5   32.00    0.82
  -1  -4  -5   31.90    0.74
  -1  -4  -5   33.30    0.75
  -1  -4  -5   31.69    0.83
   1   4   5   29.33    0.66
  -1   4  -5   30.51    0.69
  -1   4  -5   30.81    0.71
   2  -4   5   12.09    0.23
   2  -4   5   12.83    0.38
   2  -4   5   12.49    0.35
  -2  -4  -5   12.52    0.32
   2  -4   5   12.04    0.26
   2  -4   5   11.68    0.39
  -2  -4  -5   12.12    0.39
  -2   4  -5   11.71    0.32
   2   4   5   12.00    0.29
   2   4   5   12.37    0.29
  -2   4  -5   12.04    0.31
   2   4   5   11.78    0.21
   2   4   5   11.97    0.24
   2   4   5   11.94    0.23
   3  -4   5   20.29    0.55
   3  -4   5   20.38    0.37
   3  -4   5   19.96    0.41
   3  -4   5   20.47    0.57
   3  -4   5   20.48    0.39
   3  -4   5   20.44    0.36
   3  -4   5   20.17    0.59
   3   4   5   20.75    0.47
   3   4   5   20.75    0.42
   3   4   5   20.45    0.38
   3   4   5   20.62    0.47
   3   4   5   20.37    0.34
   3   4   5   20.00    0.38
   4  -4   5    1.88    0.06
   4  -4   5    1.92    0.09
   4  -4   5    1.87    0.06
   4  -4   5    1.93    0.06
   4  -4   5    1.88    0.07
   4   4   5    2.06    0.07
   4   4   5    2.11    0.07
   4   4   5    1.89    0.08
  -4   4  -5    1.94    0.09
   4   4   5    2.03    0.06
   4   4   5    2.01    0.05
   4   4   5    2.03    0.08
   5  -4   5    4.11    0.11
   5  -4   5    4.23    0.09
   5  -4   5    4.02    0.09
   5   4   5    4.08    0.10
  -5   4  -5    4.03    0.09
   5   4   5    3.95    0.12
   5   4   5    4.25    0.10
   5   4   5    3.78    0.11
   6  -4   5    2.80    0.07
   6   4   5    2.73    0.06
  -5   5   5   16.34    0.29
  -5   5   5   16.42    0.29
   5   5  -5   16.34    0.27
   5   5  -5   15.87    0.31
   4  -5  -5    4.10    0.08
   4  -5  -5    4.07    0.13
  -4  -5   5    3.95    0.15
  -4   5   5    4.13    0.10
   4   5  -5    4.16    0.11
  -4   5   5    4.14    0.09
   4   5  -5    4.14    0.09
  -3  -5   5    9.47    0.25
  -3  -5   5    9.59    0.29
   3  -5  -5    9.66    0.18
   3  -5  -5    9.65    0.25
   3   5  -5    9.92    0.18
  -3   5   5    9.86    0.19
  -3   5   5    9.91    0.19
   2  -5  -5   10.47    0.21
  -2  -5   5   10.84    0.32
   2  -5  -5   10.74    0.27
  -2  -5   5   10.91    0.24
   2  -5  -5   10.27    0.35
   2   5  -5   10.62    0.20
   2   5  -5   10.65    0.19
  -2   5   5   10.61    0.20
  -2   5   5   10.86    0.21
   1  -5  -5    7.02    0.19
  -1  -5   5    7.42    0.23
   1  -5  -5    7.13    0.21
  -1  -5   5    7.22    0.15
  -1  -5   5    7.16    0.17
   1  -5  -5    7.10    0.26
  -1   5   5    7.25    0.14
   1   5  -5    7.31    0.14
  -1   5   5    7.35    0.15
   0  -5   5    0.66    0.07
   0  -5  -5    0.70    0.05
   0  -5  -5    0.66    0.07
   0  -5   5    0.77    0.04
   0  -5  -5    0.74    0.05
   0  -5   5    0.66    0.03
   0  -5   5    0.78    0.06
   0   5   5    0.71    0.04
   0   5   5    0.72    0.03
   1  -5   5   14.14    0.26
   1  -5   5   14.43    0.40
   1  -5   5   13.48    0.44
  -1  -5  -5   14.79    0.35
  -1  -5  -5   14.48    0.37
   1  -5   5   14.23    0.25
   1  -5   5   14.38    0.30
   1   5   5   14.39    0.34
   1   5   5   14.51    0.29
   1   5   5   14.37    0.25
  -1   5  -5   14.26    0.36
   1   5   5   14.29    0.28
  -2  -5  -5   15.60    0.36
   2  -5   5   15.39    0.28
   2  -5   5   15.17    0.42
   2  -5   5   14.85    0.32
  -2  -5  -5   15.21    0.39
   2   5   5   15.43    0.30
  -2   5  -5   15.06    0.38
   2   5   5   15.25    0.30
   2   5   5   15.54    0.36
   2   5   5   15.28    0.27
  -3  -5  -5   23.87    0.53
   3  -5   5   24.06    0.45
   3  -5   5   22.68    0.47
   3  -5   5   23.92    0.42
   3  -5   5   23.64    0.62
   3   5   5   24.86    0.44
   3   5   5   24.16    0.44
  -3   5  -5   23.36    0.57
   3   5   5   23.98    0.54
   3   5   5   24.56    0.48
   3   5   5   23.66    0.40
   4  -5   5    2.81    0.08
   4  -5   5    2.95    0.08
  -4  -5  -5    2.82    0.09
   4   5   5    2.96    0.07
   4   5   5    2.87    0.08
   4   5   5    2.92    0.10
   4   5   5    2.93    0.07
   4   5   5    2.87    0.08
   5  -5   5    7.77    0.15
   5   5   5    7.72    0.15
  -4  -6   5   10.25    0.19
  -4  -6   5   10.16    0.21
  -4   6   5   10.17    0.19
  -4   6   5   10.04    0.18
   4   6  -5   10.44    0.18
  -3  -6   5    2.73    0.07
   3  -6  -5    2.81    0.06
   3  -6  -5    2.73    0.09
  -3  -6   5    2.80    0.08
  -3   6   5    2.80    0.07
   3   6  -5    2.76    0.07
  -3   6   5    2.85    0.06
  -2  -6   5   33.13    0.56
   2  -6  -5   31.91    0.72
  -2  -6   5   32.55    0.64
   2  -6  -5   33.80    0.56
  -2   6   5   32.21    0.54
   2   6  -5   32.64    0.52
  -2   6   5   32.76    0.56
   1  -6  -5    2.64    0.09
  -1  -6   5    2.72    0.07
  -1  -6   5    2.61    0.08
   1   6  -5    2.61    0.07
  -1   6   5    2.69    0.07
   1   6  -5    2.61    0.06
   0  -6   5    0.05    0.01
   0  -6  -5    0.06    0.02
   0  -6  -5    0.04    0.02
   0  -6   5    0.08    0.02
   0   6  -5    0.08    0.02
   1  -6   5    1.99    0.07
  -1  -6  -5    2.00    0.08
  -1   6  -5    2.02    0.06
   1   6   5    1.98    0.07
   1   6   5    1.85    0.06
  -1   6  -5    2.00    0.06
   1   6   5    1.96    0.06
   2  -6   5    1.72    0.06
  -2  -6  -5    1.63    0.07
   2   6   5    1.64    0.05
  -2   6  -5    1.62    0.05
   2   6   5    1.69    0.05
   2   6   5    1.75    0.05
   3  -6   5    0.22    0.02
   3   6   5    0.07    0.01
   3   6   5    0.07    0.01
  -3   6  -5    0.08    0.01
   3   6   5    0.07    0.02
   3   6   5    0.13    0.02
   4  -6   5    1.14    0.04
   4   6   5    1.16    0.03
  -4   6  -5    1.15    0.03
  -2  -7   5    0.81    0.03
  -2  -7   5    0.80    0.02
   2  -7  -5    0.77    0.02
   2   7  -5    0.84    0.03
  -2   7   5    0.82    0.03
  -1  -7   5    7.03    0.16
   1  -7  -5    7.24    0.14
   0  -7   5    0.04    0.01
   0  -7  -5    0.03    0.01
   0   7  -5    0.03    0.01
   1  -7   5    1.04    0.04
  -1   7  -5    0.99    0.03
   2  -7   5    5.58    0.12
   2   7   5    5.28    0.10
   7   0  -6    0.30    0.02
   7   0  -6    0.33    0.02
   7   0  -6    0.31    0.03
  -7   0   6    0.29    0.02
  -6   0   6    0.02    0.02
  -6   0   6    0.01    0.02
   6   0  -6    0.00    0.01
   6   0  -6    0.01    0.02
   6   0  -6    0.01    0.01
   6   0  -6    0.03    0.01
   5   0  -6    4.79    0.14
  -5   0   6    4.99    0.16
  -5   0   6    4.97    0.17
   5   0  -6    4.74    0.11
   5   0  -6    4.74    0.12
   5   0  -6    5.15    0.20
  -5   0   6    4.75    0.16
   5   0  -6    5.11    0.14
  -4   0   6   13.74    0.36
  -4   0   6   14.81    0.39
  -4   0   6   14.89    0.36
   4   0  -6   15.21    0.41
  -4   0   6   14.45    0.33
   4   0  -6   14.37    0.34
   4   0  -6   14.81    0.43
   3   0  -6    0.29    0.04
   3   0  -6    0.29    0.03
  -3   0   6    0.36    0.03
  -3   0   6    0.34    0.03
  -3   0   6    0.32    0.03
  -3   0   6    0.27    0.03
   3   0  -6    0.38    0.04
   2   0  -6    2.31    0.08
  -2   0   6    2.25    0.07
  -2   0   6    2.42    0.10
   2   0  -6    2.38    0.09
   2   0  -6    2.12    0.07
  -2   0   6    2.38    0.07
  -2   0   6    2.36    0.10
   2   0  -6    2.36    0.09
   2   0  -6    2.31    0.09
   2   0  -6    2.43    0.08
  -2   0   6    2.34    0.07
  -1   0   6   12.56    0.26
  -1   0   6   13.39    0.37
   1   0  -6   12.71    0.30
  -1   0   6   13.07    0.35
   1   0  -6   12.63    0.33
   1   0  -6   12.43    0.30
  -1   0   6   12.34    0.34
   1   0  -6   12.92    0.34
   0   0  -6   23.13    0.52
   0   0   6   23.82    0.61
   0   0   6   22.75    0.46
   0   0  -6   23.54    0.57
   0   0   6   23.94    0.64
   0   0   6   22.85    0.60
   0   0   6   22.43    0.58
   1   0   6   49.33    1.23
  -1   0  -6   50.61    1.19
   1   0   6   49.01    1.18
   1   0   6   48.53    1.22
   1   0   6   48.89    0.95
   1   0   6   48.19    1.29
   1   0   6   49.59    1.05
   2   0   6    1.37    0.06
   2   0   6    1.33    0.07
   2   0   6    1.32    0.06
   2   0   6    1.38    0.07
   2   0   6    1.41    0.08
   2   0   6    1.70    0.08
   2   0   6    1.50    0.08
   3   0   6   78.22    1.65
   3   0   6   75.83    1.62
   3   0   6   78.60    1.85
   3   0   6   77.68    1.90
   3   0   6   76.51    1.51
   4   0   6    8.99    0.22
   4   0   6    8.73    0.26
   5   0   6    0.78    0.04
   5   0   6    0.68    0.04
   5   0   6    0.85    0.04
   5   0   6    0.73    0.05
   6   0   6    0.08    0.02
   6   0   6    0.04    0.01
   7  -1  -6    5.50    0.12
   7  -1  -6    5.46    0.12
  -7  -1   6    5.62    0.12
   7   1  -6    5.35    0.15
   7   1  -6    5.66    0.12
   7   1  -6    5.62    0.12
   6  -1  -6    1.27    0.06
  -6  -1   6    1.18    0.05
   6  -1  -6    1.11    0.05
   6  -1  -6    1.14    0.05
   6  -1  -6    1.11    0.05
  -6  -1   6    1.10    0.07
  -6  -1   6    1.08    0.07
  -6   1   6    1.03    0.06
   6   1  -6    1.11    0.05
   6   1  -6    1.15    0.06
   6   1  -6    1.30    0.05
   5  -1  -6   14.88    0.28
   5  -1  -6   15.69    0.36
  -5  -1   6   15.06    0.42
  -5  -1   6   15.41    0.39
   5  -1  -6   15.20    0.35
   5  -1  -6   14.90    0.29
   5  -1  -6   14.59    0.44
   5   1  -6   14.91    0.28
  -5   1   6   14.81    0.38
   5   1  -6   15.17    0.35
   5   1  -6   14.59    0.29
   4  -1  -6    0.39    0.05
   4  -1  -6    0.36    0.03
   4  -1  -6    0.32    0.05
  -4  -1   6    0.37    0.04
  -4  -1   6    0.35    0.04
   4  -1  -6    0.34    0.03
  -4  -1   6    0.40    0.04
  -4  -1   6    0.30    0.03
   4  -1  -6    0.51    0.06
  -4   1   6    0.42    0.04
   4   1  -6    0.45    0.05
   4   1  -6    0.40    0.06
  -4   1   6    0.37    0.04
   4   1  -6    0.39    0.03
   3  -1  -6   34.40    0.86
  -3  -1   6   34.50    0.93
   3  -1  -6   34.57    0.76
  -3  -1   6   35.00    0.89
  -3  -1   6   34.19    0.77
   3  -1  -6   34.06    0.75
  -3  -1   6   33.64    0.86
  -3  -1   6   34.25    0.70
  -3  -1   6   33.97    0.78
   3  -1  -6   33.76    0.88
   3   1  -6   34.41    0.84
  -3   1   6   33.41    0.78
  -3   1   6   34.24    0.77
   3   1  -6   34.17    0.87
  -2  -1   6    4.22    0.13
   2  -1  -6    4.42    0.15
  -2  -1   6    4.50    0.16
   2  -1  -6    4.44    0.15
   2  -1  -6    4.45    0.14
  -2  -1   6    4.32    0.16
   2  -1  -6    4.34    0.13
  -2  -1   6    4.32    0.12
  -2  -1   6    4.46    0.12
   2  -1  -6    4.35    0.12
  -2  -1   6    4.30    0.12
   2  -1  -6    4.23    0.13
   2   1  -6    4.36    0.15
  -2   1   6    4.22    0.12
  -2   1   6    4.57    0.15
  -2   1   6    4.47    0.15
   2   1  -6    4.21    0.12
   2   1  -6    4.26    0.14
   2   1  -6    4.19    0.12
   2   1  -6    4.47    0.12
   1  -1  -6   18.36    0.46
  -1  -1   6   18.07    0.51
   1  -1  -6   17.85    0.47
   1  -1  -6   18.06    0.47
  -1  -1   6   18.61    0.49
   1  -1  -6   17.89    0.42
  -1  -1   6   18.26    0.47
  -1  -1   6   18.07    0.38
   1  -1  -6   17.92    0.41
   1   1  -6   17.12    0.41
  -1   1   6   17.58    0.47
   1   1  -6   18.23    0.40
   1   1  -6   17.59    0.45
  -1   1   6   17.94    0.49
   1   1  -6   17.09    0.43
   0  -1   6  163.38    3.02
   0  -1  -6  159.11    3.69
   0  -1   6  155.05    3.83
   0  -1  -6  163.97    3.78
   0  -1   6  160.78    3.30
   0  -1   6  159.83    3.89
   0  -1  -6  158.66    3.30
   0  -1   6  160.37    4.06
   0  -1   6  157.97    3.70
   0  -1  -6  151.77    3.49
   0   1   6  162.85    3.90
   0   1  -6  156.23    3.49
   0   1   6  164.12    4.07
   0   1   6  154.96    3.84
  -1  -1  -6   68.11    1.34
   1  -1   6   72.37    1.75
   1  -1   6   68.31    1.67
  -1  -1  -6   72.76    1.70
   1  -1   6   70.67    1.36
  -1  -1  -6   72.11    1.48
   1  -1   6   69.52    1.49
   1  -1   6   70.34    1.82
   1  -1   6   69.58    1.73
   1  -1   6   68.94    1.72
   1   1   6   67.87    1.75
   1   1   6   66.20    1.58
   1   1   6   66.74    1.65
  -1   1  -6   67.67    1.48
   1   1   6   67.64    1.67
   2  -1   6    2.24    0.08
  -2  -1  -6    2.31    0.08
  -2  -1  -6    2.56    0.11
  -2  -1  -6    2.34    0.09
   2  -1   6    2.35    0.09
   2  -1   6    2.27    0.11
   2  -1   6    2.33    0.11
  -2  -1  -6    2.38    0.10
   2  -1   6    2.25    0.09
   2   1   6    2.33    0.10
   2   1   6    2.45    0.11
   3  -1   6   11.77    0.32
  -3  -1  -6   12.32    0.36
   3  -1   6   11.88    0.36
   3  -1   6   11.72    0.29
   3  -1   6   12.16    0.33
   3  -1   6   11.72    0.35
   3   1   6   11.84    0.28
   4  -1   6   45.16    1.13
   4  -1   6   43.99    0.78
   4  -1   6   44.34    1.13
   4  -1   6   45.23    0.96
   4   1   6   45.30    0.96
   4   1   6   44.19    1.13
   5  -1   6    0.14    0.02
   5  -1   6    0.14    0.01
   5  -1   6    0.18    0.05
   5  -1   6    0.16    0.03
   5  -1   6    0.17    0.03
   5   1   6    0.16    0.02
   5   1   6    0.16    0.03
   6  -1   6    0.43    0.03
   6  -1   6    0.42    0.03
   6   1   6    0.40    0.03
   6   1   6    0.35    0.03
   7  -2  -6    0.13    0.01
   7   2  -6    0.11    0.02
   7   2  -6    0.14    0.02
   7   2  -6    0.19    0.02
  -6  -2   6    4.47    0.10
   6  -2  -6    4.40    0.13
   6  -2  -6    4.48    0.10
  -6  -2   6    4.27    0.15
   6  -2  -6    4.32    0.10
  -6  -2   6    4.05    0.15
   6   2  -6    4.37    0.11
  -6   2   6    4.31    0.14
   6   2  -6    4.36    0.11
   6   2  -6    4.25    0.11
   6   2  -6    4.36    0.13
   5  -2  -6    2.97    0.08
  -5  -2   6    3.03    0.12
  -5  -2   6    2.80    0.12
  -5  -2   6    2.94    0.08
   5  -2  -6    2.75    0.08
   5  -2  -6    2.87    0.10
   5  -2  -6    2.75    0.14
   5  -2  -6    3.00    0.10
  -5   2   6    3.02    0.11
   5   2  -6    2.96    0.10
   5   2  -6    2.94    0.08
   4  -2  -6   13.13    0.31
   4  -2  -6   12.84    0.24
  -4  -2   6   12.88    0.34
   4  -2  -6   13.27    0.31
   4  -2  -6   13.35    0.39
  -4  -2   6   13.35    0.37
  -4  -2   6   13.34    0.34
   4   2  -6   13.14    0.31
  -4   2   6   13.05    0.33
   4   2  -6   12.89    0.23
  -3  -2   6    3.16    0.14
  -3  -2   6    3.25    0.11
   3  -2  -6    3.18    0.13
  -3  -2   6    3.26    0.15
  -3  -2   6    3.15    0.11
  -3  -2   6    3.27    0.11
   3  -2  -6    3.41    0.10
   3  -2  -6    3.12    0.12
   3  -2  -6    3.15    0.13
   3  -2  -6    3.03    0.14
  -3  -2   6    3.19    0.12
  -3   2   6    3.20    0.10
   2  -2  -6   12.06    0.33
  -2  -2   6   11.73    0.28
   2  -2  -6   11.85    0.34
   2  -2  -6   11.96    0.30
  -2  -2   6   11.98    0.29
   2  -2  -6   12.11    0.35
   2  -2  -6   11.95    0.30
  -2  -2   6   11.99    0.35
   2  -2  -6   11.93    0.29
  -2  -2   6   11.74    0.32
  -2  -2   6   11.83    0.37
   2   2  -6   11.48    0.27
  -2   2   6   11.79    0.27
  -1  -2   6   12.61    0.30
  -1  -2   6   13.38    0.30
  -1  -2   6   12.88    0.35
  -1  -2   6   13.29    0.40
  -1  -2   6   13.56    0.37
   1  -2  -6   13.14    0.32
   1  -2  -6   13.45    0.32
   1  -2  -6   13.21    0.32
   1  -2  -6   13.22    0.37
  -1  -2   6   13.28    0.38
   1  -2  -6   13.26    0.35
   1  -2  -6   12.93    0.37
  -1   2   6   13.01    0.38
   1   2  -6   13.57    0.36
   1   2  -6   13.26    0.32
   1   2  -6   13.31    0.31
   1   2  -6   12.90    0.31
  -1   2   6   13.23    0.37
   0  -2   6  114.25    2.73
   0  -2   6  108.78    2.31
   0  -2  -6  111.56    2.43
   0  -2   6  106.42    2.69
   0  -2  -6  111.77    2.31
   0  -2   6  108.91    2.12
   0  -2  -6  111.51    2.69
   0  -2   6  111.80    2.60
   0  -2  -6  110.70    2.66
   0  -2   6  109.60    2.69
   0  -2   6  111.65    2.85
   0   2   6  107.58    2.75
   0   2  -6  109.16    2.36
   0   2  -6  103.90    2.32
   0   2   6  107.71    2.63
   1  -2   6   79.59    1.66
  -1  -2  -6   76.99    1.72
   1  -2   6   78.11    2.03
   1  -2   6   77.31    1.93
   1  -2   6   76.55    1.86
   1  -2   6   79.64    1.52
  -1  -2  -6   76.37    1.90
   1  -2   6   76.64    1.92
   1  -2   6   79.82    1.95
  -1  -2  -6   78.96    2.04
  -1  -2  -6   79.11    1.92
  -1  -2  -6   80.08    1.64
   1   2   6   76.44    1.93
  -1   2  -6   78.51    1.71
   2  -2   6    5.01    0.18
   2  -2   6    4.83    0.19
  -2  -2  -6    4.93    0.18
  -2  -2  -6    5.05    0.17
  -2  -2  -6    4.85    0.19
  -2  -2  -6    4.86    0.18
   2  -2   6    4.93    0.15
   2  -2   6    5.13    0.16
   2  -2   6    4.93    0.16
  -2   2  -6    4.91    0.13
   2   2   6    4.77    0.13
   3  -2   6   85.00    2.08
   3  -2   6   84.08    1.67
   3  -2   6   86.85    2.04
  -3  -2  -6   84.00    2.12
   3  -2   6   82.80    1.81
   3  -2   6   85.86    2.11
  -3  -2  -6   82.73    2.22
  -3  -2  -6   84.31    2.08
  -3   2  -6   84.98    1.87
   3   2   6   83.95    1.77
   3   2   6   84.77    1.77
   4  -2   6   41.69    0.73
   4  -2   6   40.56    0.71
   4  -2   6   41.28    1.06
   4  -2   6   41.75    1.05
   4  -2   6   40.95    0.80
   4   2   6   43.39    0.93
   4   2   6   41.96    0.75
   4   2   6   43.62    0.93
   5  -2   6    7.03    0.17
   5  -2   6    6.68    0.15
   5  -2   6    6.53    0.22
   5  -2   6    6.88    0.13
   5   2   6    6.78    0.18
   5   2   6    6.74    0.16
   5   2   6    6.97    0.15
   5   2   6    6.68    0.18
   6  -2   6    3.60    0.08
   6  -2   6    3.53    0.09
   6   2   6    3.66    0.09
   6   2   6    3.64    0.08
   7   3  -6    5.17    0.11
   6  -3  -6    0.93    0.05
   6  -3  -6    0.95    0.04
   6  -3  -6    0.95    0.04
   6   3  -6    0.98    0.04
   6   3  -6    0.99    0.04
   6   3  -6    0.97    0.05
   6   3  -6    0.94    0.04
   5  -3  -6    4.96    0.15
   5  -3  -6    5.04    0.12
  -5  -3   6    4.69    0.16
   5  -3  -6    4.43    0.19
  -5  -3   6    4.96    0.17
   5   3  -6    5.04    0.15
   5   3  -6    5.12    0.12
   5   3  -6    5.38    0.13
  -5   3   6    4.93    0.15
   4  -3  -6    1.60    0.10
   4  -3  -6    1.63    0.06
  -4  -3   6    1.56    0.08
  -4  -3   6    1.67    0.08
   4  -3  -6    1.67    0.07
   4  -3  -6    1.62    0.05
   4   3  -6    1.72    0.04
  -4   3   6    1.61    0.07
   4   3  -6    1.63    0.05
  -4   3   6    1.65    0.05
   4   3  -6    1.72    0.06
   4   3  -6    1.75    0.07
   3  -3  -6    1.85    0.10
  -3  -3   6    1.58    0.10
  -3  -3   6    1.81    0.12
   3  -3  -6    1.94    0.07
   3  -3  -6    1.86    0.10
  -3  -3   6    1.78    0.08
   3  -3  -6    1.72    0.07
  -3  -3   6    1.75    0.08
  -3   3   6    1.84    0.07
   2  -3  -6    1.41    0.06
  -2  -3   6    1.53    0.08
   2  -3  -6    1.59    0.10
  -2  -3   6    1.57    0.07
   2  -3  -6    1.44    0.08
  -2  -3   6    1.53    0.06
   2  -3  -6    1.52    0.08
   2  -3  -6    1.52    0.09
  -2  -3   6    1.56    0.10
  -2  -3   6    1.66    0.10
   2  -3  -6    1.57    0.07
   2  -3  -6    1.52    0.06
  -1  -3   6    7.14    0.24
  -1  -3   6    7.25    0.26
   1  -3  -6    7.22    0.20
   1  -3  -6    6.86    0.18
  -1  -3   6    7.39    0.23
  -1  -3   6    7.40    0.20
   1  -3  -6    7.28    0.23
   1  -3  -6    6.86    0.20
   1  -3  -6    7.34    0.20
  -1  -3   6    6.94    0.21
   1  -3  -6    7.17    0.24
   1  -3  -6    7.03    0.24
   1  -3  -6    7.18    0.24
   1   3  -6    7.48    0.19
   0  -3  -6   77.94    1.69
   0  -3   6   76.41    1.90
   0  -3  -6   74.28    1.66
   0  -3  -6   74.32    1.87
   0  -3  -6   75.10    1.90
   0  -3  -6   75.86    1.98
   0  -3   6   77.15    1.99
   0  -3   6   75.58    1.49
   0  -3   6   77.21    1.88
   0  -3   6   75.49    1.61
   0  -3  -6   75.88    1.87
   0  -3   6   75.59    1.87
   0  -3  -6   76.20    1.60
   0  -3   6   77.18    1.81
   0  -3  -6   73.03    1.59
   0   3  -6   74.14    1.61
   0   3  -6   73.32    1.64
   1  -3   6    6.57    0.20
  -1  -3  -6    6.83    0.18
  -1  -3  -6    6.21    0.23
   1  -3   6    6.86    0.19
  -1  -3  -6    6.52    0.24
  -1  -3  -6    7.20    0.24
   1  -3   6    6.46    0.23
  -1  -3  -6    6.63    0.22
   1  -3   6    7.36    0.23
   1  -3   6    6.56    0.20
  -1   3  -6    6.31    0.18
   1   3   6    6.21    0.17
   1   3   6    6.34    0.16
  -1   3  -6    6.32    0.18
   2  -3   6    1.34    0.07
   2  -3   6    1.33    0.07
   2  -3   6    1.39    0.09
   2  -3   6    1.37    0.08
  -2  -3  -6    1.38    0.10
   2  -3   6    1.45    0.09
  -2  -3  -6    1.20    0.09
  -2  -3  -6    1.38    0.06
  -2  -3  -6    1.27    0.09
   2   3   6    1.36    0.06
  -2   3  -6    1.35    0.06
   2   3   6    1.35    0.06
   3  -3   6    8.83    0.21
  -3  -3  -6    9.25    0.32
   3  -3   6    9.27    0.19
   3  -3   6    9.48    0.28
   3  -3   6    9.19    0.19
   3  -3   6    9.51    0.31
   3  -3   6    9.13    0.32
   3  -3   6    9.07    0.18
   3   3   6    9.28    0.20
  -3   3  -6    9.31    0.26
   3   3   6    9.46    0.18
   3   3   6    9.76    0.24
   3   3   6    9.94    0.24
   3   3   6    9.42    0.18
   4  -3   6   52.05    0.88
   4  -3   6   52.04    1.31
   4  -3   6   51.72    0.87
   4  -3   6   52.96    0.92
   4  -3   6   51.73    0.99
   4  -3   6   50.28    1.30
   4   3   6   53.44    1.15
   4   3   6   54.59    1.15
   4   3   6   53.47    0.93
   4   3   6   53.34    0.94
   5  -3   6   21.04    0.37
   5  -3   6   19.70    0.55
   5  -3   6   20.94    0.41
   5  -3   6   20.14    0.37
   5   3   6   20.83    0.38
   5   3   6   19.90    0.46
   5   3   6   20.78    0.41
   5   3   6   20.32    0.46
   6  -3   6    3.62    0.09
   6  -3   6    3.73    0.08
   6   3   6    3.62    0.08
   6   4  -6    7.02    0.15
   6   4  -6    6.96    0.14
  -6   4   6    6.87    0.14
  -5  -4   6    1.25    0.07
   5  -4  -6    1.40    0.06
   5   4  -6    1.35    0.05
  -5   4   6    1.40    0.05
   5   4  -6    1.53    0.06
  -5   4   6    1.43    0.05
  -4  -4   6   25.39    0.68
  -4  -4   6   25.20    0.60
   4  -4  -6   25.38    0.57
   4  -4  -6   25.80    0.44
   4   4  -6   26.75    0.53
   4   4  -6   26.97    0.44
  -4   4   6   26.39    0.46
  -4   4   6   26.62    0.47
  -3  -4   6    4.32    0.16
   3  -4  -6    4.31    0.11
   3  -4  -6    4.45    0.13
  -3  -4   6    4.33    0.14
   3  -4  -6    4.28    0.18
   3  -4  -6    4.31    0.10
   3   4  -6    4.33    0.09
  -3   4   6    4.32    0.10
  -3   4   6    4.20    0.10
   3   4  -6    4.25    0.09
   3   4  -6    4.45    0.12
   2  -4  -6    3.81    0.12
   2  -4  -6    3.80    0.12
  -2  -4   6    3.66    0.17
  -2  -4   6    3.86    0.14
  -2  -4   6    3.80    0.12
   2  -4  -6    3.62    0.16
   2   4  -6    3.55    0.08
  -2   4   6    3.64    0.08
   1  -4  -6    7.30    0.21
   1  -4  -6    7.23    0.19
  -1  -4   6    7.29    0.26
  -1  -4   6    7.34    0.23
   1  -4  -6    7.36    0.26
   1   4  -6    7.32    0.19
  -1   4   6    7.12    0.19
   0  -4  -6    7.53    0.21
   0  -4  -6    7.63    0.19
   0  -4  -6    7.50    0.22
   0  -4  -6    7.12    0.25
   0  -4   6    7.38    0.26
   0  -4  -6    7.42    0.27
   0  -4   6    7.43    0.26
   0  -4  -6    7.53    0.26
   0  -4   6    7.35    0.28
   0  -4   6    7.40    0.23
   0   4  -6    7.23    0.20
   0   4   6    7.23    0.19
  -1  -4  -6   30.25    0.70
   1  -4   6   29.86    0.77
  -1  -4  -6   28.92    0.81
  -1  -4  -6   29.85    0.65
  -1  -4  -6   29.65    0.79
   1  -4   6   28.63    0.49
   1  -4   6   30.03    0.81
  -1   4  -6   29.33    0.67
  -1   4  -6   29.52    0.69
   1   4   6   28.55    0.53
   1   4   6   29.13    0.64
   2  -4   6    7.86    0.24
   2  -4   6    7.48    0.16
   2  -4   6    7.56    0.17
   2  -4   6    7.29    0.18
   2  -4   6    7.67    0.27
   2  -4   6    7.54    0.16
  -2  -4  -6    7.76    0.20
   2  -4   6    7.35    0.28
   2   4   6    7.48    0.15
   2   4   6    7.37    0.16
  -2   4  -6    7.55    0.21
   2   4   6    7.45    0.16
   2   4   6    7.60    0.20
   3  -4   6   34.82    0.62
   3  -4   6   34.02    0.90
   3  -4   6   33.58    0.66
   3  -4   6   34.28    0.59
   3  -4   6   34.24    0.59
   3  -4   6   33.17    0.88
   3   4   6   34.12    0.76
   3   4   6   34.99    0.77
   3   4   6   35.13    0.62
   3   4   6   35.46    0.56
   3   4   6   35.15    0.63
   4  -4   6   12.46    0.36
   4  -4   6   12.85    0.24
   4  -4   6   13.04    0.25
   4  -4   6   12.98    0.24
   4  -4   6   12.80    0.27
   4   4   6   13.14    0.31
   4   4   6   13.40    0.24
   4   4   6   13.14    0.26
   4   4   6   13.22    0.32
   4   4   6   13.45    0.23
   5  -4   6    9.80    0.19
   5  -4   6    9.79    0.21
   5  -4   6    9.89    0.19
   5   4   6    9.48    0.23
   5   4   6    9.81    0.19
  -5  -5   6   12.55    0.25
   5   5  -6   12.62    0.21
  -5   5   6   12.37    0.22
  -5   5   6   12.43    0.22
   4  -5  -6    2.46    0.05
   4  -5  -6    2.56    0.09
   4   5  -6    2.53    0.06
  -4   5   6    2.69    0.07
  -4   5   6    2.64    0.07
  -3  -5   6   14.38    0.30
   3  -5  -6   14.55    0.34
   3  -5  -6   14.56    0.26
  -3  -5   6   13.71    0.40
  -3   5   6   14.72    0.27
  -3   5   6   14.95    0.27
   3   5  -6   14.84    0.25
   3   5  -6   14.79    0.26
   2  -5  -6    0.92    0.04
   2  -5  -6    0.92    0.05
  -2  -5   6    0.91    0.04
  -2  -5   6    0.85    0.05
  -2  -5   6    0.88    0.06
   2   5  -6    0.85    0.04
  -2   5   6    0.88    0.03
  -2   5   6    0.93    0.04
   1  -5  -6   10.01    0.25
   1  -5  -6   10.24    0.27
  -1  -5   6   10.09    0.19
  -1  -5   6    9.97    0.30
   1  -5  -6    9.43    0.33
  -1  -5   6   10.11    0.22
  -1   5   6   10.11    0.20
  -1   5   6   10.37    0.18
  -1   5   6   10.12    0.21
   1   5  -6   10.28    0.19
   1   5  -6   10.18    0.20
   0  -5   6    6.92    0.17
   0  -5  -6    7.18    0.19
   0  -5   6    6.69    0.26
   0  -5   6    7.46    0.23
   0  -5  -6    6.55    0.25
   0  -5   6    6.97    0.14
   0  -5  -6    6.93    0.21
   0   5   6    6.86    0.19
   0   5   6    6.66    0.15
   0   5   6    6.84    0.14
  -1  -5  -6    2.01    0.09
   1  -5   6    2.07    0.06
   1  -5   6    2.02    0.09
  -1  -5  -6    1.98    0.08
   1  -5   6    1.91    0.07
   1   5   6    1.97    0.06
  -1   5  -6    2.11    0.09
   1   5   6    2.07    0.08
   1   5   6    1.93    0.07
   1   5   6    1.95    0.07
   2  -5   6    2.03    0.07
  -2  -5  -6    2.09    0.10
   2  -5   6    2.10    0.10
  -2  -5  -6    2.14    0.08
   2  -5   6    2.17    0.06
   2   5   6    2.11    0.06
  -2   5  -6    2.08    0.09
   2   5   6    2.10    0.07
   2   5   6    2.12    0.08
   2   5   6    2.11    0.06
   3  -5   6    0.41    0.03
  -3  -5  -6    0.43    0.04
   3  -5   6    0.36    0.03
   3  -5   6    0.41    0.04
   3  -5   6    0.32    0.03
  -3   5  -6    0.32    0.04
   3   5   6    0.50    0.03
   3   5   6    0.32    0.03
   3   5   6    0.37    0.02
   3   5   6    0.32    0.03
   4  -5   6   10.41    0.21
   4  -5   6   10.53    0.22
   4   5   6   10.60    0.19
   4   5   6   10.39    0.25
   4   5   6   10.62    0.20
   4   5   6   10.61    0.19
   5   5   6    5.91    0.12
  -4  -6   6    4.85    0.10
  -4  -6   6    4.92    0.11
  -4   6   6    5.12    0.10
  -4   6   6    4.89    0.09
   4   6  -6    5.07    0.10
  -3  -6   6    2.19    0.07
  -3  -6   6    2.09    0.06
   3  -6  -6    2.00    0.05
   3   6  -6    2.11    0.05
  -3   6   6    2.06    0.05
  -3   6   6    2.14    0.06
  -2  -6   6    4.29    0.11
   2  -6  -6    4.47    0.10
   2  -6  -6    4.22    0.13
  -2  -6   6    4.50    0.10
   2   6  -6    4.36    0.08
   2   6  -6    4.33    0.09
  -2   6   6    4.36    0.10
  -1  -6   6    5.45    0.11
  -1  -6   6    5.49    0.14
   1  -6  -6    5.38    0.15
   1   6  -6    5.44    0.11
  -1   6   6    5.52    0.12
   1   6  -6    5.32    0.11
   0  -6   6    1.06    0.06
   0  -6   6    1.05    0.05
   0  -6  -6    1.02    0.05
   0  -6   6    1.02    0.03
   0  -6  -6    0.94    0.06
   0   6   6    1.06    0.04
   0   6  -6    1.10    0.04
   1  -6   6    4.77    0.12
  -1  -6  -6    4.52    0.13
  -1   6  -6    4.72    0.11
   1   6   6    4.68    0.11
   1   6   6    4.66    0.10
   1   6   6    4.74    0.11
  -1   6  -6    4.69    0.10
   2  -6   6    2.77    0.08
  -2  -6  -6    2.80    0.09
  -2   6  -6    2.73    0.07
   2   6   6    2.77    0.07
   2   6   6    2.80    0.07
   2   6   6    2.80    0.09
   2   6   6    2.91    0.07
   3  -6   6    5.30    0.12
   3   6   6    5.27    0.11
   3   6   6    5.40    0.11
   3   6   6    5.17    0.10
  -3   6  -6    5.18    0.11
   2  -7  -6    0.30    0.01
   2   7  -6    0.32    0.02
   1  -7  -6    3.04    0.07
  -1  -7   6    2.88    0.07
   0  -7   6    5.13    0.12
   1  -7   6    7.84    0.16
  -1   7  -6    7.43    0.13
  -7   0   7    0.52    0.03
   7   0  -7    0.50    0.03
   7   0  -7    0.54    0.03
   7   0  -7    0.49    0.03
  -6   0   7    8.78    0.25
   6   0  -7    8.77    0.23
   6   0  -7    8.98    0.19
   6   0  -7    8.95    0.18
  -6   0   7    9.25    0.27
   5   0  -7   30.82    0.52
   5   0  -7   31.70    0.69
   5   0  -7   31.40    0.82
   5   0  -7   30.78    0.56
   5   0  -7   30.62    0.54
  -5   0   7   31.41    0.80
  -5   0   7   31.97    0.73
  -4   0   7    2.60    0.10
  -4   0   7    2.71    0.10
   4   0  -7    2.69    0.13
   4   0  -7    2.66    0.09
   4   0  -7    2.74    0.13
  -4   0   7    2.77    0.10
  -3   0   7    4.32    0.14
  -3   0   7    4.47    0.12
  -3   0   7    4.40    0.13
   3   0  -7    4.54    0.16
   3   0  -7    4.37    0.12
   3   0  -7    4.49    0.14
   3   0  -7    4.51    0.16
   2   0  -7  247.93    5.68
  -2   0   7  262.15    5.68
   2   0  -7  273.77    6.34
   2   0  -7  270.74    5.81
  -2   0   7  262.65    6.44
  -2   0   7  263.94    6.73
  -2   0   7  268.96    5.00
   2   0  -7  270.48    6.13
   2   0  -7  261.80    6.27
   2   0  -7  267.90    5.48
   1   0  -7    0.39    0.03
  -1   0   7    0.35    0.04
  -1   0   7    0.36    0.04
   1   0  -7    0.36    0.03
   1   0  -7    0.36    0.03
   1   0  -7    0.44    0.04
  -1   0   7    0.44    0.04
   0   0   7    0.03    0.02
   0   0   7    0.01    0.02
   0   0   7    0.06    0.02
   1   0   7    0.91    0.06
   1   0   7    0.96    0.06
  -1   0  -7    0.96    0.05
   1   0   7    1.02    0.06
  -1   0  -7    0.89    0.05
   1   0   7    0.91    0.06
   2   0   7   75.54    1.85
   2   0   7   74.85    1.86
   2   0   7   74.32    1.88
   2   0   7   75.60    1.80
   2   0   7   73.88    1.97
   2   0   7   78.10    1.47
   2   0   7   76.84    1.61
   3   0   7    6.24    0.22
   3   0   7    6.15    0.19
   3   0   7    6.22    0.18
   3   0   7    6.11    0.19
   4   0   7    0.00    0.02
   5   0   7    1.70    0.09
   5   0   7    1.76    0.06
   6   0   7    5.96    0.14
   7  -1  -7    3.29    0.08
   7  -1  -7    3.23    0.08
  -7  -1   7    3.42    0.08
   7   1  -7    3.39    0.08
   7   1  -7    3.27    0.10
  -7   1   7    3.33    0.08
   7   1  -7    3.28    0.08
   6  -1  -7    0.43    0.03
   6  -1  -7    0.44    0.04
  -6  -1   7    0.42    0.04
  -6  -1   7    0.41    0.04
  -6  -1   7    0.48    0.03
   6  -1  -7    0.43    0.03
   6   1  -7    0.44    0.04
  -6   1   7    0.49    0.04
   6   1  -7    0.49    0.03
  -5  -1   7   25.23    0.67
   5  -1  -7   25.85    0.69
   5  -1  -7   25.72    0.47
   5  -1  -7   25.12    0.57
  -5  -1   7   25.73    0.61
   5  -1  -7   25.38    0.43
   5  -1  -7   25.13    0.45
   5   1  -7   25.67    0.47
  -5   1   7   25.59    0.61
   5   1  -7   26.23    0.58
   4  -1  -7    1.87    0.10
  -4  -1   7    1.78    0.08
   4  -1  -7    1.68    0.10
  -4  -1   7    1.60    0.08
   4  -1  -7    1.66    0.07
  -4  -1   7    1.75    0.08
   4   1  -7    1.82    0.11
   4   1  -7    1.78    0.10
   4   1  -7    1.72    0.07
  -4   1   7    1.80    0.08
   3  -1  -7   30.45    0.79
   3  -1  -7   31.50    0.81
  -3  -1   7   31.90    0.83
  -3  -1   7   30.07    0.64
  -3  -1   7   31.98    0.71
  -3  -1   7   31.77    0.86
   3  -1  -7   30.75    0.69
  -3  -1   7   30.63    0.79
   3  -1  -7   30.86    0.69
   3   1  -7   31.64    0.79
  -3   1   7   31.19    0.70
   3   1  -7   30.77    0.80
   2  -1  -7   12.51    0.34
  -2  -1   7   12.56    0.36
  -2  -1   7   11.98    0.27
   2  -1  -7   12.17    0.30
  -2  -1   7   12.50    0.37
   2  -1  -7   11.90    0.30
   2  -1  -7   12.29    0.30
  -2  -1   7   11.93    0.29
  -2  -1   7   12.11    0.32
   2  -1  -7   12.61    0.34
   2  -1  -7   12.08    0.34
  -2   1   7   12.33    0.34
  -2   1   7   11.89    0.28
  -2   1   7   12.29    0.36
   2   1  -7   12.19    0.30
   2   1  -7   11.87    0.29
   2   1  -7   12.28    0.33
   2   1  -7   11.88    0.32
   2   1  -7   11.72    0.29
  -1  -1   7  246.59    5.80
   1  -1  -7  231.42    5.21
   1  -1  -7  242.77    5.51
   1  -1  -7  230.11    5.64
   1  -1  -7  237.90    4.91
  -1  -1   7  239.86    6.06
  -1  -1   7  241.34    4.50
  -1  -1   7  238.77    5.71
   1  -1  -7  234.39    5.71
  -1   1   7  235.47    5.64
   1   1  -7  231.50    4.78
   1   1  -7  227.91    4.98
   1   1  -7  230.44    5.08
   1   1  -7  225.71    5.37
  -1   1   7  239.41    5.89
   0  -1   7    0.75    0.06
   0  -1   7    0.75    0.06
   0  -1  -7    0.72    0.03
   0  -1  -7    0.76    0.05
   0  -1   7    0.76    0.04
   0  -1   7    0.76    0.05
   0  -1  -7    0.70    0.05
   0  -1   7    0.75    0.06
   0  -1   7    0.77    0.05
   0  -1  -7    0.82    0.05
   0   1   7    0.71    0.05
   0   1   7    0.83    0.06
   0   1  -7    0.73    0.04
   0   1   7    0.76    0.06
   1  -1   7    8.14    0.27
   1  -1   7    8.70    0.26
   1  -1   7    8.08    0.25
   1  -1   7    7.88    0.23
   1  -1   7    8.09    0.22
   1  -1   7    8.45    0.26
  -1  -1  -7    8.44    0.24
  -1  -1  -7    8.38    0.22
   1  -1   7    8.61    0.20
   1   1   7    7.88    0.26
  -1   1  -7    7.99    0.19
   1   1   7    7.22    0.22
   1   1   7    7.78    0.24
   1   1   7    7.89    0.24
   2  -1   7    6.35    0.19
   2  -1   7    6.39    0.21
  -2  -1  -7    6.35    0.18
   2  -1   7    6.12    0.22
   2  -1   7    6.27    0.19
  -2  -1  -7    6.52    0.21
   2  -1   7    6.25    0.17
   2   1   7    6.22    0.21
   2   1   7    6.47    0.21
   3  -1   7   66.90    1.47
   3  -1   7   68.70    1.68
   3  -1   7   67.73    1.70
   3  -1   7   67.33    1.35
   3  -1   7   67.95    1.65
   4  -1   7    1.38    0.10
   4  -1   7    1.33    0.05
   4  -1   7    1.69    0.08
   4  -1   7    1.36    0.06
   4  -1   7    1.42    0.04
   4   1   7    1.49    0.06
   5  -1   7    6.14    0.15
   5  -1   7    5.88    0.13
   5  -1   7    5.63    0.19
   5   1   7    5.82    0.16
   5   1   7    6.07    0.14
   6  -1   7   21.14    0.37
   6  -1   7   21.35    0.42
   6   1   7   21.49    0.42
   7  -2  -7    0.98    0.03
  -7   2   7    0.97    0.03
   7   2  -7    0.97    0.04
   7   2  -7    0.99    0.03
  -6  -2   7    3.49    0.13
  -6  -2   7    3.68    0.14
  -6  -2   7    3.91    0.09
   6  -2  -7    3.82    0.09
   6  -2  -7    3.82    0.09
   6   2  -7    3.97    0.10
   6   2  -7    4.00    0.10
   6   2  -7    3.76    0.12
   5  -2  -7   26.67    0.48
   5  -2  -7   26.66    0.58
   5  -2  -7   26.79    0.46
  -5  -2   7   26.26    0.62
   5  -2  -7   26.88    0.44
  -5  -2   7   25.92    0.69
   5  -2  -7   25.74    0.59
  -5  -2   7   26.39    0.47
   5  -2  -7   24.45    0.70
   5   2  -7   26.76    0.49
  -5   2   7   26.72    0.63
   5   2  -7   27.18    0.60
   4  -2  -7    9.76    0.19
  -4  -2   7    9.66    0.29
   4  -2  -7    9.75    0.24
   4  -2  -7    9.82    0.24
   4  -2  -7    9.96    0.32
  -4  -2   7   10.18    0.27
  -4   2   7    9.89    0.26
   4   2  -7   10.04    0.18
   4   2  -7    9.99    0.25
  -3  -2   7    4.19    0.13
   3  -2  -7    4.04    0.12
  -3  -2   7    4.01    0.14
  -3  -2   7    3.97    0.17
  -3  -2   7    3.88    0.17
   3  -2  -7    4.05    0.15
   3  -2  -7    4.07    0.16
   3  -2  -7    3.87    0.17
   3  -2  -7    3.94    0.14
  -3  -2   7    4.09    0.13
   3  -2  -7    3.98    0.12
  -3   2   7    4.47    0.13
   3   2  -7    4.23    0.12
  -2  -2   7   15.08    0.46
   2  -2  -7   15.23    0.37
   2  -2  -7   14.76    0.37
   2  -2  -7   15.29    0.42
   2  -2  -7   15.41    0.38
  -2  -2   7   15.36    0.41
  -2  -2   7   15.25    0.34
  -2  -2   7   15.01    0.44
   2  -2  -7   15.30    0.41
   2  -2  -7   15.57    0.43
  -2  -2   7   15.03    0.36
   2   2  -7   14.86    0.36
   2   2  -7   15.65    0.41
   1  -2  -7   13.83    0.39
   1  -2  -7   13.76    0.39
  -1  -2   7   13.81    0.42
  -1  -2   7   13.62    0.31
  -1  -2   7   13.49    0.36
  -1  -2   7   13.82    0.39
   1  -2  -7   13.66    0.33
   1  -2  -7   13.56    0.34
   1  -2  -7   13.51    0.33
   1  -2  -7   13.85    0.37
  -1  -2   7   13.42    0.40
  -1   2   7   13.28    0.38
   1   2  -7   13.27    0.32
  -1   2   7   13.31    0.40
   1   2  -7   12.99    0.32
   1   2  -7   13.90    0.37
   1   2  -7   13.00    0.32
   0  -2   7    0.86    0.05
   0  -2   7    0.83    0.06
   0  -2   7    0.90    0.07
   0  -2   7    0.87    0.06
   0  -2   7    0.83    0.05
   0  -2  -7    0.84    0.05
   0  -2  -7    0.83    0.04
   0  -2  -7    0.90    0.06
   0  -2  -7    0.87    0.06
   0  -2   7    0.79    0.06
   0  -2   7    0.84    0.05
   0   2  -7    0.84    0.04
   0   2   7    0.81    0.06
   0   2   7    0.92    0.07
   0   2  -7    0.79    0.05
  -1  -2  -7    7.01    0.23
   1  -2   7    6.86    0.18
   1  -2   7    7.08    0.24
   1  -2   7    6.94    0.21
  -1  -2  -7    7.16    0.19
  -1  -2  -7    6.87    0.23
   1  -2   7    6.98    0.23
   1  -2   7    6.87    0.20
  -1  -2  -7    6.81    0.24
   1  -2   7    6.83    0.23
  -1  -2  -7    7.02    0.17
   1  -2   7    6.94    0.23
   1   2   7    6.84    0.23
  -1   2  -7    6.82    0.18
   2  -2   7   86.51    1.89
  -2  -2  -7   86.84    2.21
  -2  -2  -7   90.50    2.18
   2  -2   7   89.00    2.17
  -2  -2  -7   88.38    2.31
   2  -2   7   88.89    1.73
   2  -2   7   88.40    2.20
   2  -2   7   87.84    2.11
  -2  -2  -7   89.16    2.16
  -2   2  -7   87.16    1.89
   2   2   7   84.14    1.79
   2   2   7   85.69    1.79
  -3  -2  -7    7.28    0.25
   3  -2   7    6.89    0.26
   3  -2   7    7.19    0.22
   3  -2   7    6.87    0.14
   3  -2   7    7.29    0.25
   3   2   7    7.32    0.19
  -3   2  -7    7.20    0.20
   3   2   7    7.24    0.19
   4  -2   7    5.49    0.11
   4  -2   7    5.39    0.18
   4  -2   7    5.27    0.12
   4  -2   7    5.11    0.21
   4  -2   7    5.29    0.12
   4  -2   7    5.39    0.14
   4   2   7    5.48    0.13
   4   2   7    5.39    0.15
   4   2   7    5.54    0.16
   5  -2   7   16.08    0.33
   5  -2   7   15.97    0.29
   5  -2   7   15.90    0.30
   5  -2   7   15.88    0.44
   5   2   7   15.86    0.29
   5   2   7   15.34    0.36
   6  -2   7    1.06    0.04
   6  -2   7    1.10    0.04
   6  -3  -7    2.09    0.06
   6   3  -7    2.26    0.07
   6   3  -7    2.46    0.07
   6   3  -7    2.28    0.08
  -5  -3   7    1.09    0.06
   5  -3  -7    1.10    0.06
   5  -3  -7    1.15    0.05
  -5  -3   7    1.12    0.07
   5  -3  -7    1.04    0.09
   5   3  -7    1.20    0.06
   5   3  -7    1.10    0.05
   4  -3  -7    3.89    0.12
  -4  -3   7    4.09    0.13
   4  -3  -7    3.78    0.17
   4  -3  -7    4.05    0.12
   4  -3  -7    3.92    0.10
  -4  -3   7    3.94    0.15
   4  -3  -7    3.98    0.09
   4   3  -7    4.07    0.09
   4   3  -7    4.15    0.13
   4   3  -7    4.07    0.08
  -4   3   7    4.00    0.10
  -3  -3   7    6.89    0.22
   3  -3  -7    7.48    0.25
  -3  -3   7    7.11    0.26
  -3  -3   7    7.47    0.20
   3  -3  -7    6.89    0.24
   3  -3  -7    7.20    0.19
   3  -3  -7    7.04    0.19
   3   3  -7    7.11    0.14
  -2  -3   7    5.52    0.22
  -2  -3   7    5.80    0.18
   2  -3  -7    5.39    0.18
  -2  -3   7    5.42    0.17
   2  -3  -7    5.85    0.22
  -2  -3   7    5.49    0.22
  -2  -3   7    5.96    0.15
   2  -3  -7    5.80    0.17
   2  -3  -7    5.55    0.19
   2  -3  -7    5.61    0.20
   2  -3  -7    5.57    0.15
   2  -3  -7    5.68    0.15
   2   3  -7    5.87    0.15
   1  -3  -7  106.19    2.34
   1  -3  -7  101.67    2.19
   1  -3  -7  108.00    2.61
  -1  -3   7  103.54    2.58
  -1  -3   7  111.75    2.58
   1  -3  -7  104.19    2.72
  -1  -3   7  103.90    2.04
  -1  -3   7  106.37    2.74
   1  -3  -7  104.76    2.58
   1  -3  -7  103.47    2.21
   1  -3  -7  103.45    2.56
  -1  -3   7  104.08    2.62
   1  -3  -7  105.88    2.30
   1   3  -7  100.99    2.15
  -1   3   7   96.95    2.06
   0  -3   7    1.35    0.07
   0  -3   7    1.20    0.08
   0  -3  -7    1.18    0.08
   0  -3   7    1.15    0.09
   0  -3   7    1.25    0.07
   0  -3  -7    1.23    0.09
   0  -3   7    1.18    0.08
   0  -3  -7    1.18    0.05
   0  -3  -7    1.20    0.07
   0  -3  -7    1.12    0.08
   0  -3   7    1.20    0.06
   0  -3  -7    1.13    0.06
   0  -3  -7    1.20    0.08
   0  -3   7    1.22    0.08
   0   3   7    1.13    0.05
   0   3  -7    1.16    0.06
   0   3  -7    1.11    0.06
   1  -3   7   13.81    0.40
  -1  -3  -7   13.51    0.41
  -1  -3  -7   13.09    0.41
  -1  -3  -7   13.34    0.43
   1  -3   7   13.82    0.37
   1  -3   7   13.18    0.35
  -1  -3  -7   13.16    0.31
  -1  -3  -7   13.69    0.33
   1  -3   7   13.23    0.41
  -1  -3  -7   13.85    0.40
   1  -3   7   13.52    0.32
   1   3   7   12.85    0.31
  -1   3  -7   13.01    0.32
  -1   3  -7   12.85    0.33
   2  -3   7   24.89    0.70
   2  -3   7   24.57    0.67
   2  -3   7   25.37    0.65
  -2  -3  -7   25.63    0.58
  -2  -3  -7   23.71    0.69
   2   3   7   25.06    0.54
  -2   3  -7   23.64    0.58
   2   3   7   24.23    0.54
   3  -3   7    1.51    0.11
   3  -3   7    1.67    0.06
   3  -3   7    1.55    0.05
   3  -3   7    1.58    0.06
   3  -3   7    1.58    0.08
   3  -3   7    1.54    0.11
   3  -3   7    1.56    0.05
   3   3   7    1.57    0.07
   3   3   7    1.55    0.04
   3   3   7    1.60    0.06
   3   3   7    1.59    0.05
   4  -3   7    1.31    0.05
   4  -3   7    1.25    0.04
   4  -3   7    1.23    0.05
   4  -3   7    1.38    0.05
   4  -3   7    1.24    0.10
   4  -3   7    1.17    0.07
   4   3   7    1.24    0.05
   4   3   7    1.31    0.06
   4   3   7    1.39    0.06
   5  -3   7    3.95    0.10
   5  -3   7    3.78    0.08
   5  -3   7    3.83    0.09
   5   3   7    3.97    0.09
   5   3   7    3.82    0.11
   5   3   7    3.88    0.12
   6  -3   7    4.75    0.10
   6  -3   7    4.63    0.10
   6   4  -7    2.75    0.07
  -6   4   7    2.83    0.07
   5  -4  -7   18.63    0.43
  -5   4   7   19.28    0.34
   5   4  -7   18.91    0.38
   4  -4  -7    9.58    0.18
  -4  -4   7    9.46    0.25
   4  -4  -7    9.55    0.24
   4  -4  -7    9.78    0.20
  -4  -4   7    9.18    0.29
   4   4  -7    9.74    0.18
   4   4  -7    9.80    0.22
  -4   4   7    9.93    0.19
  -4   4   7    9.79    0.19
  -3  -4   7    2.28    0.08
   3  -4  -7    2.30    0.07
   3  -4  -7    2.24    0.07
   3  -4  -7    2.22    0.08
   3  -4  -7    2.16    0.12
  -3  -4   7    2.23    0.10
   3   4  -7    2.30    0.06
   3   4  -7    2.25    0.07
  -3   4   7    2.23    0.06
  -3   4   7    2.20    0.07
   3   4  -7    2.24    0.06
   2  -4  -7   16.72    0.38
  -2  -4   7   16.37    0.31
  -2  -4   7   16.80    0.46
   2  -4  -7   16.77    0.41
   2  -4  -7   17.21    0.39
   2  -4  -7   16.36    0.49
  -2  -4   7   16.24    0.51
  -2   4   7   15.88    0.31
   2   4  -7   16.12    0.28
   2   4  -7   16.08    0.29
  -2   4   7   16.66    0.29
  -2   4   7   16.14    0.30
  -1  -4   7    9.94    0.20
  -1  -4   7   10.87    0.31
   1  -4  -7   10.35    0.28
   1  -4  -7   10.81    0.29
   1  -4  -7   10.60    0.25
   1  -4  -7   10.10    0.33
  -1  -4   7   10.30    0.35
   1   4  -7   10.33    0.26
  -1   4   7   10.11    0.18
  -1   4   7   10.11    0.25
   0  -4   7    3.06    0.12
   0  -4   7    2.89    0.15
   0  -4  -7    2.91    0.12
   0  -4   7    3.03    0.15
   0  -4  -7    2.92    0.14
   0  -4  -7    3.14    0.12
   0  -4  -7    2.88    0.14
   0  -4  -7    3.02    0.10
   0  -4   7    2.83    0.07
   0   4   7    2.80    0.10
   0   4  -7    2.93    0.10
   0   4   7    2.82    0.08
  -1  -4  -7    1.70    0.07
  -1  -4  -7    1.59    0.08
   1  -4   7    1.72    0.09
   1  -4   7    1.80    0.11
  -1  -4  -7    1.69    0.11
  -1  -4  -7    1.84    0.11
   1   4   7    1.70    0.06
  -1   4  -7    1.64    0.08
  -1   4  -7    1.82    0.08
   1   4   7    1.71    0.07
   1   4   7    1.73    0.05
   1   4   7    1.61    0.06
   2  -4   7    4.08    0.15
   2  -4   7    4.09    0.18
   2  -4   7    3.84    0.11
  -2  -4  -7    4.11    0.12
   2  -4   7    4.02    0.10
   2  -4   7    3.90    0.10
   2  -4   7    4.00    0.10
   2  -4   7    3.90    0.19
   2   4   7    4.25    0.13
  -2   4  -7    4.24    0.14
   2   4   7    4.07    0.10
   2   4   7    4.00    0.09
   2   4   7    4.05    0.10
   3  -4   7    0.49    0.03
   3  -4   7    0.57    0.08
   3  -4   7    0.49    0.03
   3  -4   7    0.47    0.03
   3  -4   7    0.62    0.03
   3  -4   7    0.46    0.04
   3   4   7    0.59    0.04
  -3   4  -7    0.42    0.04
   3   4   7    0.44    0.03
   3   4   7    0.44    0.03
   3   4   7    0.44    0.02
   4  -4   7   10.27    0.30
   4  -4   7   10.82    0.21
   4  -4   7   10.63    0.20
   4  -4   7   10.43    0.20
   4  -4   7   10.42    0.23
   4   4   7   10.70    0.19
   4   4   7   10.60    0.21
   4   4   7   10.59    0.26
   5  -4   7   12.62    0.23
   5  -4   7   12.62    0.26
   5  -4   7   12.81    0.23
   5   4   7   12.69    0.24
  -5  -5   7    6.86    0.15
  -5   5   7    6.84    0.13
   5   5  -7    6.74    0.12
  -5   5   7    6.62    0.13
  -4  -5   7    0.67    0.04
   4  -5  -7    0.61    0.04
   4  -5  -7    0.66    0.02
  -4   5   7    0.64    0.03
  -4   5   7    0.70    0.03
   4   5  -7    0.70    0.03
  -3  -5   7   16.79    0.31
   3  -5  -7   16.81    0.30
   3  -5  -7   16.42    0.39
  -3  -5   7   16.09    0.46
  -3  -5   7   16.73    0.34
  -3   5   7   16.54    0.29
   3   5  -7   16.52    0.28
  -3   5   7   16.27    0.30
   3   5  -7   16.63    0.28
  -2  -5   7   10.23    0.20
  -2  -5   7   10.19    0.31
   2  -5  -7   10.21    0.26
  -2  -5   7   10.44    0.23
  -2   5   7   10.17    0.21
  -2   5   7   10.48    0.20
  -2   5   7   10.16    0.18
   2   5  -7   10.17    0.19
  -1  -5   7   38.18    0.74
   1  -5  -7   38.61    0.88
  -1  -5   7   37.87    0.99
  -1  -5   7   39.15    0.65
   1  -5  -7   38.43    0.84
  -1   5   7   38.06    0.84
   1   5  -7   39.04    0.66
  -1   5   7   39.35    0.66
  -1   5   7   37.65    0.68
   1   5  -7   39.19    0.62
   0  -5   7    0.29    0.04
   0  -5  -7    0.32    0.03
   0  -5   7    0.32    0.03
   0  -5  -7    0.36    0.04
   0  -5   7    0.31    0.02
   0   5   7    0.30    0.03
   0   5   7    0.31    0.03
   0   5   7    0.29    0.03
   0   5   7    0.35    0.04
   0   5  -7    0.27    0.03
  -1  -5  -7    4.03    0.12
   1  -5   7    4.17    0.10
   1  -5   7    4.01    0.11
   1  -5   7    3.83    0.15
  -1  -5  -7    3.85    0.14
   1   5   7    3.76    0.12
   1   5   7    3.70    0.10
  -1   5  -7    3.79    0.13
   1   5   7    3.93    0.10
   1   5   7    3.80    0.09
  -2  -5  -7    1.83    0.07
   2  -5   7    1.86    0.09
   2  -5   7    1.76    0.06
   2  -5   7    1.83    0.06
   2   5   7    2.19    0.07
  -2   5  -7    1.80    0.08
   2   5   7    1.83    0.06
   2   5   7    1.85    0.06
   2   5   7    1.93    0.08
   3  -5   7    5.15    0.13
   3  -5   7    5.07    0.12
  -3  -5  -7    5.25    0.14
   3  -5   7    5.14    0.11
   3   5   7    5.13    0.11
   3   5   7    5.38    0.15
   3   5   7    5.12    0.12
   3   5   7    5.19    0.11
   4  -5   7    0.27    0.02
   4  -5   7    0.30    0.02
   4  -5   7    0.34    0.02
   4   5   7    0.28    0.02
   4   5   7    0.28    0.03
   4   5   7    0.31    0.02
  -4  -6   7    4.32    0.10
  -4  -6   7    4.19    0.09
  -4   6   7    4.20    0.09
   4   6  -7    4.43    0.08
  -3  -6   7    0.48    0.02
  -3  -6   7    0.53    0.03
   3  -6  -7    0.51    0.02
  -3   6   7    0.58    0.03
   3   6  -7    0.51    0.03
   2  -6  -7    9.09    0.23
   2  -6  -7    9.36    0.18
  -2  -6   7    9.11    0.20
  -2  -6   7    9.42    0.17
  -2   6   7    9.14    0.18
   2   6  -7    9.19    0.16
   2   6  -7    9.43    0.17
   1  -6  -7    4.72    0.14
  -1  -6   7    4.81    0.10
  -1  -6   7    4.90    0.12
   1   6  -7    4.84    0.10
  -1   6   7    4.97    0.11
   1   6  -7    5.00    0.10
   0  -6   7    1.64    0.06
   0  -6  -7    1.60    0.07
   0   6   7    1.68    0.05
   0   6  -7    1.64    0.05
  -1  -6  -7    1.26    0.06
   1  -6   7    1.20    0.05
   1   6   7    1.30    0.04
   1   6   7    1.37    0.05
  -1   6  -7    1.30    0.05
   1   6   7    1.42    0.05
   2  -6   7    0.61    0.03
   2   6   7    0.70    0.03
   2   6   7    0.71    0.03
   2   6   7    0.71    0.03
   2   6   7    0.73    0.04
   3  -6   7    1.23    0.04
   3  -6   7    1.27    0.04
   3   6   7    1.27    0.04
  -3   6  -7    1.21    0.04
   3   6   7    1.27    0.04
   1  -7  -7    8.26    0.15
  -1  -7   7    8.33    0.17
   0  -7   7    0.46    0.02
   0   7  -7    0.40    0.01
   7   0  -8    1.50    0.05
   7   0  -8    1.45    0.05
  -7   0   8    1.53    0.05
   7   0  -8    1.42    0.06
  -6   0   8    1.32    0.05
   6   0  -8    1.30    0.06
   6   0  -8    1.30    0.05
  -6   0   8    1.22    0.07
   5   0  -8   49.80    0.88
   5   0  -8   51.16    1.08
   5   0  -8   49.80    1.26
   5   0  -8   49.85    0.85
  -5   0   8   50.92    1.13
   5   0  -8   50.39    0.83
  -4   0   8  124.56    2.70
   4   0  -8  123.11    3.02
   4   0  -8  127.16    2.95
   4   0  -8  122.45    2.58
  -4   0   8  124.36    3.03
   3   0  -8   26.77    0.69
  -3   0   8   27.05    0.61
   3   0  -8   27.57    0.61
   3   0  -8   26.79    0.70
   3   0  -8   26.42    0.61
   2   0  -8    4.28    0.13
   2   0  -8    4.49    0.15
  -2   0   8    4.45    0.16
   2   0  -8    4.30    0.16
  -2   0   8    4.44    0.12
  -2   0   8    4.44    0.17
   2   0  -8    4.31    0.13
  -1   0   8  253.33    4.59
  -1   0   8  245.32    5.84
   1   0  -8  234.49    5.23
   1   0  -8  243.75    5.03
   1   0  -8  240.02    5.75
  -1   0   8  249.66    6.20
   1   0  -8  239.01    5.64
  -1   0   8  244.79    5.93
   1   0  -8  240.29    5.34
   0   0  -8   26.06    0.60
   0   0   8   27.76    0.71
   0   0   8   26.43    0.69
   0   0  -8   25.66    0.66
   0   0   8   26.36    0.53
   0   0  -8   25.96    0.59
   0   0   8   27.05    0.74
   1   0   8    2.00    0.09
   1   0   8    2.05    0.07
   1   0   8    1.89    0.10
   1   0   8    1.94    0.09
   1   0   8    1.91    0.09
  -1   0  -8    1.87    0.08
   2   0   8    0.05    0.02
   2   0   8    0.05    0.02
   2   0   8    0.06    0.03
   2   0   8    0.03    0.02
  -2   0  -8    0.02    0.02
   2   0   8    0.04    0.02
   3   0   8    8.03    0.27
   3   0   8    7.88    0.23
   4   0   8   58.42    1.46
   7  -1  -8    8.61    0.17
  -7  -1   8    8.63    0.17
   7   1  -8    8.76    0.17
  -7   1   8    8.55    0.17
   7   1  -8    8.60    0.17
   7   1  -8    8.59    0.21
   6  -1  -8    2.46    0.07
  -6  -1   8    2.37    0.10
  -6  -1   8    2.35    0.07
   6  -1  -8    2.37    0.09
  -6  -1   8    2.34    0.09
  -6   1   8    2.39    0.09
   6   1  -8    2.42    0.07
   6   1  -8    2.38    0.09
  -5  -1   8   24.84    0.59
   5  -1  -8   25.24    0.56
  -5  -1   8   24.23    0.65
   5  -1  -8   25.44    0.42
   5  -1  -8   24.63    0.45
   5  -1  -8   24.08    0.67
  -5  -1   8   24.57    0.44
   5  -1  -8   24.95    0.44
   5   1  -8   24.68    0.46
   5   1  -8   25.29    0.56
  -5   1   8   24.82    0.59
   5   1  -8   24.80    0.41
  -4  -1   8   23.45    0.56
   4  -1  -8   23.89    0.53
   4  -1  -8   23.22    0.63
  -4  -1   8   24.13    0.62
  -4  -1   8   23.21    0.52
   4   1  -8   23.63    0.52
   4   1  -8   22.36    0.40
  -4   1   8   23.38    0.55
   4   1  -8   24.49    0.63
   3  -1  -8   31.77    0.80
  -3  -1   8   30.82    0.64
  -3  -1   8   31.25    0.87
   3  -1  -8   29.93    0.68
  -3  -1   8   32.04    0.84
   3  -1  -8   30.99    0.70
  -3  -1   8   31.25    0.71
   3  -1  -8   31.28    0.70
  -3  -1   8   31.56    0.79
   3  -1  -8   31.32    0.82
  -3   1   8   31.32    0.71
   3   1  -8   31.66    0.68
   3   1  -8   32.07    0.80
  -2  -1   8    2.54    0.12
   2  -1  -8    2.49    0.11
   2  -1  -8    2.57    0.09
  -2  -1   8    2.58    0.12
   2  -1  -8    2.47    0.11
   2  -1  -8    2.62    0.09
   2  -1  -8    2.48    0.10
  -2  -1   8    2.47    0.09
  -2  -1   8    2.47    0.09
   2  -1  -8    2.49    0.11
  -2   1   8    2.55    0.11
   2   1  -8    2.44    0.09
   2   1  -8    2.58    0.11
  -2   1   8    2.57    0.12
   2   1  -8    2.62    0.09
   2   1  -8    2.63    0.09
  -1  -1   8   58.75    1.47
   1  -1  -8   58.29    1.30
   1  -1  -8   58.67    1.45
   1  -1  -8   58.50    1.42
  -1  -1   8   59.28    1.13
  -1  -1   8   58.91    1.44
   1  -1  -8   57.99    1.39
  -1  -1   8   56.23    1.43
   1  -1  -8   56.07    1.28
   1  -1  -8   57.97    1.24
  -1  -1   8   58.75    1.54
   1   1  -8   57.82    1.27
  -1   1   8   57.37    1.44
   1   1  -8   55.08    1.25
   1   1  -8   57.30    1.37
  -1   1   8   57.44    1.50
   1   1  -8   56.90    1.22
   0  -1   8   67.87    1.75
   0  -1   8   74.87    1.80
   0  -1   8   69.88    1.71
   0  -1  -8   73.75    1.70
   0  -1   8   70.82    1.88
   0  -1  -8   71.38    1.58
   0  -1   8   71.86    1.77
   0  -1  -8   70.40    1.52
   0  -1   8   72.57    1.39
   0  -1  -8   73.50    1.74
   0   1   8   71.96    1.88
   0   1  -8   72.19    1.53
   0   1   8   70.23    1.77
   0   1   8   72.60    1.80
   0   1  -8   72.49    1.59
   1  -1   8    2.57    0.10
   1  -1   8    2.67    0.12
   1  -1   8    2.71    0.09
   1  -1   8    2.68    0.12
   1  -1   8    2.68    0.09
  -1  -1  -8    2.61    0.11
   1  -1   8    2.75    0.12
   1  -1   8    2.68    0.12
  -1  -1  -8    2.65    0.10
   1   1   8    2.66    0.12
   1   1   8    2.54    0.12
  -1   1  -8    2.75    0.08
   1   1   8    2.63    0.12
   2  -1   8    1.22    0.08
  -2  -1  -8    1.16    0.07
   2  -1   8    1.22    0.06
   2  -1   8    1.33    0.06
   2  -1   8    1.27    0.08
   2  -1   8    1.28    0.08
   2   1   8    1.73    0.10
   2   1   8    1.89    0.10
   2   1   8    1.33    0.08
   3  -1   8   17.85    0.53
   3  -1   8   19.23    0.49
   3  -1   8   18.12    0.42
   3  -1   8   18.28    0.52
   4  -1   8   12.55    0.24
   4  -1   8   12.39    0.39
   4  -1   8   12.94    0.36
   5  -1   8   19.30    0.34
   5  -1   8   18.56    0.51
   5  -1   8   19.22    0.38
   6  -1   8    1.75    0.05
   6  -1   8    1.74    0.05
   7  -2  -8    0.73    0.03
  -7  -2   8    0.80    0.03
   7   2  -8    0.75    0.03
  -7   2   8    0.70    0.03
   7   2  -8    0.72    0.03
  -6  -2   8    1.44    0.05
   6  -2  -8    1.44    0.05
   6  -2  -8    1.42    0.06
   6   2  -8    1.40    0.06
   6   2  -8    1.49    0.05
   5  -2  -8   16.58    0.28
  -5  -2   8   16.04    0.30
   5  -2  -8   16.44    0.38
  -5  -2   8   16.09    0.45
   5  -2  -8   15.64    0.47
   5  -2  -8   16.30    0.31
   5  -2  -8   16.50    0.30
  -5  -2   8   15.81    0.40
   5   2  -8   16.35    0.31
  -5   2   8   16.04    0.40
   5   2  -8   16.61    0.38
  -4  -2   8   18.10    0.48
   4  -2  -8   17.68    0.40
  -4  -2   8   16.92    0.32
   4  -2  -8   16.89    0.33
  -4  -2   8   17.96    0.43
   4  -2  -8   17.60    0.31
   4   2  -8   17.60    0.31
   4   2  -8   18.33    0.41
  -4   2   8   17.91    0.43
  -3  -2   8    7.60    0.23
   3  -2  -8    7.62    0.26
   3  -2  -8    7.46    0.25
  -3  -2   8    7.69    0.20
  -3  -2   8    7.46    0.27
   3  -2  -8    7.79    0.20
   3  -2  -8    7.75    0.25
  -3  -2   8    7.61    0.21
  -3  -2   8    7.75    0.28
   3  -2  -8    7.17    0.19
   3  -2  -8    7.37    0.22
   3   2  -8    7.62    0.19
   2  -2  -8    5.93    0.21
  -2  -2   8    5.53    0.16
   2  -2  -8    5.75    0.20
   2  -2  -8    5.70    0.17
   2  -2  -8    5.56    0.17
  -2  -2   8    5.62    0.22
   2  -2  -8    5.67    0.19
   2  -2  -8    5.62    0.16
  -2  -2   8    5.65    0.18
  -2  -2   8    5.65    0.21
   2   2  -8    6.02    0.20
  -1  -2   8   64.38    1.61
  -1  -2   8   65.44    1.29
   1  -2  -8   64.49    1.44
   1  -2  -8   64.63    1.46
   1  -2  -8   65.82    1.61
  -1  -2   8   66.06    1.62
  -1  -2   8   65.10    1.65
   1  -2  -8   64.40    1.40
   1  -2  -8   65.84    1.62
  -1  -2   8   65.24    1.73
   1  -2  -8   66.56    1.56
   1   2  -8   65.40    1.36
  -1   2   8   63.79    1.68
  -1   2   8   63.89    1.61
   1   2  -8   65.70    1.54
   1   2  -8   63.01    1.40
   1   2  -8   61.14    1.42
   0  -2  -8   20.69    0.56
   0  -2  -8   21.15    0.49
   0  -2   8   20.98    0.57
   0  -2   8   20.87    0.45
   0  -2   8   20.48    0.49
   0  -2   8   21.02    0.58
   0  -2   8   21.16    0.60
   0  -2  -8   20.70    0.48
   0  -2   8   21.24    0.55
   0  -2   8   20.04    0.54
   0  -2  -8   20.24    0.57
   0   2  -8   20.01    0.47
   0   2   8   19.83    0.55
   0   2  -8   19.48    0.46
   0   2   8   19.78    0.58
  -1  -2  -8   10.93    0.28
   1  -2   8   11.18    0.27
   1  -2   8   11.49    0.34
  -1  -2  -8   11.38    0.34
   1  -2   8   11.18    0.36
   1  -2   8   10.81    0.35
   1  -2   8   11.24    0.31
   1  -2   8   10.84    0.30
   1  -2   8   11.34    0.33
  -1  -2  -8   11.13    0.27
  -1  -2  -8   11.07    0.36
  -1  -2  -8   11.09    0.34
  -1   2  -8   10.64    0.27
   1   2   8   10.78    0.33
  -2  -2  -8    3.78    0.16
   2  -2   8    3.47    0.12
  -2  -2  -8    3.58    0.16
   2  -2   8    3.68    0.13
  -2  -2  -8    3.69    0.15
  -2  -2  -8    3.64    0.17
   2  -2   8    3.60    0.16
   2  -2   8    3.50    0.14
   2  -2   8    3.50    0.16
  -2   2  -8    3.50    0.11
   2   2   8    3.98    0.11
   3  -2   8    2.30    0.13
   3  -2   8    2.36    0.13
   3  -2   8    2.24    0.06
  -3  -2  -8    2.16    0.12
   3  -2   8    2.30    0.10
   3  -2   8    2.10    0.07
   3   2   8    2.19    0.08
  -3   2  -8    2.31    0.09
   4  -2   8   31.96    0.56
   4  -2   8   30.69    0.85
   4  -2   8   31.45    0.55
   4  -2   8   31.96    0.55
   4  -2   8   32.78    0.83
   4  -2   8   31.87    0.62
   4   2   8   33.52    0.73
   4   2   8   32.79    0.59
   5  -2   8    5.33    0.13
   5  -2   8    5.49    0.12
   5  -2   8    5.04    0.17
   6  -2   8    2.12    0.05
   6  -3  -8    1.06    0.04
   6   3  -8    1.03    0.05
   6   3  -8    1.07    0.04
  -6   3   8    1.04    0.04
  -5  -3   8   18.90    0.51
   5  -3  -8   19.18    0.32
   5  -3  -8   19.07    0.35
  -5  -3   8   18.69    0.45
  -5   3   8   19.81    0.36
   5   3  -8   19.65    0.45
  -4  -3   8   20.76    0.38
   4  -3  -8   20.89    0.37
   4  -3  -8   21.03    0.47
  -4  -3   8   20.89    0.49
   4  -3  -8   19.82    0.57
  -4  -3   8   20.86    0.56
   4  -3  -8   20.85    0.39
   4   3  -8   21.27    0.35
   4   3  -8   20.83    0.36
   4   3  -8   20.83    0.47
  -4   3   8   20.77    0.37
  -4   3   8   20.84    0.37
  -3  -3   8    1.62    0.08
  -3  -3   8    1.59    0.11
   3  -3  -8    1.69    0.07
   3  -3  -8    1.59    0.10
   3  -3  -8    1.61    0.07
   3  -3  -8    1.59    0.10
  -3  -3   8    1.67    0.07
  -3   3   8    1.44    0.05
   3   3  -8    1.54    0.05
  -2  -3   8    0.40    0.06
   2  -3  -8    0.45    0.04
   2  -3  -8    0.44    0.06
  -2  -3   8    0.41    0.04
   2  -3  -8    0.42    0.05
   2  -3  -8    0.50    0.06
   2  -3  -8    0.41    0.04
  -2  -3   8    0.37    0.06
  -2  -3   8    0.41    0.05
   2   3  -8    0.46    0.03
   1  -3  -8   23.02    0.65
   1  -3  -8   23.49    0.65
   1  -3  -8   23.81    0.56
  -1  -3   8   23.56    0.52
  -1  -3   8   25.19    0.66
   1  -3  -8   23.92    0.68
   1  -3  -8   23.43    0.56
   1  -3  -8   24.53    0.66
  -1  -3   8   23.13    0.67
  -1  -3   8   23.84    0.62
   1  -3  -8   24.04    0.57
  -1  -3   8   23.64    0.70
   1   3  -8   23.12    0.53
  -1   3   8   22.64    0.51
   0  -3  -8    8.71    0.29
   0  -3   8    9.07    0.30
   0  -3   8    9.08    0.30
   0  -3   8    9.18    0.24
   0  -3  -8    8.84    0.30
   0  -3   8    9.12    0.26
   0  -3   8    8.91    0.32
   0  -3   8    9.70    0.27
   0  -3  -8    9.10    0.25
   0  -3  -8    8.88    0.30
   0  -3  -8    8.73    0.31
   0  -3  -8    8.98    0.24
   0  -3   8    9.31    0.28
   0   3  -8    8.47    0.22
   0   3  -8    8.31    0.23
   0   3   8    8.20    0.21
  -1  -3  -8   11.50    0.39
   1  -3   8   11.94    0.38
   1  -3   8   12.06    0.30
   1  -3   8   12.12    0.36
   1  -3   8   12.02    0.34
  -1  -3  -8   11.58    0.38
   1  -3   8   11.94    0.33
  -1  -3  -8   12.24    0.30
  -1  -3  -8   11.71    0.37
  -1  -3  -8   11.91    0.37
  -1   3  -8   11.51    0.30
   1   3   8   11.64    0.28
  -1   3  -8   11.85    0.30
  -2  -3  -8    6.62    0.18
   2  -3   8    5.98    0.14
   2  -3   8    6.33    0.25
  -2  -3  -8    6.33    0.24
   2  -3   8    6.48    0.20
   2  -3   8    6.44    0.24
   2   3   8    6.49    0.17
   2   3   8    6.21    0.13
   2   3   8    6.51    0.18
  -2   3  -8    6.26    0.19
   3  -3   8   16.72    0.31
   3  -3   8   16.57    0.31
   3  -3   8   16.56    0.30
   3  -3   8   16.53    0.49
   3  -3   8   16.67    0.34
   3  -3   8   16.85    0.45
   3  -3   8   15.63    0.51
   3   3   8   16.70    0.29
   3   3   8   17.38    0.40
   3   3   8   17.08    0.39
   3   3   8   17.23    0.31
   3   3   8   16.72    0.32
   4  -3   8   40.43    0.70
   4  -3   8   41.27    0.72
   4  -3   8   41.17    0.69
   4  -3   8   41.21    0.78
   4  -3   8   40.19    1.04
   4   3   8   41.08    0.72
   4   3   8   40.09    0.88
   4   3   8   41.39    0.88
   5  -3   8    4.81    0.10
   5  -3   8    4.56    0.11
   5   3   8    4.41    0.13
   5   3   8    4.50    0.10
   6  -3   8    0.64    0.02
  -6   4   8    5.62    0.11
   5  -4  -8    2.53    0.07
  -5   4   8    2.42    0.06
  -4  -4   8    2.98    0.12
   4  -4  -8    2.96    0.10
   4  -4  -8    3.35    0.09
   4  -4  -8    3.04    0.07
   4   4  -8    2.83    0.07
  -4   4   8    2.83    0.07
  -4   4   8    2.77    0.08
  -3  -4   8    2.39    0.11
   3  -4  -8    2.49    0.07
   3  -4  -8    2.27    0.13
   3  -4  -8    2.52    0.09
   3  -4  -8    2.42    0.09
  -3  -4   8    2.59    0.07
   3  -4  -8    2.44    0.07
  -3   4   8    2.40    0.07
  -3   4   8    2.53    0.06
   3   4  -8    2.39    0.07
   3   4  -8    2.47    0.06
  -2  -4   8    1.13    0.07
   2  -4  -8    1.03    0.06
   2  -4  -8    1.04    0.06
  -2  -4   8    1.08    0.04
   2  -4  -8    1.04    0.05
   2  -4  -8    1.05    0.09
   2   4  -8    1.11    0.04
  -2   4   8    1.06    0.04
  -2   4   8    1.04    0.04
  -2   4   8    1.05    0.05
   2   4  -8    1.05    0.04
   1  -4  -8   11.29    0.36
  -1  -4   8   10.49    0.37
   1  -4  -8   11.33    0.31
   1  -4  -8   10.93    0.30
   1  -4  -8   12.37    0.27
  -1  -4   8   10.75    0.21
  -1  -4   8   11.29    0.33
  -1   4   8   11.16    0.27
  -1   4   8   11.13    0.21
  -1   4   8   10.72    0.22
   1   4  -8   10.87    0.28
   1   4  -8   10.76    0.20
   0  -4   8    7.80    0.23
   0  -4  -8    7.36    0.27
   0  -4   8    7.45    0.27
   0  -4  -8    7.44    0.22
   0  -4   8    7.22    0.27
   0  -4   8    7.22    0.14
   0  -4  -8    7.44    0.19
   0  -4  -8    7.53    0.22
   0  -4  -8    7.12    0.26
   0   4   8    7.00    0.16
   0   4  -8    7.56    0.21
   0   4   8    7.28    0.16
   0   4   8    7.38    0.19
  -1  -4  -8   11.21    0.27
   1  -4   8   10.69    0.21
  -1  -4  -8   11.09    0.35
   1  -4   8   10.50    0.36
   1  -4   8   11.37    0.32
   1  -4   8   10.75    0.21
   1   4   8   10.49    0.22
   1   4   8   10.94    0.20
   1   4   8   10.59    0.27
  -1   4  -8   11.08    0.29
   1   4   8   10.91    0.22
   2  -4   8    6.86    0.15
   2  -4   8    6.87    0.16
   2  -4   8    6.87    0.15
   2  -4   8    6.78    0.22
   2  -4   8    6.70    0.14
   2  -4   8    6.68    0.25
   2  -4   8    6.27    0.26
  -2  -4  -8    6.86    0.18
   2   4   8    7.00    0.14
   2   4   8    6.81    0.14
   2   4   8    6.70    0.15
   2   4   8    6.70    0.19
  -2   4  -8    6.93    0.21
   3  -4   8    0.05    0.02
  -3  -4  -8    0.13    0.02
   3  -4   8    0.05    0.02
   3  -4   8    0.05    0.01
   3  -4   8    0.10    0.03
   3  -4   8    0.07    0.02
   3  -4   8    0.04    0.04
   3   4   8    0.09    0.02
   3   4   8    0.06    0.02
   3   4   8    0.07    0.02
  -3   4  -8    0.19    0.04
   4  -4   8   21.04    0.42
   4  -4   8   20.55    0.37
  -4  -4  -8   21.10    0.47
   4  -4   8   21.30    0.38
   4  -4   8   20.79    0.37
   4   4   8   21.23    0.39
   4   4   8   21.37    0.35
   4   4   8   20.84    0.48
   5  -4   8    0.36    0.02
   5  -4   8    0.30    0.02
   5   4   8    0.27    0.02
  -5   4  -8    0.29    0.02
  -5  -5   8    4.18    0.09
  -5   5   8    4.03    0.08
  -5   5   8    4.19    0.09
   5   5  -8    4.10    0.08
   4  -5  -8   18.81    0.32
  -4  -5   8   18.89    0.34
  -4   5   8   18.83    0.33
  -4   5   8   18.79    0.32
   4   5  -8   18.66    0.31
  -3  -5   8   10.08    0.31
  -3  -5   8   10.43    0.20
  -3  -5   8   10.41    0.22
   3  -5  -8   10.54    0.26
   3  -5  -8   10.63    0.20
   3  -5  -8   10.49    0.21
  -3   5   8    9.96    0.20
  -3   5   8   10.18    0.18
   3   5  -8   10.15    0.18
   3   5  -8   10.15    0.18
  -2  -5   8    1.00    0.05
  -2  -5   8    1.01    0.04
   2  -5  -8    1.11    0.05
  -2  -5   8    1.02    0.06
  -2   5   8    1.02    0.04
  -2   5   8    1.05    0.04
   2   5  -8    1.01    0.04
   2   5  -8    1.07    0.04
  -2   5   8    1.05    0.03
  -1  -5   8   17.07    0.30
  -1  -5   8   17.09    0.35
   1  -5  -8   16.70    0.39
  -1  -5   8   16.56    0.46
   1  -5  -8   16.66    0.42
  -1   5   8   16.65    0.39
  -1   5   8   17.22    0.31
   1   5  -8   16.80    0.31
  -1   5   8   16.91    0.32
   1   5  -8   16.58    0.29
   0  -5   8    3.28    0.10
   0  -5   8    3.35    0.13
   0  -5  -8    3.34    0.11
   0  -5   8    3.28    0.07
   0  -5  -8    3.31    0.12
   0   5   8    3.49    0.11
   0   5  -8    3.31    0.11
   0   5   8    3.43    0.08
   0   5   8    3.32    0.09
   0   5   8    3.25    0.09
   0   5   8    3.57    0.09
   1  -5   8    0.43    0.03
   1  -5   8    0.40    0.04
  -1  -5  -8    0.42    0.05
   1  -5   8    0.35    0.03
  -1  -5  -8    0.40    0.03
   1   5   8    0.36    0.03
   1   5   8    0.39    0.04
   1   5   8    0.36    0.03
   1   5   8    0.42    0.03
  -1   5  -8    0.39    0.04
  -2  -5  -8    0.40    0.03
   2  -5   8    0.34    0.04
   2  -5   8    0.38    0.03
   2  -5   8    0.37    0.03
   2  -5   8    0.37    0.03
   2   5   8    0.32    0.02
   2   5   8    0.31    0.03
   2   5   8    0.33    0.03
   2   5   8    0.32    0.03
  -2   5  -8    0.29    0.04
   3  -5   8    2.85    0.07
   3  -5   8    2.82    0.07
   3  -5   8    2.82    0.08
   3  -5   8    2.77    0.08
  -3  -5  -8    2.82    0.09
   3   5   8    2.82    0.09
   3   5   8    2.86    0.08
   3   5   8    2.93    0.07
   3   5   8    2.98    0.07
   4  -5   8    9.85    0.19
   4  -5   8    9.98    0.18
   4  -5   8    9.56    0.20
   4   5   8    9.88    0.17
   4   5   8    9.94    0.19
  -4  -6   8    9.36    0.17
  -3  -6   8    9.01    0.17
   3  -6  -8    9.37    0.17
  -3  -6   8    9.15    0.19
   3   6  -8    9.07    0.16
  -3   6   8    9.09    0.17
  -2  -6   8    0.94    0.04
   2  -6  -8    0.99    0.04
  -2  -6   8    0.93    0.03
  -2   6   8    0.90    0.04
   2   6  -8    0.89    0.03
   2   6  -8    0.91    0.03
  -1  -6   8   18.81    0.37
   1  -6  -8   18.10    0.42
  -1   6   8   19.10    0.35
  -1   6   8   19.01    0.34
   1   6  -8   19.21    0.33
   1   6  -8   18.97    0.31
   0  -6   8    1.18    0.05
   0  -6  -8    1.13    0.05
   0   6  -8    1.16    0.04
   0   6   8    1.21    0.05
   0   6   8    1.23    0.04
   1  -6   8    2.24    0.07
   1   6   8    2.39    0.06
   1   6   8    2.40    0.07
   1   6   8    2.35    0.08
   2  -6   8    1.56    0.05
   2   6   8    1.63    0.05
   2   6   8    1.52    0.06
  -2   6  -8    1.56    0.04
   2   6   8    1.64    0.05
   3   6   8    2.34    0.06
  -3   6  -8    2.28    0.05
  -7   0   9   17.94    0.31
   7   0  -9   17.25    0.39
   7   0  -9   18.00    0.32
   6   0  -9   16.92    0.39
   6   0  -9   17.05    0.32
  -6   0   9   16.82    0.31
  -5   0   9   16.40    0.40
   5   0  -9   16.31    0.38
  -5   0   9   16.07    0.30
   5   0  -9   15.91    0.31
   5   0  -9   16.42    0.28
   5   0  -9   16.03    0.47
  -4   0   9    1.12    0.06
   4   0  -9    1.04    0.04
   4   0  -9    1.12    0.06
   4   0  -9    1.03    0.08
   3   0  -9   14.04    0.34
  -3   0   9   13.99    0.33
   3   0  -9   13.98    0.35
   3   0  -9   14.25    0.40
   3   0  -9   13.55    0.32
  -2   0   9    0.41    0.05
  -2   0   9    0.42    0.05
   2   0  -9    0.45    0.04
   2   0  -9    0.48    0.04
   2   0  -9    0.40    0.03
  -1   0   9  140.24    3.36
  -1   0   9  134.66    3.41
   1   0  -9  139.69    3.05
   1   0  -9  136.33    3.00
  -1   0   9  142.36    3.57
   1   0  -9  139.96    3.25
   1   0  -9  137.18    2.89
   0   0   9    0.19    0.03
   0   0  -9    0.20    0.02
   0   0  -9    0.17    0.03
   0   0   9    0.17    0.03
   0   0  -9    0.20    0.03
   0   0   9    0.21    0.04
   1   0   9    1.26    0.08
   1   0   9    1.36    0.08
   1   0   9    1.35    0.08
   1   0   9    1.43    0.08
  -1   0  -9    1.26    0.07
   3   0   9   21.38    0.59
   7  -1  -9    0.32    0.02
  -7  -1   9    0.28    0.02
  -7   1   9    0.31    0.02
   7   1  -9    0.29    0.03
   7   1  -9    0.30    0.02
   6  -1  -9    2.12    0.07
   6  -1  -9    2.05    0.08
  -6  -1   9    2.11    0.06
   6   1  -9    2.04    0.06
  -6   1   9    2.10    0.06
   6   1  -9    2.30    0.08
  -5  -1   9   34.30    0.60
   5  -1  -9   35.72    0.76
  -5  -1   9   34.96    0.79
   5  -1  -9   34.51    0.62
   5  -1  -9   34.56    0.58
  -5  -1   9   34.62    0.89
   5  -1  -9   33.90    0.91
   5   1  -9   34.77    0.58
   5   1  -9   36.20    0.77
   5   1  -9   35.13    0.63
  -5   1   9   34.52    0.80
  -4  -1   9    1.45    0.07
   4  -1  -9    1.42    0.06
   4  -1  -9    1.30    0.09
   4  -1  -9    1.40    0.05
  -4  -1   9    1.43    0.07
  -4   1   9    1.41    0.06
   4   1  -9    1.49    0.10
   4   1  -9    1.38    0.05
   4   1  -9    1.50    0.06
  -3  -1   9    9.59    0.24
   3  -1  -9    9.81    0.30
   3  -1  -9    9.63    0.27
   3  -1  -9    9.86    0.31
  -3  -1   9    9.69    0.24
  -3  -1   9    9.77    0.33
  -3  -1   9    9.61    0.27
   3  -1  -9    9.66    0.25
   3  -1  -9    9.63    0.24
  -3  -1   9    9.79    0.32
   3   1  -9    9.93    0.24
   3   1  -9   10.15    0.25
   3   1  -9   10.24    0.31
  -2  -1   9   47.48    0.92
  -2  -1   9   45.16    1.20
  -2  -1   9   46.49    1.15
   2  -1  -9   46.55    1.14
   2  -1  -9   45.58    1.04
  -2  -1   9   46.13    1.26
   2  -1  -9   46.25    1.17
   2  -1  -9   46.54    1.02
   2  -1  -9   46.40    1.05
   2  -1  -9   46.87    1.16
   2   1  -9   46.16    1.03
  -2   1   9   45.96    1.24
  -2   1   9   46.25    1.18
   2   1  -9   45.35    1.13
   2   1  -9   45.94    1.00
   2   1  -9   46.38    1.05
   1  -1  -9   77.64    1.85
  -1  -1   9   78.82    1.48
   1  -1  -9   73.96    1.67
  -1  -1   9   77.05    2.01
  -1  -1   9   77.54    1.92
  -1  -1   9   77.60    1.88
   1  -1  -9   77.05    1.82
   1  -1  -9   74.11    1.88
   1  -1  -9   74.52    1.62
   1  -1  -9   76.86    1.70
  -1  -1   9   73.78    1.87
  -1   1   9   74.40    1.85
   1   1  -9   74.02    1.64
   1   1  -9   74.30    1.76
  -1   1   9   73.98    1.93
   1   1  -9   73.33    1.57
   1   1  -9   72.60    1.62
   0  -1  -9    1.70    0.06
   0  -1   9    1.70    0.10
   0  -1   9    1.79    0.10
   0  -1  -9    1.75    0.08
   0  -1   9    1.55    0.07
   0  -1  -9    1.66    0.09
   0  -1  -9    1.96    0.08
   0  -1   9    1.72    0.09
   0  -1   9    1.70    0.07
   0  -1   9    1.85    0.10
   0   1   9    1.69    0.10
   0   1  -9    1.67    0.08
   0   1  -9    1.72    0.06
   0   1   9    1.63    0.09
   0   1   9    1.63    0.09
   1  -1   9    0.75    0.06
   1  -1   9    0.79    0.07
   1  -1   9    0.86    0.07
   1  -1   9    0.81    0.05
   1  -1   9    0.91    0.05
  -1  -1  -9    0.77    0.06
  -1  -1  -9    0.79    0.06
   1   1   9    0.81    0.07
  -1   1  -9    0.71    0.04
   1   1   9    0.68    0.06
   1   1   9    0.83    0.06
   2  -1   9    1.53    0.10
   2  -1   9    1.51    0.07
  -2  -1  -9    1.51    0.08
   2  -1   9    1.48    0.07
   2  -1   9    1.59    0.09
   2  -1   9    1.48    0.09
   2   1   9    1.46    0.10
   2   1   9    1.56    0.09
   2   1   9    1.68    0.10
   3  -1   9    2.38    0.10
   3  -1   9    2.43    0.13
   3  -1   9    2.50    0.05
   3  -1   9    2.27    0.13
   4  -1   9    1.69    0.11
   4  -1   9    1.61    0.08
   4  -1   9    1.54    0.05
   5  -1   9    2.78    0.07
  -7  -2   9    4.61    0.09
   7  -2  -9    4.44    0.09
   7   2  -9    4.52    0.09
  -7   2   9    4.35    0.09
   6  -2  -9   29.41    0.64
   6  -2  -9   29.40    0.52
  -6  -2   9   29.36    0.51
   6   2  -9   28.42    0.63
   6   2  -9   28.78    0.51
  -6   2   9   28.91    0.50
  -6   2   9   29.43    0.50
  -5  -2   9   11.77    0.30
   5  -2  -9   12.08    0.29
   5  -2  -9   11.13    0.37
   5  -2  -9   12.00    0.24
  -5  -2   9   11.75    0.34
   5  -2  -9   11.92    0.21
  -5  -2   9   12.00    0.23
   5   2  -9   11.71    0.29
  -5   2   9   11.66    0.23
   5   2  -9   11.50    0.23
   4  -2  -9    0.11    0.02
  -4  -2   9    0.10    0.03
  -4  -2   9    0.12    0.02
  -4  -2   9    0.11    0.02
   4  -2  -9    0.14    0.02
   4  -2  -9    0.12    0.04
   4  -2  -9    0.11    0.02
   4   2  -9    0.14    0.03
  -4   2   9    0.17    0.02
   4   2  -9    0.15    0.02
  -3  -2   9    8.70    0.30
  -3  -2   9    8.65    0.25
   3  -2  -9    8.60    0.29
  -3  -2   9    8.51    0.23
   3  -2  -9    8.59    0.28
   3  -2  -9    8.32    0.22
   3  -2  -9    8.46    0.22
  -3  -2   9    8.32    0.31
   3   2  -9    8.94    0.28
   2  -2  -9   42.29    1.10
   2  -2  -9   43.65    0.99
   2  -2  -9   43.14    0.96
   2  -2  -9   41.32    0.91
   2  -2  -9   42.93    1.06
  -2  -2   9   42.14    1.13
   2  -2  -9   43.52    1.09
   2  -2  -9   42.07    0.95
  -2  -2   9   43.02    1.18
  -2  -2   9   44.52    0.88
  -2  -2   9   42.45    1.08
   2   2  -9   43.71    1.08
   2   2  -9   43.31    0.97
  -1  -2   9   36.42    0.91
   1  -2  -9   34.81    0.89
  -1  -2   9   34.21    0.72
  -1  -2   9   34.93    0.97
   1  -2  -9   35.05    0.80
   1  -2  -9   34.20    0.78
   1  -2  -9   34.62    0.79
  -1  -2   9   34.21    0.93
   1  -2  -9   34.10    0.91
  -1  -2   9   34.74    0.88
   1  -2  -9   34.80    0.87
   1   2  -9   34.66    0.78
  -1   2   9   33.09    0.74
   1   2  -9   34.16    0.79
  -1   2   9   34.12    0.95
   1   2  -9   34.89    0.76
   1   2  -9   34.90    0.86
  -1   2   9   33.77    0.90
   0  -2   9    1.46    0.10
   0  -2  -9    1.42    0.09
   0  -2   9    1.41    0.07
   0  -2  -9    1.48    0.06
   0  -2   9    1.73    0.10
   0  -2  -9    1.50    0.08
   0  -2   9    1.46    0.09
   0  -2   9    1.54    0.07
   0  -2  -9    1.44    0.09
   0  -2   9    1.40    0.09
   0   2  -9    1.40    0.08
   0   2   9    1.81    0.06
   0   2  -9    1.54    0.07
   0   2  -9    1.50    0.07
   0   2   9    1.50    0.09
   0   2   9    1.31    0.09
  -1  -2  -9    7.29    0.25
   1  -2   9    7.28    0.26
   1  -2   9    7.08    0.22
   1  -2   9    7.52    0.20
  -1  -2  -9    7.40    0.21
   1  -2   9    7.36    0.22
   1  -2   9    7.32    0.25
   1  -2   9    7.44    0.25
  -1  -2  -9    6.95    0.27
  -1  -2  -9    7.68    0.25
  -1  -2  -9    7.53    0.19
   1  -2   9    7.14    0.26
   1   2   9    6.92    0.25
   1   2   9    7.01    0.18
  -1   2  -9    6.95    0.19
   2  -2   9    8.82    0.30
  -2  -2  -9    8.68    0.30
   2  -2   9    9.06    0.26
  -2  -2  -9    8.89    0.29
   2  -2   9    9.04    0.31
   2  -2   9    9.01    0.24
   2   2   9    9.04    0.22
  -2   2  -9    8.72    0.23
   3  -2   9   24.48    0.71
   3  -2   9   24.80    0.45
   3  -2   9   25.92    0.66
   3  -2   9   25.53    0.45
   3  -2   9   24.81    0.44
   3  -2   9   25.26    0.69
   3   2   9   24.57    0.41
   3   2   9   24.71    0.46
   3   2   9   26.19    0.56
   4  -2   9    5.82    0.11
   4  -2   9    5.94    0.19
   4  -2   9    5.63    0.23
   4  -2   9    5.91    0.13
   4  -2   9    5.77    0.13
   5  -2   9    0.22    0.02
   6  -2   9    1.40    0.04
   6  -3  -9    1.07    0.04
   6   3  -9    1.03    0.05
  -6   3   9    1.02    0.04
   5  -3  -9   55.32    0.91
  -5  -3   9   55.47    0.94
  -5  -3   9   54.47    1.39
   5  -3  -9   55.34    0.96
   5  -3  -9   57.00    1.18
   5   3  -9   56.92    1.22
  -5   3   9   58.02    0.96
   4  -3  -9    4.36    0.13
  -4  -3   9    4.54    0.16
  -4  -3   9    4.43    0.11
   4  -3  -9    4.21    0.19
   4  -3  -9    4.49    0.10
   4  -3  -9    4.16    0.11
   4   3  -9    4.44    0.10
   4   3  -9    4.41    0.09
  -4   3   9    4.49    0.10
  -4   3   9    4.36    0.10
   3  -3  -9   18.49    0.42
   3  -3  -9   18.06    0.53
  -3  -3   9   18.43    0.34
   3  -3  -9   17.81    0.34
   3  -3  -9   18.14    0.51
  -3  -3   9   18.11    0.55
  -3  -3   9   18.21    0.33
  -3  -3   9   18.81    0.50
   3  -3  -9   18.65    0.43
   3   3  -9   18.70    0.33
  -3   3   9   18.43    0.34
   3   3  -9   18.95    0.32
  -3   3   9   18.88    0.33
   2  -3  -9   30.99    0.70
   2  -3  -9   29.97    0.81
  -2  -3   9   30.99    0.78
   2  -3  -9   29.77    0.66
  -2  -3   9   29.09    0.83
  -2   3   9   30.18    0.52
   2   3  -9   31.28    0.70
  -1  -3   9   76.06    2.01
   1  -3  -9   77.16    1.67
   1  -3  -9   73.23    1.87
  -1  -3   9   74.32    1.50
  -1  -3   9   74.26    1.92
  -1  -3   9   76.73    1.87
   1  -3  -9   74.31    1.62
   1  -3  -9   76.51    1.70
   1  -3  -9   73.26    1.99
  -1  -3   9   77.04    1.89
   1  -3  -9   76.23    1.89
  -1   3   9   73.06    1.58
   1   3  -9   77.21    1.82
  -1   3   9   75.18    1.91
   1   3  -9   76.34    1.66
   0  -3  -9    0.57    0.07
   0  -3   9    0.57    0.05
   0  -3   9    0.62    0.06
   0  -3  -9    0.58    0.06
   0  -3  -9    0.54    0.06
   0  -3  -9    0.55    0.04
   0  -3   9    0.57    0.05
   0  -3   9    0.53    0.07
   0  -3  -9    0.50    0.06
   0  -3   9    0.65    0.06
   0  -3   9    0.51    0.06
   0  -3  -9    0.60    0.06
   0  -3   9    0.58    0.07
   0   3  -9    0.54    0.04
   0   3   9    0.55    0.04
   0   3  -9    0.53    0.04
   1  -3   9    5.29    0.13
  -1  -3  -9    5.41    0.22
   1  -3   9    5.74    0.18
   1  -3   9    5.67    0.21
   1  -3   9    5.56    0.22
  -1  -3  -9    5.45    0.21
  -1  -3  -9    5.72    0.16
  -1   3  -9    5.45    0.17
  -1   3  -9    5.37    0.17
   1   3   9    5.33    0.12
   1   3   9    5.60    0.16
   2  -3   9   11.95    0.39
   2  -3   9   11.35    0.23
   2  -3   9   11.50    0.23
   2  -3   9   12.04    0.34
   2  -3   9   11.77    0.37
   2  -3   9   11.49    0.23
   2   3   9   11.85    0.22
   2   3   9   11.82    0.22
   2   3   9   11.81    0.23
   2   3   9   11.77    0.29
   3  -3   9    0.91    0.06
   3  -3   9    0.91    0.04
   3  -3   9    0.91    0.04
   3  -3   9    0.88    0.08
   3  -3   9    0.87    0.04
   3   3   9    0.94    0.05
   3   3   9    1.10    0.05
   3   3   9    0.96    0.04
   4  -3   9    5.14    0.11
   4  -3   9    5.04    0.17
   4  -3   9    5.34    0.12
   4  -3   9    5.21    0.11
   4   3   9    5.15    0.12
   4   3   9    5.26    0.15
   5  -3   9    2.59    0.07
   5   3   9    2.67    0.07
  -6   4   9   22.50    0.38
   5  -4  -9    2.19    0.06
  -5  -4   9    2.25    0.06
  -5   4   9    2.28    0.06
  -4  -4   9    0.43    0.03
   4  -4  -9    0.42    0.03
  -4  -4   9    0.39    0.04
   4  -4  -9    0.42    0.03
   4   4  -9    0.44    0.03
  -4   4   9    0.42    0.03
  -4   4   9    0.38    0.03
  -3  -4   9   12.05    0.35
   3  -4  -9   12.39    0.30
   3  -4  -9   12.01    0.23
  -3  -4   9   12.34    0.23
   3  -4  -9   12.12    0.24
   3   4  -9   12.16    0.22
   3   4  -9   12.30    0.23
  -3   4   9   12.21    0.24
  -3   4   9   12.26    0.22
   2  -4  -9   26.96    0.78
   2  -4  -9   29.47    0.63
  -2  -4   9   27.90    0.49
   2  -4  -9   27.90    0.66
  -2  -4   9   29.11    0.74
  -2   4   9   29.46    0.48
  -2   4   9   28.71    0.50
   2   4  -9   29.02    0.50
  -2   4   9   28.22    0.52
   2   4  -9   28.26    0.47
  -1  -4   9    5.09    0.17
  -1  -4   9    5.13    0.10
   1  -4  -9    4.94    0.21
   1  -4  -9    4.95    0.16
   1   4  -9    5.01    0.15
  -1   4   9    4.93    0.12
   1   4  -9    4.89    0.11
  -1   4   9    4.89    0.14
  -1   4   9    4.89    0.12
   0  -4  -9    1.36    0.07
   0  -4   9    1.25    0.10
   0  -4   9    1.23    0.05
   0  -4   9    1.21    0.07
   0  -4  -9    1.22    0.09
   0   4   9    1.23    0.05
   0   4   9    1.29    0.05
   0   4  -9    1.25    0.04
   0   4   9    1.43    0.06
   0   4   9    1.28    0.05
   0   4   9    1.18    0.05
   0   4  -9    1.27    0.07
   1  -4   9    7.01    0.15
   1  -4   9    6.63    0.27
  -1  -4  -9    6.86    0.26
   1  -4   9    6.91    0.22
   1  -4   9    6.81    0.15
   1  -4   9    7.09    0.25
   1  -4   9    6.91    0.16
   1   4   9    6.88    0.19
   1   4   9    6.67    0.15
  -1   4  -9    6.97    0.20
   1   4   9    6.81    0.15
   1   4   9    6.72    0.14
   2  -4   9    0.32    0.03
   2  -4   9    0.48    0.04
   2  -4   9    0.40    0.06
   2  -4   9    0.35    0.03
   2   4   9    0.37    0.03
   2   4   9    0.40    0.02
   2   4   9    0.48    0.03
   2   4   9    0.41    0.04
  -2   4  -9    0.39    0.04
   3  -4   9    3.23    0.09
   3  -4   9    3.24    0.08
   3  -4   9    3.24    0.08
   3  -4   9    3.22    0.08
   3  -4   9    3.03    0.12
   3   4   9    3.13    0.11
   3   4   9    3.32    0.09
   3   4   9    3.20    0.08
   4  -4   9    5.80    0.12
   4  -4   9    5.96    0.12
   4  -4   9    5.99    0.14
   4  -4   9    5.72    0.12
   4   4   9    5.82    0.16
   4   4   9    5.97    0.11
   4   4   9    6.01    0.13
   5  -4   9    0.96    0.03
  -5  -5   9   21.41    0.36
  -5   5   9   21.62    0.36
   5   5  -9   21.27    0.34
   4  -5  -9    6.32    0.12
  -4  -5   9    6.39    0.13
   4  -5  -9    6.28    0.13
   4   5  -9    6.50    0.12
  -4   5   9    6.36    0.13
  -4   5   9    6.22    0.12
  -3  -5   9    4.16    0.16
   3  -5  -9    4.80    0.10
  -3  -5   9    4.75    0.10
   3  -5  -9    4.71    0.11
  -3   5   9    4.59    0.11
   3   5  -9    4.58    0.10
   3   5  -9    4.63    0.09
  -2  -5   9   18.81    0.52
  -2  -5   9   19.78    0.34
   2   5  -9   18.88    0.32
   2   5  -9   19.37    0.34
  -2   5   9   19.52    0.35
  -1  -5   9   25.14    0.42
  -1  -5   9   24.56    0.65
   1  -5  -9   24.19    0.59
  -1   5   9   25.30    0.46
  -1   5   9   25.72    0.45
   1   5  -9   24.57    0.44
   1   5  -9   25.51    0.41
  -1   5   9   25.24    0.56
   0  -5   9    0.83    0.06
   0  -5  -9    0.89    0.06
   0   5  -9    0.83    0.05
   0   5   9    0.98    0.04
   0   5   9    0.89    0.04
   0   5   9    0.92    0.04
   0   5   9    0.94    0.05
  -1  -5  -9    0.77    0.06
   1  -5   9    0.68    0.05
   1  -5   9    0.72    0.03
  -1   5  -9    0.71    0.05
   1   5   9    0.71    0.03
   1   5   9    0.73    0.04
   1   5   9    0.68    0.04
   1   5   9    0.70    0.05
   2  -5   9    0.01    0.01
   2  -5   9    0.07    0.02
   2  -5   9    0.12    0.02
   2  -5   9    0.03    0.01
   2  -5   9    0.04    0.01
   2   5   9    0.04    0.02
   2   5   9    0.06    0.01
   2   5   9    0.11    0.02
   3  -5   9    0.21    0.02
   3  -5   9    0.31    0.02
   3  -5   9    0.17    0.02
   3  -5   9    0.17    0.02
   3   5   9    0.17    0.02
   3   5   9    0.16    0.02
   3   5   9    0.17    0.01
   3   5   9    0.16    0.02
   4  -5   9    2.20    0.05
   4  -5   9    2.26    0.05
   4   5   9    2.14    0.05
   4   5   9    2.21    0.05
  -4   6   9    0.02    0.01
   4   6  -9    0.03    0.01
  -3  -6   9    0.66    0.02
   3  -6  -9    0.59    0.02
  -3   6   9    0.58    0.03
   3   6  -9    0.63    0.03
   2  -6  -9    0.48    0.03
   2  -6  -9    0.47    0.03
  -2  -6   9    0.49    0.02
   2   6  -9    0.56    0.03
  -2   6   9    0.54    0.03
   1   6  -9   15.52    0.28
   1   6  -9   15.39    0.26
  -1   6   9   15.75    0.28
  -1   6   9   16.05    0.29
   0  -6   9    0.08    0.02
   0   6   9    0.03    0.01
   0   6  -9    0.03    0.01
   0   6   9    0.04    0.01
   1  -6   9    1.82    0.06
   1   6   9    1.85    0.05
   1   6   9    1.93    0.05
   1   6   9    1.92    0.07
   1   6   9    1.82    0.05
   2  -6   9    0.48    0.02
   2  -6   9    0.45    0.02
   2   6   9    0.43    0.02
   2   6   9    0.46    0.02
  -2   6  -9    0.53    0.02
   2   6   9    0.48    0.02
   3   6   9    1.15    0.03
   7   0 -10    0.22    0.02
  -7   0  10    0.25    0.02
  -7   0  10    0.20    0.02
   6   0 -10    1.71    0.06
   6   0 -10    1.68    0.07
  -6   0  10    1.61    0.06
   5   0 -10    2.18    0.08
   5   0 -10    2.26    0.07
   5   0 -10    2.23    0.06
  -5   0  10    2.20    0.07
   5   0 -10    2.01    0.12
   4   0 -10    5.66    0.12
  -4   0  10    5.81    0.13
   4   0 -10    5.85    0.22
  -4   0  10    6.04    0.13
   4   0 -10    5.93    0.16
   3   0 -10   26.23    0.61
   3   0 -10   26.30    0.61
   3   0 -10   27.77    0.70
   3   0 -10   25.30    0.58
  -2   0  10    0.02    0.02
   2   0 -10    0.02    0.02
   2   0 -10    0.20    0.03
  -2   0  10    0.04    0.03
   2   0 -10    0.03    0.02
   1   0 -10   10.04    0.26
  -1   0  10   10.21    0.30
  -1   0  10   10.20    0.33
   1   0 -10   10.07    0.26
   1   0 -10    9.50    0.26
   1   0 -10    9.96    0.30
  -1   0  10    9.83    0.32
   0   0 -10   95.46    2.32
   0   0 -10   97.49    2.07
   0   0  10   96.77    2.55
   0   0 -10   99.51    2.16
   0   0  10   98.83    2.41
   0   0  10   99.65    2.44
   1   0  10    5.33    0.19
   1   0  10    5.15    0.19
   1   0  10    5.01    0.19
  -1   0 -10    5.08    0.17
   1   0  10    5.17    0.20
   2   0  10    1.33    0.09
   2   0  10    1.37    0.09
   2   0  10    1.34    0.09
   2   0  10    1.40    0.09
  -2   0 -10    1.34    0.08
   3   0  10    7.85    0.27
  -7  -1  10    1.47    0.04
  -7  -1  10    1.47    0.04
   7  -1 -10    1.50    0.04
   7   1 -10    1.48    0.04
  -7   1  10    1.45    0.04
  -7   1  10    1.46    0.04
  -6  -1  10    6.23    0.14
   6  -1 -10    6.28    0.17
   6  -1 -10    6.32    0.14
  -6   1  10    6.35    0.14
   6   1 -10    6.34    0.14
  -6   1  10    6.19    0.13
   6   1 -10    6.21    0.17
   5  -1 -10    0.06    0.02
   5  -1 -10    0.10    0.01
   5  -1 -10    0.27    0.05
   5  -1 -10    0.07    0.02
  -5   1  10    0.07    0.02
  -5   1  10    0.05    0.02
   5   1 -10    0.06    0.02
   5   1 -10    0.07    0.01
   5   1 -10    0.07    0.02
  -4  -1  10   56.44    0.97
   4  -1 -10   58.74    1.23
   4  -1 -10   58.26    1.43
   4  -1 -10   56.63    1.00
  -4  -1  10   56.89    0.97
   4  -1 -10   57.03    0.96
  -4  -1  10   58.74    1.44
  -4   1  10   57.39    0.97
   4   1 -10   58.99    1.23
   4   1 -10   57.11    0.96
  -4   1  10   56.37    0.97
   4   1 -10   58.09    1.42
   3  -1 -10   40.22    1.04
  -3  -1  10   40.02    1.13
  -3  -1  10   41.83    1.02
   3  -1 -10   40.95    0.92
   3  -1 -10   40.68    0.91
   3  -1 -10   39.79    0.88
  -3  -1  10   40.63    1.08
   3  -1 -10   41.18    1.03
   3   1 -10   41.83    0.93
   3   1 -10   41.45    1.04
   3   1 -10   41.40    0.89
  -2  -1  10    1.31    0.10
   2  -1 -10    1.54    0.09
   2  -1 -10    1.46    0.07
  -2  -1  10    1.45    0.09
   2  -1 -10    1.40    0.08
   2  -1 -10    1.44    0.07
   2  -1 -10    1.39    0.09
   2  -1 -10    1.39    0.06
   2   1 -10    1.42    0.07
   2   1 -10    1.41    0.07
  -2   1  10    1.63    0.09
  -2   1  10    1.61    0.10
   2   1 -10    1.37    0.09
   2   1 -10    1.40    0.07
   1  -1 -10   22.91    0.64
   1  -1 -10   23.40    0.55
  -1  -1  10   24.13    0.63
  -1  -1  10   23.46    0.69
   1  -1 -10   22.73    0.55
  -1  -1  10   23.37    0.66
   1  -1 -10   23.57    0.56
   1  -1 -10   24.10    0.62
  -1  -1  10   24.01    0.49
   1   1 -10   22.61    0.54
   1   1 -10   23.24    0.54
   1   1 -10   23.29    0.61
   1   1 -10   23.22    0.55
  -1   1  10   22.80    0.66
  -1   1  10   23.15    0.63
   0  -1 -10   77.66    1.70
   0  -1  10   81.14    1.55
   0  -1  10   80.06    1.98
   0  -1  10   78.64    2.10
   0  -1 -10   80.30    1.76
   0  -1  10   80.01    2.01
   0  -1 -10   79.82    1.90
   0   1  10   81.67    1.98
   0   1 -10   78.79    1.92
   0   1 -10   77.95    1.71
   0   1 -10   77.82    1.77
   0   1  10   81.25    2.11
   0   1  10   82.98    2.02
  -1  -1 -10   10.56    0.29
  -1  -1 -10   10.84    0.32
   1  -1  10   10.90    0.34
   1  -1  10   10.95    0.34
   1  -1  10   10.55    0.35
   1  -1  10   10.53    0.29
   1  -1  10   10.73    0.33
   1   1  10   10.16    0.34
   1   1  10   10.53    0.32
  -1   1 -10   10.32    0.29
   1   1  10    9.77    0.32
  -1   1 -10   10.61    0.25
   2  -1  10    0.48    0.06
   2  -1  10    0.48    0.04
   2  -1  10    0.57    0.06
   2   1  10    0.44    0.06
   2   1  10    0.49    0.05
   2   1  10    0.47    0.06
   3  -1  10    5.13    0.10
   3  -1  10    5.30    0.12
   3  -1  10    5.24    0.17
   3  -1  10    5.01    0.11
   3  -1  10    4.89    0.20
   3  -1  10    4.94    0.21
   4  -1  10  152.48    2.45
   4  -1  10  146.27    3.54
   5  -1  10    2.38    0.06
   7  -2 -10    1.58    0.04
   6  -2 -10    0.91    0.05
   6  -2 -10    0.94    0.04
  -6  -2  10    0.93    0.04
   6   2 -10    0.90    0.05
  -6   2  10    0.97    0.04
   6   2 -10    0.97    0.04
  -6   2  10    0.90    0.04
   5  -2 -10   21.43    0.40
   5  -2 -10   20.65    0.60
  -5  -2  10   21.16    0.39
  -5  -2  10   21.27    0.57
   5  -2 -10   21.54    0.37
   5  -2 -10   22.04    0.49
  -5   2  10   21.55    0.39
   5   2 -10   21.56    0.49
  -5   2  10   21.73    0.39
   5   2 -10   21.59    0.36
  -4  -2  10   25.65    0.46
   4  -2 -10   26.25    0.58
  -4  -2  10   26.51    0.68
   4  -2 -10   25.63    0.47
   4  -2 -10   25.37    0.45
   4  -2 -10   25.19    0.70
  -4  -2  10   25.06    0.45
  -4   2  10   25.90    0.46
   4   2 -10   25.81    0.45
   4   2 -10   26.49    0.58
  -3  -2  10   44.63    1.19
   3  -2 -10   44.36    0.96
   3  -2 -10   44.86    1.00
  -3  -2  10   45.21    1.13
  -3  -2  10   43.45    0.76
   3  -2 -10   45.25    1.13
  -3   2  10   43.30    0.74
   3   2 -10   42.53    0.74
   3   2 -10   45.55    1.10
   2  -2 -10    2.05    0.11
  -2  -2  10    1.85    0.12
  -2  -2  10    1.86    0.08
   2  -2 -10    1.86    0.10
   2  -2 -10    1.91    0.09
   2  -2 -10    1.75    0.07
   2  -2 -10    1.81    0.08
  -2  -2  10    1.78    0.11
  -2  -2  10    1.93    0.09
   2  -2 -10    1.87    0.10
   2  -2 -10    1.82    0.09
   2   2 -10    1.91    0.11
   2   2 -10    1.88    0.08
  -1  -2  10   56.41    1.48
   1  -2 -10   54.26    1.25
   1  -2 -10   57.51    1.39
   1  -2 -10   58.56    1.27
   1  -2 -10   56.67    1.42
  -1  -2  10   55.42    1.54
   1  -2 -10   58.09    1.29
  -1  -2  10   58.54    1.42
  -1  -2  10   57.49    1.14
  -1  -2  10   59.19    1.44
   1  -2 -10   55.47    1.45
  -1   2  10   55.44    1.43
   1   2 -10   56.12    1.37
   1   2 -10   55.56    1.26
   1   2 -10   56.22    1.21
  -1   2  10   55.86    1.50
  -1   2  10   54.57    1.18
   1   2 -10   56.89    1.24
   0  -2 -10   44.66    1.00
   0  -2  10   44.98    1.11
   0  -2  10   44.75    1.15
   0  -2  10   44.30    1.11
   0  -2  10   44.51    0.90
   0  -2  10   43.39    1.16
   0  -2 -10   43.56    1.14
   0  -2 -10   44.05    0.98
   0  -2  10   44.06    1.22
   0  -2 -10   44.16    1.12
   0   2  10   42.27    1.17
   0   2 -10   41.77    0.97
   0   2  10   42.37    1.12
   0   2 -10   44.04    0.96
   0   2 -10   43.19    0.96
   0   2  10   42.34    0.91
   1  -2  10   30.24    0.83
   1  -2  10   30.85    0.80
  -1  -2 -10   29.61    0.88
  -1  -2 -10   31.83    0.71
   1  -2  10   29.95    0.87
   1  -2  10   30.70    0.65
   1  -2  10   30.95    0.78
   1  -2  10   29.54    0.72
  -1  -2 -10   30.43    0.82
   1  -2  10   30.59    0.83
  -1  -2 -10   31.95    0.70
  -1   2 -10   29.16    0.68
   1   2  10   28.08    0.79
   1   2  10   29.86    0.64
   2  -2  10    2.74    0.15
  -2  -2 -10    2.77    0.14
  -2  -2 -10    2.76    0.15
   2  -2  10    2.74    0.14
   2  -2  10    2.72    0.07
   2  -2  10    2.93    0.11
   2   2  10    2.86    0.10
   2   2  10    2.65    0.06
  -2   2 -10    2.62    0.10
   3  -2  10    3.41    0.17
   3  -2  10    3.56    0.09
   3  -2  10    3.52    0.17
   3  -2  10    3.82    0.14
   3  -2  10    3.60    0.08
   3  -2  10    3.66    0.09
   3   2  10    3.48    0.08
   3   2  10    3.56    0.11
   4  -2  10    2.89    0.08
   4  -2  10    2.85    0.12
   4  -2  10    2.93    0.08
   5  -2  10    6.42    0.13
  -6  -3  10    8.66    0.16
   6  -3 -10    8.46    0.17
  -6   3  10    8.19    0.16
  -5  -3  10    6.09    0.13
  -5  -3  10    5.58    0.19
   5  -3 -10    5.89    0.13
   5  -3 -10    6.02    0.16
  -5  -3  10    6.05    0.13
   5  -3 -10    5.94    0.11
  -5   3  10    6.02    0.13
   4  -3 -10   34.90    0.76
   4  -3 -10   33.28    0.90
   4  -3 -10   34.73    0.62
  -4  -3  10   34.62    0.60
  -4  -3  10   35.11    0.90
  -4  -3  10   35.12    0.60
   4  -3 -10   35.17    0.59
  -4   3  10   35.24    0.61
   4   3 -10   35.68    0.60
   4   3 -10   35.85    0.57
  -4   3  10   35.69    0.61
   3  -3 -10    0.98    0.06
  -3  -3  10    0.92    0.06
   3  -3 -10    0.96    0.08
   3  -3 -10    0.87    0.04
   3  -3 -10    0.93    0.05
  -3  -3  10    0.83    0.04
  -3  -3  10    0.84    0.04
   3  -3 -10    0.90    0.08
  -3   3  10    0.97    0.04
   3   3 -10    0.86    0.04
   3   3 -10    0.97    0.04
  -3   3  10    0.99    0.04
  -2  -3  10    5.38    0.18
   2  -3 -10    5.39    0.15
  -2  -3  10    5.11    0.11
  -2  -3  10    4.96    0.22
   2  -3 -10    5.42    0.17
   2  -3 -10    5.38    0.21
  -2   3  10    5.31    0.10
   2   3 -10    5.10    0.11
   2   3 -10    5.31    0.15
  -1  -3  10   48.81    0.83
  -1  -3  10   46.83    1.32
  -1  -3  10   51.08    1.29
   1  -3 -10   50.86    1.15
   1  -3 -10   49.66    1.30
  -1  -3  10   51.57    1.26
   1  -3 -10   51.49    1.13
   1   3 -10   51.12    1.24
  -1   3  10   49.02    1.07
   1   3 -10   49.50    1.12
  -1   3  10   50.28    1.31
   0  -3 -10   22.82    0.55
   0  -3  10   22.54    0.65
   0  -3 -10   22.09    0.64
   0  -3  10   22.78    0.65
   0  -3  10   22.84    0.60
   0   3 -10   22.74    0.53
   0   3 -10   21.56    0.54
   0   3  10   21.83    0.50
   0   3  10   21.20    0.41
   0   3 -10   23.18    0.61
  -1  -3 -10    2.67    0.15
   1  -3  10    2.88    0.15
   1  -3  10    3.02    0.15
   1  -3  10    2.96    0.12
   1  -3  10    2.84    0.08
  -1  -3 -10    3.07    0.11
   1  -3  10    2.81    0.08
   1  -3  10    2.90    0.08
  -1  -3 -10    2.87    0.15
  -1   3 -10    3.01    0.11
   1   3  10    2.92    0.08
  -1   3 -10    2.72    0.11
   1   3  10    2.94    0.10
   1   3  10    2.91    0.08
   2  -3  10    8.68    0.18
   2  -3  10    8.76    0.18
   2  -3  10    9.08    0.18
   2  -3  10    8.69    0.30
   2  -3  10    9.21    0.27
   2  -3  10    8.33    0.32
   2   3  10    9.11    0.17
   2   3  10    8.78    0.17
   2   3  10    8.76    0.23
   2   3  10    8.94    0.19
   3  -3  10    2.86    0.08
   3  -3  10    2.70    0.11
   3  -3  10    2.87    0.07
   3  -3  10    2.72    0.08
   3  -3  10    2.71    0.15
   3   3  10    2.78    0.10
   3   3  10    2.80    0.08
   3   3  10    2.83    0.07
   4  -3  10   51.91    0.87
   4  -3  10   52.32    0.87
   4  -3  10   51.29    0.90
   4   3  10   51.52    1.10
   4   3  10   52.03    0.89
   5  -3  10    0.08    0.01
  -5  -4  10   26.55    0.45
   5  -4 -10   26.25    0.47
  -5   4  10   24.76    0.42
   4  -4 -10   18.21    0.34
  -4  -4  10   18.20    0.50
  -4  -4  10   18.71    0.33
   4  -4 -10   18.65    0.32
   4  -4 -10   18.34    0.42
  -4   4  10   18.86    0.34
   4   4 -10   19.30    0.32
  -4   4  10   19.02    0.33
   4   4 -10   19.15    0.32
   3  -4 -10   24.09    0.54
   3  -4 -10   24.14    0.44
  -3  -4  10   24.57    0.42
  -3  -4  10   24.16    0.64
   3  -4 -10   23.53    0.42
  -3   4  10   23.79    0.43
   3   4 -10   23.94    0.40
  -3   4  10   24.49    0.41
   3   4 -10   23.78    0.42
   2  -4 -10    3.09    0.12
  -2  -4  10    3.20    0.08
  -2  -4  10    3.35    0.13
  -2  -4  10    3.25    0.09
   2  -4 -10    3.36    0.11
   2   4 -10    3.28    0.08
  -2   4  10    3.26    0.09
  -2   4  10    3.23    0.09
   2   4 -10    3.36    0.09
  -1  -4  10   40.66    0.68
  -1  -4  10   41.51    1.04
   1  -4 -10   41.07    0.93
  -1  -4  10   40.72    0.70
   1  -4 -10   39.19    1.08
   1   4 -10   40.56    0.64
  -1   4  10   40.16    0.87
  -1   4  10   39.76    0.71
  -1   4  10   41.09    0.69
   1   4 -10   40.40    0.91
  -1   4  10   39.12    0.73
   0  -4  10   26.16    0.69
   0  -4 -10   27.07    0.62
   0  -4  10   26.06    0.46
   0  -4 -10   24.67    0.73
   0  -4  10   26.04    0.74
   0   4  10   26.09    0.58
   0   4  10   25.62    0.46
   0   4 -10   25.89    0.61
   0   4  10   25.43    0.47
   0   4  10   25.61    0.48
   0   4 -10   25.79    0.42
   0   4  10   25.47    0.42
   1  -4  10   28.74    0.75
   1  -4  10   28.27    0.74
   1  -4  10   28.18    0.50
   1  -4  10   27.53    0.49
   1  -4  10   28.01    0.52
   1   4  10   28.22    0.50
   1   4  10   27.97    0.46
   1   4  10   27.19    0.62
  -1   4 -10   27.86    0.66
   2  -4  10    0.44    0.03
   2  -4  10    0.36    0.06
   2  -4  10    0.43    0.03
   2  -4  10    0.44    0.03
   2  -4  10    0.35    0.04
   2   4  10    0.43    0.04
  -2   4 -10    0.41    0.05
   2   4  10    0.40    0.03
   2   4  10    0.43    0.03
   3  -4  10    4.32    0.10
   3  -4  10    4.35    0.10
   3  -4  10    4.40    0.10
   3  -4  10    4.26    0.15
   3   4  10    4.30    0.10
   3   4  10    4.30    0.13
   3   4  10    4.23    0.10
   4  -4  10    3.19    0.07
   4  -4  10    3.17    0.07
   4  -4  10    3.28    0.08
   4   4  10    3.39    0.08
   4   4  10    3.29    0.10
   4   4  10    3.51    0.07
  -5  -5  10    1.80    0.04
   4  -5 -10   13.86    0.24
  -4  -5  10   13.85    0.24
   4  -5 -10   13.54    0.25
   4   5 -10   13.86    0.23
  -4   5  10   13.83    0.25
   3  -5 -10    7.97    0.17
   3  -5 -10    8.12    0.16
  -3  -5  10    8.04    0.15
  -3   5  10    8.07    0.16
   3   5 -10    8.00    0.15
  -2  -5  10    0.92    0.03
  -2  -5  10    0.88    0.06
   2  -5 -10    0.97    0.05
   2   5 -10    0.91    0.04
  -2   5  10    0.84    0.04
   2   5 -10    0.92    0.04
   1  -5 -10   10.19    0.28
   1  -5 -10   11.08    0.26
  -1  -5  10   10.22    0.31
   1   5 -10   10.38    0.21
   1   5 -10   10.68    0.19
  -1   5  10   10.99    0.21
  -1   5  10   10.37    0.21
   0  -5 -10    2.39    0.10
   0  -5  10    2.41    0.10
   0   5  10    2.36    0.07
   0   5  10    2.56    0.07
   0   5  10    2.64    0.07
   0   5  10    2.49    0.07
   0   5 -10    2.37    0.09
   0   5  10    2.44    0.09
   1  -5  10    2.26    0.06
  -1  -5 -10    2.18    0.10
   1  -5  10    2.07    0.09
   1   5  10    2.20    0.08
   1   5  10    2.27    0.07
   1   5  10    2.24    0.06
   1   5  10    2.19    0.06
   2  -5  10    1.72    0.05
   2  -5  10    1.74    0.05
   2  -5  10    1.76    0.06
   2   5  10    1.67    0.05
   2   5  10    1.61    0.07
   2   5  10    1.68    0.05
   2   5  10    1.65    0.05
   3  -5  10    1.21    0.04
   3  -5  10    1.19    0.04
   3  -5  10    1.20    0.04
   3   5  10    1.07    0.04
   3   5  10    1.18    0.04
   3  -6 -10    2.31    0.05
   3   6 -10    2.35    0.05
  -3   6  10    2.34    0.06
   2  -6 -10    1.73    0.05
   2  -6 -10    1.73    0.05
   2   6 -10    1.70    0.04
  -2   6  10    1.62    0.05
   1   6 -10    2.70    0.06
  -1   6  10    2.63    0.07
   0  -6 -10   10.30    0.24
   0   6  10   10.57    0.20
   0   6  10   10.64    0.21
   1   6  10    3.02    0.07
   1   6  10    2.93    0.06
   1   6  10    2.97    0.07
   2   6  10    0.33    0.01
   2   6  10    0.33    0.02
  -2   6 -10    0.34    0.02
  -7   0  11   12.35    0.22
  -7   0  11   12.17    0.22
   7   0 -11   12.85    0.23
  -6   0  11   12.66    0.24
  -6   0  11   13.04    0.24
   6   0 -11   12.84    0.25
   6   0 -11   12.55    0.30
   5   0 -11   24.41    0.68
  -5   0  11   25.22    0.44
   5   0 -11   24.94    0.42
   5   0 -11   24.57    0.45
   5   0 -11   24.75    0.56
  -5   0  11   24.47    0.44
   4   0 -11    7.22    0.19
   4   0 -11    7.28    0.16
   4   0 -11    7.09    0.15
  -4   0  11    7.30    0.15
   4   0 -11    7.00    0.26
  -4   0  11    6.96    0.15
   3   0 -11   52.59    1.17
   3   0 -11   52.62    1.12
   3   0 -11   52.13    1.31
   2   0 -11    1.33    0.06
   2   0 -11    1.45    0.08
   2   0 -11    1.31    0.07
   2   0 -11    1.55    0.09
  -2   0  11    1.29    0.10
   2   0 -11    1.51    0.09
  -2   0  11    1.40    0.09
   2   0 -11    1.42    0.07
   1   0 -11   40.58    0.90
  -1   0  11   41.76    1.05
   1   0 -11   40.05    0.93
  -1   0  11   41.02    1.12
   1   0 -11   40.76    1.02
  -1   0  11   40.61    1.07
   1   0 -11   39.82    0.92
   0   0 -11    0.79    0.07
   0   0  11    0.82    0.07
   0   0  11    0.82    0.07
   0   0  11    0.81    0.07
   0   0 -11    0.82    0.04
   0   0 -11    0.87    0.06
   1   0  11    0.18    0.04
  -1   0 -11    0.30    0.04
  -1   0 -11    0.25    0.04
   1   0  11    0.23    0.05
   1   0  11    0.22    0.05
   2   0  11   15.77    0.28
   2   0  11   15.66    0.47
   2   0  11   15.37    0.47
   2   0  11   16.19    0.45
   7  -1 -11    1.76    0.05
  -7  -1  11    1.72    0.04
  -7  -1  11    1.70    0.05
   7   1 -11    1.89    0.05
  -7   1  11    1.79    0.05
  -7   1  11    1.79    0.05
   6  -1 -11    0.69    0.03
  -6  -1  11    0.68    0.03
  -6  -1  11    0.67    0.03
   6  -1 -11    0.68    0.04
  -6   1  11    0.67    0.03
   6   1 -11    0.70    0.03
   6   1 -11    0.66    0.04
  -6   1  11    0.74    0.03
   5  -1 -11   26.29    0.58
  -5  -1  11   26.45    0.46
   5  -1 -11   26.55    0.47
   5  -1 -11   26.37    0.44
   5  -1 -11   24.17    0.70
  -5  -1  11   26.28    0.46
   5   1 -11   26.90    0.45
   5   1 -11   26.86    0.59
  -5   1  11   26.58    0.47
   5   1 -11   26.29    0.48
  -5   1  11   26.54    0.47
   4  -1 -11    4.34    0.10
   4  -1 -11    4.46    0.13
   4  -1 -11    4.40    0.19
  -4  -1  11    4.41    0.10
   4  -1 -11    4.46    0.11
  -4  -1  11    4.28    0.11
   4   1 -11    4.48    0.13
  -4   1  11    4.33    0.11
  -4   1  11    4.44    0.10
   4   1 -11    4.29    0.18
   4   1 -11    4.33    0.10
   3  -1 -11   28.82    0.76
   3  -1 -11   28.86    0.63
   3  -1 -11   29.38    0.66
  -3  -1  11   28.10    0.49
  -3  -1  11   28.30    0.80
   3   1 -11   30.30    0.68
   3   1 -11   30.09    0.65
   3   1 -11   29.43    0.78
  -3   1  11   28.95    0.51
   2  -1 -11   97.21    2.10
   2  -1 -11   94.59    1.99
  -2  -1  11   95.52    2.41
   2  -1 -11   95.60    2.04
   2  -1 -11   95.42    2.13
   2  -1 -11   98.29    2.29
   2  -1 -11   95.91    2.36
  -2  -1  11   92.97    2.52
   2   1 -11   98.71    2.12
   2   1 -11   98.54    2.32
  -2   1  11   95.84    2.42
  -2   1  11   97.59    2.54
   2   1 -11   95.78    2.16
   2   1 -11   95.30    2.06
   1  -1 -11   33.22    0.82
  -1  -1  11   31.09    0.91
   1  -1 -11   31.56    0.73
   1  -1 -11   32.28    0.74
   1  -1 -11   31.53    0.85
  -1  -1  11   32.79    0.84
  -1  -1  11   31.15    0.87
   1  -1 -11   32.52    0.74
   1   1 -11   32.73    0.74
  -1   1  11   32.39    0.87
   1   1 -11   32.07    0.75
   1   1 -11   32.08    0.83
  -1   1  11   32.72    0.91
   1   1 -11   32.47    0.74
   0  -1  11    0.91    0.07
   0  -1 -11    0.95    0.07
   0  -1 -11    0.92    0.05
   0  -1 -11    0.86    0.06
   0  -1  11    0.92    0.08
   0   1  11    0.97    0.05
   0   1  11    0.84    0.08
   0   1 -11    0.80    0.07
   0   1 -11    0.90    0.06
   0   1  11    0.91    0.08
   0   1  11    0.95    0.07
  -1  -1 -11   21.86    0.57
  -1  -1 -11   21.56    0.51
   1  -1  11   21.43    0.60
   1  -1  11   20.87    0.60
   1  -1  11   22.16    0.58
   1  -1  11   20.02    0.63
  -1   1 -11   21.70    0.53
  -1   1 -11   22.96    0.51
   1   1  11   21.72    0.60
   1   1  11   20.61    0.64
   1   1  11   21.16    0.61
   2  -1  11    3.37    0.07
   2  -1  11    3.28    0.15
   2  -1  11    3.29    0.16
   2   1  11    3.21    0.15
   2   1  11    3.12    0.06
   2   1  11    3.20    0.15
   3  -1  11    0.18    0.02
   3  -1  11    0.24    0.03
   3  -1  11    0.11    0.04
   3  -1  11    0.14    0.04
   4  -1  11    0.24    0.02
   5  -1  11    0.35    0.02
   6  -2 -11   15.14    0.28
   6  -2 -11   14.34    0.34
  -6  -2  11   15.21    0.27
  -6  -2  11   15.34    0.27
  -6   2  11   14.84    0.27
  -6   2  11   15.20    0.27
   6   2 -11   15.07    0.34
   5  -2 -11   19.69    0.37
   5  -2 -11   20.33    0.35
   5  -2 -11   19.77    0.46
  -5  -2  11   20.23    0.36
  -5  -2  11   20.56    0.54
  -5  -2  11   20.22    0.37
   5   2 -11   20.25    0.46
  -5   2  11   19.94    0.36
   5   2 -11   19.99    0.34
   4  -2 -11    1.63    0.05
   4  -2 -11    1.69    0.06
  -4  -2  11    1.60    0.06
  -4  -2  11    1.64    0.06
   4  -2 -11    1.69    0.07
   4  -2 -11    1.70    0.11
  -4  -2  11    1.72    0.09
  -4   2  11    1.90    0.06
   4   2 -11    1.74    0.07
   4   2 -11    1.68    0.05
   3  -2 -11   12.07    0.38
  -3  -2  11   12.81    0.35
   3  -2 -11   12.83    0.31
  -3  -2  11   11.81    0.40
   3  -2 -11   12.28    0.24
  -3  -2  11   12.22    0.23
  -3  -2  11   12.11    0.24
   3  -2 -11   12.22    0.30
   3   2 -11   12.72    0.37
  -3   2  11   12.12    0.22
   3   2 -11   12.10    0.21
  -3   2  11   11.70    0.23
   2  -2 -11   45.69    0.99
  -2  -2  11   45.08    1.23
  -2  -2  11   47.65    1.16
  -2  -2  11   44.52    0.77
   2  -2 -11   46.31    1.06
   2  -2 -11   47.14    1.04
   2  -2 -11   46.76    1.20
   2  -2 -11   45.76    1.16
  -2  -2  11   46.31    0.95
  -2   2  11   46.75    0.78
   2   2 -11   47.13    1.06
   2   2 -11   48.08    1.18
  -1  -2  11   80.33    1.96
   1  -2 -11   78.73    1.99
   1  -2 -11   75.32    1.71
  -1  -2  11   76.80    2.02
  -1  -2  11   80.06    1.56
   1  -2 -11   80.96    1.78
   1  -2 -11   80.81    1.91
  -1  -2  11   78.57    2.12
   1  -2 -11   81.21    1.75
  -1  -2  11   80.95    1.98
   1   2 -11   76.99    1.75
   1   2 -11   78.02    1.88
  -1   2  11   77.24    2.07
  -1   2  11   77.65    1.98
   1   2 -11   79.46    1.72
   1   2 -11   77.67    1.67
  -1   2  11   79.54    1.64
   0  -2 -11    2.92    0.13
   0  -2  11    3.29    0.15
   0  -2  11    3.11    0.15
   0  -2  11    3.25    0.12
   0  -2 -11    3.12    0.11
   0  -2  11    2.87    0.16
   0  -2  11    3.13    0.12
   0  -2 -11    3.04    0.15
   0   2 -11    3.02    0.11
   0   2 -11    2.95    0.13
   0   2 -11    3.10    0.14
   0   2  11    3.04    0.10
   0   2 -11    3.13    0.11
   0   2  11    2.99    0.15
   1  -2  11    3.75    0.13
  -1  -2 -11    3.68    0.17
  -1  -2 -11    3.84    0.12
   1  -2  11    3.68    0.16
   1  -2  11    3.54    0.09
   1  -2  11    3.64    0.17
   1  -2  11    3.45    0.17
  -1   2 -11    3.48    0.12
   1   2  11    3.25    0.16
   1   2  11    3.45    0.11
   1   2  11    3.33    0.08
  -2  -2 -11    9.96    0.33
   2  -2  11    9.36    0.33
   2  -2  11    9.86    0.19
   2  -2  11    9.64    0.32
   2  -2  11    9.60    0.19
   2  -2  11   10.12    0.29
   2  -2  11    9.53    0.19
   2   2  11    9.94    0.18
   2   2  11    9.99    0.25
   2   2  11    9.54    0.18
   3  -2  11    7.87    0.29
   3  -2  11    8.37    0.25
   3  -2  11    8.18    0.16
   3  -2  11    8.31    0.17
   3  -2  11    8.33    0.17
   3   2  11    8.20    0.16
   4  -2  11    5.01    0.11
   4  -2  11    5.01    0.11
   5  -2  11    0.40    0.02
  -6  -3  11    0.49    0.02
   6  -3 -11    0.52    0.02
  -6  -3  11    0.45    0.02
  -6   3  11    0.63    0.02
  -5  -3  11   15.33    0.28
   5  -3 -11   15.17    0.26
   5  -3 -11   14.96    0.35
  -5  -3  11   15.25    0.28
   5  -3 -11   15.23    0.29
  -5   3  11   14.65    0.26
   4  -3 -11    8.12    0.17
  -4  -3  11    8.17    0.16
  -4  -3  11    8.09    0.17
   4  -3 -11    8.16    0.16
   4  -3 -11    7.14    0.27
   4  -3 -11    7.78    0.21
  -4  -3  11    8.30    0.25
  -4   3  11    8.13    0.16
   4   3 -11    8.34    0.15
  -4   3  11    7.94    0.17
   4   3 -11    8.25    0.16
   3  -3 -11    0.67    0.05
  -3  -3  11    0.93    0.06
   3  -3 -11    0.83    0.05
  -3  -3  11    0.74    0.03
  -3  -3  11    0.65    0.04
   3  -3 -11    0.74    0.04
  -3   3  11    0.68    0.04
   3   3 -11    0.68    0.03
   3   3 -11    0.65    0.04
  -3   3  11    0.71    0.03
   2  -3 -11   64.94    1.37
  -2  -3  11   67.10    1.61
  -2  -3  11   64.29    1.07
   2  -3 -11   65.36    1.44
  -2  -3  11   63.56    1.08
   2  -3 -11   62.13    1.64
   2   3 -11   64.92    1.40
   2   3 -11   62.78    0.98
  -2   3  11   62.30    1.09
  -2   3  11   62.55    1.06
  -1  -3  11    1.94    0.06
  -1  -3  11    1.84    0.06
  -1  -3  11    2.26    0.10
  -1  -3  11    1.86    0.13
  -1  -3  11    2.05    0.04
   1  -3 -11    2.00    0.09
   1  -3 -11    1.87    0.12
  -1   3  11    1.89    0.06
   1   3 -11    1.98    0.08
  -1   3  11    1.77    0.12
  -1   3  11    1.99    0.08
  -1   3  11    1.82    0.06
  -1   3  11    1.88    0.06
  -1   3  11    1.90    0.06
   1   3 -11    1.97    0.11
   0  -3  11    3.50    0.09
   0  -3  11    3.45    0.17
   0  -3  11    3.65    0.13
   0  -3  11    3.53    0.17
   0  -3 -11    3.57    0.17
   0  -3  11    3.31    0.08
   0  -3  11    3.67    0.09
   0  -3  11    3.42    0.09
   0   3  11    3.33    0.08
   0   3  11    3.35    0.11
   0   3 -11    3.30    0.12
   0   3  11    3.36    0.09
   0   3  11    3.44    0.09
   0   3  11    3.78    0.09
   0   3 -11    3.70    0.16
   1  -3  11    8.63    0.29
   1  -3  11    8.67    0.26
   1  -3  11    8.70    0.31
   1  -3  11    8.58    0.17
   1  -3  11    8.41    0.17
  -1  -3 -11    8.16    0.30
   1  -3  11    8.71    0.18
   1   3  11    8.53    0.17
  -1   3 -11    8.53    0.24
   1   3  11    8.37    0.22
   1   3  11    8.16    0.17
   1   3  11    8.38    0.16
   1   3  11    8.19    0.17
   2  -3  11   16.26    0.44
   2  -3  11   16.42    0.30
   2  -3  11   14.66    0.46
   2  -3  11   15.76    0.29
   2  -3  11   15.73    0.30
   2   3  11   15.66    0.28
   2   3  11   15.57    0.27
   2   3  11   15.50    0.37
   2   3  11   15.13    0.29
   3  -3  11    2.66    0.07
   3  -3  11    2.61    0.11
   3  -3  11    2.73    0.07
   3  -3  11    2.72    0.07
   3   3  11    2.72    0.07
   3   3  11    2.57    0.07
   3   3  11    2.61    0.09
   4  -3  11    6.37    0.13
   4  -3  11    6.36    0.13
   4   3  11    6.61    0.13
   4   3  11    6.31    0.17
   5  -3  11    3.51    0.07
   5  -4 -11    6.92    0.14
  -5  -4  11    7.20    0.14
  -5   4  11    6.75    0.12
   4  -4 -11    0.45    0.03
   4  -4 -11    0.37    0.03
   4  -4 -11    0.43    0.03
  -4  -4  11    0.32    0.02
  -4   4  11    0.37    0.03
   4   4 -11    0.37    0.02
   4   4 -11    0.42    0.02
  -4   4  11    0.38    0.02
  -3  -4  11    1.38    0.05
   3  -4 -11    1.38    0.05
   3  -4 -11    1.49    0.07
  -3  -4  11    1.48    0.05
  -3  -4  11    1.42    0.08
   3   4 -11    1.36    0.05
  -3   4  11    1.29    0.05
   3   4 -11    1.41    0.05
   2  -4 -11    6.64    0.18
   2  -4 -11    6.31    0.19
  -2  -4  11    6.54    0.21
  -2  -4  11    6.69    0.13
  -2  -4  11    6.67    0.14
   2   4 -11    6.53    0.14
  -2   4  11    6.66    0.15
  -2   4  11    6.53    0.15
   2   4 -11    6.58    0.13
  -1  -4  11   49.46    0.85
  -1  -4  11   49.99    1.27
   1  -4 -11   50.98    1.14
  -1   4  11   50.78    1.09
  -1   4  11   51.55    0.89
   1   4 -11   50.02    0.80
  -1   4  11   50.14    0.91
  -1   4  11   51.96    0.86
   1   4 -11   50.32    1.14
   0  -4  11    0.32    0.04
   0  -4  11    0.33    0.03
   0  -4  11    0.35    0.03
   0  -4 -11    0.37    0.05
   0   4 -11    0.32    0.03
   0   4  11    0.29    0.03
   0   4  11    0.31    0.03
   0   4  11    0.29    0.03
   0   4  11    0.32    0.03
   0   4  11    0.31    0.03
   1  -4  11    2.45    0.07
   1  -4  11    2.36    0.10
   1  -4  11    2.32    0.07
   1  -4  11    2.39    0.07
  -1   4 -11    2.30    0.10
   1   4  11    2.42    0.07
   1   4  11    2.31    0.07
   1   4  11    2.37    0.07
   1   4  11    2.35    0.09
   2  -4  11    1.04    0.04
   2  -4  11    0.80    0.06
   2  -4  11    0.85    0.04
   2  -4  11    0.85    0.04
  -2   4 -11    0.85    0.06
   2   4  11    0.76    0.04
   2   4  11    0.81    0.03
   2   4  11    0.82    0.04
   2   4  11    0.86    0.05
   3  -4  11    7.04    0.14
   3  -4  11    7.27    0.14
   3  -4  11    6.96    0.14
   3   4  11    6.46    0.17
   3   4  11    6.93    0.13
   3   4  11    6.95    0.14
   4  -4  11    0.88    0.03
   4  -4  11    0.97    0.03
   4   4  11    0.88    0.03
   4   4  11    0.89    0.03
   4  -5 -11    5.99    0.11
   4  -5 -11    6.06    0.12
  -4  -5  11    5.94    0.11
   4   5 -11    6.36    0.12
  -4   5  11    6.28    0.13
   3  -5 -11    1.96    0.06
   3  -5 -11    1.90    0.05
  -3  -5  11    1.83    0.05
  -3   5  11    1.71    0.05
   3   5 -11    1.77    0.05
   2  -5 -11    6.71    0.18
   2  -5 -11    6.63    0.14
   2   5 -11    6.82    0.13
  -2   5  11    6.96    0.15
   2   5 -11    6.87    0.14
  -1  -5  11    1.03    0.06
   1  -5 -11    1.09    0.05
   1  -5 -11    1.04    0.06
   1   5 -11    1.11    0.04
   1   5 -11    0.96    0.04
  -1   5  11    1.07    0.04
  -1   5  11    1.11    0.04
  -1   5  11    1.00    0.04
   0  -5 -11    0.64    0.05
   0  -5  11    0.58    0.05
   0   5  11    0.61    0.03
   0   5  11    0.64    0.03
   0   5  11    0.62    0.04
   0   5  11    0.66    0.03
   0   5  11    0.62    0.03
   1  -5  11    7.34    0.15
   1  -5  11    7.32    0.15
   1  -5  11    7.45    0.16
   1   5  11    7.14    0.18
   1   5  11    7.00    0.15
   1   5  11    6.99    0.15
   1   5  11    7.18    0.14
   2  -5  11    6.94    0.14
   2  -5  11    6.80    0.14
   2  -5  11    6.80    0.14
   2   5  11    6.82    0.14
   2   5  11    6.90    0.13
   2   5  11    6.88    0.13
   3  -5  11    3.91    0.08
   3  -5  11    3.83    0.08
   3  -5  11    3.74    0.08
   3   5  11    3.80    0.08
   3   5  11    3.85    0.08
   3  -6 -11    8.97    0.16
  -3   6  11    8.65    0.16
   3   6 -11    8.97    0.15
   2  -6 -11    0.56    0.02
   2  -6 -11    0.62    0.03
  -2   6  11    0.58    0.03
   2   6 -11    0.61    0.02
   1  -6 -11    9.36    0.18
   1   6 -11    9.23    0.16
  -1   6  11    8.90    0.18
  -1   6  11    9.24    0.17
   0   6  11    0.13    0.01
   0   6  11    0.16    0.02
   1   6  11    5.57    0.10
   1   6  11    5.54    0.11
   1   6  11    5.70    0.11
   7   0 -12    5.77    0.11
  -7   0  12    5.49    0.11
   6   0 -12    0.42    0.03
   6   0 -12    0.41    0.03
  -6   0  12    0.42    0.03
  -6   0  12    0.48    0.03
   5   0 -12    8.91    0.18
  -5   0  12    8.42    0.18
   5   0 -12    8.65    0.22
  -5   0  12    8.66    0.17
   5   0 -12    8.67    0.16
   4   0 -12    0.02    0.01
   4   0 -12    0.02    0.01
   4   0 -12    0.03    0.03
  -4   0  12    0.07    0.02
   4   0 -12    0.05    0.02
  -4   0  12    0.02    0.02
   3   0 -12   15.30    0.45
   3   0 -12   14.95    0.35
   3   0 -12   15.30    0.37
  -3   0  12   14.54    0.27
   2   0 -12    0.80    0.05
   2   0 -12    0.81    0.07
   2   0 -12    0.74    0.07
  -2   0  12    0.80    0.07
   2   0 -12    0.76    0.05
   2   0 -12    0.81    0.05
   2   0 -12    0.79    0.06
  -2   0  12    0.80    0.08
   1   0 -12    0.09    0.03
  -1   0  12    0.14    0.04
   1   0 -12    0.06    0.02
   1   0 -12    0.09    0.03
   1   0 -12    0.08    0.02
   0   0 -12   68.95    1.50
   0   0 -12   70.36    1.55
   0   0 -12   70.79    1.68
   0   0  12   67.80    1.76
   0   0  12   70.69    1.74
   0   0  12   67.16    1.85
   1   0  12   44.43    0.80
   1   0  12   45.50    1.17
  -1   0 -12   45.61    1.14
  -1   0 -12   46.23    1.02
   1   0  12   45.02    1.20
   2   0  12    3.16    0.15
   2   0  12    3.14    0.08
   2   0  12    3.21    0.07
  -2   0 -12    3.21    0.15
   3   0  12   10.62    0.20
  -7  -1  12   34.66    0.59
   7  -1 -12   36.04    0.60
  -6  -1  12    1.03    0.04
   6  -1 -12    1.00    0.04
  -6  -1  12    1.02    0.04
   6  -1 -12    1.01    0.05
   6   1 -12    1.07    0.05
  -6   1  12    1.10    0.04
  -6   1  12    1.11    0.04
   6   1 -12    1.04    0.04
   5  -1 -12   16.25    0.31
  -5  -1  12   16.13    0.30
  -5  -1  12   16.22    0.30
   5  -1 -12   15.93    0.38
   5  -1 -12   16.20    0.28
  -5   1  12   16.50    0.30
  -5   1  12   16.27    0.30
   5   1 -12   16.38    0.29
   5   1 -12   16.43    0.31
   5   1 -12   16.70    0.38
   4  -1 -12   13.59    0.32
  -4  -1  12   13.57    0.25
   4  -1 -12   12.92    0.41
  -4  -1  12   13.39    0.26
   4  -1 -12   13.22    0.25
   4  -1 -12   13.17    0.26
   4   1 -12   13.87    0.25
   4   1 -12   13.94    0.33
   4   1 -12   13.34    0.42
  -4   1  12   13.61    0.25
  -4   1  12   13.89    0.26
  -3  -1  12   58.06    0.92
  -3  -1  12   59.48    1.55
  -3  -1  12   59.89    0.99
   3  -1 -12   60.88    1.26
   3  -1 -12   58.79    1.47
  -3  -1  12   58.85    1.00
   3  -1 -12   60.12    1.32
   3  -1 -12   59.25    1.03
  -3   1  12   62.04    1.03
   3   1 -12   63.13    1.37
   3   1 -12   62.73    1.31
   3   1 -12   60.29    1.53
   2  -1 -12    4.95    0.14
  -2  -1  12    4.85    0.10
  -2  -1  12    4.44    0.20
   2  -1 -12    5.10    0.20
   2  -1 -12    4.97    0.16
   2  -1 -12    5.16    0.20
   2  -1 -12    5.05    0.16
   2   1 -12    5.63    0.21
   2   1 -12    5.17    0.17
  -2   1  12    4.92    0.20
   2   1 -12    5.16    0.16
   1  -1 -12    7.21    0.20
  -1  -1  12    7.22    0.25
   1  -1 -12    7.26    0.25
   1  -1 -12    6.99    0.20
   1  -1 -12    6.92    0.18
  -1  -1  12    7.23    0.26
  -1  -1  12    6.95    0.27
   1  -1 -12    6.77    0.22
   1  -1 -12    7.06    0.25
   1   1 -12    7.18    0.22
  -1   1  12    7.09    0.27
  -1   1  12    7.34    0.26
   1   1 -12    7.18    0.21
   1   1 -12    6.94    0.24
   1   1 -12    7.23    0.20
   0  -1  12   16.34    0.48
   0  -1 -12   16.25    0.48
   0  -1  12   16.25    0.50
   0  -1 -12   17.14    0.47
   0  -1 -12   16.70    0.41
   0   1 -12   16.13    0.46
   0   1 -12   16.55    0.40
   0   1  12   16.18    0.37
   0   1  12   16.03    0.49
   1  -1  12    1.02    0.08
   1  -1  12    1.02    0.03
   1  -1  12    1.05    0.08
   1  -1  12    0.99    0.08
   1   1  12    1.17    0.09
   1   1  12    0.93    0.08
   1   1  12    0.92    0.03
  -2  -1 -12    0.67    0.07
   2  -1  12    0.75    0.07
   2  -1  12    0.71    0.04
   2  -1  12    0.71    0.03
   2  -1  12    0.74    0.04
   2  -1  12    0.62    0.07
   2   1  12    0.61    0.03
   2   1  12    0.63    0.03
   3  -1  12    0.85    0.04
   3  -1  12    0.86    0.08
   3  -1  12    0.88    0.04
   4  -1  12   28.22    0.49
  -6  -2  12    2.67    0.07
  -6  -2  12    2.75    0.07
   6  -2 -12    2.67    0.08
   6  -2 -12    2.72    0.07
  -6   2  12    2.70    0.06
   6   2 -12    2.77    0.08
  -5  -2  12    3.64    0.09
   5  -2 -12    3.72    0.08
  -5  -2  12    3.57    0.09
   5  -2 -12    3.50    0.09
   5  -2 -12    3.53    0.11
   5   2 -12    3.66    0.11
  -5   2  12    3.57    0.08
   5   2 -12    3.53    0.07
   4  -2 -12    8.80    0.31
   4  -2 -12    9.21    0.19
   4  -2 -12    9.14    0.18
   4  -2 -12    9.61    0.24
  -4  -2  12    9.39    0.18
  -4  -2  12    9.23    0.19
   4   2 -12    9.42    0.17
   4   2 -12    9.58    0.18
  -4   2  12    9.29    0.18
   3  -2 -12    8.75    0.31
  -3  -2  12    9.69    0.28
   3  -2 -12    9.28    0.19
   3  -2 -12    9.37    0.24
   3  -2 -12    9.49    0.25
  -3  -2  12    9.17    0.18
  -3  -2  12    9.42    0.19
  -3   2  12    9.27    0.19
  -3   2  12    9.62    0.18
   3   2 -12    9.16    0.31
  -2  -2  12    0.25    0.04
  -2  -2  12    0.37    0.03
   2  -2 -12    0.33    0.04
  -2  -2  12    0.30    0.03
  -2  -2  12    0.25    0.06
   2  -2 -12    0.33    0.04
   2  -2 -12    0.24    0.05
   2  -2 -12    0.25    0.03
  -2  -2  12    0.29    0.02
   2   2 -12    0.27    0.04
  -2   2  12    0.32    0.03
   2   2 -12    0.34    0.06
  -2   2  12    0.30    0.03
   1  -2 -12   10.88    0.29
  -1  -2  12   10.76    0.34
  -1  -2  12   10.91    0.30
   1  -2 -12   10.68    0.35
  -1  -2  12   10.03    0.36
   1  -2 -12   10.74    0.29
  -1   2  12    9.82    0.21
  -1   2  12   10.35    0.25
   1   2 -12    9.94    0.28
   1   2 -12   10.51    0.33
   1   2 -12   10.54    0.28
  -1   2  12   10.24    0.34
   0  -2  12   69.87    1.70
   0  -2  12   70.50    1.73
   0  -2  12   66.98    1.20
   0  -2 -12   67.06    1.73
   0  -2 -12   70.76    1.54
   0  -2  12   65.18    1.76
   0   2  12   64.41    1.73
   0   2 -12   66.99    1.52
   0   2 -12   69.58    1.50
   0   2 -12   67.78    1.65
   0   2  12   67.41    1.18
   0   2  12   68.28    1.42
  -1  -2 -12   21.57    0.63
   1  -2  12   23.19    0.58
   1  -2  12   21.57    0.39
   1  -2  12   21.93    0.41
   1  -2  12   22.16    0.63
   1  -2  12   22.10    0.39
   1  -2  12   21.97    0.61
   1   2  12   21.85    0.37
   1   2  12   22.38    0.39
   1   2  12   21.70    0.40
   1   2  12   22.07    0.49
   2  -2  12    5.12    0.12
   2  -2  12    5.10    0.11
   2  -2  12    4.90    0.21
   2  -2  12    5.28    0.17
  -2  -2 -12    4.91    0.21
   2  -2  12    5.22    0.21
   2  -2  12    5.18    0.12
   2   2  12    5.07    0.11
   2   2  12    5.24    0.15
   2   2  12    5.14    0.10
   3  -2  12   10.02    0.19
   3  -2  12    9.94    0.20
   3  -2  12    9.76    0.18
   3   2  12    9.55    0.17
   4  -2  12    6.65    0.14
   4  -2  12    6.65    0.13
   5  -2  12    6.48    0.12
  -6  -3  12    1.04    0.03
   6  -3 -12    1.01    0.03
  -6  -3  12    1.02    0.03
  -6   3  12    0.96    0.02
  -5  -3  12    2.03    0.06
   5  -3 -12    1.95    0.07
  -5  -3  12    1.96    0.05
   5  -3 -12    1.99    0.05
   5  -3 -12    1.99    0.06
  -5   3  12    1.91    0.05
   4  -3 -12    8.07    0.16
   4  -3 -12    8.16    0.21
  -4  -3  12    8.03    0.17
  -4  -3  12    8.14    0.16
   4  -3 -12    8.11    0.17
  -4  -3  12    8.16    0.25
   4   3 -12    7.95    0.15
   4   3 -12    8.19    0.15
  -4   3  12    8.00    0.16
  -4   3  12    7.86    0.15
   3  -3 -12   76.10    1.66
  -3  -3  12   75.30    1.87
  -3  -3  12   74.98    1.26
  -3  -3  12   75.34    1.25
   3  -3 -12   75.67    1.59
   3  -3 -12   74.64    1.29
  -3   3  12   75.72    1.23
   3   3 -12   74.38    1.16
  -3   3  12   73.70    1.25
   3   3 -12   76.95    1.25
   2  -3 -12    5.63    0.16
   2  -3 -12    5.65    0.17
  -2  -3  12    5.49    0.13
  -2  -3  12    6.00    0.19
  -2  -3  12    5.57    0.11
   2  -3 -12    5.17    0.22
  -2   3  12    5.52    0.13
  -2   3  12    5.54    0.13
   2   3 -12    5.48    0.16
   2   3 -12    5.46    0.12
  -1  -3  12    7.46    0.16
  -1  -3  12    7.81    0.23
  -1  -3  12    7.59    0.15
   1  -3 -12    7.59    0.22
   1  -3 -12    7.10    0.28
  -1   3  12    7.38    0.14
  -1   3  12    7.21    0.16
   1   3 -12    7.41    0.21
  -1   3  12    7.43    0.16
   1   3 -12    7.61    0.26
  -1   3  12    7.28    0.16
  -1   3  12    7.79    0.20
   0  -3  12    9.44    0.33
   0  -3  12    9.90    0.28
   0  -3 -12    9.21    0.33
   0  -3  12    9.35    0.19
   0  -3  12    9.54    0.20
   0  -3  12    9.17    0.19
   0  -3  12    9.42    0.18
   0   3  12    9.52    0.19
   0   3 -12    9.46    0.26
   0   3  12    9.25    0.18
   0   3 -12    9.39    0.31
   0   3  12    9.36    0.19
   0   3  12    9.31    0.19
   0   3  12    9.78    0.24
   1  -3  12   27.40    0.49
   1  -3  12   27.22    0.78
   1  -3  12   28.69    0.49
   1  -3  12   29.57    0.73
  -1  -3 -12   26.92    0.78
   1  -3  12   28.80    0.52
   1   3  12   28.24    0.49
  -1   3 -12   27.85    0.66
   1   3  12   28.49    0.62
   1   3  12   27.87    0.51
   1   3  12   28.09    0.51
   1   3  12   28.16    0.46
   2  -3  12    2.34    0.07
   2  -3  12    2.42    0.06
   2  -3  12    2.29    0.10
   2  -3  12    2.40    0.07
   2  -3  12    2.22    0.13
   2   3  12    2.31    0.05
   2   3  12    2.22    0.06
   2   3  12    2.27    0.08
   2   3  12    2.29    0.07
   3  -3  12    1.59    0.04
   3  -3  12    1.64    0.05
   3  -3  12    1.64    0.05
   3  -3  12    1.50    0.08
   3   3  12    1.63    0.05
   3   3  12    1.59    0.05
   3   3  12    1.55    0.06
   4  -3  12   42.85    0.73
   4  -3  12   44.63    0.73
   5  -4 -12    1.47    0.04
  -5  -4  12    1.45    0.04
   4  -4 -12    1.84    0.05
   4  -4 -12    1.58    0.06
  -4  -4  12    1.81    0.05
   4  -4 -12    1.74    0.05
   4   4 -12    1.65    0.05
   4   4 -12    1.76    0.04
  -4   4  12    1.80    0.05
  -3  -4  12    3.36    0.13
   3  -4 -12    3.44    0.11
   3  -4 -12    3.37    0.09
  -3  -4  12    3.63    0.08
  -3  -4  12    3.49    0.09
  -3   4  12    3.12    0.08
   3   4 -12    3.21    0.08
   3   4 -12    3.24    0.08
  -2  -4  12    1.36    0.05
   2  -4 -12    1.30    0.07
   2  -4 -12    1.38    0.06
  -2  -4  12    1.40    0.08
  -2  -4  12    1.40    0.04
   2   4 -12    1.41    0.05
  -2   4  12    1.35    0.05
   1  -4 -12    6.33    0.20
  -1  -4  12    6.64    0.14
  -1  -4  12    6.79    0.21
  -1   4  12    6.69    0.15
   1   4 -12    6.52    0.19
  -1   4  12    6.47    0.15
  -1   4  12    6.67    0.13
  -1   4  12    6.77    0.18
   1   4 -12    6.62    0.13
  -1   4  12    6.65    0.15
   0  -4  12   13.35    0.25
   0  -4  12   13.53    0.38
   0  -4  12   13.53    0.25
   0  -4 -12   13.94    0.35
   0  -4  12   13.05    0.27
   0   4  12   13.40    0.32
   0   4  12   13.32    0.25
   0   4  12   13.31    0.23
   0   4  12   13.47    0.26
   0   4 -12   12.97    0.34
   0   4  12   13.03    0.26
   0   4 -12   13.11    0.23
   1  -4  12    6.96    0.14
   1  -4  12    6.46    0.21
   1  -4  12    6.73    0.14
   1  -4  12    6.91    0.15
   1   4  12    6.77    0.14
   1   4  12    6.64    0.13
  -1   4 -12    6.67    0.20
   1   4  12    6.89    0.18
   1   4  12    6.80    0.15
   2  -4  12    0.51    0.03
   2  -4  12    0.49    0.03
   2  -4  12    0.55    0.03
   2   4  12    0.43    0.04
   2   4  12    0.45    0.03
   2   4  12    0.45    0.02
   2   4  12    0.46    0.03
   3  -4  12    3.48    0.08
   3  -4  12    3.63    0.08
   3  -4  12    3.47    0.08
   3   4  12    3.45    0.07
   3   4  12    3.31    0.10
   3   4  12    3.44    0.08
   4  -4  12    9.27    0.17
   4  -4  12    9.19    0.16
   4  -5 -12   12.55    0.22
   4  -5 -12   12.65    0.23
  -4   5  12   13.30    0.23
   4   5 -12   13.02    0.22
   3  -5 -12   20.12    0.34
   3  -5 -12   19.64    0.36
   3   5 -12   20.18    0.33
  -3   5  12   19.95    0.35
   2  -5 -12    0.60    0.03
   2  -5 -12    0.57    0.04
   2   5 -12    0.67    0.03
   2   5 -12    0.61    0.03
  -2   5  12    0.61    0.03
   1  -5 -12    0.17    0.02
   1   5 -12    0.18    0.02
  -1   5  12    0.17    0.02
  -1   5  12    0.18    0.02
  -1   5  12    0.17    0.02
   0  -5  12    4.88    0.11
   0   5  12    4.89    0.11
   0   5  12    4.92    0.11
   0   5  12    4.89    0.10
   0   5  12    4.77    0.11
   0   5  12    4.78    0.14
   1  -5  12    8.22    0.17
   1  -5  12    8.20    0.16
   1  -5  12    8.18    0.16
   1   5  12    7.74    0.20
   1   5  12    8.07    0.16
   1   5  12    7.64    0.16
   1   5  12    8.00    0.15
   2  -5  12    1.29    0.04
   2  -5  12    1.32    0.04
   2  -5  12    1.38    0.04
   2   5  12    1.26    0.04
   2   5  12    1.30    0.04
   2   5  12    1.24    0.05
   3  -5  12    0.19    0.01
   2  -6 -12    1.87    0.05
  -2   6  12    1.92    0.05
   2   6 -12    1.94    0.04
   1  -6 -12    1.12    0.03
  -1   6  12    1.11    0.04
  -1   6  12    1.10    0.03
   0   6  12    6.95    0.14
   6   0 -13   19.79    0.44
   6   0 -13   20.05    0.36
  -6   0  13   19.74    0.35
  -6   0  13   20.25    0.35
  -5   0  13    0.23    0.02
   5   0 -13    0.18    0.02
  -5   0  13    0.18    0.02
   5   0 -13    0.14    0.02
  -4   0  13    0.64    0.04
   4   0 -13    0.61    0.07
   4   0 -13    0.58    0.03
   4   0 -13    0.59    0.04
  -4   0  13    0.55    0.03
   4   0 -13    0.59    0.03
  -3   0  13   29.19    0.52
   3   0 -13   30.34    0.66
   3   0 -13   29.56    0.80
   3   0 -13   30.40    0.69
  -3   0  13   30.06    0.51
   2   0 -13   18.77    0.46
  -2   0  13   17.68    0.55
   2   0 -13   19.13    0.53
   2   0 -13   18.73    0.42
  -1   0  13   20.53    0.57
  -1   0  13   19.84    0.37
   1   0 -13   19.98    0.49
   1   0 -13   20.42    0.56
   1   0 -13   20.49    0.49
  -1   0  13   19.20    0.58
   0   0  13    0.43    0.06
   0   0  13    0.55    0.06
   0   0 -13    0.46    0.04
   0   0  13    0.46    0.02
   0   0 -13    0.52    0.06
   1   0  13    5.66    0.12
   1   0  13    5.53    0.12
  -1   0 -13    5.81    0.22
   1   0  13    5.70    0.12
  -1   0 -13    5.71    0.16
   1   0  13    5.55    0.23
   1   0  13    5.73    0.22
   2   0  13    1.03    0.03
   2   0  13    1.08    0.04
   2   0  13    0.96    0.08
  -2   0 -13    1.00    0.08
   2   0  13    0.95    0.04
   3   0  13    2.54    0.07
   6  -1 -13    5.84    0.15
   6  -1 -13    5.82    0.12
  -6  -1  13    5.87    0.12
  -6  -1  13    5.93    0.12
   6   1 -13    5.72    0.12
  -6   1  13    5.91    0.11
   6   1 -13    5.91    0.15
  -6   1  13    5.92    0.12
  -5  -1  13    0.88    0.04
   5  -1 -13    0.81    0.05
  -5  -1  13    0.93    0.04
   5  -1 -13    0.80    0.04
   5  -1 -13    0.79    0.03
   5   1 -13    0.84    0.03
  -5   1  13    0.80    0.03
   5   1 -13    0.82    0.05
  -5   1  13    0.91    0.04
  -4  -1  13    3.15    0.09
  -4  -1  13    3.02    0.08
   4  -1 -13    3.03    0.16
   4  -1 -13    3.15    0.08
   4  -1 -13    3.03    0.08
   4  -1 -13    3.28    0.11
   4   1 -13    3.12    0.15
   4   1 -13    3.19    0.08
   4   1 -13    3.03    0.10
  -4   1  13    3.16    0.08
  -4   1  13    3.15    0.09
   3  -1 -13    3.79    0.10
  -3  -1  13    3.77    0.10
  -3  -1  13    3.69    0.08
  -3  -1  13    3.80    0.09
   3  -1 -13    3.82    0.17
   3  -1 -13    3.79    0.13
   3  -1 -13    3.97    0.12
  -3   1  13    3.92    0.08
   3   1 -13    3.78    0.17
   3   1 -13    3.95    0.13
   2  -1 -13   16.41    0.49
  -2  -1  13   16.25    0.28
   2  -1 -13   16.83    0.38
  -2  -1  13   16.04    0.28
  -2  -1  13   16.06    0.30
  -2  -1  13   16.34    0.51
   2  -1 -13   16.56    0.48
   2  -1 -13   16.45    0.42
   2  -1 -13   16.88    0.41
   2   1 -13   16.17    0.48
   2   1 -13   16.66    0.41
  -2   1  13   16.05    0.30
  -2   1  13   16.85    0.50
  -1  -1  13    6.41    0.26
   1  -1 -13    6.97    0.18
   1  -1 -13    7.42    0.21
   1  -1 -13    6.93    0.20
  -1  -1  13    6.93    0.15
   1  -1 -13    6.80    0.25
  -1  -1  13    7.01    0.25
   1  -1 -13    7.15    0.25
   1   1 -13    7.21    0.20
  -1   1  13    6.90    0.26
  -1   1  13    6.63    0.15
   1   1 -13    6.84    0.25
   1   1 -13    6.76    0.20
   0  -1  13    0.52    0.06
   0  -1 -13    0.60    0.07
   0  -1  13    0.61    0.03
   0  -1  13    0.57    0.07
   0  -1 -13    0.59    0.05
   0   1 -13    0.56    0.04
   0   1  13    0.57    0.03
   0   1  13    0.51    0.03
   0   1 -13    0.49    0.06
   0   1  13    0.63    0.03
   0   1  13    0.61    0.07
   1  -1  13   28.36    0.46
   1  -1  13   28.76    0.51
  -1  -1 -13   28.32    0.78
   1  -1  13   28.29    0.49
   1  -1  13   28.41    0.78
   1  -1  13   28.67    0.50
  -1   1 -13   28.91    0.77
   1   1  13   29.41    0.51
   1   1  13   27.99    0.47
   1   1  13   28.76    0.50
   2  -1  13  140.58    2.32
   2  -1  13  138.44    3.47
   2  -1  13  143.79    2.31
   2  -1  13  144.17    2.44
  -2  -1 -13  138.61    3.46
   2   1  13  142.99    2.32
   2   1  13  141.39    2.16
   3  -1  13    8.58    0.17
   3  -1  13    8.53    0.17
  -6  -2  13    5.95    0.12
  -6  -2  13    5.81    0.11
   6  -2 -13    5.89    0.12
  -6   2  13    5.72    0.11
  -5  -2  13    0.24    0.02
   5  -2 -13    0.24    0.02
  -5  -2  13    0.27    0.02
   5   2 -13    0.26    0.02
  -5   2  13    0.28    0.02
  -4  -2  13    7.65    0.17
  -4  -2  13    7.99    0.16
   4  -2 -13    8.11    0.21
   4  -2 -13    7.83    0.16
   4  -2 -13    7.92    0.17
  -4   2  13    7.84    0.15
   4   2 -13    8.00    0.15
   4   2 -13    8.21    0.16
   3  -2 -13   24.98    0.54
   3  -2 -13   23.75    0.44
  -3  -2  13   24.30    0.43
   3  -2 -13   22.98    0.66
   3  -2 -13   24.54    0.57
  -3  -2  13   23.78    0.41
  -3   2  13   24.48    0.40
   3   2 -13   23.69    0.65
   3   2 -13   23.37    0.39
  -3   2  13   23.93    0.42
  -2  -2  13   34.79    0.56
   2  -2 -13   35.62    0.76
   2  -2 -13   33.81    0.61
   2  -2 -13   34.02    0.94
  -2  -2  13   34.24    0.57
   2  -2 -13   35.49    0.91
   2  -2 -13   35.33    0.80
  -2  -2  13   34.56    0.60
   2   2 -13   35.64    0.92
   2   2 -13   35.84    0.81
  -2   2  13   34.93    0.61
  -1  -2  13   41.40    0.76
  -1  -2  13   41.82    0.72
  -1  -2  13   43.42    1.11
   1  -2 -13   42.85    0.91
   1  -2 -13   41.64    1.12
   1  -2 -13   43.29    0.97
  -1  -2  13   42.03    0.67
  -1   2  13   40.81    0.65
   1   2 -13   42.85    0.94
  -1   2  13   41.11    0.74
  -1   2  13   40.61    0.72
  -1   2  13   40.86    0.70
   1   2 -13   41.46    1.05
   0  -2  13    0.43    0.06
   0  -2  13    0.33    0.03
   0  -2  13    0.38    0.03
   0  -2  13    0.36    0.03
   0  -2 -13    0.34    0.05
   0  -2  13    0.40    0.03
   0   2 -13    0.39    0.05
   0   2  13    0.41    0.03
   0   2 -13    0.45    0.06
   0   2  13    0.42    0.04
   0   2  13    0.44    0.03
   0   2  13    0.42    0.03
   1  -2  13   19.49    0.35
   1  -2  13   19.49    0.34
  -1  -2 -13   18.34    0.55
   1  -2  13   19.06    0.56
   1  -2  13   18.91    0.35
   1   2  13   19.95    0.45
   1   2  13   19.93    0.35
  -1   2 -13   19.80    0.56
   1   2  13   19.19    0.33
   1   2  13   19.36    0.36
   2  -2  13    3.97    0.10
   2  -2  13    4.04    0.09
   2  -2  13    4.01    0.10
   2  -2  13    3.74    0.17
   2   2  13    4.07    0.09
   3  -2  13    0.80    0.04
   3  -2  13    0.69    0.03
   3   2  13    0.74    0.03
   4  -2  13    4.68    0.10
   4  -2  13    4.58    0.10
  -5  -3  13    0.61    0.03
   5  -3 -13    0.57    0.02
   5  -3 -13    0.60    0.04
  -5  -3  13    0.58    0.03
   5  -3 -13    0.60    0.03
   4  -3 -13    0.23    0.02
   4  -3 -13    0.16    0.03
  -4  -3  13    0.15    0.02
  -4  -3  13    0.13    0.02
   4  -3 -13    0.12    0.02
   4   3 -13    0.14    0.02
   4   3 -13    0.13    0.02
  -4   3  13    0.17    0.02
  -3  -3  13   32.50    0.84
   3  -3 -13   32.67    0.74
  -3  -3  13   32.07    0.54
   3  -3 -13   32.56    0.71
  -3  -3  13   32.30    0.56
   3  -3 -13   32.03    0.58
   3   3 -13   32.08    0.52
   3   3 -13   32.41    0.55
  -3   3  13   31.88    0.56
   2  -3 -13   45.05    0.97
  -2  -3  13   45.26    0.77
   2  -3 -13   43.44    1.02
  -2  -3  13   45.84    1.14
   2   3 -13   43.31    0.98
   2   3 -13   43.72    0.69
  -2   3  13   44.37    0.75
  -1  -3  13    5.44    0.12
  -1  -3  13    5.66    0.18
   1  -3 -13    5.20    0.17
  -1   3  13    5.81    0.13
  -1   3  13    5.51    0.13
  -1   3  13    5.36    0.11
   1   3 -13    5.61    0.22
  -1   3  13    5.58    0.13
   1   3 -13    5.27    0.17
   0  -3  13    0.96    0.04
   0  -3  13    0.95    0.04
   0  -3  13    0.95    0.04
   0  -3  13    0.96    0.04
   0  -3  13    0.90    0.06
   0   3  13    1.17    0.05
   0   3  13    0.85    0.04
   0   3 -13    0.84    0.08
   0   3 -13    0.97    0.06
   0   3  13    0.88    0.04
   0   3  13    1.05    0.06
   0   3  13    0.87    0.04
   1  -3  13   31.03    0.56
   1  -3  13   30.88    0.80
   1  -3  13   31.15    0.54
   1  -3  13   30.85    0.54
   1   3  13   30.36    0.54
   1   3  13   31.21    0.67
   1   3  13   30.19    0.49
   1   3  13   31.03    0.55
   1   3  13   30.80    0.53
  -1   3 -13   29.49    0.81
   2  -3  13  129.40    2.13
   2  -3  13  126.07    3.16
   2  -3  13  132.93    2.12
   2  -3  13  129.87    2.25
   2   3  13  133.43    2.00
   2   3  13  129.62    2.73
   2   3  13  131.34    2.22
   3  -3  13    3.94    0.08
   3  -3  13    4.00    0.09
   3  -3  13    3.84    0.09
   3   3  13    3.85    0.11
   3   3  13    3.87    0.08
   4  -3  13    2.45    0.06
   4  -3  13    2.38    0.06
   5  -4 -13    1.29    0.04
   4  -4 -13    5.20    0.11
  -4  -4  13    5.22    0.10
   4  -4 -13    4.99    0.14
   4  -4 -13    5.25    0.10
  -4  -4  13    5.12    0.11
   4   4 -13    5.42    0.10
   4   4 -13    5.34    0.10
  -4   4  13    5.43    0.11
   3  -4 -13   12.14    0.23
  -3  -4  13   12.23    0.23
   3  -4 -13   12.19    0.29
  -3  -4  13   11.85    0.21
   3   4 -13   12.13    0.22
  -3   4  13   12.21    0.23
   3   4 -13   11.91    0.21
  -2  -4  13   16.47    0.30
   2  -4 -13   15.90    0.40
   2  -4 -13   16.57    0.31
  -2  -4  13   16.43    0.45
   2  -4 -13   16.17    0.38
  -2   4  13   16.17    0.30
   2   4 -13   16.66    0.28
  -1  -4  13   17.73    0.32
  -1  -4  13   17.84    0.48
   1  -4 -13   16.97    0.43
   1  -4 -13   18.21    0.41
  -1   4  13   17.84    0.33
  -1   4  13   18.16    0.32
  -1   4  13   18.10    0.30
   1   4 -13   16.40    0.42
   1   4 -13   17.73    0.30
  -1   4  13   17.61    0.34
   0  -4  13    1.73    0.05
   0  -4  13    1.46    0.05
   0  -4  13    1.41    0.08
   0  -4 -13    1.51    0.08
   0  -4  13    1.44    0.05
   0   4  13    1.44    0.06
   0   4  13    1.49    0.05
   0   4  13    1.43    0.05
   0   4 -13    1.42    0.04
   0   4  13    1.50    0.05
   0   4 -13    1.36    0.07
   0   4  13    1.49    0.05
   1  -4  13    8.65    0.17
   1  -4  13    8.83    0.17
   1  -4  13    8.48    0.25
   1  -4  13    8.62    0.18
   1   4  13    8.79    0.17
   1   4  13    8.70    0.22
   1   4  13    8.73    0.16
   1   4  13    8.67    0.18
   2  -4  13    2.57    0.07
   2  -4  13    2.58    0.07
   2  -4  13    2.67    0.07
   2   4  13    2.57    0.07
   2   4  13    2.48    0.06
   2   4  13    2.48    0.08
   3  -4  13    1.93    0.05
   3  -4  13    1.85    0.05
   3  -4  13    1.81    0.04
   3   4  13    1.83    0.05
   3   4  13    1.90    0.05
   4  -5 -13    0.27    0.02
   4   5 -13    0.30    0.02
  -4   5  13    0.29    0.02
   3  -5 -13   10.48    0.20
   3  -5 -13   10.40    0.19
  -3   5  13   10.69    0.20
   3   5 -13   10.84    0.18
   2  -5 -13    5.70    0.12
   2  -5 -13    5.34    0.14
   2   5 -13    5.98    0.11
  -2   5  13    5.76    0.12
   2   5 -13    5.81    0.12
   1  -5 -13    1.63    0.06
   1   5 -13    1.72    0.05
  -1   5  13    1.70    0.05
  -1   5  13    1.61    0.05
  -1   5  13    1.68    0.05
   0  -5  13    0.53    0.03
   0  -5 -13    0.51    0.03
   0   5  13    0.55    0.02
   0   5  13    0.52    0.03
   0   5  13    0.59    0.03
   0   5  13    0.55    0.03
   1  -5  13    8.88    0.18
   1  -5  13    8.80    0.16
   1  -5  13    8.78    0.16
   1   5  13    8.89    0.15
   1   5  13    8.66    0.17
   1   5  13    8.72    0.16
   1   5  13    8.31    0.21
   2  -5  13   58.68    0.96
   2  -5  13   56.96    1.01
   2  -5  13   58.89    0.95
   2   5  13   58.31    0.89
   2   5  13   58.13    0.99
  -6   0  14    0.13    0.01
   6   0 -14    0.12    0.02
   6   0 -14    0.14    0.01
  -6   0  14    0.09    0.01
   5   0 -14    0.34    0.02
  -5   0  14    0.32    0.03
   5   0 -14    0.42    0.03
   5   0 -14    0.33    0.02
  -5   0  14    0.34    0.02
  -4   0  14    5.79    0.11
   4   0 -14    5.54    0.12
   4   0 -14    5.76    0.16
   4   0 -14    5.48    0.22
  -4   0  14    5.73    0.13
   3   0 -14   43.63    0.99
   3   0 -14   43.24    1.12
  -3   0  14   44.55    0.75
  -3   0  14   43.76    0.73
  -3   0  14   43.17    0.69
   3   0 -14   45.07    0.94
   2   0 -14    0.63    0.05
   2   0 -14    0.55    0.06
  -2   0  14    0.57    0.03
  -2   0  14    0.75    0.03
  -2   0  14    0.63    0.03
   1   0 -14    0.12    0.03
  -1   0  14    0.00    0.01
   1   0 -14    0.01    0.02
  -1   0  14    0.02    0.01
  -1   0  14    0.12    0.02
   0   0  14    1.49    0.10
   0   0  14    1.25    0.04
   0   0  14    1.43    0.04
   0   0 -14    1.24    0.09
   1   0  14   43.97    0.74
   1   0  14   45.12    0.77
  -1   0 -14   41.98    1.10
   1   0  14   43.81    0.69
   1   0  14   43.52    1.15
   2   0  14    8.07    0.15
   2   0  14    7.97    0.16
   3   0  14    0.04    0.01
   6  -1 -14    5.90    0.12
  -6  -1  14    5.90    0.12
  -6  -1  14    5.86    0.11
  -6   1  14    5.85    0.12
  -6   1  14    5.98    0.11
   5  -1 -14    5.36    0.11
   5  -1 -14    5.20    0.15
   5  -1 -14    5.31    0.12
  -5  -1  14    5.36    0.11
  -5  -1  14    5.28    0.12
  -5   1  14    5.16    0.11
   5   1 -14    5.20    0.10
   5   1 -14    5.21    0.14
  -5   1  14    5.14    0.10
   4  -1 -14   10.26    0.25
   4  -1 -14   10.37    0.21
   4  -1 -14   10.02    0.20
  -4  -1  14   10.07    0.20
  -4  -1  14   10.38    0.19
   4   1 -14   10.29    0.20
  -4   1  14   10.19    0.18
   4   1 -14   10.00    0.25
   3  -1 -14   20.51    0.38
  -3  -1  14   20.30    0.37
   3  -1 -14   20.46    0.49
  -3  -1  14   20.42    0.34
   3  -1 -14   19.57    0.57
  -3  -1  14   20.82    0.35
   3  -1 -14   20.92    0.47
   3   1 -14   20.79    0.48
   3   1 -14   20.01    0.57
   2  -1 -14    1.43    0.10
  -2  -1  14    1.45    0.05
  -2  -1  14    1.37    0.05
   2  -1 -14    1.52    0.10
   2  -1 -14    1.47    0.06
   2  -1 -14    1.45    0.07
   2   1 -14    1.23    0.09
  -2   1  14    1.41    0.05
  -2   1  14    1.46    0.05
  -2   1  14    1.43    0.05
   2   1 -14    1.50    0.07
  -1  -1  14   28.22    0.52
   1  -1 -14   28.54    0.75
   1  -1 -14   28.59    0.62
  -1  -1  14   28.11    0.50
   1  -1 -14   29.42    0.67
  -1  -1  14   27.98    0.49
   1  -1 -14   27.27    0.77
  -1  -1  14   27.75    0.46
  -1  -1  14   28.57    0.77
  -1   1  14   27.88    0.45
   1   1 -14   28.58    0.66
   1   1 -14   27.71    0.75
  -1   1  14   27.56    0.49
  -1   1  14   27.93    0.51
   0  -1 -14    4.81    0.19
   0  -1  14    4.77    0.10
   0  -1  14    4.59    0.11
   0  -1  14    4.65    0.20
   0  -1 -14    4.53    0.19
   0  -1  14    4.70    0.11
   0  -1  14    4.60    0.10
   0   1  14    4.64    0.11
   0   1  14    4.62    0.10
   0   1 -14    4.70    0.19
   0   1  14    4.65    0.10
  -1  -1 -14    8.02    0.28
   1  -1  14    8.01    0.16
   1  -1  14    7.61    0.16
   1  -1  14    7.86    0.16
   1  -1  14    7.89    0.28
   1  -1  14    7.86    0.15
   1   1  14    8.02    0.15
   1   1  14    8.02    0.16
  -1   1 -14    7.59    0.28
   1   1  14    8.00    0.15
   2  -1  14    1.76    0.04
   2  -1  14    1.72    0.06
   2  -1  14    1.67    0.05
   2   1  14    1.72    0.05
  -2   1 -14    1.54    0.11
   2   1  14    1.67    0.05
   3  -1  14    0.53    0.03
   3  -1  14    0.49    0.03
  -6  -2  14    1.64    0.04
   6  -2 -14    1.75    0.05
  -6  -2  14    1.71    0.04
   5  -2 -14    5.63    0.11
   5  -2 -14    5.54    0.12
  -5  -2  14    5.83    0.11
  -5  -2  14    5.72    0.12
   5  -2 -14    5.51    0.15
   5   2 -14    5.60    0.10
  -4  -2  14    3.77    0.09
   4  -2 -14    3.68    0.09
   4  -2 -14    3.79    0.09
  -4  -2  14    3.57    0.08
   4  -2 -14    3.61    0.11
   4   2 -14    3.65    0.08
   4   2 -14    3.67    0.09
   3  -2 -14   48.35    1.02
   3  -2 -14   46.11    1.20
   3  -2 -14   47.69    0.83
   3  -2 -14   47.02    1.07
  -3  -2  14   48.55    0.81
  -3  -2  14   47.85    0.79
   3   2 -14   47.10    1.20
  -3   2  14   47.70    0.80
   3   2 -14   48.20    0.75
   2  -2 -14    0.08    0.02
   2  -2 -14    0.09    0.04
  -2  -2  14    0.10    0.02
  -2  -2  14    0.07    0.02
   2  -2 -14    0.07    0.02
   2  -2 -14    0.08    0.02
   2   2 -14    0.09    0.04
  -2   2  14    0.05    0.02
  -2   2  14    0.18    0.02
   2   2 -14    0.06    0.02
  -2   2  14    0.06    0.02
   1  -2 -14    9.74    0.24
   1  -2 -14    9.15    0.33
  -1  -2  14    9.67    0.20
  -1  -2  14    9.61    0.19
  -1  -2  14    9.68    0.18
   1  -2 -14   10.60    0.27
  -1  -2  14    9.49    0.20
   1   2 -14   10.09    0.27
  -1   2  14    9.59    0.19
   1   2 -14    9.44    0.32
  -1   2  14    9.54    0.18
  -1   2  14    9.88    0.20
  -1   2  14    9.66    0.20
   0  -2  14   22.00    0.41
   0  -2 -14   21.03    0.62
   0  -2  14   22.32    0.39
   0  -2  14   21.68    0.62
   0  -2  14   21.71    0.36
   0  -2  14   22.03    0.39
   0   2  14   21.64    0.40
   0   2 -14   21.38    0.61
   0   2  14   22.37    0.49
   0   2  14   21.64    0.39
   0   2  14   21.82    0.36
   0   2 -14   22.42    0.53
   1  -2  14   46.73    0.73
   1  -2  14   46.57    0.78
   1  -2  14   46.28    0.82
   1  -2  14   45.59    0.79
   1   2  14   45.20    0.72
   1   2  14   46.26    0.80
   1   2  14   48.25    0.98
  -1   2 -14   43.37    1.16
   1   2  14   46.01    0.77
   2  -2  14   10.13    0.20
   2  -2  14   10.44    0.20
   2  -2  14   10.43    0.20
   2   2  14    9.88    0.19
   2   2  14    9.48    0.18
   3  -2  14    2.31    0.06
   3  -2  14    2.22    0.06
   3   2  14    2.30    0.06
   4  -2  14    0.80    0.03
   4  -2  14    0.81    0.03
   5  -3 -14    0.59    0.02
   5  -3 -14    0.55    0.03
  -5  -3  14    0.49    0.02
  -5  -3  14    0.55    0.02
   4  -3 -14   16.31    0.37
   4  -3 -14   16.48    0.29
  -4  -3  14   16.36    0.30
  -4  -3  14   16.26    0.28
   4  -3 -14   16.11    0.30
   4   3 -14   16.81    0.29
  -4   3  14   16.56    0.29
   4   3 -14   16.27    0.27
   3  -3 -14    9.35    0.19
  -3  -3  14    9.72    0.19
   3  -3 -14    9.29    0.24
  -3   3  14    9.08    0.18
   3   3 -14    9.19    0.18
   3   3 -14    9.14    0.17
   2  -3 -14    0.55    0.04
   2  -3 -14    0.54    0.03
  -2  -3  14    0.56    0.03
   2  -3 -14    0.51    0.04
   2   3 -14    0.50    0.04
  -2   3  14    0.52    0.03
   2   3 -14    0.49    0.03
  -2   3  14    0.49    0.03
   1  -3 -14    1.36    0.06
   1  -3 -14    1.35    0.07
  -1  -3  14    1.38    0.05
  -1  -3  14    1.42    0.07
  -1   3  14    1.44    0.05
  -1   3  14    1.40    0.05
   1   3 -14    1.45    0.10
  -1   3  14    1.36    0.05
  -1   3  14    1.32    0.05
   1   3 -14    1.22    0.07
   0  -3  14   41.67    0.75
   0  -3  14   42.10    0.71
   0  -3  14   41.81    0.71
   0   3 -14   39.56    1.05
   0   3  14   41.94    0.89
   0   3  14   40.68    0.65
   0   3  14   41.46    0.70
   0   3  14   41.45    0.72
   0   3  14   41.77    0.73
   1  -3  14    0.81    0.03
   1  -3  14    0.76    0.04
   1  -3  14    0.75    0.04
   1   3  14    0.78    0.04
  -1   3 -14    0.74    0.05
   1   3  14    0.77    0.03
   1   3  14    0.78    0.03
   1   3  14    0.74    0.05
   1   3  14    0.78    0.04
   2  -3  14    0.51    0.03
   2  -3  14    0.48    0.02
   2  -3  14    0.49    0.03
   2   3  14    0.50    0.03
   2   3  14    0.50    0.04
   3  -3  14    2.59    0.06
   3  -3  14    2.73    0.07
   3   3  14    2.53    0.06
   4  -3  14    0.54    0.02
   5  -4 -14    6.55    0.12
  -4  -4  14    0.55    0.02
   4  -4 -14    0.56    0.03
   4  -4 -14    0.57    0.02
   4   4 -14    0.58    0.02
  -4   4  14    0.62    0.03
   3  -4 -14   19.99    0.45
  -3  -4  14   20.70    0.36
   3  -4 -14   20.56    0.37
   3   4 -14   20.85    0.34
  -3   4  14   21.37    0.37
   3   4 -14   20.77    0.36
   2  -4 -14    0.70    0.04
   2  -4 -14    0.70    0.03
  -2  -4  14    0.71    0.03
   2   4 -14    0.67    0.03
  -2   4  14    0.71    0.03
  -1  -4  14    0.44    0.03
   1  -4 -14    0.34    0.03
  -1   4  14    0.25    0.02
  -1   4  14    0.23    0.02
  -1   4  14    0.23    0.02
   1   4 -14    0.24    0.02
  -1   4  14    0.22    0.02
   0  -4  14    5.24    0.11
   0  -4  14    5.14    0.12
   0   4  14    4.85    0.11
   0   4  14    5.11    0.11
   0   4  14    4.96    0.14
   0   4  14    4.93    0.11
   0   4 -14    5.13    0.10
   0   4  14    5.11    0.10
   1  -4  14   22.12    0.39
   1  -4  14   21.90    0.40
   1  -4  14   21.95    0.38
   1   4  14   20.64    0.48
   1   4  14   22.00    0.39
   1   4  14   21.86    0.35
   1   4  14   21.70    0.39
   2  -4  14    7.76    0.15
   2  -4  14    7.90    0.15
   2  -4  14    8.04    0.15
   2   4  14    7.68    0.14
   2   4  14    7.56    0.15
   2   4  14    7.37    0.18
   3  -4  14    0.85    0.03
   3  -5 -14   12.47    0.23
   3  -5 -14   12.35    0.22
  -3   5  14   12.56    0.22
   3   5 -14   12.63    0.21
   2  -5 -14    1.75    0.05
   2   5 -14    1.60    0.04
  -2   5  14    1.62    0.05
   2   5 -14    1.66    0.04
   1  -5 -14    5.67    0.15
  -1  -5  14    5.78    0.11
   1  -5 -14    5.81    0.12
  -1   5  14    5.57    0.11
   1   5 -14    5.34    0.11
   1   5 -14    5.71    0.10
  -1   5  14    5.46    0.12
   0  -5  14    4.54    0.09
   0  -5  14    4.50    0.10
   0  -5 -14    4.58    0.12
   0   5  14    4.63    0.09
   0   5  14    4.65    0.10
   0   5  14    4.71    0.09
   0   5  14    4.64    0.10
   1  -5  14    1.84    0.05
   1  -5  14    1.84    0.04
   1  -5  14    1.74    0.05
   1   5  14    1.70    0.04
   2   5  14    0.86    0.02
  -6   0  15    3.12    0.07
   5   0 -15    1.85    0.07
   5   0 -15    1.90    0.05
  -5   0  15    1.86    0.06
  -5   0  15    1.84    0.04
   4   0 -15    0.91    0.05
   4   0 -15    0.77    0.04
  -4   0  15    0.85    0.03
  -4   0  15    0.87    0.04
  -3   0  15    0.03    0.01
   3   0 -15    0.00    0.01
   3   0 -15    0.04    0.03
  -3   0  15    0.01    0.01
  -2   0  15   12.13    0.23
  -2   0  15   12.22    0.23
  -2   0  15   12.56    0.22
   2   0 -15   12.02    0.32
   2   0 -15   11.98    0.38
  -2   0  15   11.98    0.24
  -1   0  15   70.98    1.22
   1   0 -15   66.80    1.70
   1   0 -15   72.42    1.55
  -1   0  15   70.26    1.15
   1   0 -15   66.90    1.75
  -1   0  15   69.52    1.08
   0   0  15    0.39    0.03
   0   0  15    0.41    0.02
   0   0 -15    0.45    0.06
   0   0  15    0.36    0.06
   0   0  15    0.49    0.03
  -1   0 -15    1.34    0.10
   1   0  15    1.34    0.04
   1   0  15    1.19    0.04
   1   0  15    1.30    0.05
   2   0  15    6.44    0.14
   2   0  15    6.63    0.13
   3   0  15    0.75    0.03
   6  -1 -15    1.43    0.04
  -6  -1  15    1.41    0.04
   5  -1 -15   35.02    0.57
   5  -1 -15   34.34    0.60
   5  -1 -15   33.27    0.74
  -5  -1  15   34.64    0.57
  -5  -1  15   34.31    0.59
   5   1 -15   33.99    0.74
   5   1 -15   34.89    0.57
  -5   1  15   34.28    0.58
   4  -1 -15    2.36    0.08
  -4  -1  15    2.30    0.05
   4  -1 -15    2.24    0.06
  -4  -1  15    2.30    0.07
   4  -1 -15    2.23    0.06
   4   1 -15    2.28    0.06
   3  -1 -15   14.57    0.34
  -3  -1  15   14.05    0.24
  -3  -1  15   14.41    0.27
   3  -1 -15   14.19    0.35
   3  -1 -15   13.45    0.42
   3   1 -15   14.49    0.44
  -2  -1  15   68.93    1.15
   2  -1 -15   70.11    1.45
   2  -1 -15   65.86    1.68
  -2  -1  15   69.73    1.06
   2  -1 -15   68.24    1.53
  -2   1  15   70.27    1.15
   2   1 -15   70.22    1.54
  -2   1  15   70.10    1.23
   2   1 -15   67.64    1.70
  -2   1  15   68.79    1.07
   1  -1 -15    2.17    0.08
   1  -1 -15    2.10    0.09
  -1  -1  15    2.14    0.06
   1  -1 -15    2.20    0.12
  -1  -1  15    2.15    0.06
  -1  -1  15    2.08    0.06
  -1  -1  15    2.13    0.06
   1  -1 -15    2.09    0.12
  -1  -1  15    2.17    0.12
   1   1 -15    1.96    0.12
  -1   1  15    2.11    0.06
   1   1 -15    2.15    0.09
  -1   1  15    2.11    0.06
  -1   1  15    2.05    0.06
   0  -1  15    0.96    0.04
   0  -1  15    0.96    0.04
   0  -1  15    0.96    0.04
   0  -1  15    0.89    0.04
   0   1 -15    0.89    0.08
   0   1  15    0.92    0.03
   0   1  15    0.98    0.04
   0   1  15    0.91    0.04
   1  -1  15    3.16    0.08
   1  -1  15    3.13    0.07
   1  -1  15    2.94    0.07
   1  -1  15    3.01    0.08
  -1   1 -15    2.85    0.14
   1   1  15    2.98    0.07
   1   1  15    2.94    0.07
   1   1  15    2.90    0.08
   2  -1  15  115.13    1.89
   2  -1  15  114.31    1.88
   2   1  15  113.38    1.72
   2   1  15  112.44    1.85
   3  -1  15    4.77    0.10
  -5  -2  15    3.52    0.08
   5  -2 -15    3.49    0.07
   5  -2 -15    3.26    0.10
   5  -2 -15    3.51    0.08
   5   2 -15    3.28    0.06
   4  -2 -15    1.81    0.06
  -4  -2  15    1.78    0.06
   4  -2 -15    1.92    0.05
   4  -2 -15    1.80    0.07
   4   2 -15    1.82    0.05
   4   2 -15    1.95    0.05
   3  -2 -15    8.72    0.24
   3  -2 -15    9.25    0.18
  -3  -2  15    9.06    0.18
   3  -2 -15    8.99    0.23
   3   2 -15    8.99    0.16
  -3   2  15    8.93    0.18
   2  -2 -15   19.82    0.44
   2  -2 -15   19.26    0.36
   2  -2 -15   18.40    0.47
  -2  -2  15   19.48    0.32
  -2  -2  15   19.34    0.35
  -2   2  15   18.94    0.34
  -2   2  15   19.45    0.32
   2   2 -15   18.44    0.54
  -2   2  15   18.94    0.36
  -1  -2  15   53.30    0.90
  -1  -2  15   54.09    0.84
  -1  -2  15   52.65    0.91
  -1  -2  15   52.45    0.95
   1  -2 -15   54.17    1.14
   1  -2 -15   55.30    1.21
   1   2 -15   51.45    1.32
  -1   2  15   54.14    0.94
   1   2 -15   52.82    1.19
  -1   2  15   52.48    0.83
  -1   2  15   53.73    0.89
   0  -2  15    0.39    0.03
   0  -2  15    0.39    0.03
   0  -2  15    0.37    0.03
   0  -2 -15    0.38    0.03
   0  -2  15    0.38    0.03
   0   2 -15    0.37    0.05
   0   2  15    0.37    0.03
   0   2  15    0.36    0.03
   0   2 -15    0.35    0.06
   0   2  15    0.40    0.02
   1  -2  15    3.75    0.09
   1  -2  15    3.74    0.09
   1  -2  15    3.65    0.09
   1  -2  15    3.74    0.08
   1   2  15    3.64    0.08
   1   2  15    3.62    0.08
   1   2  15    3.45    0.09
   2  -2  15    6.97    0.14
   2  -2  15    6.90    0.14
   2  -2  15    6.98    0.13
   2   2  15    6.65    0.13
   2   2  15    6.65    0.13
   3  -2  15    5.37    0.11
   3  -2  15    5.41    0.11
   3   2  15    5.28    0.10
  -5  -3  15   13.49    0.24
   5  -3 -15   13.46    0.23
   5  -3 -15   13.59    0.24
   4  -3 -15    0.77    0.03
   4  -3 -15    0.72    0.03
   4  -3 -15    0.69    0.04
  -4  -3  15    0.70    0.03
  -4   3  15    0.73    0.03
   4   3 -15    0.82    0.03
   4   3 -15    0.76    0.03
  -3  -3  15    3.88    0.09
   3  -3 -15    3.77    0.09
   3  -3 -15    3.64    0.11
  -3   3  15    3.88    0.09
   3   3 -15    3.88    0.08
   3   3 -15    3.79    0.09
  -2  -3  15    8.78    0.17
   2  -3 -15    8.15    0.23
   2  -3 -15    8.62    0.22
   2  -3 -15    8.64    0.18
   2   3 -15    8.64    0.16
  -2   3  15    8.83    0.18
   2   3 -15    8.60    0.23
  -2   3  15    8.80    0.17
  -1  -3  15    2.44    0.07
  -1  -3  15    2.51    0.07
   1  -3 -15    2.36    0.10
   1  -3 -15    2.45    0.09
  -1   3  15    2.26    0.07
  -1   3  15    2.42    0.07
  -1   3  15    2.37    0.07
  -1   3  15    2.37    0.06
   1   3 -15    2.17    0.09
   1   3 -15    2.32    0.06
   0  -3  15    1.29    0.05
   0  -3 -15    1.15    0.06
   0  -3  15    1.24    0.04
   0  -3  15    1.29    0.05
   0   3 -15    1.26    0.04
   0   3  15    1.20    0.04
   0   3  15    1.22    0.04
   0   3  15    1.18    0.04
   0   3  15    1.25    0.05
   1  -3  15    0.94    0.03
   1  -3  15    0.94    0.04
   1  -3  15    0.93    0.04
   1   3  15    0.85    0.05
   1   3  15    1.11    0.04
   1   3  15    0.91    0.03
   1   3  15    0.86    0.03
   2  -3  15   30.91    0.55
   2  -3  15   30.89    0.53
   2  -3  15   31.20    0.53
   2   3  15   29.72    0.47
   3  -3  15    1.34    0.04
   3  -3  15    1.36    0.04
   3   3  15    1.27    0.03
   4  -4 -15    2.50    0.06
  -4  -4  15    2.51    0.06
   4  -4 -15    2.53    0.05
   4   4 -15    2.62    0.05
  -4   4  15    2.63    0.06
   3  -4 -15    7.73    0.19
  -3  -4  15    8.04    0.15
   3  -4 -15    7.80    0.16
   3   4 -15    8.03    0.14
  -3   4  15    7.74    0.15
   3   4 -15    7.87    0.15
   2  -4 -15    7.04    0.15
  -2  -4  15    7.03    0.14
   2  -4 -15    7.08    0.18
  -2   4  15    6.80    0.15
  -2   4  15    7.14    0.14
   2   4 -15    6.94    0.13
   1  -4 -15   40.04    0.87
  -1  -4  15   41.08    0.69
   1   4 -15   40.02    0.62
  -1   4  15   39.95    0.67
  -1   4  15   40.35    0.62
  -1   4  15   39.30    0.71
   0  -4 -15    0.34    0.03
   0  -4  15    0.33    0.02
   0  -4  15    0.33    0.02
   0   4 -15    0.34    0.02
   0   4  15    0.29    0.02
   0   4  15    0.31    0.02
   0   4  15    0.31    0.02
   0   4  15    0.37    0.02
   1  -4  15    1.19    0.04
   1  -4  15    1.24    0.04
   1  -4  15    1.18    0.04
   1   4  15    1.23    0.04
   1   4  15    1.17    0.03
   1   4  15    1.24    0.04
   2  -4  15    7.33    0.14
   2  -4  15    7.33    0.14
   2  -4  15    7.27    0.14
   2   4  15    7.12    0.13
   2   4  15    7.20    0.14
   3  -5 -15    2.25    0.05
  -3   5  15    2.23    0.05
   3   5 -15    2.16    0.05
   2  -5 -15   18.33    0.32
   2   5 -15   18.84    0.30
  -2   5  15   18.50    0.32
  -1  -5  15    0.53    0.02
   1  -5 -15    0.54    0.02
  -1   5  15    0.50    0.02
  -1   5  15    0.52    0.02
   1   5 -15    0.51    0.02
   0  -5  15    0.52    0.02
   0   5  15    0.54    0.02
   0   5  15    0.53    0.02
   1   5  15    4.09    0.07
  -5   0  16   27.42    0.47
   5   0 -16   27.89    0.46
   5   0 -16   26.54    0.59
   4   0 -16    1.57    0.06
   4   0 -16    1.58    0.05
  -4   0  16    1.53    0.05
   3   0 -16    9.63    0.25
  -3   0  16   10.07    0.20
  -3   0  16    9.94    0.18
  -2   0  16    5.51    0.12
  -2   0  16    5.66    0.11
  -2   0  16    5.61    0.12
  -2   0  16    5.62    0.13
   2   0 -16    5.42    0.17
   2   0 -16    5.16    0.21
  -1   0  16    5.13    0.11
  -1   0  16    5.11    0.12
   1   0 -16    5.27    0.17
  -1   0  16    5.24    0.11
   1   0 -16    4.85    0.20
   0   0  16    0.16    0.02
   0   0  16    0.17    0.02
   0   0  16    0.19    0.02
   0   0 -16    0.21    0.05
   1   0  16    7.35    0.14
   1   0  16    7.51    0.14
   1   0  16    7.41    0.15
   2   0  16    0.41    0.03
   2   0  16    0.39    0.02
   3   0  16    5.13    0.10
  -5  -1  16    1.56    0.05
   5  -1 -16    1.53    0.06
   5  -1 -16    1.52    0.04
   5  -1 -16    1.53    0.04
   5   1 -16    1.65    0.04
   4  -1 -16    6.38    0.13
  -4  -1  16    6.58    0.14
   4  -1 -16    6.37    0.13
   4  -1 -16    6.47    0.17
   4   1 -16    6.52    0.13
  -3  -1  16    4.73    0.10
  -3  -1  16    4.56    0.11
   3  -1 -16    4.46    0.14
   3  -1 -16    4.43    0.13
  -2  -1  16    0.59    0.03
   2  -1 -16    0.46    0.07
  -2  -1  16    0.55    0.03
  -2  -1  16    0.58    0.03
   2  -1 -16    0.57    0.04
   2  -1 -16    0.60    0.05
  -2   1  16    0.55    0.03
  -2   1  16    0.52    0.03
  -2   1  16    0.61    0.03
   2   1 -16    0.56    0.07
   2   1 -16    0.46    0.04
   1  -1 -16   19.03    0.54
  -1  -1  16   19.04    0.34
  -1  -1  16   19.68    0.32
   1  -1 -16   19.43    0.47
  -1  -1  16   18.99    0.36
  -1  -1  16   19.18    0.35
   1   1 -16   19.49    0.47
   1   1 -16   17.93    0.54
  -1   1  16   19.44    0.36
  -1   1  16   18.99    0.34
  -1   1  16   19.42    0.32
   0  -1  16    8.81    0.17
   0  -1  16    8.55    0.17
   0  -1  16    8.63    0.17
   0  -1  16    8.55    0.16
   0   1  16    8.77    0.17
   0   1  16    8.98    0.17
   0   1  16    8.83    0.16
   0   1 -16    8.46    0.30
   1  -1  16    0.93    0.04
   1  -1  16    0.86    0.03
   1  -1  16    0.88    0.04
   1  -1  16    0.94    0.04
   1   1  16    0.96    0.03
   1   1  16    0.92    0.04
   1   1  16    0.88    0.04
   2  -1  16    2.45    0.06
   2   1  16    2.53    0.06
   2   1  16    2.39    0.06
   3  -1  16    2.45    0.06
   5  -2 -16    7.68    0.15
   5  -2 -16    7.77    0.14
  -5  -2  16    7.77    0.15
   4  -2 -16    4.52    0.10
   4  -2 -16    4.44    0.10
   4  -2 -16    4.52    0.13
  -4  -2  16    4.61    0.10
   4   2 -16    4.80    0.10
   4   2 -16    4.77    0.09
   3  -2 -16    8.90    0.18
  -3  -2  16    8.92    0.18
   3  -2 -16    8.87    0.22
  -3   2  16    8.85    0.17
   3   2 -16    9.08    0.16
  -2  -2  16    3.34    0.09
  -2  -2  16    3.35    0.08
   2  -2 -16    3.34    0.11
   2  -2 -16    3.44    0.08
   2  -2 -16    3.13    0.12
   2   2 -16    3.07    0.11
  -2   2  16    3.29    0.08
  -2   2  16    3.19    0.08
  -2   2  16    3.28    0.07
   1  -2 -16    9.74    0.26
   1  -2 -16    9.71    0.24
  -1  -2  16    9.45    0.18
  -1  -2  16    9.48    0.19
  -1  -2  16    9.71    0.18
  -1  -2  16    9.51    0.20
  -1   2  16    9.52    0.19
  -1   2  16    9.69    0.19
  -1   2  16    9.97    0.18
   1   2 -16    9.51    0.26
   0  -2 -16    5.67    0.15
   0  -2  16    5.47    0.12
   0  -2  16    5.65    0.12
   0  -2  16    5.64    0.12
   0  -2  16    5.57    0.11
   0   2  16    5.41    0.11
   0   2  16    5.54    0.12
   0   2 -16    5.46    0.17
   0   2  16    5.40    0.11
   1  -2  16   15.73    0.29
   1  -2  16   15.92    0.28
   1  -2  16   15.68    0.26
   1  -2  16   15.81    0.29
   1   2  16   15.22    0.28
   1   2  16   15.34    0.26
   1   2  16   15.29    0.27
   2  -2  16    0.20    0.02
   2   2  16    0.24    0.02
   2   2  16    0.21    0.02
   3  -2  16    0.19    0.02
   3  -2  16    0.25    0.02
   4  -3 -16    3.48    0.10
   4  -3 -16    3.58    0.08
  -4  -3  16    3.60    0.08
   4  -3 -16    3.58    0.08
   4   3 -16    3.65    0.07
   4   3 -16    3.63    0.07
   3  -3 -16    2.68    0.07
  -3  -3  16    2.65    0.07
   3  -3 -16    2.63    0.08
   3   3 -16    2.68    0.06
   3   3 -16    2.66    0.07
  -3   3  16    2.73    0.07
   2  -3 -16    0.23    0.03
  -2  -3  16    0.23    0.02
   2  -3 -16    0.22    0.02
  -2   3  16    0.24    0.02
  -2   3  16    0.19    0.02
   2   3 -16    0.24    0.02
   1  -3 -16   22.31    0.49
   1  -3 -16   22.36    0.40
  -1  -3  16   21.85    0.39
  -1  -3  16   22.10    0.41
   1   3 -16   21.98    0.36
  -1   3  16   22.52    0.41
  -1   3  16   22.30    0.39
  -1   3  16   22.58    0.36
   0  -3  16   12.51    0.22
   0  -3  16   12.13    0.24
   0  -3  16   12.28    0.23
   0  -3 -16   11.97    0.29
   0   3  16   12.33    0.23
   0   3 -16   12.73    0.21
   0   3  16   12.25    0.21
   0   3  16   12.65    0.23
   0   3  16   12.26    0.23
  -1  -3 -16    0.10    0.02
   1  -3  16    0.17    0.02
   1  -3  16    0.09    0.01
   1  -3  16    0.12    0.01
   1   3  16    0.08    0.01
   1   3  16    0.09    0.01
   2  -3  16    0.69    0.03
   2  -3  16    0.81    0.03
   2   3  16    0.68    0.03
   3  -3  16    0.77    0.02
  -3  -4  16   14.39    0.25
   3  -4 -16   14.41    0.26
  -3   4  16   14.81    0.26
   3   4 -16   14.70    0.24
   3   4 -16   14.64    0.25
  -2  -4  16    0.91    0.03
   2  -4 -16    0.89    0.03
   2  -4 -16    0.87    0.04
  -2   4  16    0.87    0.03
  -2   4  16    0.87    0.03
   2   4 -16    0.87    0.03
   2   4 -16    0.85    0.03
  -1  -4  16    7.27    0.14
   1  -4 -16    7.16    0.18
  -1  -4  16    7.13    0.15
   1  -4 -16    7.49    0.15
  -1   4  16    7.14    0.15
   1   4 -16    7.52    0.13
  -1   4  16    7.37    0.14
  -1   4  16    7.47    0.13
   0  -4  16    3.49    0.08
   0  -4  16    3.44    0.08
   0  -4 -16    3.39    0.10
   0   4  16    3.55    0.08
   0   4  16    3.51    0.07
   0   4  16    3.59    0.08
   1  -4  16   11.97    0.22
   1  -4  16   11.93    0.21
   1  -4  16   12.45    0.22
   1   4  16   11.92    0.21
   1   4  16   11.57    0.20
   2  -4  16    1.49    0.04
   5   0 -17    4.09    0.08
  -5   0  17    4.13    0.09
   4   0 -17    3.07    0.07
  -4   0  17    3.03    0.07
  -3   0  17    1.75    0.05
  -3   0  17    1.79    0.05
  -2   0  17    1.07    0.04
   2   0 -17    1.04    0.06
  -2   0  17    1.04    0.04
  -2   0  17    1.08    0.04
   1   0 -17    2.67    0.11
  -1   0  17    2.61    0.07
  -1   0  17    2.63    0.07
  -1   0  17    2.59    0.07
   0   0  17    0.98    0.03
   0   0  17    0.99    0.04
   0   0  17    0.96    0.04
   1   0  17    9.65    0.17
   1   0  17    9.54    0.18
   1   0  17    9.34    0.17
   2   0  17    2.23    0.06
   3   0  17    1.90    0.04
  -5  -1  17   10.93    0.20
   5  -1 -17   10.85    0.19
   5   1 -17   10.79    0.18
  -4  -1  17    2.04    0.06
   4  -1 -17    2.02    0.05
   4  -1 -17    2.03    0.07
   4   1 -17    2.05    0.05
  -3  -1  17    0.98    0.04
   3  -1 -17    1.02    0.05
  -3  -1  17    0.97    0.04
  -2  -1  17    1.19    0.04
  -2  -1  17    1.11    0.04
   2  -1 -17    1.09    0.06
  -2  -1  17    1.18    0.04
  -2   1  17    1.05    0.04
   2   1 -17    1.12    0.06
  -2   1  17    1.15    0.04
  -2   1  17    1.15    0.04
  -1  -1  17   27.51    0.48
   1  -1 -17   28.47    0.66
  -1  -1  17   28.05    0.51
  -1  -1  17   27.53    0.48
  -1  -1  17   27.43    0.45
  -1   1  17   27.71    0.44
  -1   1  17   28.12    0.48
   1   1 -17   27.03    0.64
  -1   1  17   27.31    0.50
   0  -1  17    0.22    0.02
   0  -1  17    0.32    0.02
   0  -1  17    0.30    0.02
   0  -1  17    0.26    0.02
   0   1  17    0.25    0.02
   0   1  17    0.26    0.02
   0   1  17    0.27    0.02
   1  -1  17    2.53    0.07
   1  -1  17    2.57    0.07
   1  -1  17    2.56    0.06
   1  -1  17    2.56    0.06
   1   1  17    2.57    0.07
   1   1  17    2.64    0.06
   2  -1  17    0.89    0.03
   2   1  17    0.86    0.03
   2   1  17    0.91    0.03
   3  -1  17    3.25    0.07
  -5  -2  17    4.53    0.09
   4  -2 -17    0.96    0.04
  -4  -2  17    1.03    0.04
   4  -2 -17    0.98    0.03
   4  -2 -17    0.99    0.03
   4   2 -17    1.03    0.03
   4   2 -17    1.04    0.03
   3  -2 -17    0.96    0.04
   3  -2 -17    0.91    0.04
  -3  -2  17    0.99    0.04
  -3   2  17    1.03    0.04
   3   2 -17    1.01    0.03
   2  -2 -17    0.84    0.04
  -2  -2  17    0.77    0.04
  -2   2  17    0.74    0.03
  -2   2  17    0.75    0.03
  -2   2  17    0.74    0.03
  -1  -2  17    9.62    0.18
  -1  -2  17    9.21    0.18
  -1  -2  17    9.31    0.17
   1  -2 -17    9.69    0.23
  -1  -2  17    9.37    0.19
  -1   2  17    9.32    0.17
  -1   2  17    9.22    0.18
  -1   2  17    9.38    0.18
   0  -2  17    0.48    0.03
   0  -2  17    0.57    0.03
   0  -2  17    0.52    0.03
   0  -2  17    0.52    0.03
   0   2  17    0.51    0.02
   0   2  17    0.48    0.03
   0   2  17    0.47    0.03
   1  -2  17    2.84    0.06
   1  -2  17    2.70    0.07
   1  -2  17    2.66    0.07
   1   2  17    2.78    0.06
   1   2  17    2.74    0.07
   2  -2  17    7.43    0.14
   2  -2  17    7.27    0.14
   2   2  17    7.02    0.12
   4  -3 -17    5.53    0.10
   4  -3 -17    5.64    0.11
  -4  -3  17    5.55    0.11
   4   3 -17    5.55    0.10
   4   3 -17    5.45    0.10
   3  -3 -17    2.40    0.08
  -3  -3  17    2.51    0.06
   3  -3 -17    2.55    0.06
  -3   3  17    2.63    0.06
   3   3 -17    2.60    0.06
   3   3 -17    2.65    0.06
   2  -3 -17    9.63    0.23
  -2  -3  17    9.71    0.18
   2  -3 -17    9.75    0.19
   2   3 -17    9.20    0.16
  -2   3  17    9.18    0.18
  -2   3  17    9.58    0.18
  -1  -3  17   16.41    0.32
   1  -3 -17   16.64    0.38
   1  -3 -17   17.38    0.31
  -1  -3  17   17.15    0.30
  -1   3  17   17.11    0.31
  -1   3  17   16.98    0.28
   1   3 -17   17.03    0.28
  -1   3  17   16.80    0.30
   0  -3  17    0.41    0.02
   0  -3 -17    0.42    0.03
   0  -3  17    0.44    0.02
   0  -3  17    0.44    0.03
   0   3  17    0.42    0.02
   0   3 -17    0.43    0.02
   0   3  17    0.40    0.02
   0   3  17    0.43    0.02
   1  -3  17    4.69    0.09
   1  -3  17    4.64    0.10
   1  -3  17    4.70    0.10
   1   3  17    4.70    0.09
   1   3  17    4.70    0.09
   2  -3  17   17.27    0.30
   2  -3  17   17.52    0.30
   2   3  17   17.66    0.28
   3  -4 -17    1.30    0.03
   3   4 -17    1.36    0.03
   2  -4 -17    7.39    0.14
  -2  -4  17    7.20    0.14
  -2   4  17    7.64    0.14
  -2   4  17    7.60    0.15
   2   4 -17    7.52    0.13
   1  -4 -17    9.11    0.17
  -1  -4  17    8.72    0.17
  -1  -4  17    8.98    0.16
  -1   4  17    8.85    0.17
  -1   4  17    8.76    0.16
   1   4 -17    9.03    0.15
   0  -4 -17    0.86    0.03
   0  -4  17    0.92    0.03
   0  -4  17    0.89    0.03
   0   4  17    0.83    0.03
   0   4  17    0.83    0.03
   1  -4  17    4.21    0.08
  -4   0  18    6.72    0.13
   4   0 -18    6.82    0.13
  -3   0  18   13.76    0.23
  -2   0  18    0.80    0.03
  -2   0  18    0.90    0.03
  -2   0  18    0.87    0.03
  -1   0  18    0.58    0.03
  -1   0  18    0.65    0.03
  -1   0  18    0.61    0.03
   0   0  18    0.12    0.01
   0   0  18    0.10    0.01
   0   0  18    0.11    0.01
   1   0  18    6.59    0.13
   1   0  18    6.58    0.12
   2   0  18    2.60    0.06
  -4  -1  18    5.16    0.11
   4  -1 -18    5.20    0.10
   4   1 -18    5.15    0.10
  -3  -1  18    0.52    0.03
   3   1 -18    0.55    0.02
  -2  -1  18    0.76    0.03
  -2  -1  18    0.73    0.03
  -2  -1  18    0.76    0.03
  -2   1  18    0.78    0.03
  -2   1  18    0.75    0.03
  -2   1  18    0.78    0.03
  -1  -1  18    2.51    0.06
  -1  -1  18    2.47    0.06
  -1  -1  18    2.44    0.06
  -1  -1  18    2.37    0.06
  -1   1  18    2.46    0.06
  -1   1  18    2.37    0.06
  -1   1  18    2.39    0.06
   0  -1  18   50.13    0.87
   0  -1  18   50.04    0.83
   0  -1  18   49.25    0.77
   0  -1  18   49.75    0.83
   0   1  18   49.40    0.77
   0   1  18   48.69    0.86
   0   1  18   50.00    0.82
   1  -1  18    4.12    0.09
   1  -1  18    4.12    0.08
   1   1  18    4.08    0.08
   1   1  18    4.13    0.09
   2  -1  18    0.04    0.01
   2   1  18    0.03    0.01
   2   1  18    0.02    0.01
  -4  -2  18    7.63    0.14
   4  -2 -18    7.66    0.14
   4   2 -18    7.87    0.14
  -3  -2  18   15.98    0.28
   3  -2 -18   15.22    0.35
  -3   2  18   15.87    0.28
   3   2 -18   15.94    0.26
   2  -2 -18    0.01    0.01
  -2  -2  18    0.01    0.01
  -2  -2  18    0.04    0.01
  -2   2  18    0.03    0.01
   2   2 -18    0.00    0.01
  -2   2  18    0.01    0.01
  -1  -2  18    1.07    0.04
  -1  -2  18    1.06    0.04
  -1  -2  18    1.08    0.04
  -1   2  18    1.10    0.04
  -1   2  18    1.04    0.04
  -1   2  18    1.04    0.03
   0  -2  18    3.84    0.08
   0  -2  18    3.89    0.08
   0  -2  18    3.89    0.09
   0  -2  18    3.86    0.08
   0   2  18    3.64    0.08
   0   2  18    3.68    0.08
   0   2  18    3.74    0.08
   1  -2  18    3.36    0.07
   1  -2  18    3.40    0.07
   1   2  18    3.47    0.07
   1   2  18    3.40    0.07
   2  -2  18    1.57    0.04
   2   2  18    1.48    0.03
   3  -3 -18    1.65    0.04
  -3  -3  18    1.67    0.04
   3   3 -18    1.62    0.04
  -3   3  18    1.66    0.04
   3   3 -18    1.65    0.04
  -2  -3  18    1.79    0.05
   2   3 -18    1.75    0.04
  -2   3  18    1.71    0.05
  -2   3  18    1.67    0.05
  -1  -3  18    2.40    0.06
  -1  -3  18    2.31    0.06
  -1   3  18    2.58    0.06
  -1   3  18    2.61    0.06
  -1   3  18    2.50    0.06
   1   3 -18    2.68    0.06
   0  -3  18    6.35    0.12
   0  -3  18    6.25    0.12
   0   3  18    5.89    0.11
   0   3 -18    6.21    0.11
   0   3  18    6.02    0.12
   1  -3  18    2.04    0.05
   1   3  18    2.21    0.05
   4   0 -19    0.99    0.03
  -2   0  19    1.96    0.05
  -2   0  19    2.00    0.05
  -2   0  19    1.88    0.05
  -1   0  19    1.01    0.03
  -1   0  19    0.96    0.03
  -1   0  19    0.97    0.03
   0   0  19    1.12    0.04
   0   0  19    1.14    0.04
   0   0  19    1.17    0.03
   1   0  19    9.14    0.17
   1   0  19    8.91    0.15
  -4  -1  19    1.21    0.03
   4   1 -19    1.22    0.03
  -3  -1  19    7.01    0.13
   3   1 -19    6.97    0.12
  -3   1  19    6.49    0.14
  -2  -1  19    0.80    0.03
  -2  -1  19    0.91    0.03
  -2  -1  19    0.89    0.03
  -2   1  19    0.89    0.03
  -2   1  19    1.05    0.03
  -2   1  19    0.88    0.03
  -1  -1  19    2.09    0.05
  -1  -1  19    2.03    0.05
  -1  -1  19    2.08    0.05
  -1  -1  19    2.07    0.05
  -1   1  19    2.08    0.05
  -1   1  19    2.15    0.05
  -1   1  19    2.11    0.05
   0  -1  19    0.45    0.02
   0  -1  19    0.45    0.02
   0  -1  19    0.43    0.02
   0   1  19    0.44    0.02
   0   1  19    0.43    0.02
   0   1  19    0.43    0.02
   1  -1  19    0.52    0.02
   1  -1  19    0.53    0.02
   1   1  19    0.48    0.02
   1   1  19    0.50    0.02
  -3  -2  19    3.08    0.07
   3   2 -19    3.12    0.06
  -2  -2  19    2.92    0.07
  -2  -2  19    2.96    0.07
  -2   2  19    3.09    0.07
  -2   2  19    3.10    0.07
   2   2 -19    3.08    0.06
  -2   2  19    3.07    0.06
  -1  -2  19    0.33    0.02
  -1  -2  19    0.32    0.02
  -1   2  19    0.25    0.02
   1   2 -19    0.30    0.02
  -1   2  19    0.32    0.02
  -1   2  19    0.30    0.02
   0  -2  19    2.34    0.05
   0  -2  19    2.31    0.05
   0  -2  19    2.37    0.05
   0   2  19    2.30    0.05
   0   2 -19    2.40    0.05
   0   2  19    2.39    0.06
   1  -2  19    1.80    0.04
   1   2  19    1.94    0.04
   1   2  19    1.91    0.04
  -2  -3  19    2.75    0.06
  -2   3  19    2.98    0.06
   2   3 -19    2.96    0.06
  -1  -3  19    8.75    0.16
   1   3 -19    9.01    0.15
  -1   3  19    9.07    0.16
  -1   3  19    9.08    0.16
   0  -3  19    0.41    0.02
   0   3  19    0.43    0.02
   0   3  19    0.42    0.02
  -2   0  20    0.03    0.01
  -2   0  20    0.02    0.01
  -1   0  20    3.36    0.07
  -1   0  20    3.35    0.07
  -1   0  20    3.42    0.07
   0   0  20    9.05    0.15
   0   0  20    8.98    0.16
  -2  -1  20    0.61    0.02
  -2   1  20    0.65    0.02
  -2   1  20    0.61    0.02
  -2   1  20    0.63    0.02
  -1  -1  20    2.70    0.06
  -1  -1  20    2.80    0.06
  -1   1  20    2.82    0.06
  -1   1  20    2.81    0.06
  -1   1  20    2.87    0.06
   0  -1  20    3.70    0.07
   0  -1  20    3.69    0.08
   0   1  20    3.55    0.07
   0   1  20    3.73    0.07
  -2  -2  20    0.49    0.02
  -1  -2  20    2.21    0.05
  -1   2  20    2.33    0.05
   1   2 -20    2.26    0.05
  -1   2  20    2.32    0.05
  -1   2  20    2.35    0.05
   0   0   0    0.00    0.00
