# Supplementary material for: Practical aspects of teaching a graduate-level small-mol­ecule chemical crystallography course
Source: Acta Crystallogr E Crystallogr Commun. 2026 Jan 1;82(Pt 1):107–20. doi: 10.1107/S2056989025010527 (PMC12810306; doi:10.1107/S2056989025010527)
Supplement: Supplementary file 1 [file e-82-00107-sup2.zip › Berry_Guzei_Structures/Vitamin C/VitaminC.p4p]

FILEID SAINT        V7.53A        4.00        03/25/09 17:42:49 VitaminC     
SITEID iguzei                              ?                                    
TITLE  Integration of VitaminC                  
CHEM   ?                                                                                
CELL      6.3923    6.2445   17.0996   90.0000   99.3107   90.0000    673.563 
CELLSD    0.0002    0.0002    0.0004    0.0000    0.0019    0.0000     0.041 
ORT1     5.3306367e-002  1.1907886e-001 -3.0574352e-002 
ORT2    -8.7385684e-002  1.0456777e-001  2.5089467e-002 
ORT3     1.2104920e-001  2.3049019e-002  4.4132423e-002 
ZEROS   0.0000000  0.0111650  0.1233772   -0.0940    0.0229    0.2029 
SOURCE CU     1.54184   1.54056   1.54439   2.00000   30.00   46.00 
LIMITS    0.00    0.00    0.00    0.00    0.00    0.00    0.00    0.00    0.00    0.00 
MORPH  ? 
DNSMET ? 
CCOLOR ? 
CSIZE  ?            ?            ?            ?            -173.150     
ADPAR      252.3200    257.8900      4.0180     512 
ADCOR        0.3324     -0.1516      0.0045      0.1846     -0.1034      0.1688 
BRAVAIS Monoclinic(b-unique)  P  
MOSAIC   0.50 0.96 
SAINTD          0    0.0000    0.0000            0            0   0.00000 
SAINOV       3277      3250   52.7718  0.647936    0    0    0 
SAINOV       3277      3250   52.7718  0.647936    1    0    0 
SAINOV       3277      3250   52.7718  0.647936    1    1    1 
SAINGL       3068    2.6185   52.4552    0    0    0 
SAINGL       3068    2.6185   52.4552    1    0    0 
SAINGL       3068    2.6185   52.4552    1    1    1 
REF05 CH     -2  -1   5  50.000 303.196   0.000  54.784  339.66  355.56 1712.35    108 -0.378534  0.196268 -0.042430   0.000   0.000   0.000   0.000 
REF05 AH     -1  -2   6  50.000 303.750   0.000  54.784  288.05  235.27 8470.77    240 -0.473918  0.029308  0.099753   0.000   0.000   0.000   0.000 
REF05 AC     -2  -3   7  50.000 303.412   0.000  54.784  174.80  268.80 1913.28    114 -0.676935  0.037169  0.000787   0.000   0.000   0.000   0.000 
REF05 AC     -2  -4   7  50.000 304.103   0.000  54.784   88.27  228.72 4858.31    182 -0.796406 -0.066792 -0.021172   0.000   0.000   0.000   0.000 
REF05 AC     -3  -3   7  50.000 304.336   0.000  54.784  130.29  350.39 2128.58    120 -0.730802  0.124011 -0.121174   0.000   0.000   0.000   0.000 
REF05 AC     -1  -5   6  50.000 305.611   0.000  54.784   17.58   82.27 2199.65    122 -0.831586 -0.283850  0.032027   0.000   0.000   0.000   0.000 
REF05 ACH    -3  -1   5  50.000 305.359   0.000  54.784  304.31  449.47   26610    425 -0.432044  0.282944 -0.164313   0.000   0.000   0.000   0.000 
REF05 AC      1  -2   3  50.000 306.468   0.000  54.784  405.01   59.51 7668.24    228 -0.275794 -0.220817  0.208090   0.000   0.000   0.000   0.000 
REF05 A      -1  -4   7  50.000 306.750   0.000  54.784  119.57  147.32 3444.30    153 -0.743168 -0.154261  0.098315   0.000   0.000   0.000   0.000 
REF05 ACH    -1  -3   7  50.000 306.266   0.000  54.784  202.81  194.37   51932    593 -0.623746 -0.050270  0.120375   0.000   0.000   0.000   0.000 
REF05 ACH    -2  -2   7  50.000 306.953   0.000  54.784  239.16  306.70 8289.14    237 -0.558387  0.141489  0.021914   0.000   0.000   0.000   0.000 
REF05 A       0  -4   6  50.000 307.750   0.000  54.784  159.46   56.81 2542.41    131 -0.658965 -0.267434  0.173704   0.000   0.000   0.000   0.000 
REF05 ACH     0  -3   6  50.000 307.405   0.000  54.784  242.93  115.04   45122    553 -0.540118 -0.162865  0.196558   0.000   0.000   0.000   0.000 
REF05 ACH    -3  -2   7  50.000 308.009   0.000  54.784  200.95  390.35 1196.32  90.17 -0.611835  0.228894 -0.099094   0.000   0.000   0.000   0.000 
REF05 AH     -4  -3   7  50.000 309.250   0.000  54.784   56.15  466.65  631.53  65.64 -0.784466  0.212672 -0.241851   0.000   0.000   0.000   0.000 
REF05 AH     -3  -3   8  50.000 309.750   0.000  54.784  107.52  350.49   94.56  25.44 -0.761896  0.150147 -0.077939   0.000   0.000   0.000   0.000 
REF05 AH     -2  -1   6  50.000 310.250   0.000  54.784  315.29  351.55 2786.74    138 -0.408950  0.221328  0.000201   0.000   0.000   0.000   0.000 
REF05 ACH     0  -1   4  50.000 310.475   0.000  54.784  413.97  199.24  386941   1619 -0.241297 -0.004062  0.153446   0.000   0.000   0.000   0.000 
REF05 ACH    -1  -2   7  50.000 310.256   0.000  54.784  264.18  233.36 7786.28    230 -0.505327  0.053969  0.141534   0.000   0.000   0.000   0.000 
REF05 ACH    -2   0   3  50.000 310.712   0.000  54.784  458.78  430.68  709231   2191 -0.198270  0.250179 -0.109551   0.000   0.000   0.000   0.000 
REF05 ACH    -1  -4   8  50.000 312.144   0.000  54.784   93.82  141.84 3317.57    150 -0.774494 -0.129775  0.139804   0.000   0.000   0.000   0.000 
REF05 ACH    -1  -3   8  50.000 312.163   0.000  54.784  178.78  191.54   10364    265 -0.655239 -0.025013  0.162831   0.000   0.000   0.000   0.000 
REF05 ACH    -3  -1   6  50.000 311.769   0.000  54.784  282.50  444.64   23092    395 -0.462218  0.308197 -0.121347   0.000   0.000   0.000   0.000 
REF05 ACH     0  -2   6  50.000 312.241   0.000  54.784  305.29  158.34   86398    765 -0.421817 -0.058487  0.218252   0.000   0.000   0.000   0.000 
REF05 A      -1   0   3  50.000 312.750   0.000  54.784  499.31  337.95 1077.53  85.66 -0.130911  0.151947 -0.010976   0.000   0.000   0.000   0.000 
REF05 ACH    -2  -2   8  50.000 312.800   0.000  54.784  215.59  304.86 2343.72    126 -0.589426  0.165977  0.063509   0.000   0.000   0.000   0.000 
REF05 AH      0  -3   7  50.000 313.750   0.000  54.784  218.60  111.78  118.50  28.48 -0.571783 -0.137262  0.239959   0.000   0.000   0.000   0.000 
REF05 ACH    -3  -2   8  50.000 313.637   0.000  54.784  178.09  389.38 2918.25    141 -0.642371  0.254234 -0.056111   0.000   0.000   0.000   0.000 
REF05 ACH    -1  -1   6  50.000 314.239   0.000  54.784  337.69  273.84   16014    329 -0.355912  0.133554  0.120499   0.000   0.000   0.000   0.000 
REF05 ACH    -4  -3   8  50.000 314.022   0.000  54.784   30.12  470.51 6264.85    206 -0.814524  0.236769 -0.200582   0.000   0.000   0.000   0.000 
REF05 ACH    -2  -4   9  50.000 314.290   0.000  54.784   33.90  222.16 9707.20    256 -0.858177 -0.018236  0.061331   0.000   0.000   0.000   0.000 
REF05 ACH    -2  -3   9  50.000 314.473   0.000  54.784  126.69  265.06   11767    282 -0.739142  0.086744  0.085043   0.000   0.000   0.000   0.000 
REF05 ACH     1  -2   4  50.000 314.717   0.000  54.784  376.26   61.66   11265    276 -0.307522 -0.196240  0.250906   0.000   0.000   0.000   0.000 
REF05 ACH    -3  -3   9  50.000 314.761   0.000  54.784   81.47  350.46 6066.31    203 -0.792119  0.173522 -0.036613   0.000   0.000   0.000   0.000 
REF05 ACH    -1  -2   8  50.000 316.406   0.000  54.784  238.30  230.91   37177    502 -0.536524  0.078743  0.184963   0.000   0.000   0.000   0.000 
REF05 ACH    -2  -1   7  50.000 316.536   0.000  54.784  289.21  347.62 8046.91    234 -0.439648  0.245936  0.043486   0.000   0.000   0.000   0.000 
REF05 AH     -1   0   3  50.000 317.249   0.000  54.784  479.43  332.73  427.00  53.99 -0.145000  0.162362  0.011342   0.000   0.000   0.000   0.000 
REF05 ACH    -1  -4   9  50.000 317.595   0.000  54.784   63.34  134.38  938.84  79.95 -0.805218 -0.104962  0.183494   0.000   0.000   0.000   0.000 
REF05 ACH    -3  -1   7  50.000 317.671   0.000  54.784  257.99  440.07   19195    361 -0.492857  0.333271 -0.077335   0.000   0.000   0.000   0.000 
REF05 ACH    -1  -3   9  50.000 317.785   0.000  54.784  151.84  187.54   33583    477 -0.686263 -0.000921  0.205718   0.000   0.000   0.000   0.000 
REF05 AH      0  -1   5  50.000 318.249   0.000  54.784  380.73  198.34  286.36  44.23 -0.272352  0.021001  0.197601   0.000   0.000   0.000   0.000 
REF05 AH      0  -2   7  50.000 318.749   0.000  54.784  278.01  156.49  143.93  31.38 -0.452626 -0.033406  0.262156   0.000   0.000   0.000   0.000 
REF05 ACH    -2  -2   9  50.000 318.648   0.000  54.784  189.29  302.69   20917    376 -0.620039  0.191560  0.108709   0.000   0.000   0.000   0.000 
REF05 A      -2   0   4  50.000 318.749   0.000  54.784  423.86  419.67  229.66  39.63 -0.228940  0.276024 -0.065485   0.000   0.000   0.000   0.000 
REF05 AH      0  -4   8  50.000 319.249   0.000  54.784  105.78   39.07 2106.29    120 -0.721312 -0.217582  0.259964   0.000   0.000   0.000   0.000 
REF05 ACH    -3  -2   9  50.000 318.988   0.000  54.784  151.99  388.50 2732.13    136 -0.673238  0.278528 -0.012564   0.000   0.000   0.000   0.000 
REF05 ACH     0  -3   8  50.000 319.681   0.000  54.784  191.97  106.79 3666.03    158 -0.602345 -0.112927  0.283538   0.000   0.000   0.000   0.000 
REF05 ACH    -2  -3  10  50.000 319.758   0.000  54.784   97.28  262.65 1241.06  91.67 -0.769739  0.110821  0.127802   0.000   0.000   0.000   0.000 
REF05 ACH    -1  -1   7  50.000 320.633   0.000  54.784  308.56  270.90  184359   1117 -0.386570  0.158652  0.164650   0.000   0.000   0.000   0.000 
REF05 C       1  -2   5  50.000 321.772   0.000  54.784  346.00   65.09   10330    264 -0.338042 -0.168131  0.294412   0.000   0.000   0.000   0.000 
REF05 CH     -1  -2   9  50.000 322.242   0.000  54.784  210.47  228.18   17423    344 -0.567057  0.103999  0.229440   0.000   0.000   0.000   0.000 
REF05 H      -2  -1   8  50.000 322.249   0.000  54.784  261.59  344.19 1007.21  82.83 -0.470607  0.270532  0.087127   0.000   0.000   0.000   0.000 
REF05         4   1 -10  50.000 302.750 120.001  54.784   88.53   70.26   13998    308  0.637369 -0.497479  0.065820   0.000   0.000   0.000   0.000 
REF05 CH      3   0  -5  50.000 302.753 120.001  54.784  277.46  176.17 8732.90    243  0.312374 -0.387554  0.141087   0.000   0.000   0.000   0.000 
REF05 CH      3  -1  -7  50.000 302.753 120.001  54.784  222.50  265.64   17619    345  0.253797 -0.542399  0.030120   0.000   0.000   0.000   0.000 
REF05 CH      1  -1  -2  50.000 302.875 120.001  54.784  447.22  311.17   69261    685 -0.005053 -0.241980  0.009376   0.000   0.000   0.000   0.000 
REF05 AH      4   0 -11  50.000 303.750 120.001  54.784   61.81  173.92 2096.56    119  0.548852 -0.625413 -0.003591   0.000   0.000   0.000   0.000 
REF05 AH      4   0 -10  50.000 304.750 120.001  54.784   94.67  168.20 1802.42    111  0.518067 -0.600835  0.041602   0.000   0.000   0.000   0.000 
REF05 AH      3   1  -4  50.000 305.250 120.001  54.784  309.70   76.06 2013.22    117  0.401237 -0.257837  0.208096   0.000   0.000   0.000   0.000 
REF05 ACH     2  -2  -6  50.000 305.684 120.001  54.784  275.24  375.21 8215.38    236  0.050483 -0.534407 -0.069012   0.000   0.000   0.000   0.000 
REF05 AH      2   0  -2  50.000 306.250 120.001  54.784  395.82  186.83  688.83  68.53  0.167328 -0.224987  0.153334   0.000   0.000   0.000   0.000 
REF05 ACH     3  -1  -6  50.000 305.924 120.001  54.784  240.52  258.15   21309    380  0.223594 -0.517157  0.074163   0.000   0.000   0.000   0.000 
REF05 ACH     1  -2  -4  50.000 306.054 120.001  54.784  379.07  413.33   19715    365 -0.063650 -0.396646 -0.101568   0.000   0.000   0.000   0.000 
REF05 ACH     4   1  -8  50.000 306.285 120.001  54.784  148.68   59.18   10595    268  0.576697 -0.445751  0.152188   0.000   0.000   0.000   0.000 
REF05 ACH     3  -2 -11  50.000 306.665 120.001  54.784   87.69  388.46 3956.58    164  0.256071 -0.747588 -0.168857   0.000   0.000   0.000   0.000 
REF05 ACH     3  -2 -12  50.000 306.342 120.001  54.784   48.12  405.87 2262.93    124  0.287249 -0.772139 -0.214323   0.000   0.000   0.000   0.000 
REF05 ACH     3  -2 -10  50.000 307.316 120.001  54.784  120.63  374.21   18285    352  0.226157 -0.721989 -0.125580   0.000   0.000   0.000   0.000 
REF05 ACH     3   0  -4  50.000 308.001 120.001  54.784  292.62  167.64   49785    581  0.281881 -0.362432  0.185636   0.000   0.000   0.000   0.000 
REF05 ACH     2  -1  -3  50.000 307.808 120.001  54.784  352.72  273.96  100788    826  0.078933 -0.354469  0.085855   0.000   0.000   0.000   0.000 
REF05 ACH     4   0  -8  50.000 308.225 120.001  54.784  147.33  155.62   57601    624  0.457073 -0.550433  0.129895   0.000   0.000   0.000   0.000 
REF05 ACH     3  -2  -9  50.000 308.719 120.001  54.784  148.33  362.16 3269.55    149  0.195188 -0.697288 -0.080368   0.000   0.000   0.000   0.000 
REF05 AH      4   1  -7  50.000 309.250 120.001  54.784  172.95   50.87  361.02  49.65  0.546445 -0.420583  0.196593   0.000   0.000   0.000   0.000 
REF05 AH      4  -1 -11  50.000 309.250 120.001  54.784   46.12  258.90  875.55  77.24  0.428586 -0.731067 -0.024369   0.000   0.000   0.000   0.000 
REF05 ACH     4  -1 -10  50.000 310.033 120.001  54.784   79.22  250.33   22325    389  0.398730 -0.705163  0.018636   0.000   0.000   0.000   0.000 
REF05 ACH     3  -1  -5  50.000 309.880 120.001  54.784  255.64  250.77   25320    414  0.193290 -0.492085  0.118268   0.000   0.000   0.000   0.000 
REF05 ACH     2  -2  -5  50.000 309.959 120.001  54.784  292.17  366.92  178532   1099  0.020329 -0.509178 -0.025068   0.000   0.000   0.000   0.000 
REF05 ACH     0  -2  -3  50.000 310.150 120.001  54.784  493.25  489.50  888.72  77.79 -0.147350 -0.284636 -0.178025   0.000   0.000   0.000   0.000 
REF05 AH      4   0  -7  50.000 310.750 120.001  54.784  168.51  148.75  715.01  69.80  0.427029 -0.524859  0.172876   0.000   0.000   0.000   0.000 
REF05 ACH     3  -2  -8  50.000 310.581 120.001  54.784  172.02  351.59 3082.97    145  0.164877 -0.672031 -0.036338   0.000   0.000   0.000   0.000 
REF05 AC      3   1  -3  50.000 312.635 120.001  54.784  326.99   62.99 6682.42    213  0.370860 -0.232759  0.252805   0.000   0.000   0.000   0.000 
REF05 AC      3  -2  -7  50.000 313.058 120.001  54.784  192.07  342.08 1531.46    102  0.134538 -0.646878  0.007744   0.000   0.000   0.000   0.000 
REF05 ACH     4  -1  -8  50.000 313.314 120.001  54.784  129.90  234.73   10292    264  0.338378 -0.654703  0.106310   0.000   0.000   0.000   0.000 
REF05 ACH     4   0  -6  50.000 314.217 120.001  54.784  186.05  141.00 7219.39    221  0.396155 -0.500185  0.218547   0.000   0.000   0.000   0.000 
REF05 AH      3  -1  -4  50.000 314.749 120.001  54.784  267.58  243.42 1673.75    107  0.162292 -0.467246  0.163256   0.000   0.000   0.000   0.000 
REF05 AC      1  -2  -3  50.000 314.399 120.001  54.784  394.47  405.56   30384    454 -0.093902 -0.371631 -0.057487   0.000   0.000   0.000   0.000 
REF05 A       2  -2  -4  50.000 315.249 120.001  54.784  305.49  358.87 1449.92  99.32 -0.010226 -0.484163  0.019436   0.000   0.000   0.000   0.000 
REF05 AH      4  -1  -7  50.000 315.749 120.001  54.784  149.50  227.26  458.27  55.92  0.308209 -0.629383  0.150139   0.000   0.000   0.000   0.000 
REF05 ACH     2   1  -1  50.000 315.580 120.001  54.784  443.90   75.54   45667    556  0.256539 -0.095159  0.220122   0.000   0.000   0.000   0.000 
REF05 ACH     2  -1  -2  50.000 315.781 120.001  54.784  361.46  266.33 8570.72    241  0.048608 -0.329352  0.129988   0.000   0.000   0.000   0.000 
REF05 AH      3  -2  -6  50.000 316.249 120.001  54.784  208.65  333.37 1241.21  91.91  0.103662 -0.622028  0.052480   0.000   0.000   0.000   0.000 
REF05 AC      1  -1  -1  50.000 316.899 120.001  54.784  455.49  302.91  412696   1672 -0.035410 -0.216988  0.053669   0.000   0.000   0.000   0.000 
REF05 ACH     4   1  -5  50.000 317.594 120.001  54.784  212.94   30.44 1585.03    104  0.485333 -0.370350  0.285485   0.000   0.000   0.000   0.000 
REF05 ACH     2   0  -1  50.000 317.241 120.001  54.784  404.28  177.55   68289    680  0.137183 -0.199716  0.197374   0.000   0.000   0.000   0.000 
REF05 ACH     4  -2 -10  50.000 318.137 120.001  54.784   39.44  337.66 8656.60    242  0.279328 -0.809705 -0.003770   0.000   0.000   0.000   0.000 
REF05 AC      2  -3  -7  50.000 319.137 120.001  54.784  215.71  492.47 2600.76    133 -0.038135 -0.664082 -0.135642   0.000   0.000   0.000   0.000 
REF05 ACH     3  -1  -3  50.000 320.235 120.001  54.784  276.44  235.92 5296.98    190  0.131974 -0.441885  0.207443   0.000   0.000   0.000   0.000 
REF05 ACH     3  -2  -5  50.000 319.779 120.001  54.784  222.36  324.95 2999.79    143  0.074452 -0.596479  0.095251   0.000   0.000   0.000   0.000 
REF05 AH      5   0  -9  50.000 320.749 120.001  54.784   15.83   96.81 4931.02    183  0.541441 -0.662793  0.206529   0.000   0.000   0.000   0.000 
REF05 AC      3   1  -2  50.000 321.305 120.001  54.784  341.14   48.92   45759    557  0.341148 -0.206964  0.296777   0.000   0.000   0.000   0.000 
REF05 ACH     3   0  -2  50.000 321.334 120.001  54.784  312.80  150.03 7951.01    232  0.221468 -0.312196  0.273718   0.000   0.000   0.000   0.000 
REF05 ACH     4  -2  -8  50.000 321.265 120.001  54.784   93.60  314.84 9108.88    248  0.219052 -0.759333  0.083963   0.000   0.000   0.000   0.000 
REF05 ACH     2  -2  -3  50.000 321.281 120.001  54.784  315.00  350.85  282534   1383 -0.040272 -0.459021  0.063227   0.000   0.000   0.000   0.000 
REF05 ACH     3  -3  -9  50.000 321.736 120.001  54.784   94.08  474.20 7085.78    219  0.076481 -0.801476 -0.103706   0.000   0.000   0.000   0.000 
REF05 H       4  -1  -5  50.000 322.249 120.001  54.784  178.89  212.66  675.96  67.88  0.247727 -0.578935  0.237423   0.000   0.000   0.000   0.000 
REF05         2  -3  -6  50.000 322.249 120.001  54.784  235.34  477.33   64.48  21.02 -0.066754 -0.637939 -0.092754   0.000   0.000   0.000   0.000 
REF05 H       0   2  -3  50.000 302.750 239.999  54.784  400.48  390.94  366.26  50.00  0.331170  0.133107 -0.085453   0.000   0.000   0.000   0.000 
REF05 CH      0   2   0  50.000 302.750 239.999  54.784  385.72  284.22  332526   1500  0.239479  0.208469  0.047923   0.000   0.000   0.000   0.000 
REF05 ACH    -2   4   5  50.000 303.699 239.999  54.784  128.00  149.54   15590    325  0.218168  0.718297  0.071928   0.000   0.000   0.000   0.000 
REF05 CH      0   2   0  50.000 302.756 239.999  54.784  385.73  284.21  336030   1508  0.239460  0.208436  0.047956   0.000   0.000   0.000   0.000 
REF05 CH      0   2   0  50.000 302.755 239.999  54.784  385.73  284.21  335967   1508  0.239461  0.208436  0.047955   0.000   0.000   0.000   0.000 
REF05 AH     -1   4  -1  50.000 304.750 239.999  54.784  189.18  343.65 1401.00  97.64  0.455339  0.480174 -0.071164   0.000   0.000   0.000   0.000 
REF05 AC     -1   3   5  50.000 304.907 239.999  54.784  251.49  140.88 3383.10    151  0.151574  0.526602  0.169046   0.000   0.000   0.000   0.000 
REF05 ACH     0   1   2  50.000 304.703 239.999  54.784  478.68  197.85  245246   1288  0.057849  0.154544  0.111596   0.000   0.000   0.000   0.000 
REF05 A       0   2   2  50.000 305.250 239.999  54.784  373.69  229.69   71.52  22.12  0.185815  0.257191  0.117854   0.000   0.000   0.000   0.000 
REF05 ACH    -1   4   0  50.000 304.811 239.999  54.784  188.72  311.36 2625.60    133  0.423609  0.505498 -0.028561   0.000   0.000   0.000   0.000 
REF05 ACH    -1   4  -2  50.000 304.966 239.999  54.784  188.47  378.45   14513    314  0.485275  0.455082 -0.116127   0.000   0.000   0.000   0.000 
REF05 ACH    -1   4   1  50.000 305.735 239.999  54.784  186.08  280.53 3453.87    153  0.393812  0.530346  0.016773   0.000   0.000   0.000   0.000 
REF05 ACH     0   2  -4  50.000 305.088 239.999  54.784  406.00  433.52  181552   1109  0.360945  0.108322 -0.129740   0.000   0.000   0.000   0.000 
REF05 ACH    -1   4  -3  50.000 305.883 239.999  54.784  185.89  417.24 4961.84    183  0.515678  0.430033 -0.160410   0.000   0.000   0.000   0.000 
REF05 AH     -2   4   6  50.000 306.750 239.999  54.784  115.61  110.62  919.69  79.17  0.186729  0.743552  0.114557   0.000   0.000   0.000   0.000 
REF05 ACH    -1   4   2  50.000 306.893 239.999  54.784  181.95  250.32  828.42  74.99  0.362502  0.555846  0.059615   0.000   0.000   0.000   0.000 
REF05 ACH     0   2   2  50.000 307.157 239.999  54.784  373.13  220.44  525406   1886  0.177177  0.258813  0.135063   0.000   0.000   0.000   0.000 
REF05 ACH     0   2   2  50.000 307.156 239.999  54.784  373.13  220.44  524238   1884  0.177183  0.258818  0.135054   0.000   0.000   0.000   0.000 
REF05 ACH    -1   4  -4  50.000 307.612 239.999  54.784  181.42  462.42 1162.66  88.92  0.546836  0.404789 -0.203865   0.000   0.000   0.000   0.000 
REF05 AH     -2   5  -1  50.000 308.250 239.999  54.784   30.53  377.19 1021.87  83.42  0.519889  0.672267 -0.170770   0.000   0.000   0.000   0.000 
REF05 AH     -1   4   3  50.000 308.750 239.999  54.784  175.87  219.80 4723.06    179  0.332235  0.580685  0.104349   0.000   0.000   0.000   0.000 
REF05 A      -2   5  -2  50.000 308.750 239.999  54.784   22.68  421.54  231.01  39.74  0.549680  0.646989 -0.215468   0.000   0.000   0.000   0.000 
REF05 AC     -1   2   7  50.000 308.708 239.999  54.784  325.77   33.60   11466    279 -0.028884  0.472200  0.234269   0.000   0.000   0.000   0.000 
REF05 ACH    -1   3   6  50.000 309.215 239.999  54.784  241.75  104.02 3760.28    160  0.121223  0.551515  0.214014   0.000   0.000   0.000   0.000 
REF05 AH      0   2  -5  50.000 309.250 239.999  54.784  413.52  484.48   92.61  25.18  0.391826  0.083654 -0.174187   0.000   0.000   0.000   0.000 
REF05 A      -2   5   2  50.000 309.750 239.999  54.784   31.01  265.49  867.47  76.87  0.430415  0.747721 -0.036077   0.000   0.000   0.000   0.000 
REF05 A      -2   5  -3  50.000 309.750 239.999  54.784   10.74  473.28  194.35  36.44  0.578760  0.621235 -0.259972   0.000   0.000   0.000   0.000 
REF05 AC      0   3  -2  50.000 309.769 239.999  54.784  300.06  362.06   90359    782  0.418888  0.263201 -0.018489   0.000   0.000   0.000   0.000 
REF05 ACH    -2   4   7  50.000 310.654 239.999  54.784   99.08   64.77 6646.96    212  0.156876  0.768494  0.160220   0.000   0.000   0.000   0.000 
REF05 AH      0   2   3  50.000 310.750 239.999  54.784  364.82  188.37  404.26  52.55  0.146945  0.284211  0.179789   0.000   0.000   0.000   0.000 
REF05 ACH     0   1   3  50.000 311.126 239.999  54.784  468.73  161.31 1460.25  99.65  0.027387  0.179996  0.156004   0.000   0.000   0.000   0.000 
REF05 AC     -1   4   4  50.000 311.059 239.999  54.784  167.75  188.04   10627    268  0.301660  0.605785  0.148775   0.000   0.000   0.000   0.000 
REF05 AH     -2   5   4  50.000 312.750 239.999  54.784   14.30  192.49 1222.36  91.25  0.368072  0.797659  0.051281   0.000   0.000   0.000   0.000 
REF05 AC      0   3   2  50.000 312.856 239.999  54.784  282.36  237.20   84388    756  0.296377  0.363831  0.157841   0.000   0.000   0.000   0.000 
REF05 AC      0   3  -4  50.000 312.790 239.999  54.784  304.27  440.17   62073    648  0.480117  0.213022 -0.106647   0.000   0.000   0.000   0.000 
REF05 A      -1   4   5  50.000 313.750 239.999  54.784  157.53  154.18 4427.42    173  0.270624  0.631134  0.192100   0.000   0.000   0.000   0.000 
REF05 AC     -1   3   7  50.000 313.954 239.999  54.784  230.52   61.99   65291    665  0.090293  0.576826  0.257478   0.000   0.000   0.000   0.000 
REF05 ACH     0   2   4  50.000 314.768 239.999  54.784  356.39  155.35  141040    977  0.115876  0.309479  0.222939   0.000   0.000   0.000   0.000 
REF05 AH      0   3  -5  50.000 315.750 239.999  54.784  306.99  489.04  237.89  40.32  0.510145  0.188117 -0.150780   0.000   0.000   0.000   0.000 
REF05 AC     -1   5   1  50.000 316.718 239.999  54.784   74.41  300.44   13902    307  0.512677  0.634930  0.039738   0.000   0.000   0.000   0.000 
REF05 AC     -1   5   0  50.000 316.238 239.999  54.784   76.22  335.23   21998    386  0.543159  0.609889 -0.004595   0.000   0.000   0.000   0.000 
REF05 AC     -1   5  -1  50.000 316.260 239.999  54.784   75.06  372.43   10246    263  0.573706  0.584842 -0.048839   0.000   0.000   0.000   0.000 
REF05 ACH    -1   4   6  50.000 317.178 239.999  54.784  144.36  116.37 2339.84    126  0.240550  0.655944  0.237601   0.000   0.000   0.000   0.000 
REF05 ACH    -1   5  -2  50.000 316.770 239.999  54.784   70.84  413.70 3753.70    159  0.603937  0.559930 -0.093429   0.000   0.000   0.000   0.000 
REF05 ACH    -1   5   2  50.000 317.720 239.999  54.784   69.53  266.70 1909.39    114  0.482545  0.659864  0.084583   0.000   0.000   0.000   0.000 
REF05 AC      0   3   4  50.000 318.179 239.999  54.784  266.39  175.99   51725    592  0.235371  0.413746  0.246601   0.000   0.000   0.000   0.000 
REF05 ACH     0   4   0  50.000 318.042 239.999  54.784  200.90  312.78  145383    992  0.477017  0.417831  0.093369   0.000   0.000   0.000   0.000 
REF05 ACH    -1   5  -3  50.000 318.003 239.999  54.784   62.59  462.02 2855.71    139  0.635223  0.534688 -0.136920   0.000   0.000   0.000   0.000 
REF05 AC      0   4  -2  50.000 318.261 239.999  54.784  204.66  379.57  145807    994  0.538139  0.367836  0.004765   0.000   0.000   0.000   0.000 
REF05 ACH     0   1   4  50.000 318.294 239.999  54.784  459.56  123.37  489390   1820 -0.003631  0.204934  0.199683   0.000   0.000   0.000   0.000 
REF05 ACH    -1   5   3  50.000 319.022 239.999  54.784   61.89  232.78  932.85  79.64  0.451386  0.685297  0.127827   0.000   0.000   0.000   0.000 
REF05 ACH     0   4   2  50.000 319.960 239.999  54.784  190.92  252.00  141775    980  0.415674  0.468229  0.181337   0.000   0.000   0.000   0.000 
REF05 AH     -1   5   4  50.000 320.749 239.999  54.784   50.98  197.58  997.64  82.44  0.420187  0.710700  0.170702   0.000   0.000   0.000   0.000 
REF05 AC     -1   4   7  50.000 320.868 239.999  54.784  128.37   73.02 3664.53    158  0.209363  0.681392  0.280436   0.000   0.000   0.000   0.000 
REF05 AH      0   4  -4  50.000 321.249 239.999  54.784  202.71  462.99 1251.83  92.30  0.599899  0.317395 -0.082772   0.000   0.000   0.000   0.000 
REF05 AH      0   3   5  50.000 321.749 239.999  54.784  256.19  142.61  114.76  28.03  0.204867  0.438785  0.291621   0.000   0.000   0.000   0.000 
DATA  SPATIAL linear          linear          3.0  256.00  256.00   17.000   3136  512 
  -20000  -10000       0   10000   20000   30000   40000   50000   60000   70000 
   80000   90000  100000  110000  120000  130000  140000  150000  160000  170000 
  180000  190000  200000  210000  220000  230000  240000  250000  260000  270000 
  280000  290000  300000  310000  320000  330000  340000  350000  360000  370000 
  380000  390000  400000  410000  420000  430000  440000  450000  460000  470000 
  480000  490000  500000  510000  520000  530000  -20000  -10000       0   10000 
   20000   30000   40000   50000   60000   70000   80000   90000  100000  110000 
  120000  130000  140000  150000  160000  170000  180000  190000  200000  210000 
  220000  230000  240000  250000  260000  270000  280000  290000  300000  310000 
  320000  330000  340000  350000  360000  370000  380000  390000  400000  410000 
  420000  430000  440000  450000  460000  470000  480000  490000  500000  510000 
  520000  530000  -20000  -10000       0   10000   20000   30000   40000   50000 
   60000   70000   80000   90000  100000  110000  120000  130000  140000  150000 
  160000  170000  180000  190000  200000  210000  220000  230000  240000  250000 
  260000  270000  280000  290000  300000  310000  320000  330000  340000  350000 
  360000  370000  380000  390000  400000  410000  420000  430000  440000  450000 
  460000  470000  480000  490000  500000  510000  520000  530000  -20000  -10000 
       0   10000   20000   30000   40000   50000   60000   70000   80000   90000 
  100000  110000  120000  130000  140000  150000  160000  170000  180000  190000 
  200000  210000  220000  230000  240000  250000  260000  270000  280000  290000 
  300000  310000  320000  330000  340000  350000  360000  370000  380000  390000 
  400000  410000  420000  430000  440000  450000  460000  470000  480000  490000 
  500000  510000  520000  530000  -20000  -10000       0   10000   20000   30000 
   40000   50000   60000   70000   80000   90000  100000  110000  120000  130000 
  140000  150000  160000  170000  180000  190000  200000  210000  220000  230000 
  240000  250000  260000  270000  280000  290000  300000  310000  320000  330000 
  340000  350000  360000  370000  380000  390000  400000  410000  420000  430000 
  440000  450000  460000  470000  480000  490000  500000  510000  520000  530000 
  -20000  -10000       0   10000   20000   30000   40000   50000   60000   70000 
   80000   90000  100000  110000  120000  130000  140000  150000  160000  170000 
  180000  190000  200000  210000  220000  230000  240000  250000  260000  270000 
  280000  290000  300000  310000  320000  330000  340000  350000  360000  370000 
  380000  390000  400000  410000  420000  430000  440000  450000  460000  470000 
  480000  490000  500000  510000  520000  530000  -20000  -10000       0   10000 
   20000   30000   40000   50000   60000   70000   80000   90000  100000  110000 
  120000  130000  140000  150000  160000  170000  180000  190000  200000  210000 
  220000  230000  240000  250000  260000  270000  280000  290000  300000  310000 
  320000  330000  340000  350000  360000  370000  380000  390000  400000  410000 
  420000  430000  440000  450000  460000  470000  480000  490000  500000  510000 
  520000  530000  -20000  -10000       0   10000   20000   30000   40000   50000 
   60000   70000   80000   90000  100000  110000  120000  130000  140000  150000 
  160000  170000  180000  190000  200000  210000  220000  230000  240000  250000 
  260000  270000  280000  290000  300000  310000  320000  330000  340000  350000 
  360000  370000  380000  390000  400000  410000  420000  430000  440000  450000 
  460000  470000  480000  490000  500000  510000  520000  530000  -20000  -10000 
       0   10000   20000   30000   40000   50000   60000   70000   80000   90000 
  100000  110000  120000  130000  140000  150000  160000  170000  180000  190000 
  200000  210000  220000  230000  240000  250000  260000  270000  280000  290000 
  300000  310000  320000  330000  340000  350000  360000  370000  380000  390000 
  400000  410000  420000  430000  440000  450000  460000  470000  480000  490000 
  500000  510000  520000  530000  -20000  -10000       0   10000   20000   30000 
   40000   50000   60000   70000   80000   90000  100000  110000  120000  130000 
  140000  150000  160000  170000  180000  190000  200000  210000  220000  230000 
  240000  250000  260000  270000  280000  290000  300000  310000  320000  330000 
  340000  350000  360000  370000  380000  390000  400000  410000  420000  430000 
  440000  450000  460000  470000  480000  490000  500000  510000  520000  530000 
  -20000  -10000       0   10000   20000   30000   40000   50000   60000   70000 
   80000   90000  100000  110000  120000  130000  140000  150000  160000  170000 
  180000  190000  200000  210000  220000  230000  240000  250000  260000  270000 
  280000  290000  300000  310000  320000  330000  340000  350000  360000  370000 
  380000  390000  400000  410000  420000  430000  440000  450000  460000  470000 
  480000  490000  500000  510000  520000  530000  -20000  -10000       0   10000 
   20000   30000   40000   50000   60000   70000   80000   90000  100000  110000 
  120000  130000  140000  150000  160000  170000  180000  190000  200000  210000 
  220000  230000  240000  250000  260000  270000  280000  290000  300000  310000 
  320000  330000  340000  350000  360000  370000  380000  390000  400000  410000 
  420000  430000  440000  450000  460000  470000  480000  490000  500000  510000 
  520000  530000  -20000  -10000       0   10000   20000   30000   40000   50000 
   60000   70000   80000   90000  100000  110000  120000  130000  140000  150000 
  160000  170000  180000  190000  200000  210000  220000  230000  240000  250000 
  260000  270000  280000  290000  300000  310000  320000  330000  340000  350000 
  360000  370000  380000  390000  400000  410000  420000  430000  440000  450000 
  460000  470000  480000  490000  500000  510000  520000  530000  -20000  -10000 
       0   10000   20000   30000   40000   50000   60000   70000   80000   90000 
  100000  110000  120000  130000  140000  150000  160000  170000  180000  190000 
  200000  210000  220000  230000  240000  250000  260000  270000  280000  290000 
  300000  310000  320000  330000  340000  350000  360000  370000  380000  390000 
  400000  410000  420000  430000  440000  450000  460000  470000  480000  490000 
  500000  510000  520000  530000  -20000  -10000       0   10000   20000   30000 
   40000   50000   60000   70000   80000   90000  100000  110000  120000  130000 
  140000  150000  160000  170000  180000  190000  200000  210000  220000  230000 
  240000  250000  260000  270000  280000  290000  300000  310000  320000  330000 
  340000  350000  360000  370000  380000  390000  400000  410000  420000  430000 
  440000  450000  460000  470000  480000  490000  500000  510000  520000  530000 
  -20000  -10000       0   10000   20000   30000   40000   50000   60000   70000 
   80000   90000  100000  110000  120000  130000  140000  150000  160000  170000 
  180000  190000  200000  210000  220000  230000  240000  250000  260000  270000 
  280000  290000  300000  310000  320000  330000  340000  350000  360000  370000 
  380000  390000  400000  410000  420000  430000  440000  450000  460000  470000 
  480000  490000  500000  510000  520000  530000  -20000  -10000       0   10000 
   20000   30000   40000   50000   60000   70000   80000   90000  100000  110000 
  120000  130000  140000  150000  160000  170000  180000  190000  200000  210000 
  220000  230000  240000  250000  260000  270000  280000  290000  300000  310000 
  320000  330000  340000  350000  360000  370000  380000  390000  400000  410000 
  420000  430000  440000  450000  460000  470000  480000  490000  500000  510000 
  520000  530000  -20000  -10000       0   10000   20000   30000   40000   50000 
   60000   70000   80000   90000  100000  110000  120000  130000  140000  150000 
  160000  170000  180000  190000  200000  210000  220000  230000  240000  250000 
  260000  270000  280000  290000  300000  310000  320000  330000  340000  350000 
  360000  370000  380000  390000  400000  410000  420000  430000  440000  450000 
  460000  470000  480000  490000  500000  510000  520000  530000  -20000  -10000 
       0   10000   20000   30000   40000   50000   60000   70000   80000   90000 
  100000  110000  120000  130000  140000  150000  160000  170000  180000  190000 
  200000  210000  220000  230000  240000  250000  260000  270000  280000  290000 
  300000  310000  320000  330000  340000  350000  360000  370000  380000  390000 
  400000  410000  420000  430000  440000  450000  460000  470000  480000  490000 
  500000  510000  520000  530000  -20000  -10000       0   10000   20000   30000 
   40000   50000   60000   70000   80000   90000  100000  110000  120000  130000 
  140000  150000  160000  170000  180000  190000  200000  210000  220000  230000 
  240000  250000  260000  270000  280000  290000  300000  310000  320000  330000 
  340000  350000  360000  370000  380000  390000  400000  410000  420000  430000 
  440000  450000  460000  470000  480000  490000  500000  510000  520000  530000 
  -20000  -10000       0   10000   20000   30000   40000   50000   60000   70000 
   80000   90000  100000  110000  120000  130000  140000  150000  160000  170000 
  180000  190000  200000  210000  220000  230000  240000  250000  260000  270000 
  280000  290000  300000  310000  320000  330000  340000  350000  360000  370000 
  380000  390000  400000  410000  420000  430000  440000  450000  460000  470000 
  480000  490000  500000  510000  520000  530000  -20000  -10000       0   10000 
   20000   30000   40000   50000   60000   70000   80000   90000  100000  110000 
  120000  130000  140000  150000  160000  170000  180000  190000  200000  210000 
  220000  230000  240000  250000  260000  270000  280000  290000  300000  310000 
  320000  330000  340000  350000  360000  370000  380000  390000  400000  410000 
  420000  430000  440000  450000  460000  470000  480000  490000  500000  510000 
  520000  530000  -20000  -10000       0   10000   20000   30000   40000   50000 
   60000   70000   80000   90000  100000  110000  120000  130000  140000  150000 
  160000  170000  180000  190000  200000  210000  220000  230000  240000  250000 
  260000  270000  280000  290000  300000  310000  320000  330000  340000  350000 
  360000  370000  380000  390000  400000  410000  420000  430000  440000  450000 
  460000  470000  480000  490000  500000  510000  520000  530000  -20000  -10000 
       0   10000   20000   30000   40000   50000   60000   70000   80000   90000 
  100000  110000  120000  130000  140000  150000  160000  170000  180000  190000 
  200000  210000  220000  230000  240000  250000  260000  270000  280000  290000 
  300000  310000  320000  330000  340000  350000  360000  370000  380000  390000 
  400000  410000  420000  430000  440000  450000  460000  470000  480000  490000 
  500000  510000  520000  530000  -20000  -10000       0   10000   20000   30000 
   40000   50000   60000   70000   80000   90000  100000  110000  120000  130000 
  140000  150000  160000  170000  180000  190000  200000  210000  220000  230000 
  240000  250000  260000  270000  280000  290000  300000  310000  320000  330000 
  340000  350000  360000  370000  380000  390000  400000  410000  420000  430000 
  440000  450000  460000  470000  480000  490000  500000  510000  520000  530000 
  -20000  -10000       0   10000   20000   30000   40000   50000   60000   70000 
   80000   90000  100000  110000  120000  130000  140000  150000  160000  170000 
  180000  190000  200000  210000  220000  230000  240000  250000  260000  270000 
  280000  290000  300000  310000  320000  330000  340000  350000  360000  370000 
  380000  390000  400000  410000  420000  430000  440000  450000  460000  470000 
  480000  490000  500000  510000  520000  530000  -20000  -10000       0   10000 
   20000   30000   40000   50000   60000   70000   80000   90000  100000  110000 
  120000  130000  140000  150000  160000  170000  180000  190000  200000  210000 
  220000  230000  240000  250000  260000  270000  280000  290000  300000  310000 
  320000  330000  340000  350000  360000  370000  380000  390000  400000  410000 
  420000  430000  440000  450000  460000  470000  480000  490000  500000  510000 
  520000  530000  -20000  -10000       0   10000   20000   30000   40000   50000 
   60000   70000   80000   90000  100000  110000  120000  130000  140000  150000 
  160000  170000  180000  190000  200000  210000  220000  230000  240000  250000 
  260000  270000  280000  290000  300000  310000  320000  330000  340000  350000 
  360000  370000  380000  390000  400000  410000  420000  430000  440000  450000 
  460000  470000  480000  490000  500000  510000  520000  530000  -20000  -10000 
       0   10000   20000   30000   40000   50000   60000   70000   80000   90000 
  100000  110000  120000  130000  140000  150000  160000  170000  180000  190000 
  200000  210000  220000  230000  240000  250000  260000  270000  280000  290000 
  300000  310000  320000  330000  340000  350000  360000  370000  380000  390000 
  400000  410000  420000  430000  440000  450000  460000  470000  480000  490000 
  500000  510000  520000  530000  -20000  -10000       0   10000   20000   30000 
   40000   50000   60000   70000   80000   90000  100000  110000  120000  130000 
  140000  150000  160000  170000  180000  190000  200000  210000  220000  230000 
  240000  250000  260000  270000  280000  290000  300000  310000  320000  330000 
  340000  350000  360000  370000  380000  390000  400000  410000  420000  430000 
  440000  450000  460000  470000  480000  490000  500000  510000  520000  530000 
  -20000  -10000       0   10000   20000   30000   40000   50000   60000   70000 
   80000   90000  100000  110000  120000  130000  140000  150000  160000  170000 
  180000  190000  200000  210000  220000  230000  240000  250000  260000  270000 
  280000  290000  300000  310000  320000  330000  340000  350000  360000  370000 
  380000  390000  400000  410000  420000  430000  440000  450000  460000  470000 
  480000  490000  500000  510000  520000  530000  -20000  -10000       0   10000 
   20000   30000   40000   50000   60000   70000   80000   90000  100000  110000 
  120000  130000  140000  150000  160000  170000  180000  190000  200000  210000 
  220000  230000  240000  250000  260000  270000  280000  290000  300000  310000 
  320000  330000  340000  350000  360000  370000  380000  390000  400000  410000 
  420000  430000  440000  450000  460000  470000  480000  490000  500000  510000 
  520000  530000  -20000  -10000       0   10000   20000   30000   40000   50000 
   60000   70000   80000   90000  100000  110000  120000  130000  140000  150000 
  160000  170000  180000  190000  200000  210000  220000  230000  240000  250000 
  260000  270000  280000  290000  300000  310000  320000  330000  340000  350000 
  360000  370000  380000  390000  400000  410000  420000  430000  440000  450000 
  460000  470000  480000  490000  500000  510000  520000  530000  -20000  -10000 
       0   10000   20000   30000   40000   50000   60000   70000   80000   90000 
  100000  110000  120000  130000  140000  150000  160000  170000  180000  190000 
  200000  210000  220000  230000  240000  250000  260000  270000  280000  290000 
  300000  310000  320000  330000  340000  350000  360000  370000  380000  390000 
  400000  410000  420000  430000  440000  450000  460000  470000  480000  490000 
  500000  510000  520000  530000  -20000  -10000       0   10000   20000   30000 
   40000   50000   60000   70000   80000   90000  100000  110000  120000  130000 
  140000  150000  160000  170000  180000  190000  200000  210000  220000  230000 
  240000  250000  260000  270000  280000  290000  300000  310000  320000  330000 
  340000  350000  360000  370000  380000  390000  400000  410000  420000  430000 
  440000  450000  460000  470000  480000  490000  500000  510000  520000  530000 
  -20000  -10000       0   10000   20000   30000   40000   50000   60000   70000 
   80000   90000  100000  110000  120000  130000  140000  150000  160000  170000 
  180000  190000  200000  210000  220000  230000  240000  250000  260000  270000 
  280000  290000  300000  310000  320000  330000  340000  350000  360000  370000 
  380000  390000  400000  410000  420000  430000  440000  450000  460000  470000 
  480000  490000  500000  510000  520000  530000  -20000  -10000       0   10000 
   20000   30000   40000   50000   60000   70000   80000   90000  100000  110000 
  120000  130000  140000  150000  160000  170000  180000  190000  200000  210000 
  220000  230000  240000  250000  260000  270000  280000  290000  300000  310000 
  320000  330000  340000  350000  360000  370000  380000  390000  400000  410000 
  420000  430000  440000  450000  460000  470000  480000  490000  500000  510000 
  520000  530000  -20000  -10000       0   10000   20000   30000   40000   50000 
   60000   70000   80000   90000  100000  110000  120000  130000  140000  150000 
  160000  170000  180000  190000  200000  210000  220000  230000  240000  250000 
  260000  270000  280000  290000  300000  310000  320000  330000  340000  350000 
  360000  370000  380000  390000  400000  410000  420000  430000  440000  450000 
  460000  470000  480000  490000  500000  510000  520000  530000  -20000  -10000 
       0   10000   20000   30000   40000   50000   60000   70000   80000   90000 
  100000  110000  120000  130000  140000  150000  160000  170000  180000  190000 
  200000  210000  220000  230000  240000  250000  260000  270000  280000  290000 
  300000  310000  320000  330000  340000  350000  360000  370000  380000  390000 
  400000  410000  420000  430000  440000  450000  460000  470000  480000  490000 
  500000  510000  520000  530000  -20000  -10000       0   10000   20000   30000 
   40000   50000   60000   70000   80000   90000  100000  110000  120000  130000 
  140000  150000  160000  170000  180000  190000  200000  210000  220000  230000 
  240000  250000  260000  270000  280000  290000  300000  310000  320000  330000 
  340000  350000  360000  370000  380000  390000  400000  410000  420000  430000 
  440000  450000  460000  470000  480000  490000  500000  510000  520000  530000 
  -20000  -10000       0   10000   20000   30000   40000   50000   60000   70000 
   80000   90000  100000  110000  120000  130000  140000  150000  160000  170000 
  180000  190000  200000  210000  220000  230000  240000  250000  260000  270000 
  280000  290000  300000  310000  320000  330000  340000  350000  360000  370000 
  380000  390000  400000  410000  420000  430000  440000  450000  460000  470000 
  480000  490000  500000  510000  520000  530000  -20000  -10000       0   10000 
   20000   30000   40000   50000   60000   70000   80000   90000  100000  110000 
  120000  130000  140000  150000  160000  170000  180000  190000  200000  210000 
  220000  230000  240000  250000  260000  270000  280000  290000  300000  310000 
  320000  330000  340000  350000  360000  370000  380000  390000  400000  410000 
  420000  430000  440000  450000  460000  470000  480000  490000  500000  510000 
  520000  530000  -20000  -10000       0   10000   20000   30000   40000   50000 
   60000   70000   80000   90000  100000  110000  120000  130000  140000  150000 
  160000  170000  180000  190000  200000  210000  220000  230000  240000  250000 
  260000  270000  280000  290000  300000  310000  320000  330000  340000  350000 
  360000  370000  380000  390000  400000  410000  420000  430000  440000  450000 
  460000  470000  480000  490000  500000  510000  520000  530000  -20000  -10000 
       0   10000   20000   30000   40000   50000   60000   70000   80000   90000 
  100000  110000  120000  130000  140000  150000  160000  170000  180000  190000 
  200000  210000  220000  230000  240000  250000  260000  270000  280000  290000 
  300000  310000  320000  330000  340000  350000  360000  370000  380000  390000 
  400000  410000  420000  430000  440000  450000  460000  470000  480000  490000 
  500000  510000  520000  530000  -20000  -10000       0   10000   20000   30000 
   40000   50000   60000   70000   80000   90000  100000  110000  120000  130000 
  140000  150000  160000  170000  180000  190000  200000  210000  220000  230000 
  240000  250000  260000  270000  280000  290000  300000  310000  320000  330000 
  340000  350000  360000  370000  380000  390000  400000  410000  420000  430000 
  440000  450000  460000  470000  480000  490000  500000  510000  520000  530000 
  -20000  -10000       0   10000   20000   30000   40000   50000   60000   70000 
   80000   90000  100000  110000  120000  130000  140000  150000  160000  170000 
  180000  190000  200000  210000  220000  230000  240000  250000  260000  270000 
  280000  290000  300000  310000  320000  330000  340000  350000  360000  370000 
  380000  390000  400000  410000  420000  430000  440000  450000  460000  470000 
  480000  490000  500000  510000  520000  530000  -20000  -10000       0   10000 
   20000   30000   40000   50000   60000   70000   80000   90000  100000  110000 
  120000  130000  140000  150000  160000  170000  180000  190000  200000  210000 
  220000  230000  240000  250000  260000  270000  280000  290000  300000  310000 
  320000  330000  340000  350000  360000  370000  380000  390000  400000  410000 
  420000  430000  440000  450000  460000  470000  480000  490000  500000  510000 
  520000  530000  -20000  -10000       0   10000   20000   30000   40000   50000 
   60000   70000   80000   90000  100000  110000  120000  130000  140000  150000 
  160000  170000  180000  190000  200000  210000  220000  230000  240000  250000 
  260000  270000  280000  290000  300000  310000  320000  330000  340000  350000 
  360000  370000  380000  390000  400000  410000  420000  430000  440000  450000 
  460000  470000  480000  490000  500000  510000  520000  530000  -20000  -10000 
       0   10000   20000   30000   40000   50000   60000   70000   80000   90000 
  100000  110000  120000  130000  140000  150000  160000  170000  180000  190000 
  200000  210000  220000  230000  240000  250000  260000  270000  280000  290000 
  300000  310000  320000  330000  340000  350000  360000  370000  380000  390000 
  400000  410000  420000  430000  440000  450000  460000  470000  480000  490000 
  500000  510000  520000  530000  -20000  -10000       0   10000   20000   30000 
   40000   50000   60000   70000   80000   90000  100000  110000  120000  130000 
  140000  150000  160000  170000  180000  190000  200000  210000  220000  230000 
  240000  250000  260000  270000  280000  290000  300000  310000  320000  330000 
  340000  350000  360000  370000  380000  390000  400000  410000  420000  430000 
  440000  450000  460000  470000  480000  490000  500000  510000  520000  530000 
  -20000  -10000       0   10000   20000   30000   40000   50000   60000   70000 
   80000   90000  100000  110000  120000  130000  140000  150000  160000  170000 
  180000  190000  200000  210000  220000  230000  240000  250000  260000  270000 
  280000  290000  300000  310000  320000  330000  340000  350000  360000  370000 
  380000  390000  400000  410000  420000  430000  440000  450000  460000  470000 
  480000  490000  500000  510000  520000  530000  -20000  -10000       0   10000 
   20000   30000   40000   50000   60000   70000   80000   90000  100000  110000 
  120000  130000  140000  150000  160000  170000  180000  190000  200000  210000 
  220000  230000  240000  250000  260000  270000  280000  290000  300000  310000 
  320000  330000  340000  350000  360000  370000  380000  390000  400000  410000 
  420000  430000  440000  450000  460000  470000  480000  490000  500000  510000 
  520000  530000  -20000  -10000       0   10000   20000   30000   40000   50000 
   60000   70000   80000   90000  100000  110000  120000  130000  140000  150000 
  160000  170000  180000  190000  200000  210000  220000  230000  240000  250000 
  260000  270000  280000  290000  300000  310000  320000  330000  340000  350000 
  360000  370000  380000  390000  400000  410000  420000  430000  440000  450000 
  460000  470000  480000  490000  500000  510000  520000  530000  -20000  -10000 
       0   10000   20000   30000   40000   50000   60000   70000   80000   90000 
  100000  110000  120000  130000  140000  150000  160000  170000  180000  190000 
  200000  210000  220000  230000  240000  250000  260000  270000  280000  290000 
  300000  310000  320000  330000  340000  350000  360000  370000  380000  390000 
  400000  410000  420000  430000  440000  450000  460000  470000  480000  490000 
  500000  510000  520000  530000  -20000  -10000       0   10000   20000   30000 
   40000   50000   60000   70000   80000   90000  100000  110000  120000  130000 
  140000  150000  160000  170000  180000  190000  200000  210000  220000  230000 
  240000  250000  260000  270000  280000  290000  300000  310000  320000  330000 
  340000  350000  360000  370000  380000  390000  400000  410000  420000  430000 
  440000  450000  460000  470000  480000  490000  500000  510000  520000  530000 
  -20000  -10000       0   10000   20000   30000   40000   50000   60000   70000 
   80000   90000  100000  110000  120000  130000  140000  150000  160000  170000 
  180000  190000  200000  210000  220000  230000  240000  250000  260000  270000 
  280000  290000  300000  310000  320000  330000  340000  350000  360000  370000 
  380000  390000  400000  410000  420000  430000  440000  450000  460000  470000 
  480000  490000  500000  510000  520000  530000  -20000  -20000  -20000  -20000 
  -20000  -20000  -20000  -20000  -20000  -20000  -20000  -20000  -20000  -20000 
  -20000  -20000  -20000  -20000  -20000  -20000  -20000  -20000  -20000  -20000 
  -20000  -20000  -20000  -20000  -20000  -20000  -20000  -20000  -20000  -20000 
  -20000  -20000  -20000  -20000  -20000  -20000  -20000  -20000  -20000  -20000 
  -20000  -20000  -20000  -20000  -20000  -20000  -20000  -20000  -20000  -20000 
  -20000  -20000  -10000  -10000  -10000  -10000  -10000  -10000  -10000  -10000 
  -10000  -10000  -10000  -10000  -10000  -10000  -10000  -10000  -10000  -10000 
  -10000  -10000  -10000  -10000  -10000  -10000  -10000  -10000  -10000  -10000 
  -10000  -10000  -10000  -10000  -10000  -10000  -10000  -10000  -10000  -10000 
  -10000  -10000  -10000  -10000  -10000  -10000  -10000  -10000  -10000  -10000 
  -10000  -10000  -10000  -10000  -10000  -10000  -10000  -10000       0       0 
       0       0       0       0       0       0       0       0       0       0 
       0       0       0       0       0       0       0       0       0       0 
       0       0       0       0       0       0       0       0       0       0 
       0       0       0       0       0       0       0       0       0       0 
       0       0       0       0       0       0       0       0       0       0 
       0       0       0       0   10000   10000   10000   10000   10000   10000 
   10000   10000   10000   10000   10000   10000   10000   10000   10000   10000 
   10000   10000   10000   10000   10000   10000   10000   10000   10000   10000 
   10000   10000   10000   10000   10000   10000   10000   10000   10000   10000 
   10000   10000   10000   10000   10000   10000   10000   10000   10000   10000 
   10000   10000   10000   10000   10000   10000   10000   10000   10000   10000 
   20000   20000   20000   20000   20000   20000   20000   20000   20000   20000 
   20000   20000   20000   20000   20000   20000   20000   20000   20000   20000 
   20000   20000   20000   20000   20000   20000   20000   20000   20000   20000 
   20000   20000   20000   20000   20000   20000   20000   20000   20000   20000 
   20000   20000   20000   20000   20000   20000   20000   20000   20000   20000 
   20000   20000   20000   20000   20000   20000   30000   30000   30000   30000 
   30000   30000   30000   30000   30000   30000   30000   30000   30000   30000 
   30000   30000   30000   30000   30000   30000   30000   30000   30000   30000 
   30000   30000   30000   30000   30000   30000   30000   30000   30000   30000 
   30000   30000   30000   30000   30000   30000   30000   30000   30000   30000 
   30000   30000   30000   30000   30000   30000   30000   30000   30000   30000 
   30000   30000   40000   40000   40000   40000   40000   40000   40000   40000 
   40000   40000   40000   40000   40000   40000   40000   40000   40000   40000 
   40000   40000   40000   40000   40000   40000   40000   40000   40000   40000 
   40000   40000   40000   40000   40000   40000   40000   40000   40000   40000 
   40000   40000   40000   40000   40000   40000   40000   40000   40000   40000 
   40000   40000   40000   40000   40000   40000   40000   40000   50000   50000 
   50000   50000   50000   50000   50000   50000   50000   50000   50000   50000 
   50000   50000   50000   50000   50000   50000   50000   50000   50000   50000 
   50000   50000   50000   50000   50000   50000   50000   50000   50000   50000 
   50000   50000   50000   50000   50000   50000   50000   50000   50000   50000 
   50000   50000   50000   50000   50000   50000   50000   50000   50000   50000 
   50000   50000   50000   50000   60000   60000   60000   60000   60000   60000 
   60000   60000   60000   60000   60000   60000   60000   60000   60000   60000 
   60000   60000   60000   60000   60000   60000   60000   60000   60000   60000 
   60000   60000   60000   60000   60000   60000   60000   60000   60000   60000 
   60000   60000   60000   60000   60000   60000   60000   60000   60000   60000 
   60000   60000   60000   60000   60000   60000   60000   60000   60000   60000 
   70000   70000   70000   70000   70000   70000   70000   70000   70000   70000 
   70000   70000   70000   70000   70000   70000   70000   70000   70000   70000 
   70000   70000   70000   70000   70000   70000   70000   70000   70000   70000 
   70000   70000   70000   70000   70000   70000   70000   70000   70000   70000 
   70000   70000   70000   70000   70000   70000   70000   70000   70000   70000 
   70000   70000   70000   70000   70000   70000   80000   80000   80000   80000 
   80000   80000   80000   80000   80000   80000   80000   80000   80000   80000 
   80000   80000   80000   80000   80000   80000   80000   80000   80000   80000 
   80000   80000   80000   80000   80000   80000   80000   80000   80000   80000 
   80000   80000   80000   80000   80000   80000   80000   80000   80000   80000 
   80000   80000   80000   80000   80000   80000   80000   80000   80000   80000 
   80000   80000   90000   90000   90000   90000   90000   90000   90000   90000 
   90000   90000   90000   90000   90000   90000   90000   90000   90000   90000 
   90000   90000   90000   90000   90000   90000   90000   90000   90000   90000 
   90000   90000   90000   90000   90000   90000   90000   90000   90000   90000 
   90000   90000   90000   90000   90000   90000   90000   90000   90000   90000 
   90000   90000   90000   90000   90000   90000   90000   90000  100000  100000 
  100000  100000  100000  100000  100000  100000  100000  100000  100000  100000 
  100000  100000  100000  100000  100000  100000  100000  100000  100000  100000 
  100000  100000  100000  100000  100000  100000  100000  100000  100000  100000 
  100000  100000  100000  100000  100000  100000  100000  100000  100000  100000 
  100000  100000  100000  100000  100000  100000  100000  100000  100000  100000 
  100000  100000  100000  100000  110000  110000  110000  110000  110000  110000 
  110000  110000  110000  110000  110000  110000  110000  110000  110000  110000 
  110000  110000  110000  110000  110000  110000  110000  110000  110000  110000 
  110000  110000  110000  110000  110000  110000  110000  110000  110000  110000 
  110000  110000  110000  110000  110000  110000  110000  110000  110000  110000 
  110000  110000  110000  110000  110000  110000  110000  110000  110000  110000 
  120000  120000  120000  120000  120000  120000  120000  120000  120000  120000 
  120000  120000  120000  120000  120000  120000  120000  120000  120000  120000 
  120000  120000  120000  120000  120000  120000  120000  120000  120000  120000 
  120000  120000  120000  120000  120000  120000  120000  120000  120000  120000 
  120000  120000  120000  120000  120000  120000  120000  120000  120000  120000 
  120000  120000  120000  120000  120000  120000  130000  130000  130000  130000 
  130000  130000  130000  130000  130000  130000  130000  130000  130000  130000 
  130000  130000  130000  130000  130000  130000  130000  130000  130000  130000 
  130000  130000  130000  130000  130000  130000  130000  130000  130000  130000 
  130000  130000  130000  130000  130000  130000  130000  130000  130000  130000 
  130000  130000  130000  130000  130000  130000  130000  130000  130000  130000 
  130000  130000  140000  140000  140000  140000  140000  140000  140000  140000 
  140000  140000  140000  140000  140000  140000  140000  140000  140000  140000 
  140000  140000  140000  140000  140000  140000  140000  140000  140000  140000 
  140000  140000  140000  140000  140000  140000  140000  140000  140000  140000 
  140000  140000  140000  140000  140000  140000  140000  140000  140000  140000 
  140000  140000  140000  140000  140000  140000  140000  140000  150000  150000 
  150000  150000  150000  150000  150000  150000  150000  150000  150000  150000 
  150000  150000  150000  150000  150000  150000  150000  150000  150000  150000 
  150000  150000  150000  150000  150000  150000  150000  150000  150000  150000 
  150000  150000  150000  150000  150000  150000  150000  150000  150000  150000 
  150000  150000  150000  150000  150000  150000  150000  150000  150000  150000 
  150000  150000  150000  150000  160000  160000  160000  160000  160000  160000 
  160000  160000  160000  160000  160000  160000  160000  160000  160000  160000 
  160000  160000  160000  160000  160000  160000  160000  160000  160000  160000 
  160000  160000  160000  160000  160000  160000  160000  160000  160000  160000 
  160000  160000  160000  160000  160000  160000  160000  160000  160000  160000 
  160000  160000  160000  160000  160000  160000  160000  160000  160000  160000 
  170000  170000  170000  170000  170000  170000  170000  170000  170000  170000 
  170000  170000  170000  170000  170000  170000  170000  170000  170000  170000 
  170000  170000  170000  170000  170000  170000  170000  170000  170000  170000 
  170000  170000  170000  170000  170000  170000  170000  170000  170000  170000 
  170000  170000  170000  170000  170000  170000  170000  170000  170000  170000 
  170000  170000  170000  170000  170000  170000  180000  180000  180000  180000 
  180000  180000  180000  180000  180000  180000  180000  180000  180000  180000 
  180000  180000  180000  180000  180000  180000  180000  180000  180000  180000 
  180000  180000  180000  180000  180000  180000  180000  180000  180000  180000 
  180000  180000  180000  180000  180000  180000  180000  180000  180000  180000 
  180000  180000  180000  180000  180000  180000  180000  180000  180000  180000 
  180000  180000  190000  190000  190000  190000  190000  190000  190000  190000 
  190000  190000  190000  190000  190000  190000  190000  190000  190000  190000 
  190000  190000  190000  190000  190000  190000  190000  190000  190000  190000 
  190000  190000  190000  190000  190000  190000  190000  190000  190000  190000 
  190000  190000  190000  190000  190000  190000  190000  190000  190000  190000 
  190000  190000  190000  190000  190000  190000  190000  190000  200000  200000 
  200000  200000  200000  200000  200000  200000  200000  200000  200000  200000 
  200000  200000  200000  200000  200000  200000  200000  200000  200000  200000 
  200000  200000  200000  200000  200000  200000  200000  200000  200000  200000 
  200000  200000  200000  200000  200000  200000  200000  200000  200000  200000 
  200000  200000  200000  200000  200000  200000  200000  200000  200000  200000 
  200000  200000  200000  200000  210000  210000  210000  210000  210000  210000 
  210000  210000  210000  210000  210000  210000  210000  210000  210000  210000 
  210000  210000  210000  210000  210000  210000  210000  210000  210000  210000 
  210000  210000  210000  210000  210000  210000  210000  210000  210000  210000 
  210000  210000  210000  210000  210000  210000  210000  210000  210000  210000 
  210000  210000  210000  210000  210000  210000  210000  210000  210000  210000 
  220000  220000  220000  220000  220000  220000  220000  220000  220000  220000 
  220000  220000  220000  220000  220000  220000  220000  220000  220000  220000 
  220000  220000  220000  220000  220000  220000  220000  220000  220000  220000 
  220000  220000  220000  220000  220000  220000  220000  220000  220000  220000 
  220000  220000  220000  220000  220000  220000  220000  220000  220000  220000 
  220000  220000  220000  220000  220000  220000  230000  230000  230000  230000 
  230000  230000  230000  230000  230000  230000  230000  230000  230000  230000 
  230000  230000  230000  230000  230000  230000  230000  230000  230000  230000 
  230000  230000  230000  230000  230000  230000  230000  230000  230000  230000 
  230000  230000  230000  230000  230000  230000  230000  230000  230000  230000 
  230000  230000  230000  230000  230000  230000  230000  230000  230000  230000 
  230000  230000  240000  240000  240000  240000  240000  240000  240000  240000 
  240000  240000  240000  240000  240000  240000  240000  240000  240000  240000 
  240000  240000  240000  240000  240000  240000  240000  240000  240000  240000 
  240000  240000  240000  240000  240000  240000  240000  240000  240000  240000 
  240000  240000  240000  240000  240000  240000  240000  240000  240000  240000 
  240000  240000  240000  240000  240000  240000  240000  240000  250000  250000 
  250000  250000  250000  250000  250000  250000  250000  250000  250000  250000 
  250000  250000  250000  250000  250000  250000  250000  250000  250000  250000 
  250000  250000  250000  250000  250000  250000  250000  250000  250000  250000 
  250000  250000  250000  250000  250000  250000  250000  250000  250000  250000 
  250000  250000  250000  250000  250000  250000  250000  250000  250000  250000 
  250000  250000  250000  250000  260000  260000  260000  260000  260000  260000 
  260000  260000  260000  260000  260000  260000  260000  260000  260000  260000 
  260000  260000  260000  260000  260000  260000  260000  260000  260000  260000 
  260000  260000  260000  260000  260000  260000  260000  260000  260000  260000 
  260000  260000  260000  260000  260000  260000  260000  260000  260000  260000 
  260000  260000  260000  260000  260000  260000  260000  260000  260000  260000 
  270000  270000  270000  270000  270000  270000  270000  270000  270000  270000 
  270000  270000  270000  270000  270000  270000  270000  270000  270000  270000 
  270000  270000  270000  270000  270000  270000  270000  270000  270000  270000 
  270000  270000  270000  270000  270000  270000  270000  270000  270000  270000 
  270000  270000  270000  270000  270000  270000  270000  270000  270000  270000 
  270000  270000  270000  270000  270000  270000  280000  280000  280000  280000 
  280000  280000  280000  280000  280000  280000  280000  280000  280000  280000 
  280000  280000  280000  280000  280000  280000  280000  280000  280000  280000 
  280000  280000  280000  280000  280000  280000  280000  280000  280000  280000 
  280000  280000  280000  280000  280000  280000  280000  280000  280000  280000 
  280000  280000  280000  280000  280000  280000  280000  280000  280000  280000 
  280000  280000  290000  290000  290000  290000  290000  290000  290000  290000 
  290000  290000  290000  290000  290000  290000  290000  290000  290000  290000 
  290000  290000  290000  290000  290000  290000  290000  290000  290000  290000 
  290000  290000  290000  290000  290000  290000  290000  290000  290000  290000 
  290000  290000  290000  290000  290000  290000  290000  290000  290000  290000 
  290000  290000  290000  290000  290000  290000  290000  290000  300000  300000 
  300000  300000  300000  300000  300000  300000  300000  300000  300000  300000 
  300000  300000  300000  300000  300000  300000  300000  300000  300000  300000 
  300000  300000  300000  300000  300000  300000  300000  300000  300000  300000 
  300000  300000  300000  300000  300000  300000  300000  300000  300000  300000 
  300000  300000  300000  300000  300000  300000  300000  300000  300000  300000 
  300000  300000  300000  300000  310000  310000  310000  310000  310000  310000 
  310000  310000  310000  310000  310000  310000  310000  310000  310000  310000 
  310000  310000  310000  310000  310000  310000  310000  310000  310000  310000 
  310000  310000  310000  310000  310000  310000  310000  310000  310000  310000 
  310000  310000  310000  310000  310000  310000  310000  310000  310000  310000 
  310000  310000  310000  310000  310000  310000  310000  310000  310000  310000 
  320000  320000  320000  320000  320000  320000  320000  320000  320000  320000 
  320000  320000  320000  320000  320000  320000  320000  320000  320000  320000 
  320000  320000  320000  320000  320000  320000  320000  320000  320000  320000 
  320000  320000  320000  320000  320000  320000  320000  320000  320000  320000 
  320000  320000  320000  320000  320000  320000  320000  320000  320000  320000 
  320000  320000  320000  320000  320000  320000  330000  330000  330000  330000 
  330000  330000  330000  330000  330000  330000  330000  330000  330000  330000 
  330000  330000  330000  330000  330000  330000  330000  330000  330000  330000 
  330000  330000  330000  330000  330000  330000  330000  330000  330000  330000 
  330000  330000  330000  330000  330000  330000  330000  330000  330000  330000 
  330000  330000  330000  330000  330000  330000  330000  330000  330000  330000 
  330000  330000  340000  340000  340000  340000  340000  340000  340000  340000 
  340000  340000  340000  340000  340000  340000  340000  340000  340000  340000 
  340000  340000  340000  340000  340000  340000  340000  340000  340000  340000 
  340000  340000  340000  340000  340000  340000  340000  340000  340000  340000 
  340000  340000  340000  340000  340000  340000  340000  340000  340000  340000 
  340000  340000  340000  340000  340000  340000  340000  340000  350000  350000 
  350000  350000  350000  350000  350000  350000  350000  350000  350000  350000 
  350000  350000  350000  350000  350000  350000  350000  350000  350000  350000 
  350000  350000  350000  350000  350000  350000  350000  350000  350000  350000 
  350000  350000  350000  350000  350000  350000  350000  350000  350000  350000 
  350000  350000  350000  350000  350000  350000  350000  350000  350000  350000 
  350000  350000  350000  350000  360000  360000  360000  360000  360000  360000 
  360000  360000  360000  360000  360000  360000  360000  360000  360000  360000 
  360000  360000  360000  360000  360000  360000  360000  360000  360000  360000 
  360000  360000  360000  360000  360000  360000  360000  360000  360000  360000 
  360000  360000  360000  360000  360000  360000  360000  360000  360000  360000 
  360000  360000  360000  360000  360000  360000  360000  360000  360000  360000 
  370000  370000  370000  370000  370000  370000  370000  370000  370000  370000 
  370000  370000  370000  370000  370000  370000  370000  370000  370000  370000 
  370000  370000  370000  370000  370000  370000  370000  370000  370000  370000 
  370000  370000  370000  370000  370000  370000  370000  370000  370000  370000 
  370000  370000  370000  370000  370000  370000  370000  370000  370000  370000 
  370000  370000  370000  370000  370000  370000  380000  380000  380000  380000 
  380000  380000  380000  380000  380000  380000  380000  380000  380000  380000 
  380000  380000  380000  380000  380000  380000  380000  380000  380000  380000 
  380000  380000  380000  380000  380000  380000  380000  380000  380000  380000 
  380000  380000  380000  380000  380000  380000  380000  380000  380000  380000 
  380000  380000  380000  380000  380000  380000  380000  380000  380000  380000 
  380000  380000  390000  390000  390000  390000  390000  390000  390000  390000 
  390000  390000  390000  390000  390000  390000  390000  390000  390000  390000 
  390000  390000  390000  390000  390000  390000  390000  390000  390000  390000 
  390000  390000  390000  390000  390000  390000  390000  390000  390000  390000 
  390000  390000  390000  390000  390000  390000  390000  390000  390000  390000 
  390000  390000  390000  390000  390000  390000  390000  390000  400000  400000 
  400000  400000  400000  400000  400000  400000  400000  400000  400000  400000 
  400000  400000  400000  400000  400000  400000  400000  400000  400000  400000 
  400000  400000  400000  400000  400000  400000  400000  400000  400000  400000 
  400000  400000  400000  400000  400000  400000  400000  400000  400000  400000 
  400000  400000  400000  400000  400000  400000  400000  400000  400000  400000 
  400000  400000  400000  400000  410000  410000  410000  410000  410000  410000 
  410000  410000  410000  410000  410000  410000  410000  410000  410000  410000 
  410000  410000  410000  410000  410000  410000  410000  410000  410000  410000 
  410000  410000  410000  410000  410000  410000  410000  410000  410000  410000 
  410000  410000  410000  410000  410000  410000  410000  410000  410000  410000 
  410000  410000  410000  410000  410000  410000  410000  410000  410000  410000 
  420000  420000  420000  420000  420000  420000  420000  420000  420000  420000 
  420000  420000  420000  420000  420000  420000  420000  420000  420000  420000 
  420000  420000  420000  420000  420000  420000  420000  420000  420000  420000 
  420000  420000  420000  420000  420000  420000  420000  420000  420000  420000 
  420000  420000  420000  420000  420000  420000  420000  420000  420000  420000 
  420000  420000  420000  420000  420000  420000  430000  430000  430000  430000 
  430000  430000  430000  430000  430000  430000  430000  430000  430000  430000 
  430000  430000  430000  430000  430000  430000  430000  430000  430000  430000 
  430000  430000  430000  430000  430000  430000  430000  430000  430000  430000 
  430000  430000  430000  430000  430000  430000  430000  430000  430000  430000 
  430000  430000  430000  430000  430000  430000  430000  430000  430000  430000 
  430000  430000  440000  440000  440000  440000  440000  440000  440000  440000 
  440000  440000  440000  440000  440000  440000  440000  440000  440000  440000 
  440000  440000  440000  440000  440000  440000  440000  440000  440000  440000 
  440000  440000  440000  440000  440000  440000  440000  440000  440000  440000 
  440000  440000  440000  440000  440000  440000  440000  440000  440000  440000 
  440000  440000  440000  440000  440000  440000  440000  440000  450000  450000 
  450000  450000  450000  450000  450000  450000  450000  450000  450000  450000 
  450000  450000  450000  450000  450000  450000  450000  450000  450000  450000 
  450000  450000  450000  450000  450000  450000  450000  450000  450000  450000 
  450000  450000  450000  450000  450000  450000  450000  450000  450000  450000 
  450000  450000  450000  450000  450000  450000  450000  450000  450000  450000 
  450000  450000  450000  450000  460000  460000  460000  460000  460000  460000 
  460000  460000  460000  460000  460000  460000  460000  460000  460000  460000 
  460000  460000  460000  460000  460000  460000  460000  460000  460000  460000 
  460000  460000  460000  460000  460000  460000  460000  460000  460000  460000 
  460000  460000  460000  460000  460000  460000  460000  460000  460000  460000 
  460000  460000  460000  460000  460000  460000  460000  460000  460000  460000 
  470000  470000  470000  470000  470000  470000  470000  470000  470000  470000 
  470000  470000  470000  470000  470000  470000  470000  470000  470000  470000 
  470000  470000  470000  470000  470000  470000  470000  470000  470000  470000 
  470000  470000  470000  470000  470000  470000  470000  470000  470000  470000 
  470000  470000  470000  470000  470000  470000  470000  470000  470000  470000 
  470000  470000  470000  470000  470000  470000  480000  480000  480000  480000 
  480000  480000  480000  480000  480000  480000  480000  480000  480000  480000 
  480000  480000  480000  480000  480000  480000  480000  480000  480000  480000 
  480000  480000  480000  480000  480000  480000  480000  480000  480000  480000 
  480000  480000  480000  480000  480000  480000  480000  480000  480000  480000 
  480000  480000  480000  480000  480000  480000  480000  480000  480000  480000 
  480000  480000  490000  490000  490000  490000  490000  490000  490000  490000 
  490000  490000  490000  490000  490000  490000  490000  490000  490000  490000 
  490000  490000  490000  490000  490000  490000  490000  490000  490000  490000 
  490000  490000  490000  490000  490000  490000  490000  490000  490000  490000 
  490000  490000  490000  490000  490000  490000  490000  490000  490000  490000 
  490000  490000  490000  490000  490000  490000  490000  490000  500000  500000 
  500000  500000  500000  500000  500000  500000  500000  500000  500000  500000 
  500000  500000  500000  500000  500000  500000  500000  500000  500000  500000 
  500000  500000  500000  500000  500000  500000  500000  500000  500000  500000 
  500000  500000  500000  500000  500000  500000  500000  500000  500000  500000 
  500000  500000  500000  500000  500000  500000  500000  500000  500000  500000 
  500000  500000  500000  500000  510000  510000  510000  510000  510000  510000 
  510000  510000  510000  510000  510000  510000  510000  510000  510000  510000 
  510000  510000  510000  510000  510000  510000  510000  510000  510000  510000 
  510000  510000  510000  510000  510000  510000  510000  510000  510000  510000 
  510000  510000  510000  510000  510000  510000  510000  510000  510000  510000 
  510000  510000  510000  510000  510000  510000  510000  510000  510000  510000 
  520000  520000  520000  520000  520000  520000  520000  520000  520000  520000 
  520000  520000  520000  520000  520000  520000  520000  520000  520000  520000 
  520000  520000  520000  520000  520000  520000  520000  520000  520000  520000 
  520000  520000  520000  520000  520000  520000  520000  520000  520000  520000 
  520000  520000  520000  520000  520000  520000  520000  520000  520000  520000 
  520000  520000  520000  520000  520000  520000  530000  530000  530000  530000 
  530000  530000  530000  530000  530000  530000  530000  530000  530000  530000 
  530000  530000  530000  530000  530000  530000  530000  530000  530000  530000 
  530000  530000  530000  530000  530000  530000  530000  530000  530000  530000 
  530000  530000  530000  530000  530000  530000  530000  530000  530000  530000 
  530000  530000  530000  530000  530000  530000  530000  530000  530000  530000 
  530000  530000  -20000  -10000       0   10000   20000   30000   40000   50000 
   60000   70000   80000   90000  100000  110000  120000  130000  140000  150000 
  160000  170000  180000  190000  200000  210000  220000  230000  240000  250000 
  260000  270000  280000  290000  300000  310000  320000  330000  340000  350000 
  360000  370000  380000  390000  400000  410000  420000  430000  440000  450000 
  460000  470000  480000  490000  500000  510000  520000  530000  -20000  -10000 
       0   10000   20000   30000   40000   50000   60000   70000   80000   90000 
  100000  110000  120000  130000  140000  150000  160000  170000  180000  190000 
  200000  210000  220000  230000  240000  250000  260000  270000  280000  290000 
  300000  310000  320000  330000  340000  350000  360000  370000  380000  390000 
  400000  410000  420000  430000  440000  450000  460000  470000  480000  490000 
  500000  510000  520000  530000  -20000  -10000       0   10000   20000   30000 
   40000   50000   60000   70000   80000   90000  100000  110000  120000  130000 
  140000  150000  160000  170000  180000  190000  200000  210000  220000  230000 
  240000  250000  260000  270000  280000  290000  300000  310000  320000  330000 
  340000  350000  360000  370000  380000  390000  400000  410000  420000  430000 
  440000  450000  460000  470000  480000  490000  500000  510000  520000  530000 
  -20000  -10000       0   10000   20000   30000   40000   50000   60000   70000 
   80000   90000  100000  110000  120000  130000  140000  150000  160000  170000 
  180000  190000  200000  210000  220000  230000  240000  250000  260000  270000 
  280000  290000  300000  310000  320000  330000  340000  350000  360000  370000 
  380000  390000  400000  410000  420000  430000  440000  450000  460000  470000 
  480000  490000  500000  510000  520000  530000  -20000  -10000       0   10000 
   20000   30000   40000   50000   60000   70000   80000   90000  100000  110000 
  120000  130000  140000  150000  160000  170000  180000  190000  200000  210000 
  220000  230000  240000  250000  260000  270000  280000  290000  300000  310000 
  320000  330000  340000  350000  360000  370000  380000  390000  400000  410000 
  420000  430000  440000  450000  460000  470000  480000  490000  500000  510000 
  520000  530000  -20000  -10000       0   10000   20000   30000   40000   50000 
   60000   70000   80000   90000  100000  110000  120000  130000  140000  150000 
  160000  170000  180000  190000  200000  210000  220000  230000  240000  250000 
  260000  270000  280000  290000  300000  310000  320000  330000  340000  350000 
  360000  370000  380000  390000  400000  410000  420000  430000  440000  450000 
  460000  470000  480000  490000  500000  510000  520000  530000  -20000  -10000 
       0   10000   20000   30000   40000   50000   60000   70000   80000   90000 
  100000  110000  120000  130000  140000  150000  160000  170000  180000  190000 
  200000  210000  220000  230000  240000  250000  260000  270000  280000  290000 
  300000  310000  320000  330000  340000  350000  360000  370000  380000  390000 
  400000  410000  420000  430000  440000  450000  460000  470000  480000  490000 
  500000  510000  520000  530000  -20000  -10000       0   10000   20000   30000 
   40000   50000   60000   70000   80000   90000  100000  110000  120000  130000 
  140000  150000  160000  170000  180000  190000  200000  210000  220000  230000 
  240000  250000  260000  270000  280000  290000  300000  310000  320000  330000 
  340000  350000  360000  370000  380000  390000  400000  410000  420000  430000 
  440000  450000  460000  470000  480000  490000  500000  510000  520000  530000 
  -20000  -10000       0   10000   20000   30000   40000   50000   60000   70000 
   80000   90000  100000  110000  120000  130000  140000  150000  160000  170000 
  180000  190000  200000  210000  220000  230000  240000  250000  260000  270000 
  280000  290000  300000  310000  320000  330000  340000  350000  360000  370000 
  380000  390000  400000  410000  420000  430000  440000  450000  460000  470000 
  480000  490000  500000  510000  520000  530000  -20000  -10000       0   10000 
   20000   30000   40000   50000   60000   70000   80000   90000  100000  110000 
  120000  130000  140000  150000  160000  170000  180000  190000  200000  210000 
  220000  230000  240000  250000  260000  270000  280000  290000  300000  310000 
  320000  330000  340000  350000  360000  370000  380000  390000  400000  410000 
  420000  430000  440000  450000  460000  470000  480000  490000  500000  510000 
  520000  530000  -20000  -10000       0   10000   20000   30000   40000   50000 
   60000   70000   80000   90000  100000  110000  120000  130000  140000  150000 
  160000  170000  180000  190000  200000  210000  220000  230000  240000  250000 
  260000  270000  280000  290000  300000  310000  320000  330000  340000  350000 
  360000  370000  380000  390000  400000  410000  420000  430000  440000  450000 
  460000  470000  480000  490000  500000  510000  520000  530000  -20000  -10000 
       0   10000   20000   30000   40000   50000   60000   70000   80000   90000 
  100000  110000  120000  130000  140000  150000  160000  170000  180000  190000 
  200000  210000  220000  230000  240000  250000  260000  270000  280000  290000 
  300000  310000  320000  330000  340000  350000  360000  370000  380000  390000 
  400000  410000  420000  430000  440000  450000  460000  470000  480000  490000 
  500000  510000  520000  530000  -20000  -10000       0   10000   20000   30000 
   40000   50000   60000   70000   80000   90000  100000  110000  120000  130000 
  140000  150000  160000  170000  180000  190000  200000  210000  220000  230000 
  240000  250000  260000  270000  280000  290000  300000  310000  320000  330000 
  340000  350000  360000  370000  380000  390000  400000  410000  420000  430000 
  440000  450000  460000  470000  480000  490000  500000  510000  520000  530000 
  -20000  -10000       0   10000   20000   30000   40000   50000   60000   70000 
   80000   90000  100000  110000  120000  130000  140000  150000  160000  170000 
  180000  190000  200000  210000  220000  230000  240000  250000  260000  270000 
  280000  290000  300000  310000  320000  330000  340000  350000  360000  370000 
  380000  390000  400000  410000  420000  430000  440000  450000  460000  470000 
  480000  490000  500000  510000  520000  530000  -20000  -10000       0   10000 
   20000   30000   40000   50000   60000   70000   80000   90000  100000  110000 
  120000  130000  140000  150000  160000  170000  180000  190000  200000  210000 
  220000  230000  240000  250000  260000  270000  280000  290000  300000  310000 
  320000  330000  340000  350000  360000  370000  380000  390000  400000  410000 
  420000  430000  440000  450000  460000  470000  480000  490000  500000  510000 
  520000  530000  -20000  -10000       0   10000   20000   30000   40000   50000 
   60000   70000   80000   90000  100000  110000  120000  130000  140000  150000 
  160000  170000  180000  190000  200000  210000  220000  230000  240000  250000 
  260000  270000  280000  290000  300000  310000  320000  330000  340000  350000 
  360000  370000  380000  390000  400000  410000  420000  430000  440000  450000 
  460000  470000  480000  490000  500000  510000  520000  530000  -20000  -10000 
       0   10000   20000   30000   40000   50000   60000   70000   80000   90000 
  100000  110000  120000  130000  140000  150000  160000  170000  180000  190000 
  200000  210000  220000  230000  240000  250000  260000  270000  280000  290000 
  300000  310000  320000  330000  340000  350000  360000  370000  380000  390000 
  400000  410000  420000  430000  440000  450000  460000  470000  480000  490000 
  500000  510000  520000  530000  -20000  -10000       0   10000   20000   30000 
   40000   50000   60000   70000   80000   90000  100000  110000  120000  130000 
  140000  150000  160000  170000  180000  190000  200000  210000  220000  230000 
  240000  250000  260000  270000  280000  290000  300000  310000  320000  330000 
  340000  350000  360000  370000  380000  390000  400000  410000  420000  430000 
  440000  450000  460000  470000  480000  490000  500000  510000  520000  530000 
  -20000  -10000       0   10000   20000   30000   40000   50000   60000   70000 
   80000   90000  100000  110000  120000  130000  140000  150000  160000  170000 
  180000  190000  200000  210000  220000  230000  240000  250000  260000  270000 
  280000  290000  300000  310000  320000  330000  340000  350000  360000  370000 
  380000  390000  400000  410000  420000  430000  440000  450000  460000  470000 
  480000  490000  500000  510000  520000  530000  -20000  -10000       0   10000 
   20000   30000   40000   50000   60000   70000   80000   90000  100000  110000 
  120000  130000  140000  150000  160000  170000  180000  190000  200000  210000 
  220000  230000  240000  250000  260000  270000  280000  290000  300000  310000 
  320000  330000  340000  350000  360000  370000  380000  390000  400000  410000 
  420000  430000  440000  450000  460000  470000  480000  490000  500000  510000 
  520000  530000  -20000  -10000       0   10000   20000   30000   40000   50000 
   60000   70000   80000   90000  100000  110000  120000  130000  140000  150000 
  160000  170000  180000  190000  200000  210000  220000  230000  240000  250000 
  260000  270000  280000  290000  300000  310000  320000  330000  340000  350000 
  360000  370000  380000  390000  400000  410000  420000  430000  440000  450000 
  460000  470000  480000  490000  500000  510000  520000  530000  -20000  -10000 
       0   10000   20000   30000   40000   50000   60000   70000   80000   90000 
  100000  110000  120000  130000  140000  150000  160000  170000  180000  190000 
  200000  210000  220000  230000  240000  250000  260000  270000  280000  290000 
  300000  310000  320000  330000  340000  350000  360000  370000  380000  390000 
  400000  410000  420000  430000  440000  450000  460000  470000  480000  490000 
  500000  510000  520000  530000  -20000  -10000       0   10000   20000   30000 
   40000   50000   60000   70000   80000   90000  100000  110000  120000  130000 
  140000  150000  160000  170000  180000  190000  200000  210000  220000  230000 
  240000  250000  260000  270000  280000  290000  300000  310000  320000  330000 
  340000  350000  360000  370000  380000  390000  400000  410000  420000  430000 
  440000  450000  460000  470000  480000  490000  500000  510000  520000  530000 
  -20000  -10000       0   10000   20000   30000   40000   50000   60000   70000 
   80000   90000  100000  110000  120000  130000  140000  150000  160000  170000 
  180000  190000  200000  210000  220000  230000  240000  250000  260000  270000 
  280000  290000  300000  310000  320000  330000  340000  350000  360000  370000 
  380000  390000  400000  410000  420000  430000  440000  450000  460000  470000 
  480000  490000  500000  510000  520000  530000  -20000  -10000       0   10000 
   20000   30000   40000   50000   60000   70000   80000   90000  100000  110000 
  120000  130000  140000  150000  160000  170000  180000  190000  200000  210000 
  220000  230000  240000  250000  260000  270000  280000  290000  300000  310000 
  320000  330000  340000  350000  360000  370000  380000  390000  400000  410000 
  420000  430000  440000  450000  460000  470000  480000  490000  500000  510000 
  520000  530000  -20000  -10000       0   10000   20000   30000   40000   50000 
   60000   70000   80000   90000  100000  110000  120000  130000  140000  150000 
  160000  170000  180000  190000  200000  210000  220000  230000  240000  250000 
  260000  270000  280000  290000  300000  310000  320000  330000  340000  350000 
  360000  370000  380000  390000  400000  410000  420000  430000  440000  450000 
  460000  470000  480000  490000  500000  510000  520000  530000  -20000  -10000 
       0   10000   20000   30000   40000   50000   60000   70000   80000   90000 
  100000  110000  120000  130000  140000  150000  160000  170000  180000  190000 
  200000  210000  220000  230000  240000  250000  260000  270000  280000  290000 
  300000  310000  320000  330000  340000  350000  360000  370000  380000  390000 
  400000  410000  420000  430000  440000  450000  460000  470000  480000  490000 
  500000  510000  520000  530000  -20000  -10000       0   10000   20000   30000 
   40000   50000   60000   70000   80000   90000  100000  110000  120000  130000 
  140000  150000  160000  170000  180000  190000  200000  210000  220000  230000 
  240000  250000  260000  270000  280000  290000  300000  310000  320000  330000 
  340000  350000  360000  370000  380000  390000  400000  410000  420000  430000 
  440000  450000  460000  470000  480000  490000  500000  510000  520000  530000 
  -20000  -10000       0   10000   20000   30000   40000   50000   60000   70000 
   80000   90000  100000  110000  120000  130000  140000  150000  160000  170000 
  180000  190000  200000  210000  220000  230000  240000  250000  260000  270000 
  280000  290000  300000  310000  320000  330000  340000  350000  360000  370000 
  380000  390000  400000  410000  420000  430000  440000  450000  460000  470000 
  480000  490000  500000  510000  520000  530000  -20000  -10000       0   10000 
   20000   30000   40000   50000   60000   70000   80000   90000  100000  110000 
  120000  130000  140000  150000  160000  170000  180000  190000  200000  210000 
  220000  230000  240000  250000  260000  270000  280000  290000  300000  310000 
  320000  330000  340000  350000  360000  370000  380000  390000  400000  410000 
  420000  430000  440000  450000  460000  470000  480000  490000  500000  510000 
  520000  530000  -20000  -10000       0   10000   20000   30000   40000   50000 
   60000   70000   80000   90000  100000  110000  120000  130000  140000  150000 
  160000  170000  180000  190000  200000  210000  220000  230000  240000  250000 
  260000  270000  280000  290000  300000  310000  320000  330000  340000  350000 
  360000  370000  380000  390000  400000  410000  420000  430000  440000  450000 
  460000  470000  480000  490000  500000  510000  520000  530000  -20000  -10000 
       0   10000   20000   30000   40000   50000   60000   70000   80000   90000 
  100000  110000  120000  130000  140000  150000  160000  170000  180000  190000 
  200000  210000  220000  230000  240000  250000  260000  270000  280000  290000 
  300000  310000  320000  330000  340000  350000  360000  370000  380000  390000 
  400000  410000  420000  430000  440000  450000  460000  470000  480000  490000 
  500000  510000  520000  530000  -20000  -10000       0   10000   20000   30000 
   40000   50000   60000   70000   80000   90000  100000  110000  120000  130000 
  140000  150000  160000  170000  180000  190000  200000  210000  220000  230000 
  240000  250000  260000  270000  280000  290000  300000  310000  320000  330000 
  340000  350000  360000  370000  380000  390000  400000  410000  420000  430000 
  440000  450000  460000  470000  480000  490000  500000  510000  520000  530000 
  -20000  -10000       0   10000   20000   30000   40000   50000   60000   70000 
   80000   90000  100000  110000  120000  130000  140000  150000  160000  170000 
  180000  190000  200000  210000  220000  230000  240000  250000  260000  270000 
  280000  290000  300000  310000  320000  330000  340000  350000  360000  370000 
  380000  390000  400000  410000  420000  430000  440000  450000  460000  470000 
  480000  490000  500000  510000  520000  530000  -20000  -10000       0   10000 
   20000   30000   40000   50000   60000   70000   80000   90000  100000  110000 
  120000  130000  140000  150000  160000  170000  180000  190000  200000  210000 
  220000  230000  240000  250000  260000  270000  280000  290000  300000  310000 
  320000  330000  340000  350000  360000  370000  380000  390000  400000  410000 
  420000  430000  440000  450000  460000  470000  480000  490000  500000  510000 
  520000  530000  -20000  -10000       0   10000   20000   30000   40000   50000 
   60000   70000   80000   90000  100000  110000  120000  130000  140000  150000 
  160000  170000  180000  190000  200000  210000  220000  230000  240000  250000 
  260000  270000  280000  290000  300000  310000  320000  330000  340000  350000 
  360000  370000  380000  390000  400000  410000  420000  430000  440000  450000 
  460000  470000  480000  490000  500000  510000  520000  530000  -20000  -10000 
       0   10000   20000   30000   40000   50000   60000   70000   80000   90000 
  100000  110000  120000  130000  140000  150000  160000  170000  180000  190000 
  200000  210000  220000  230000  240000  250000  260000  270000  280000  290000 
  300000  310000  320000  330000  340000  350000  360000  370000  380000  390000 
  400000  410000  420000  430000  440000  450000  460000  470000  480000  490000 
  500000  510000  520000  530000  -20000  -10000       0   10000   20000   30000 
   40000   50000   60000   70000   80000   90000  100000  110000  120000  130000 
  140000  150000  160000  170000  180000  190000  200000  210000  220000  230000 
  240000  250000  260000  270000  280000  290000  300000  310000  320000  330000 
  340000  350000  360000  370000  380000  390000  400000  410000  420000  430000 
  440000  450000  460000  470000  480000  490000  500000  510000  520000  530000 
  -20000  -10000       0   10000   20000   30000   40000   50000   60000   70000 
   80000   90000  100000  110000  120000  130000  140000  150000  160000  170000 
  180000  190000  200000  210000  220000  230000  240000  250000  260000  270000 
  280000  290000  300000  310000  320000  330000  340000  350000  360000  370000 
  380000  390000  400000  410000  420000  430000  440000  450000  460000  470000 
  480000  490000  500000  510000  520000  530000  -20000  -10000       0   10000 
   20000   30000   40000   50000   60000   70000   80000   90000  100000  110000 
  120000  130000  140000  150000  160000  170000  180000  190000  200000  210000 
  220000  230000  240000  250000  260000  270000  280000  290000  300000  310000 
  320000  330000  340000  350000  360000  370000  380000  390000  400000  410000 
  420000  430000  440000  450000  460000  470000  480000  490000  500000  510000 
  520000  530000  -20000  -10000       0   10000   20000   30000   40000   50000 
   60000   70000   80000   90000  100000  110000  120000  130000  140000  150000 
  160000  170000  180000  190000  200000  210000  220000  230000  240000  250000 
  260000  270000  280000  290000  300000  310000  320000  330000  340000  350000 
  360000  370000  380000  390000  400000  410000  420000  430000  440000  450000 
  460000  470000  480000  490000  500000  510000  520000  530000  -20000  -10000 
       0   10000   20000   30000   40000   50000   60000   70000   80000   90000 
  100000  110000  120000  130000  140000  150000  160000  170000  180000  190000 
  200000  210000  220000  230000  240000  250000  260000  270000  280000  290000 
  300000  310000  320000  330000  340000  350000  360000  370000  380000  390000 
  400000  410000  420000  430000  440000  450000  460000  470000  480000  490000 
  500000  510000  520000  530000  -20000  -10000       0   10000   20000   30000 
   40000   50000   60000   70000   80000   90000  100000  110000  120000  130000 
  140000  150000  160000  170000  180000  190000  200000  210000  220000  230000 
  240000  250000  260000  270000  280000  290000  300000  310000  320000  330000 
  340000  350000  360000  370000  380000  390000  400000  410000  420000  430000 
  440000  450000  460000  470000  480000  490000  500000  510000  520000  530000 
  -20000  -10000       0   10000   20000   30000   40000   50000   60000   70000 
   80000   90000  100000  110000  120000  130000  140000  150000  160000  170000 
  180000  190000  200000  210000  220000  230000  240000  250000  260000  270000 
  280000  290000  300000  310000  320000  330000  340000  350000  360000  370000 
  380000  390000  400000  410000  420000  430000  440000  450000  460000  470000 
  480000  490000  500000  510000  520000  530000  -20000  -10000       0   10000 
   20000   30000   40000   50000   60000   70000   80000   90000  100000  110000 
  120000  130000  140000  150000  160000  170000  180000  190000  200000  210000 
  220000  230000  240000  250000  260000  270000  280000  290000  300000  310000 
  320000  330000  340000  350000  360000  370000  380000  390000  400000  410000 
  420000  430000  440000  450000  460000  470000  480000  490000  500000  510000 
  520000  530000  -20000  -10000       0   10000   20000   30000   40000   50000 
   60000   70000   80000   90000  100000  110000  120000  130000  140000  150000 
  160000  170000  180000  190000  200000  210000  220000  230000  240000  250000 
  260000  270000  280000  290000  300000  310000  320000  330000  340000  350000 
  360000  370000  380000  390000  400000  410000  420000  430000  440000  450000 
  460000  470000  480000  490000  500000  510000  520000  530000  -20000  -10000 
       0   10000   20000   30000   40000   50000   60000   70000   80000   90000 
  100000  110000  120000  130000  140000  150000  160000  170000  180000  190000 
  200000  210000  220000  230000  240000  250000  260000  270000  280000  290000 
  300000  310000  320000  330000  340000  350000  360000  370000  380000  390000 
  400000  410000  420000  430000  440000  450000  460000  470000  480000  490000 
  500000  510000  520000  530000  -20000  -10000       0   10000   20000   30000 
   40000   50000   60000   70000   80000   90000  100000  110000  120000  130000 
  140000  150000  160000  170000  180000  190000  200000  210000  220000  230000 
  240000  250000  260000  270000  280000  290000  300000  310000  320000  330000 
  340000  350000  360000  370000  380000  390000  400000  410000  420000  430000 
  440000  450000  460000  470000  480000  490000  500000  510000  520000  530000 
  -20000  -10000       0   10000   20000   30000   40000   50000   60000   70000 
   80000   90000  100000  110000  120000  130000  140000  150000  160000  170000 
  180000  190000  200000  210000  220000  230000  240000  250000  260000  270000 
  280000  290000  300000  310000  320000  330000  340000  350000  360000  370000 
  380000  390000  400000  410000  420000  430000  440000  450000  460000  470000 
  480000  490000  500000  510000  520000  530000  -20000  -10000       0   10000 
   20000   30000   40000   50000   60000   70000   80000   90000  100000  110000 
  120000  130000  140000  150000  160000  170000  180000  190000  200000  210000 
  220000  230000  240000  250000  260000  270000  280000  290000  300000  310000 
  320000  330000  340000  350000  360000  370000  380000  390000  400000  410000 
  420000  430000  440000  450000  460000  470000  480000  490000  500000  510000 
  520000  530000  -20000  -10000       0   10000   20000   30000   40000   50000 
   60000   70000   80000   90000  100000  110000  120000  130000  140000  150000 
  160000  170000  180000  190000  200000  210000  220000  230000  240000  250000 
  260000  270000  280000  290000  300000  310000  320000  330000  340000  350000 
  360000  370000  380000  390000  400000  410000  420000  430000  440000  450000 
  460000  470000  480000  490000  500000  510000  520000  530000  -20000  -10000 
       0   10000   20000   30000   40000   50000   60000   70000   80000   90000 
  100000  110000  120000  130000  140000  150000  160000  170000  180000  190000 
  200000  210000  220000  230000  240000  250000  260000  270000  280000  290000 
  300000  310000  320000  330000  340000  350000  360000  370000  380000  390000 
  400000  410000  420000  430000  440000  450000  460000  470000  480000  490000 
  500000  510000  520000  530000  -20000  -10000       0   10000   20000   30000 
   40000   50000   60000   70000   80000   90000  100000  110000  120000  130000 
  140000  150000  160000  170000  180000  190000  200000  210000  220000  230000 
  240000  250000  260000  270000  280000  290000  300000  310000  320000  330000 
  340000  350000  360000  370000  380000  390000  400000  410000  420000  430000 
  440000  450000  460000  470000  480000  490000  500000  510000  520000  530000 
  -20000  -10000       0   10000   20000   30000   40000   50000   60000   70000 
   80000   90000  100000  110000  120000  130000  140000  150000  160000  170000 
  180000  190000  200000  210000  220000  230000  240000  250000  260000  270000 
  280000  290000  300000  310000  320000  330000  340000  350000  360000  370000 
  380000  390000  400000  410000  420000  430000  440000  450000  460000  470000 
  480000  490000  500000  510000  520000  530000  -20000  -10000       0   10000 
   20000   30000   40000   50000   60000   70000   80000   90000  100000  110000 
  120000  130000  140000  150000  160000  170000  180000  190000  200000  210000 
  220000  230000  240000  250000  260000  270000  280000  290000  300000  310000 
  320000  330000  340000  350000  360000  370000  380000  390000  400000  410000 
  420000  430000  440000  450000  460000  470000  480000  490000  500000  510000 
  520000  530000  -20000  -10000       0   10000   20000   30000   40000   50000 
   60000   70000   80000   90000  100000  110000  120000  130000  140000  150000 
  160000  170000  180000  190000  200000  210000  220000  230000  240000  250000 
  260000  270000  280000  290000  300000  310000  320000  330000  340000  350000 
  360000  370000  380000  390000  400000  410000  420000  430000  440000  450000 
  460000  470000  480000  490000  500000  510000  520000  530000  -20000  -20000 
  -20000  -20000  -20000  -20000  -20000  -20000  -20000  -20000  -20000  -20000 
  -20000  -20000  -20000  -20000  -20000  -20000  -20000  -20000  -20000  -20000 
  -20000  -20000  -20000  -20000  -20000  -20000  -20000  -20000  -20000  -20000 
  -20000  -20000  -20000  -20000  -20000  -20000  -20000  -20000  -20000  -20000 
  -20000  -20000  -20000  -20000  -20000  -20000  -20000  -20000  -20000  -20000 
  -20000  -20000  -20000  -20000  -10000  -10000  -10000  -10000  -10000  -10000 
  -10000  -10000  -10000  -10000  -10000  -10000  -10000  -10000  -10000  -10000 
  -10000  -10000  -10000  -10000  -10000  -10000  -10000  -10000  -10000  -10000 
  -10000  -10000  -10000  -10000  -10000  -10000  -10000  -10000  -10000  -10000 
  -10000  -10000  -10000  -10000  -10000  -10000  -10000  -10000  -10000  -10000 
  -10000  -10000  -10000  -10000  -10000  -10000  -10000  -10000  -10000  -10000 
       0       0       0       0       0       0       0       0       0       0 
       0       0       0       0       0       0       0       0       0       0 
       0       0       0       0       0       0       0       0       0       0 
       0       0       0       0       0       0       0       0       0       0 
       0       0       0       0       0       0       0       0       0       0 
       0       0       0       0       0       0   10000   10000   10000   10000 
   10000   10000   10000   10000   10000   10000   10000   10000   10000   10000 
   10000   10000   10000   10000   10000   10000   10000   10000   10000   10000 
   10000   10000   10000   10000   10000   10000   10000   10000   10000   10000 
   10000   10000   10000   10000   10000   10000   10000   10000   10000   10000 
   10000   10000   10000   10000   10000   10000   10000   10000   10000   10000 
   10000   10000   20000   20000   20000   20000   20000   20000   20000   20000 
   20000   20000   20000   20000   20000   20000   20000   20000   20000   20000 
   20000   20000   20000   20000   20000   20000   20000   20000   20000   20000 
   20000   20000   20000   20000   20000   20000   20000   20000   20000   20000 
   20000   20000   20000   20000   20000   20000   20000   20000   20000   20000 
   20000   20000   20000   20000   20000   20000   20000   20000   30000   30000 
   30000   30000   30000   30000   30000   30000   30000   30000   30000   30000 
   30000   30000   30000   30000   30000   30000   30000   30000   30000   30000 
   30000   30000   30000   30000   30000   30000   30000   30000   30000   30000 
   30000   30000   30000   30000   30000   30000   30000   30000   30000   30000 
   30000   30000   30000   30000   30000   30000   30000   30000   30000   30000 
   30000   30000   30000   30000   40000   40000   40000   40000   40000   40000 
   40000   40000   40000   40000   40000   40000   40000   40000   40000   40000 
   40000   40000   40000   40000   40000   40000   40000   40000   40000   40000 
   40000   40000   40000   40000   40000   40000   40000   40000   40000   40000 
   40000   40000   40000   40000   40000   40000   40000   40000   40000   40000 
   40000   40000   40000   40000   40000   40000   40000   40000   40000   40000 
   50000   50000   50000   50000   50000   50000   50000   50000   50000   50000 
   50000   50000   50000   50000   50000   50000   50000   50000   50000   50000 
   50000   50000   50000   50000   50000   50000   50000   50000   50000   50000 
   50000   50000   50000   50000   50000   50000   50000   50000   50000   50000 
   50000   50000   50000   50000   50000   50000   50000   50000   50000   50000 
   50000   50000   50000   50000   50000   50000   60000   60000   60000   60000 
   60000   60000   60000   60000   60000   60000   60000   60000   60000   60000 
   60000   60000   60000   60000   60000   60000   60000   60000   60000   60000 
   60000   60000   60000   60000   60000   60000   60000   60000   60000   60000 
   60000   60000   60000   60000   60000   60000   60000   60000   60000   60000 
   60000   60000   60000   60000   60000   60000   60000   60000   60000   60000 
   60000   60000   70000   70000   70000   70000   70000   70000   70000   70000 
   70000   70000   70000   70000   70000   70000   70000   70000   70000   70000 
   70000   70000   70000   70000   70000   70000   70000   70000   70000   70000 
   70000   70000   70000   70000   70000   70000   70000   70000   70000   70000 
   70000   70000   70000   70000   70000   70000   70000   70000   70000   70000 
   70000   70000   70000   70000   70000   70000   70000   70000   80000   80000 
   80000   80000   80000   80000   80000   80000   80000   80000   80000   80000 
   80000   80000   80000   80000   80000   80000   80000   80000   80000   80000 
   80000   80000   80000   80000   80000   80000   80000   80000   80000   80000 
   80000   80000   80000   80000   80000   80000   80000   80000   80000   80000 
   80000   80000   80000   80000   80000   80000   80000   80000   80000   80000 
   80000   80000   80000   80000   90000   90000   90000   90000   90000   90000 
   90000   90000   90000   90000   90000   90000   90000   90000   90000   90000 
   90000   90000   90000   90000   90000   90000   90000   90000   90000   90000 
   90000   90000   90000   90000   90000   90000   90000   90000   90000   90000 
   90000   90000   90000   90000   90000   90000   90000   90000   90000   90000 
   90000   90000   90000   90000   90000   90000   90000   90000   90000   90000 
  100000  100000  100000  100000  100000  100000  100000  100000  100000  100000 
  100000  100000  100000  100000  100000  100000  100000  100000  100000  100000 
  100000  100000  100000  100000  100000  100000  100000  100000  100000  100000 
  100000  100000  100000  100000  100000  100000  100000  100000  100000  100000 
  100000  100000  100000  100000  100000  100000  100000  100000  100000  100000 
  100000  100000  100000  100000  100000  100000  110000  110000  110000  110000 
  110000  110000  110000  110000  110000  110000  110000  110000  110000  110000 
  110000  110000  110000  110000  110000  110000  110000  110000  110000  110000 
  110000  110000  110000  110000  110000  110000  110000  110000  110000  110000 
  110000  110000  110000  110000  110000  110000  110000  110000  110000  110000 
  110000  110000  110000  110000  110000  110000  110000  110000  110000  110000 
  110000  110000  120000  120000  120000  120000  120000  120000  120000  120000 
  120000  120000  120000  120000  120000  120000  120000  120000  120000  120000 
  120000  120000  120000  120000  120000  120000  120000  120000  120000  120000 
  120000  120000  120000  120000  120000  120000  120000  120000  120000  120000 
  120000  120000  120000  120000  120000  120000  120000  120000  120000  120000 
  120000  120000  120000  120000  120000  120000  120000  120000  130000  130000 
  130000  130000  130000  130000  130000  130000  130000  130000  130000  130000 
  130000  130000  130000  130000  130000  130000  130000  130000  130000  130000 
  130000  130000  130000  130000  130000  130000  130000  130000  130000  130000 
  130000  130000  130000  130000  130000  130000  130000  130000  130000  130000 
  130000  130000  130000  130000  130000  130000  130000  130000  130000  130000 
  130000  130000  130000  130000  140000  140000  140000  140000  140000  140000 
  140000  140000  140000  140000  140000  140000  140000  140000  140000  140000 
  140000  140000  140000  140000  140000  140000  140000  140000  140000  140000 
  140000  140000  140000  140000  140000  140000  140000  140000  140000  140000 
  140000  140000  140000  140000  140000  140000  140000  140000  140000  140000 
  140000  140000  140000  140000  140000  140000  140000  140000  140000  140000 
  150000  150000  150000  150000  150000  150000  150000  150000  150000  150000 
  150000  150000  150000  150000  150000  150000  150000  150000  150000  150000 
  150000  150000  150000  150000  150000  150000  150000  150000  150000  150000 
  150000  150000  150000  150000  150000  150000  150000  150000  150000  150000 
  150000  150000  150000  150000  150000  150000  150000  150000  150000  150000 
  150000  150000  150000  150000  150000  150000  160000  160000  160000  160000 
  160000  160000  160000  160000  160000  160000  160000  160000  160000  160000 
  160000  160000  160000  160000  160000  160000  160000  160000  160000  160000 
  160000  160000  160000  160000  160000  160000  160000  160000  160000  160000 
  160000  160000  160000  160000  160000  160000  160000  160000  160000  160000 
  160000  160000  160000  160000  160000  160000  160000  160000  160000  160000 
  160000  160000  170000  170000  170000  170000  170000  170000  170000  170000 
  170000  170000  170000  170000  170000  170000  170000  170000  170000  170000 
  170000  170000  170000  170000  170000  170000  170000  170000  170000  170000 
  170000  170000  170000  170000  170000  170000  170000  170000  170000  170000 
  170000  170000  170000  170000  170000  170000  170000  170000  170000  170000 
  170000  170000  170000  170000  170000  170000  170000  170000  180000  180000 
  180000  180000  180000  180000  180000  180000  180000  180000  180000  180000 
  180000  180000  180000  180000  180000  180000  180000  180000  180000  180000 
  180000  180000  180000  180000  180000  180000  180000  180000  180000  180000 
  180000  180000  180000  180000  180000  180000  180000  180000  180000  180000 
  180000  180000  180000  180000  180000  180000  180000  180000  180000  180000 
  180000  180000  180000  180000  190000  190000  190000  190000  190000  190000 
  190000  190000  190000  190000  190000  190000  190000  190000  190000  190000 
  190000  190000  190000  190000  190000  190000  190000  190000  190000  190000 
  190000  190000  190000  190000  190000  190000  190000  190000  190000  190000 
  190000  190000  190000  190000  190000  190000  190000  190000  190000  190000 
  190000  190000  190000  190000  190000  190000  190000  190000  190000  190000 
  200000  200000  200000  200000  200000  200000  200000  200000  200000  200000 
  200000  200000  200000  200000  200000  200000  200000  200000  200000  200000 
  200000  200000  200000  200000  200000  200000  200000  200000  200000  200000 
  200000  200000  200000  200000  200000  200000  200000  200000  200000  200000 
  200000  200000  200000  200000  200000  200000  200000  200000  200000  200000 
  200000  200000  200000  200000  200000  200000  210000  210000  210000  210000 
  210000  210000  210000  210000  210000  210000  210000  210000  210000  210000 
  210000  210000  210000  210000  210000  210000  210000  210000  210000  210000 
  210000  210000  210000  210000  210000  210000  210000  210000  210000  210000 
  210000  210000  210000  210000  210000  210000  210000  210000  210000  210000 
  210000  210000  210000  210000  210000  210000  210000  210000  210000  210000 
  210000  210000  220000  220000  220000  220000  220000  220000  220000  220000 
  220000  220000  220000  220000  220000  220000  220000  220000  220000  220000 
  220000  220000  220000  220000  220000  220000  220000  220000  220000  220000 
  220000  220000  220000  220000  220000  220000  220000  220000  220000  220000 
  220000  220000  220000  220000  220000  220000  220000  220000  220000  220000 
  220000  220000  220000  220000  220000  220000  220000  220000  230000  230000 
  230000  230000  230000  230000  230000  230000  230000  230000  230000  230000 
  230000  230000  230000  230000  230000  230000  230000  230000  230000  230000 
  230000  230000  230000  230000  230000  230000  230000  230000  230000  230000 
  230000  230000  230000  230000  230000  230000  230000  230000  230000  230000 
  230000  230000  230000  230000  230000  230000  230000  230000  230000  230000 
  230000  230000  230000  230000  240000  240000  240000  240000  240000  240000 
  240000  240000  240000  240000  240000  240000  240000  240000  240000  240000 
  240000  240000  240000  240000  240000  240000  240000  240000  240000  240000 
  240000  240000  240000  240000  240000  240000  240000  240000  240000  240000 
  240000  240000  240000  240000  240000  240000  240000  240000  240000  240000 
  240000  240000  240000  240000  240000  240000  240000  240000  240000  240000 
  250000  250000  250000  250000  250000  250000  250000  250000  250000  250000 
  250000  250000  250000  250000  250000  250000  250000  250000  250000  250000 
  250000  250000  250000  250000  250000  250000  250000  250000  250000  250000 
  250000  250000  250000  250000  250000  250000  250000  250000  250000  250000 
  250000  250000  250000  250000  250000  250000  250000  250000  250000  250000 
  250000  250000  250000  250000  250000  250000  260000  260000  260000  260000 
  260000  260000  260000  260000  260000  260000  260000  260000  260000  260000 
  260000  260000  260000  260000  260000  260000  260000  260000  260000  260000 
  260000  260000  260000  260000  260000  260000  260000  260000  260000  260000 
  260000  260000  260000  260000  260000  260000  260000  260000  260000  260000 
  260000  260000  260000  260000  260000  260000  260000  260000  260000  260000 
  260000  260000  270000  270000  270000  270000  270000  270000  270000  270000 
  270000  270000  270000  270000  270000  270000  270000  270000  270000  270000 
  270000  270000  270000  270000  270000  270000  270000  270000  270000  270000 
  270000  270000  270000  270000  270000  270000  270000  270000  270000  270000 
  270000  270000  270000  270000  270000  270000  270000  270000  270000  270000 
  270000  270000  270000  270000  270000  270000  270000  270000  280000  280000 
  280000  280000  280000  280000  280000  280000  280000  280000  280000  280000 
  280000  280000  280000  280000  280000  280000  280000  280000  280000  280000 
  280000  280000  280000  280000  280000  280000  280000  280000  280000  280000 
  280000  280000  280000  280000  280000  280000  280000  280000  280000  280000 
  280000  280000  280000  280000  280000  280000  280000  280000  280000  280000 
  280000  280000  280000  280000  290000  290000  290000  290000  290000  290000 
  290000  290000  290000  290000  290000  290000  290000  290000  290000  290000 
  290000  290000  290000  290000  290000  290000  290000  290000  290000  290000 
  290000  290000  290000  290000  290000  290000  290000  290000  290000  290000 
  290000  290000  290000  290000  290000  290000  290000  290000  290000  290000 
  290000  290000  290000  290000  290000  290000  290000  290000  290000  290000 
  300000  300000  300000  300000  300000  300000  300000  300000  300000  300000 
  300000  300000  300000  300000  300000  300000  300000  300000  300000  300000 
  300000  300000  300000  300000  300000  300000  300000  300000  300000  300000 
  300000  300000  300000  300000  300000  300000  300000  300000  300000  300000 
  300000  300000  300000  300000  300000  300000  300000  300000  300000  300000 
  300000  300000  300000  300000  300000  300000  310000  310000  310000  310000 
  310000  310000  310000  310000  310000  310000  310000  310000  310000  310000 
  310000  310000  310000  310000  310000  310000  310000  310000  310000  310000 
  310000  310000  310000  310000  310000  310000  310000  310000  310000  310000 
  310000  310000  310000  310000  310000  310000  310000  310000  310000  310000 
  310000  310000  310000  310000  310000  310000  310000  310000  310000  310000 
  310000  310000  320000  320000  320000  320000  320000  320000  320000  320000 
  320000  320000  320000  320000  320000  320000  320000  320000  320000  320000 
  320000  320000  320000  320000  320000  320000  320000  320000  320000  320000 
  320000  320000  320000  320000  320000  320000  320000  320000  320000  320000 
  320000  320000  320000  320000  320000  320000  320000  320000  320000  320000 
  320000  320000  320000  320000  320000  320000  320000  320000  330000  330000 
  330000  330000  330000  330000  330000  330000  330000  330000  330000  330000 
  330000  330000  330000  330000  330000  330000  330000  330000  330000  330000 
  330000  330000  330000  330000  330000  330000  330000  330000  330000  330000 
  330000  330000  330000  330000  330000  330000  330000  330000  330000  330000 
  330000  330000  330000  330000  330000  330000  330000  330000  330000  330000 
  330000  330000  330000  330000  340000  340000  340000  340000  340000  340000 
  340000  340000  340000  340000  340000  340000  340000  340000  340000  340000 
  340000  340000  340000  340000  340000  340000  340000  340000  340000  340000 
  340000  340000  340000  340000  340000  340000  340000  340000  340000  340000 
  340000  340000  340000  340000  340000  340000  340000  340000  340000  340000 
  340000  340000  340000  340000  340000  340000  340000  340000  340000  340000 
  350000  350000  350000  350000  350000  350000  350000  350000  350000  350000 
  350000  350000  350000  350000  350000  350000  350000  350000  350000  350000 
  350000  350000  350000  350000  350000  350000  350000  350000  350000  350000 
  350000  350000  350000  350000  350000  350000  350000  350000  350000  350000 
  350000  350000  350000  350000  350000  350000  350000  350000  350000  350000 
  350000  350000  350000  350000  350000  350000  360000  360000  360000  360000 
  360000  360000  360000  360000  360000  360000  360000  360000  360000  360000 
  360000  360000  360000  360000  360000  360000  360000  360000  360000  360000 
  360000  360000  360000  360000  360000  360000  360000  360000  360000  360000 
  360000  360000  360000  360000  360000  360000  360000  360000  360000  360000 
  360000  360000  360000  360000  360000  360000  360000  360000  360000  360000 
  360000  360000  370000  370000  370000  370000  370000  370000  370000  370000 
  370000  370000  370000  370000  370000  370000  370000  370000  370000  370000 
  370000  370000  370000  370000  370000  370000  370000  370000  370000  370000 
  370000  370000  370000  370000  370000  370000  370000  370000  370000  370000 
  370000  370000  370000  370000  370000  370000  370000  370000  370000  370000 
  370000  370000  370000  370000  370000  370000  370000  370000  380000  380000 
  380000  380000  380000  380000  380000  380000  380000  380000  380000  380000 
  380000  380000  380000  380000  380000  380000  380000  380000  380000  380000 
  380000  380000  380000  380000  380000  380000  380000  380000  380000  380000 
  380000  380000  380000  380000  380000  380000  380000  380000  380000  380000 
  380000  380000  380000  380000  380000  380000  380000  380000  380000  380000 
  380000  380000  380000  380000  390000  390000  390000  390000  390000  390000 
  390000  390000  390000  390000  390000  390000  390000  390000  390000  390000 
  390000  390000  390000  390000  390000  390000  390000  390000  390000  390000 
  390000  390000  390000  390000  390000  390000  390000  390000  390000  390000 
  390000  390000  390000  390000  390000  390000  390000  390000  390000  390000 
  390000  390000  390000  390000  390000  390000  390000  390000  390000  390000 
  400000  400000  400000  400000  400000  400000  400000  400000  400000  400000 
  400000  400000  400000  400000  400000  400000  400000  400000  400000  400000 
  400000  400000  400000  400000  400000  400000  400000  400000  400000  400000 
  400000  400000  400000  400000  400000  400000  400000  400000  400000  400000 
  400000  400000  400000  400000  400000  400000  400000  400000  400000  400000 
  400000  400000  400000  400000  400000  400000  410000  410000  410000  410000 
  410000  410000  410000  410000  410000  410000  410000  410000  410000  410000 
  410000  410000  410000  410000  410000  410000  410000  410000  410000  410000 
  410000  410000  410000  410000  410000  410000  410000  410000  410000  410000 
  410000  410000  410000  410000  410000  410000  410000  410000  410000  410000 
  410000  410000  410000  410000  410000  410000  410000  410000  410000  410000 
  410000  410000  420000  420000  420000  420000  420000  420000  420000  420000 
  420000  420000  420000  420000  420000  420000  420000  420000  420000  420000 
  420000  420000  420000  420000  420000  420000  420000  420000  420000  420000 
  420000  420000  420000  420000  420000  420000  420000  420000  420000  420000 
  420000  420000  420000  420000  420000  420000  420000  420000  420000  420000 
  420000  420000  420000  420000  420000  420000  420000  420000  430000  430000 
  430000  430000  430000  430000  430000  430000  430000  430000  430000  430000 
  430000  430000  430000  430000  430000  430000  430000  430000  430000  430000 
  430000  430000  430000  430000  430000  430000  430000  430000  430000  430000 
  430000  430000  430000  430000  430000  430000  430000  430000  430000  430000 
  430000  430000  430000  430000  430000  430000  430000  430000  430000  430000 
  430000  430000  430000  430000  440000  440000  440000  440000  440000  440000 
  440000  440000  440000  440000  440000  440000  440000  440000  440000  440000 
  440000  440000  440000  440000  440000  440000  440000  440000  440000  440000 
  440000  440000  440000  440000  440000  440000  440000  440000  440000  440000 
  440000  440000  440000  440000  440000  440000  440000  440000  440000  440000 
  440000  440000  440000  440000  440000  440000  440000  440000  440000  440000 
  450000  450000  450000  450000  450000  450000  450000  450000  450000  450000 
  450000  450000  450000  450000  450000  450000  450000  450000  450000  450000 
  450000  450000  450000  450000  450000  450000  450000  450000  450000  450000 
  450000  450000  450000  450000  450000  450000  450000  450000  450000  450000 
  450000  450000  450000  450000  450000  450000  450000  450000  450000  450000 
  450000  450000  450000  450000  450000  450000  460000  460000  460000  460000 
  460000  460000  460000  460000  460000  460000  460000  460000  460000  460000 
  460000  460000  460000  460000  460000  460000  460000  460000  460000  460000 
  460000  460000  460000  460000  460000  460000  460000  460000  460000  460000 
  460000  460000  460000  460000  460000  460000  460000  460000  460000  460000 
  460000  460000  460000  460000  460000  460000  460000  460000  460000  460000 
  460000  460000  470000  470000  470000  470000  470000  470000  470000  470000 
  470000  470000  470000  470000  470000  470000  470000  470000  470000  470000 
  470000  470000  470000  470000  470000  470000  470000  470000  470000  470000 
  470000  470000  470000  470000  470000  470000  470000  470000  470000  470000 
  470000  470000  470000  470000  470000  470000  470000  470000  470000  470000 
  470000  470000  470000  470000  470000  470000  470000  470000  480000  480000 
  480000  480000  480000  480000  480000  480000  480000  480000  480000  480000 
  480000  480000  480000  480000  480000  480000  480000  480000  480000  480000 
  480000  480000  480000  480000  480000  480000  480000  480000  480000  480000 
  480000  480000  480000  480000  480000  480000  480000  480000  480000  480000 
  480000  480000  480000  480000  480000  480000  480000  480000  480000  480000 
  480000  480000  480000  480000  490000  490000  490000  490000  490000  490000 
  490000  490000  490000  490000  490000  490000  490000  490000  490000  490000 
  490000  490000  490000  490000  490000  490000  490000  490000  490000  490000 
  490000  490000  490000  490000  490000  490000  490000  490000  490000  490000 
  490000  490000  490000  490000  490000  490000  490000  490000  490000  490000 
  490000  490000  490000  490000  490000  490000  490000  490000  490000  490000 
  500000  500000  500000  500000  500000  500000  500000  500000  500000  500000 
  500000  500000  500000  500000  500000  500000  500000  500000  500000  500000 
  500000  500000  500000  500000  500000  500000  500000  500000  500000  500000 
  500000  500000  500000  500000  500000  500000  500000  500000  500000  500000 
  500000  500000  500000  500000  500000  500000  500000  500000  500000  500000 
  500000  500000  500000  500000  500000  500000  510000  510000  510000  510000 
  510000  510000  510000  510000  510000  510000  510000  510000  510000  510000 
  510000  510000  510000  510000  510000  510000  510000  510000  510000  510000 
  510000  510000  510000  510000  510000  510000  510000  510000  510000  510000 
  510000  510000  510000  510000  510000  510000  510000  510000  510000  510000 
  510000  510000  510000  510000  510000  510000  510000  510000  510000  510000 
  510000  510000  520000  520000  520000  520000  520000  520000  520000  520000 
  520000  520000  520000  520000  520000  520000  520000  520000  520000  520000 
  520000  520000  520000  520000  520000  520000  520000  520000  520000  520000 
  520000  520000  520000  520000  520000  520000  520000  520000  520000  520000 
  520000  520000  520000  520000  520000  520000  520000  520000  520000  520000 
  520000  520000  520000  520000  520000  520000  520000  520000  530000  530000 
  530000  530000  530000  530000  530000  530000  530000  530000  530000  530000 
  530000  530000  530000  530000  530000  530000  530000  530000  530000  530000 
  530000  530000  530000  530000  530000  530000  530000  530000  530000  530000 
  530000  530000  530000  530000  530000  530000  530000  530000  530000  530000 
  530000  530000  530000  530000  530000  530000  530000  530000  530000  530000 
  530000  530000  530000  530000 
