# Supplementary material for: Practical aspects of teaching a graduate-level small-mol­ecule chemical crystallography course
Source: Acta Crystallogr E Crystallogr Commun. 2026 Jan 1;82(Pt 1):107–20. doi: 10.1107/S2056989025010527 (PMC12810306; doi:10.1107/S2056989025010527)
Supplement: Supplementary file 1 [file e-82-00107-sup2.zip › Berry_Guzei_Structures/Ylid twin/Ylid_twin.mul]

   0   0  -2 115930.    482.   6 0.49993-0.49960-0.86192 0.86217-0.08467-0.08400  8  10.76 237.76   70.97  10.29 237.68   70.88 0.193 0.97   2.86 315.00 279.26 2  544   206378   6873  35.44   1 1.000  536346113 -4 0.161 -241.25  -20.47  54.784 270.000   1
   0   0   2 107600.    460.   4-0.60826 0.60813-0.78946 0.78928 0.08226 0.08494  0  13.56 266.73  141.05  13.66 266.74  141.22 0.198 0.96   1.84 315.00 244.22 2  543   185913   6861  70.61   1 1.000  536346113  4 0.165 -238.45    8.50  54.784  90.000   1
   0   0  -2  2681.3    59.3   2 0.96003-0.96006-0.26708 0.26692-0.08373-0.08388  0 183.67 284.73    2.73 183.65 284.79    2.74 0.172 0.98   0.34 340.00 338.39 2  544     7755   7665   1.37   1 1.000  536346113 -4 0.148  -68.34   26.50  54.784   0.000   2
   0   0   2  2719.5    63.9   4-0.58764 0.58599-0.80494 0.80589 0.08210 0.08458  0  13.83 262.37  158.16  14.26 261.61  158.34 0.198 0.84   1.88 315.00 235.67 2  543     7024   6539  79.17   1 1.000  536346113  4 0.166 -238.18    4.14  54.784  90.000   2
   0   0  -3  74.966  23.019   6 0.50894-0.50907-0.85136 0.85159-0.12715-0.12504  0  49.37 229.12   76.09  49.16 229.17   75.94 0.289 0.90   2.88 315.00 276.70 2  816     3110   6384  37.97   1 1.000  536346114 -4 0.239 -202.64  -29.11  54.784 270.000   1
   0   0   3  64.299  22.145   4-0.60118 0.60124-0.78926 0.78914 0.12512 0.12553  0  53.20 270.33  146.03  53.38 270.39  146.08 0.297 0.91   1.85 315.00 241.73 2  814     3289   6436  73.04   1 1.000  536346114  4 0.247 -198.81   12.10  54.784  90.000   1
   0   0  -3  -7.722  13.653   2 0.95053-0.94972-0.28555 0.28545-0.12230-0.12867  0 209.23 297.71    7.75 209.39 297.75    8.20 0.261-0.43   0.35 340.00 335.88 2  815     2176   7269   4.10   1 1.000  536346114 -4 0.220  -42.78   39.48  54.784   0.000   2
   0   0  -3  10.836  16.820   6 0.55138-0.55346-0.82433 0.82405-0.12833-0.12091  0  40.37 212.37   79.08  41.83 212.70   78.76 0.266 0.36   2.89 315.00 275.21 2  816     3187   6290  39.38   1 1.000  536346114 -4 0.219 -211.64  -45.86  54.784 270.000   2
   0   0   3   8.116  17.784   4-0.58343 0.58133-0.80248 0.80387 0.12499 0.12591  0  53.97 264.11  163.10  54.14 263.14  163.17 0.299 0.40   1.90 315.00 233.20 2  814     2999   6422  81.58   1 1.000  536346114  4 0.248 -198.04    5.88  54.784  90.000   2
   0   0  -4 184036.    755.   6 0.51667-0.51645-0.83956 0.83963-0.16789-0.16825  0  84.91 221.27   81.03  84.68 221.24   81.02 0.388 0.98   2.89 315.00 274.23 2 1088   164551   7501  40.51   1 1.000  536346115 -4 0.317 -167.10  -36.96  54.784 270.000   1
   0   0   4 169953.    730.   4-0.59309 0.59310-0.78757 0.78757 0.16727 0.16722  0  89.48 273.83  150.93  89.64 273.85  150.95 0.400 0.99   1.86 315.00 239.28 2 1086   147069   7422  75.48   1 1.000  536346115  4 0.327 -162.53   15.60  54.784  90.000   1
   0   0  -4  4104.8   103.3   2 0.93701-0.93702-0.30657 0.30631-0.16740-0.16784  0 234.95 310.80   13.66 234.92 310.88   13.69 0.353 0.98   0.37 340.00 332.92 2 1087     5387   7509   6.85   1 1.000  536346115 -4 0.292  -17.06   52.57  54.784   0.000   2
   0   0  -4  3433.4    98.8   6 0.56506-0.56544-0.80774 0.80741-0.16809-0.16841  0  76.05 199.70   84.26  75.81 200.00   84.23 0.363 0.96   2.90 315.00 272.62 2 1088     6273   6757  42.11   1 1.000  536346115 -4 0.295 -175.96  -58.53  54.784 270.000   2
   0   0   4  4216.3   116.1   4-0.57808 0.57683-0.79878 0.79949 0.16666 0.16757  0  90.20 265.01  167.93  90.50 264.49  168.02 0.402 0.95   1.91 315.00 230.78 2 1086     6567   7066  84.01   1 1.000  536346115  4 0.329 -161.81    6.78  54.784  90.000   2
   0   0  -5 528.150  50.685   2 0.93261-0.93253-0.29340 0.29382-0.21012-0.20992  0 253.87 337.68    2.69 253.66 337.36    2.61 0.425 0.94   0.34 340.00 338.40 2 1359     2437   6692   1.30   1 1.000  536346116 -4 0.340    1.86   79.45  54.784   0.000   1
   0   0  -5 301.889  48.714   6 0.52393-0.52418-0.82506 0.82543-0.21160-0.20951  0 118.35 213.48   86.38 117.76 213.64   86.15 0.494 0.93   2.91 315.00 271.56 2 1361     2858   6801  43.08   1 1.000  536346116 -4 0.393 -133.66  -44.75  54.784 270.000   1
   0   0   5 328.513  49.960   4-0.58401 0.58343-0.78455 0.78435 0.20834 0.21071  0 123.42 277.22  155.77 123.26 277.08  155.88 0.509 0.95   1.88 315.00 236.87 2 1357     2843   6814  77.94   1 1.000  536346116  4 0.406 -128.59   18.99  54.784  90.000   1
   0   0  -5  25.517  24.927   2 0.92229-0.92191-0.32530 0.32565-0.20870-0.20985  0 260.39 324.53   19.13 260.62 324.48   19.24 0.450 0.60   0.39 340.00 330.19 2 1359     2058   6827   9.62   1 1.000  536346116 -4 0.360    8.38   66.30  54.784   0.000   2
   0   0  -5  19.183  27.473   6 0.57846-0.57975-0.78801 0.78747-0.21076-0.20923  0 107.52 187.17   89.87 107.60 187.73   89.74 0.459 0.37   2.92 315.00 269.82 2 1361     2752   6591  44.87   1 1.000  536346116 -4 0.364 -144.49  -71.06  54.784 270.000   2
   0   0   5  19.836  29.130   4-0.57131 0.57202-0.79333 0.79340 0.21030 0.20812  0 124.20 265.58  173.03 124.26 265.77  172.91 0.511 0.26   1.93 315.00 228.23 2 1357     2614   6707  86.46   1 1.000  536346116  4 0.409 -127.81    7.35  54.784  90.000   2
   0   0  -6 45701.8   411.3   2 0.91404-0.91416-0.31806 0.31824-0.25172-0.25107  0 278.52 354.77    8.63 278.58 354.74    8.59 0.522 0.98   0.36 340.00 335.43 2 1631    33733   6633   4.30   1 1.000  536346117 -4 0.401   26.51   96.54  54.784   0.000   1
   0   0  -6 44717.1   434.8   6 0.52970-0.52964-0.80986 0.81004-0.25208-0.25164  0 149.22 206.20   91.37 149.11 206.18   91.33 0.602 0.98   2.92 315.00 269.06 2 1633    27228   6659  45.66   1 1.000  536346117 -4 0.465 -102.79  -52.03  54.784 270.000   1
   0   0   6 45908.6   447.8   4-0.57350 0.57348-0.77986 0.77974 0.25081 0.25126  0 155.01 280.22  160.81 155.10 280.25  160.85 0.621 0.99   1.89 315.00 234.34 2 1629    27931   6564  80.43   1 1.000  536346117  4 0.482  -97.00   21.99  54.784  90.000   1
   0   0  -6 984.515  68.843   2 0.90484-0.90480-0.34391 0.34359-0.25098-0.25156  0 286.85 338.71   24.79 286.92 338.87   24.85 0.554 0.99   0.40 340.00 327.36 2 1631     2502   6084  12.43   1 1.000  536346117 -4 0.427   34.84   80.48  54.784   0.000   2
   0   0  -6 930.654  73.563   6 0.59020-0.58998-0.76709 0.76694-0.25148-0.25244  0 138.01 175.56   95.28 137.83 175.58   95.31 0.563 0.97   2.93 315.00 267.11 2 1633     3020   6243  47.66   1 1.000  536346117 -4 0.431 -114.00  -82.67  54.784 270.000   2
   0   0   6 934.132  76.400   4-0.56418 0.56340-0.78669 0.78700 0.25065 0.25141  0 156.08 267.34  177.78 156.18 267.07  177.84 0.625 0.96   1.94 315.00 225.86 2 1629     2807   6313  88.92   1 1.000  536346117  4 0.485  -95.93    9.11  54.784  90.000   2
   0   0  -7 241.383  43.283   2 0.89302-0.89289-0.34184 0.34114-0.29268-0.29388  0 304.53 373.38   14.57 304.45 373.63   14.67 0.627 0.93   0.37 340.00 332.47 2 1903     2101   5681   7.33   1 1.000  536346118 -4 0.460   52.52  115.15  54.784   0.000   1
   0   0  -7  2474.9   117.8   6 0.53470-0.53590-0.79216 0.79170-0.29423-0.29330  0 179.31 198.21   96.64 179.37 198.66   96.58 0.719 0.90   2.94 315.00 266.43 2 1905     2609   6127  48.29   1 1.000  536346118 -4 0.534  -72.70  -60.02  54.784 270.000   1
   0   0   7  1340.1    97.5   4-0.56188 0.55995-0.77359 0.77511 0.29299 0.29269  0 185.54 284.26  165.88 185.77 283.43  165.88 0.742 0.84   1.91 315.00 231.81 2 1900     2715   6166  82.94   1 1.000  536346118  4 0.555  -66.47   26.03  54.784  90.000   1
   0   0  -7  -4.486  24.936   2 0.88421-0.88551-0.36250 0.36086-0.29456-0.29266  0 314.73 353.94   30.71 314.27 354.47   30.55 0.668-0.30   0.42 340.00 324.39 2 1903     1348   5943  15.27   1 1.000  536346118 -4 0.492   62.72   95.71  54.784   0.000   2
   0   0  -7 -16.042  32.704   6 0.60086-0.59885-0.74385 0.74505-0.29267-0.29373  0 167.21 164.24  100.85 167.18 163.28  100.99 0.672 0.05   2.95 315.00 264.32 2 1905     2308   6078  50.49   1 1.000  536346118 -4 0.495  -84.80  -93.99  54.784 270.000   2
   0   0   7  37.134  36.217   4-0.55605 0.55404-0.77901 0.77775 0.28973 0.29690  0 187.16 268.62  182.44 186.95 268.32  182.84 0.748 0.61   1.95 315.00 223.53 2 1900     2005   6107  91.42   1 1.000  536346118  4 0.560  -64.85   10.39  54.784  90.000   2
   0   0  -8 91311.6   689.1   2 0.86770-0.86806-0.36644 0.36664-0.33588-0.33473  0 331.81 394.76   20.97 331.81 394.69   20.87 0.740 0.99   0.39 340.00 329.27 2 2174    46819   6127  10.44   1 1.000  536346119 -4 0.513   79.80  136.53  54.784   0.000   1
   0   0  -8 92053.1   738.5   6 0.53880-0.53864-0.77258 0.77279-0.33587-0.33566  0 209.15 190.89  101.94 209.02 190.84  101.91 0.846 0.99   2.95 315.00 263.78 2 2177    40192   6270  50.96   1 1.000  536346119 -4 0.601  -42.86  -67.34  54.784 270.000   1
   0   0   8 83536.8   714.0   4-0.54910 0.54906-0.76576 0.76577 0.33481 0.33486  0 215.83 286.74  170.97 215.86 286.73  170.98 0.873 0.99   1.92 315.00 229.27 2 2172    35780   6335  85.49   1 1.000  536346119  4 0.625  -36.18   28.51  54.784  90.000   1
   0   0  -8  2157.5   116.1   2 0.86228-0.86254-0.37936 0.37927-0.33549-0.33493  0 343.23 371.69   36.37 343.25 371.76   36.34 0.787 0.97   0.43 340.00 321.56 2 2174     3147   5664  18.17   1 1.000  536346119 -4 0.550   91.22  113.46  54.784   0.000   2
   0   0  -8  2244.8   120.6   6 0.61054-0.61011-0.71755 0.71750-0.33521-0.33610  0 196.08 150.49  106.69 196.00 150.38  106.75 0.790 0.99   2.96 315.00 261.40 2 2177     3287   5911  53.37   1 1.000  536346119 -4 0.555  -55.93 -107.74  54.784 270.000   2
   0   0   8  1861.0   119.1   4-0.54577 0.54532-0.76834 0.76835 0.33434 0.33507  0 216.99 269.75  187.83 217.11 269.63  187.89 0.878 0.97   1.97 315.00 220.84 2 2172     2706   6083  93.95   1 1.000  536346119  4 0.630  -35.02   11.52  54.784  90.000   2
   0   0  -9  58.401  41.166   2 0.84061-0.83983-0.38915 0.38968-0.37674-0.37794  0 361.32 419.12   27.16 361.32 418.78   27.22 0.863 0.85   0.41 340.00 326.17 2 2446     2534   5532  13.61   1 1.000  536346120 -4 0.563  109.31  160.89  54.784   0.000   1
   0   0  -9  30.329  40.230   6 0.54159-0.54263-0.75083 0.75075-0.37807-0.37673  0 238.56 182.32  107.39 238.76 182.62  107.33 0.981 0.65   2.97 315.00 261.05 2 2449     1308   5807  53.66   1 1.000  536346120 -4 0.663  -13.45  -75.91  54.784 270.000   1
   0   0   9 101.268  51.859   4-0.53445 0.53607-0.75593 0.75589 0.37806 0.37585  0 246.11 289.76  176.32 245.90 290.18  176.16 1.015 0.76   1.93 315.00 226.59 2 2443     2118   5986  88.08   1 1.000  536346120  4 0.692   -5.90   31.53  54.784  90.000   1
   0   0  -9 -19.203  29.997   2 0.83820-0.83644-0.39533 0.39389-0.37569-0.38107  0 375.69 391.67   42.05 374.58 391.43   42.26 0.924-0.22   0.45 340.00 318.73 2 2446     2342   5507  21.13   1 1.000  536346120 -4 0.607  123.68  133.44  54.784   0.000   2
   0   0  -9 -29.418  34.273   6 0.61925-0.62090-0.68694 0.68753-0.38032-0.37656  0 225.37 135.85  113.02 224.92 136.57  112.63 0.919-0.44   2.98 315.00 258.24 2 2449     2260   5778  56.31   1 1.000  536346120 -4 0.611  -26.64 -122.38  54.784 270.000   2
   0   0   9 -13.253  42.032   4-0.53449 0.53332-0.75665 0.75786 0.37656 0.37578  0 246.80 271.51  193.01 247.23 270.98  193.03 1.018-0.21   1.98 315.00 218.24 2 2443     2137   6053  96.52   1 1.000  536346120  4 0.696   -5.21   13.28  54.784  90.000   2
   0   0 -10 285900.   1418.   2 0.80879-0.80890-0.41227 0.41245-0.41939-0.41900  0 393.98 447.29   33.81 393.92 447.15   33.76 0.997 0.99   0.43 340.00 322.85 2 2718   106144   5971  16.88   1 1.000  536346121 -4 0.606  141.97  189.06  54.784   0.000   1
   0   0 -10 289624.   1519.   6 0.54314-0.54300-0.72735 0.72729-0.41948-0.41975  0 269.15 173.72  112.85 269.07 173.71  112.86 1.129 0.99   2.98 315.00 258.32 2 2721    94541   6364  56.43   1 1.000  536346121 -4 0.721   17.14  -84.51  54.784 270.000   1
   0   0  10 258956.   1455.   4-0.51952 0.51919-0.74517 0.74487 0.41811 0.41906  0 276.47 293.92  181.37 276.48 293.89  181.44 1.165 0.96   1.95 315.00 224.06 2 2715    82178   6460  90.72   1 1.000  536346121  4 0.753   24.46   35.69  54.784  90.000   1
   0   0 -10  7283.2   236.8   2 0.80904-0.80953-0.41193 0.41160-0.41925-0.41862  0 409.21 414.17   48.35 409.28 414.43   48.32 1.063 0.97   0.47 340.00 315.58 2 2718     5184   5469  24.16   1 1.000  536346121 -4 0.655  157.20  155.94  54.784   0.000   2
   0   0 -10  7541.7   241.0   6 0.62516-0.62422-0.65865 0.65871-0.41875-0.42006  0 254.53 121.80  118.53 254.50 121.44  118.64 1.054 0.97   3.00 315.00 255.48 2 2721     4911   5794  59.32   1 1.000  536346121 -4 0.661    2.52 -136.43  54.784 270.000   2
   0   0  10  6116.1   232.0   4-0.52234 0.52182-0.74325 0.74315 0.41802 0.41885  0 277.71 272.56  198.19 277.83 272.45  198.27 1.172 0.97   1.99 315.00 215.65 2 2715     3683   6003  99.13   1 1.000  536346121  4 0.759   25.70   14.33  54.784  90.000   2
   0   0 -11 174.516  67.653   2 0.77389-0.77344-0.43421 0.43514-0.46103-0.46091  0 430.73 482.11   40.53 430.97 481.70   40.52 1.142 0.86   0.45 340.00 319.49 2 2990     4812   5235  20.26   1 1.000  536346122 -4 0.642  178.72  223.88  54.784   0.000   1
   0   0 -11 700.028 106.184   6 0.54344-0.54317-0.70110 0.70125-0.46166-0.46176  0 300.83 163.86  118.55 300.62 163.80  118.52 1.287 0.97   3.00 315.00 255.48 2 2993     1562   5653  59.26   1 1.000  536346122 -4 0.774   48.82  -94.38  54.784 270.000   1
   0   0  11  25.287  50.774   4-0.50297 0.50244-0.73252 0.73074 0.45873 0.46214  0 308.22 297.76  186.61 308.21 297.99  186.83 1.326 0.01   1.96 315.00 221.45 2 2986     2056   5651  93.42   1 1.000  536346122  4 0.809   56.21   39.53  54.784  90.000   1
   0   0 -11 -14.167  46.470   2 0.77592-0.77737-0.42804 0.42860-0.46339-0.46043  0 449.71 442.99   54.93 448.85 442.25   54.57 1.223-0.42   0.49 340.00 312.28 2 2990     3343   5302  27.29   1 1.000  536346122 -4 0.699  197.70  184.76  54.784   0.000   2
   0   0 -11   9.690  46.985   3 0.77653-0.77818-0.42736 0.42845-0.46299-0.45921  0 283.56 417.49    4.82 283.57 417.17    4.52 1.191-0.25   0.85 315.00 312.34 2 2990     2392   5468   2.26   1 1.000  536346122 -4 0.698   31.55  159.26  54.784   0.000   2
   0   0 -11  -4.396  44.982   6 0.63020-0.63076-0.62417 0.62500-0.46181-0.45991  0 284.94 104.62  124.89 285.41 104.38  124.84 1.198 0.03   3.01 315.00 252.31 2 2993     2501   5531  62.42   1 1.000  536346122 -4 0.704   32.93 -153.61  54.784 270.000   2
   0   0  11  13.548  49.594   4-0.50948 0.50999-0.72806 0.72698 0.45865 0.45980  0 308.66 273.67  203.36 309.66 274.09  203.61 1.330 0.17   2.01 315.00 213.07 2 2987     1391   5735 101.80   1 1.000  536346122  4 0.815   56.65   15.44  54.784  90.000   2
   0   0 -12 110043.   1051.   6 0.54242-0.54239-0.67251 0.67260-0.50350-0.50340  0 334.24 152.51  124.35 334.21 152.49  124.34 1.451 0.97   3.01 315.00 252.57 2 3265    30135   5875  62.17   1 1.000  536346123 -4 0.819   82.23 -105.72  54.784 270.000   1
   0   0  12 100236.   1017.   4-0.48368 0.48335-0.71697 0.71666 0.50200 0.50277  0 341.93 302.65  192.32 341.87 302.61  192.36 1.496 0.97   1.98 315.00 218.59 2 3258    25842   5801  96.18   1 1.000  536346123  4 0.859   89.92   44.42  54.784  90.000   1
   0   0  12 105681.   1044.   7-0.73976 0.73961-0.44743 0.44729 0.50256 0.50289  0  54.03 160.78  140.49  54.09 160.79  140.52 1.494 0.99   3.67 270.00 199.50 2 3261    27106   5569  70.26   1 1.000  536346123  4 0.834 -197.98  -97.45  54.784  59.999   1
   0   0 -12  2697.2   178.5   2 0.74224-0.74353-0.44192 0.44214-0.50378-0.50167  0 495.13 476.72   61.16 495.38 476.97   61.03 1.389 0.97   0.50 340.00 309.17 2 3262     4959   5177  30.52   1 1.000  536346123 -4 0.734  243.12  218.49  54.784   0.000   2
   0   0 -12  2806.7   175.9   3 0.74342-0.74437-0.44103 0.44025-0.50281-0.50209  0 316.35 437.38   10.96 316.62 438.04   10.98 1.343 0.92   0.86 315.00 309.27 2 3262     3407   5412   5.49   1 1.000  536346123 -4 0.735   64.34  179.15  54.784   0.000   2
   0   0 -12  2750.5   175.6   6 0.63343-0.63225-0.58794 0.58907-0.50309-0.50325  0 318.50  85.28  131.19 318.52  84.49  131.24 1.354 0.93   3.03 315.00 249.15 2 3265     3448   5460  65.62   1 1.000  536346123 -4 0.742   66.49 -172.95  54.784 270.000   2
   0   0  12  2308.9   173.2   4-0.49352 0.49323-0.71009 0.70987 0.50220 0.50280  0 343.43 275.94  209.07 343.34 275.90  209.09 1.505 0.99   2.03 315.00 210.22 2 3258     2783   5597 104.54   1 1.000  536346123  4 0.867   91.42   17.71  54.784  90.000   2
   0   0  12  1767.7   161.2   7-0.76135 0.76316-0.40862 0.40624 0.50337 0.50254  0  51.46 144.21  160.82  51.53 145.52  160.74 1.482 0.73   3.72 270.00 189.34 2 3261     4321   5360  80.37   1 1.000  536346123  4 0.823 -200.55 -114.02  54.784  59.999   2
   0   0  12  2478.5   184.4   8-0.16874 0.17163-0.84726 0.84751 0.50367 0.50227  0  31.75 450.42   95.81  31.42 451.74   95.71 1.405 0.74   4.54 270.00 221.85 2 3262     5730   5244  47.85   1 1.000  536346123  4 0.754 -220.26  192.19  54.784 120.001   2
   0   0 -13 339.512  95.450   6 0.53995-0.53908-0.64155 0.64243-0.54485-0.54469  0 370.44 139.88  130.28 370.93 139.21  130.36 1.616 0.84   3.03 315.00 249.61 2 3537     2512   5460  65.18   1 1.000  536346124 -4 0.857  118.43 -118.35  54.784 270.000   1
   0   0  13 524.440 111.780   4-0.46339 0.46343-0.69973 0.69925 0.54374 0.54432  0 378.35 307.85  198.00 378.47 307.98  198.06 1.667 0.97   1.99 315.00 215.75 2 3529     2368   5470  99.03   1 1.000  536346124  4 0.903  126.34   49.62  54.784  90.000   1
   0   0  13 136.418  88.170   7-0.72523 0.72405-0.42216 0.42236 0.54390 0.54531  0  96.58 157.94  146.29  96.61 157.56  146.40 1.645 0.85   3.68 270.00 196.60 2 3533     3222   5376  73.20   1 1.000  536346124  4 0.875 -155.43 -100.29  54.784  59.999   1
   0   0 -13   4.196  52.653   3 0.70636-0.70291-0.45402 0.45389-0.54307-0.54763  0 353.50 463.75   17.41 353.08 463.09   17.70 1.499 0.10   0.88 315.00 306.04 2 3534     3111   5213   8.85   1 1.000  536346124 -4 0.762  101.49  205.52  54.784   0.000   2
   0   0 -13  54.465  63.814   6 0.63459-0.63353-0.54972 0.54620-0.54324-0.54800  0 355.19  60.12  137.55 355.06  60.65  137.90 1.509 0.22   3.05 315.00 245.97 2 3537     3169   5333  68.95   1 1.000  536346124 -4 0.770  103.18 -198.11  54.784 270.000   2
   0   0  13 -11.011  59.919   4-0.47606 0.47523-0.68959 0.69203 0.54574 0.54337  0 380.17 278.77  214.93 379.91 277.99  214.73 1.679-0.15   2.04 315.00 207.28 2 3530     2179   5497 107.36   1 1.000  536346124  4 0.912  128.16   20.54  54.784  90.000   2
   0   0  13  -9.324  72.648   7-0.74550 0.74749-0.38028 0.38124 0.54737 0.54399  0  95.42 141.40  167.09  94.48 141.68  166.70 1.635 0.11   3.74 270.00 186.21 2 3533     3398   5397  83.35   1 1.000  536346124  4 0.863 -156.59 -116.83  54.784  59.999   2
   0   0  13 -33.157  78.396   8-0.13858 0.13831-0.82845 0.82679 0.54264 0.54524  0  76.46 459.09  101.90  77.41 459.58  102.26 1.540-0.16   4.56 270.00 218.80 2 3534     4528   5265  51.13   1 1.000  536346124  4 0.783 -175.55  200.86  54.784 120.001   2
   0   0 -14 69681.0   927.3   6 0.53570-0.53557-0.60685 0.60661-0.58715-0.58752  0 412.33 123.10  136.57 412.32 123.10  136.59 1.780 0.99   3.05 315.00 246.47 2 3809    17183   5530  68.30   1 1.000  536346125 -4 0.887  160.32 -135.13  54.784 270.000   1
   0   0  14 61481.7   883.6   4-0.44158 0.44156-0.67916 0.67932 0.58631 0.58613  0 419.56 314.51  203.94 419.45 314.45  203.91 1.836 0.98   2.01 315.00 212.78 2 3801    15070   5476 101.96   1 1.000  536346125  4 0.938  167.55   56.28  54.784  90.000   1
   0   0  14 66922.8   911.7   7-0.70781 0.70756-0.39394 0.39366 0.58636 0.58684  0 136.94 153.69  152.46 136.95 153.71  152.50 1.787 0.99   3.70 270.00 193.52 2 3805    17741   5581  76.25   1 1.000  536346125  4 0.907 -115.07 -104.54  54.784  59.999   1
   0   0 -14  2018.6   177.3   3 0.66120-0.66225-0.46715 0.46674-0.58702-0.58615  8 394.80 494.10   24.79 394.89 494.55   24.74 1.646 0.92   0.90 315.00 302.35 2 3805     4179   5149  12.37   1 1.000  536346125 -4 0.780  142.79  235.87  54.784   0.000   2
   0   0 -14  1801.0   176.4   6 0.63373-0.63204-0.50452 0.50469-0.58638-0.58806  0 396.89  31.64  144.71 396.85  30.77  144.87 1.659 0.88   3.07 315.00 242.39 2 3809     4010   5237  72.44   1 1.000  536346125 -4 0.790  144.88 -226.59  54.784 270.000   2
   0   0  14  1037.0   152.0   7-0.72833 0.73061-0.35221 0.35016 0.58778 0.58617  0 135.47 135.77  173.06 135.26 137.05  172.88 1.772 0.65   3.76 270.00 183.22 2 3805     3301   5401  86.44   1 1.000  536346125  4 0.892 -116.54 -122.46  54.784  59.999   2
   0   0  14  1549.4   167.2   8-0.10229 0.10430-0.80384 0.80279 0.58599 0.58706  0 121.21 468.43  108.96 121.28 469.69  109.10 1.672 0.81   4.58 270.00 215.27 2 3806     4641   5275  54.55   1 1.000  536346125  4 0.805 -130.80  210.20  54.784 120.001   2
   0   0 -15 143.173  91.576   6 0.52962-0.52927-0.56901 0.56947-0.62907-0.62894  0 460.47 103.18  143.08 460.79 102.79  143.11 1.925 0.76   3.06 315.00 243.21 2 4081     3442   5243  71.56   1 1.000  536346126 -4 0.907  208.46 -155.05  54.784 270.000   1
   0   0  15 738.849 141.708   4-0.41752 0.41737-0.65717 0.65665 0.62754 0.62818  0 466.69 322.24  209.96 466.84 322.35  210.03 1.986 0.95   2.03 315.00 209.77 2 4073     3278   5244 105.01   1 1.000  536346126  4 0.965  214.68   64.01  54.784  90.000   1
   0   0  15 -65.290  72.049   7-0.68757 0.68825-0.36365 0.36376 0.62850 0.62769  0 175.90 148.89  158.85 176.29 148.97  158.85 1.904-0.27   3.72 270.00 190.33 2 4076     2798   5456  79.42   1 1.000  536346126  4 0.929  -76.11 -109.34  54.784  59.999   1
   0   0  15 -21.620  71.133   7-0.70902 0.70825-0.32294 0.32399 0.62691 0.62723  0 173.77 132.11  179.08 175.10 131.37  179.33 1.886-0.19   3.78 270.00 180.21 2 4076     2946   5372  89.67   1 1.000  536346126  4 0.914  -78.24 -126.12  54.784  59.999   2
   0   0  15 -39.711  91.745   8-0.06262 0.06364-0.77378 0.77523 0.63036 0.62847  0 165.41 482.50  116.61 164.67 482.39  116.32 1.775-0.15   4.60 270.00 211.45 2 4078     5402   5287  58.16   1 1.000  536346126  4 0.813  -86.60  224.27  54.784 120.001   2
   0   0  16 41652.1   762.7   7-0.66426 0.66393-0.33100 0.33084 0.67022 0.67063  0 215.86 143.12  165.48 215.85 143.09  165.51 1.983 0.99   3.74 270.00 187.01 2 4348    11206   5590  82.76   1 1.000  536346127  4 0.940  -36.15 -115.11  54.784  59.999   1
   0   0  16 474.311 127.375   7-0.68477 0.68393-0.28871 0.28438 0.66913 0.67184  0 215.29 123.13  185.90 215.25 124.32  186.11 1.963 0.39   3.79 270.00 176.80 2 4348     3051   5501  93.06   1 1.000  536346127  4 0.922  -36.72 -135.10  54.784  59.999   2
   0   0  17 -23.967  88.729   7-0.63718 0.63660-0.29514 0.29509 0.71196 0.71250  0 256.97 135.81  172.51 257.05 135.67  172.57 2.001 0.09   3.76 270.00 183.50 2 4620     3772   5503  86.28   1 1.000  536346128  4 0.939    4.96 -122.42  54.784  59.999   1
   0   0  17  43.818  94.052   7-0.65561 0.65719-0.25025 0.24966 0.71243 0.71118  0 256.70 114.85  193.33 257.22 115.32  193.31 1.980 0.16   3.81 270.00 173.08 2 4620     4003   5472  96.66   1 1.000  536346128  4 0.919    4.69 -143.38  54.784  59.999   2
   0   0  18  9957.9   379.8   7-0.60513 0.60488-0.25517 0.25496 0.75413 0.75439  0 301.88 125.92  180.12 301.82 125.94  180.13 1.945 0.99   3.78 270.00 179.69 2 4892     5790   5400  90.07   1 1.000  536346129  4 0.921   49.87 -132.31  54.784  59.999   1
   0   0  18 149.631 100.515   7-0.62219 0.62204-0.20723 0.20656 0.75495 0.75525  0 304.23 101.09  201.22 303.24 101.56  201.09 1.916 0.61   3.84 270.00 169.14 2 4892     4152   5339 100.54   1 1.000  536346129  4 0.896   52.22 -157.14  54.784  59.999   2
   0   0  19  30.055  82.840   7-0.56666 0.56878-0.20973 0.20995 0.79681 0.79524  0 353.19 112.13  188.52 353.24 112.61  188.37 1.806-0.13   3.80 270.00 175.49 2 5163     4373   5346  94.19   1 1.000  536346130  4 0.883  101.18 -146.10  54.784  59.999   1
   0   0  19  -8.899  84.398   7-0.58356 0.58315-0.16206 0.16083 0.79573 0.79628  0 356.47  84.52  209.48 356.64  84.79  209.57 1.774-0.14   3.86 270.00 165.01 2 5164     4771   5296 104.79   1 1.000  536346130  4 0.855  104.46 -173.71  54.784  59.999   2
   0   0  20 20194.3   481.1   7-0.52170 0.52148-0.15937 0.15964 0.83811 0.83820  0 417.39  93.11  197.59 417.17  93.02  197.57 1.587 0.99   3.83 270.00 170.95 2 5435    11460   5288  98.78   1 1.000  536346131  4 0.820  165.38 -165.12  54.784  59.999   1
   0   0  20 396.580 112.261   7-0.53472 0.53493-0.10837 0.10685 0.83805 0.83811  0 424.51  58.81  219.11 424.30  59.56  219.11 1.547 0.66   3.89 270.00 160.19 2 5435     7610   5213 109.56   1 1.000  536346131  4 0.785  172.50 -199.42  54.784  59.999   2
   0  -1   1 132822.   2200.   2-0.22735 0.22781-0.51288 0.34182-0.82781 0.91173  0 118.04 189.71  169.78 118.24 189.85  169.96 0.037 0.96   0.80 340.00 254.86 2  617  1334878   9771  84.98   1 1.000  536347136  2 0.031 -133.97  -68.52  54.784   0.000   1
   0  -1   1 137163.    542.   4-0.48672 0.48705-0.46822 0.29742-0.73748 0.82117  0  13.24 219.13   35.46  13.23 219.29   35.38 0.197 0.99   1.54 315.00 297.02 2  616   236542   6997  17.69   1 1.000  536347136  2 0.164 -238.77  -39.10  54.784  90.000   1
   0   1  -1 143328.    562.   6 0.45707-0.45700-0.30432 0.47556-0.83575 0.75166  0  21.63 279.74  182.64  21.40 279.64  182.59 0.218 0.96   3.17 315.00 223.43 2  617   222858   6843  91.29   1 1.000  536347136 -2 0.182 -230.38   21.51  54.784 270.000   1
   0  -1   1  4632.8    92.1   1 0.30313-0.30470-0.50396 0.33325-0.80878 0.89224  0 240.99 194.98   73.60 240.42 195.04   74.02 0.038 0.88   0.20   0.00 277.95 2  617    54995   7977  37.01   1 1.000  536347136  2 0.032  -11.02  -63.25  54.784   0.000   2
   0  -1   1  4407.6    77.9   2 0.30316-0.30486-0.50386 0.33321-0.80884 0.89221  0 117.84 190.00  123.58 117.12 190.00  123.89 0.038 0.95   0.68 340.00 277.96 2  617    52932   7360  61.95   1 1.000  536347136  2 0.032 -134.17  -68.23  54.784   0.000   2
   0  -1   1  2914.6    67.4   4-0.40518 0.40409-0.48584 0.31571-0.77446 0.85851  0  12.82 218.88   47.02  12.62 218.38   47.00 0.196 0.93   1.58 315.00 291.24 2  616     8922   6721  23.50   1 1.000  536347136  2 0.163 -239.19  -39.35  54.784  90.000   2
   0   1  -1  4222.1    83.5   6 0.59566-0.59653-0.26576 0.43700-0.75800 0.67319  0  23.87 272.68  178.81  23.36 273.04  178.72 0.224 0.93   3.16 315.00 225.35 2  617     8670   6647  89.36   1 1.000  536347136 -2 0.187 -228.14   14.45  54.784 270.000   2
   0  -1   2 474285.   1966.   4-0.58685 0.58720-0.64635 0.47575-0.48768 0.65487  0  41.80 224.88   72.64  41.87 225.01   72.58 0.268 0.97   1.65 315.00 278.43 2  775   598356   7641  36.29   1 1.000  536347137  2 0.222 -210.21  -33.35  54.784  90.000   1
   0   1  -2 511659.   6468.   1 0.39689-0.39625-0.55258 0.72332-0.73289 0.56550  0 267.51 338.62   46.04 267.73 338.63   46.18 0.055 0.99   0.13   0.00 291.73 2  776  3307833  16049  23.09   1 1.000  536347137 -2 0.047   15.50   80.39  54.784   0.000   1
   0   1  -2 507240.   5836.   2 0.39656-0.39622-0.55302 0.72369-0.73274 0.56505  0 147.66 341.97   96.06 147.73 341.94   96.42 0.056 0.99   0.60 340.00 291.72 2  776  3187112  13795  48.21   1 1.000  536347137 -2 0.047 -104.35   83.74  54.784   0.000   1
   0   1  -2 524737.   2493.   6 0.51725-0.51707-0.50820 0.67942-0.68861 0.52061  0  47.82 269.39  152.93  47.62 269.26  152.86 0.284 0.98   3.09 315.00 238.29 2  776   628985   7527  76.43   1 1.000  536347137 -2 0.236 -204.19   11.16  54.784 270.000   1
   0  -1   2 11786.2   115.3   2 0.95198-0.95228-0.28299 0.11244-0.11688 0.28376  0 100.00 173.74    7.04  99.69 173.56    7.17 0.091 1.00   0.35 340.00 336.23 2  776    54305   7551   3.59   1 1.000  536347137  2 0.075 -152.01  -84.49  54.784   0.000   2
   0  -1   2 12501.8   154.8   4-0.52804 0.52740-0.67408 0.50420-0.51653 0.68383  0  40.25 221.99   86.46  40.32 221.63   86.46 0.264 0.96   1.68 315.00 271.52 2  775    18384   7296  43.23   1 1.000  536347137  2 0.218 -211.76  -36.24  54.784  90.000   2
   0   1  -2 19560.4   184.9   1 0.56448-0.56557-0.48715 0.65731-0.66637 0.49808  0 278.29 335.83   39.31 277.83 335.95   39.38 0.092 0.91   0.11   0.00 295.09 2  776    82844   9283  19.69   1 1.000  536347137 -2 0.077   26.28   77.60  54.784   0.000   2
   0   1  -2 19182.9   174.4   2 0.56390-0.56499-0.48781 0.65799-0.66638 0.49783  0 159.27 338.14   89.38 158.71 338.26   89.60 0.092 0.91   0.58 340.00 295.06 2  776    79609   8861  44.80   1 1.000  536347137 -2 0.077  -92.74   79.91  54.784   0.000   2
   0  -1  -3 200702.    747.   6 0.32954-0.32923-0.85660 0.68589 0.39705-0.64898  0  60.19 198.93   11.77  60.04 198.85   11.77 0.318 0.99   2.70 315.00 308.87 2  986   218942   7205   5.88   1 1.000  536347138 -2 0.260 -191.82  -59.30  54.784 270.000   1
   0  -1   3 202151.    773.   4-0.61838 0.61845-0.72308 0.55254-0.30784 0.55877  0  73.66 230.29   95.39  73.67 230.32   95.38 0.354 0.98   1.71 315.00 267.05 2  984   195479   7498  47.69   1 1.000  536347138  2 0.291 -178.35  -27.94  54.784  90.000   1
   0   1  -3 222490.   1336.   2 0.74962-0.74940-0.44776 0.61855-0.48742 0.23620  0 172.12 357.98   44.92 172.25 357.96   44.94 0.136 1.00   0.46 340.00 317.29 2  985   575899   9529  22.47   1 1.000  536347138 -2 0.112  -79.89   99.75  54.784   0.000   1
   0   1  -3 216332.    812.   6 0.53503-0.53494-0.60215 0.77321-0.59259 0.34057  0  77.34 259.79  137.40  77.15 259.74  137.35 0.366 0.97   3.05 315.00 246.05 2  986   204033   7342  68.67   1 1.000  536347138 -2 0.301 -174.67    1.56  54.784 270.000   1
   0   1   3 209010.    770.   4-0.41729 0.41749-0.65696 0.82685 0.62791-0.37686  0  63.56 310.90  210.02  63.66 311.10  210.16 0.327 0.99   2.03 315.00 209.74 2  984   220015   7181 105.08   1 1.000  536347138  2 0.267 -188.45   52.67  54.784  90.000   1
   0  -1  -3  5353.3   106.6   6 0.26659-0.26803-0.87353 0.70285 0.40727-0.65891  0  47.93 181.80    8.21  48.35 182.30    8.06 0.286 0.91   2.69 315.00 310.64 2  986     9741   6505   4.03   1 1.000  536347138 -2 0.232 -204.08  -76.43  54.784 270.000   2
   0  -1   3  4445.5   108.4   4-0.57358 0.57277-0.75118 0.58154-0.32671 0.57771  0  71.89 225.01  110.55  71.99 224.58  110.56 0.349 0.94   1.75 315.00 259.47 2  984     6482   7017  55.28   1 1.000  536347138  2 0.287 -180.12  -33.22  54.784  90.000   2
   0   1  -3  5884.5    89.1   1 0.76543-0.76623-0.43182 0.60180-0.47712 0.22520  0 302.27 350.89    6.94 301.93 351.09    6.86 0.175 0.92   0.02   0.00 311.28 2  986    16469   7207   3.43   1 1.000  536347138 -2 0.144   50.26   92.66  54.784   0.000   2
   0   1  -3  5977.6    90.6   2 0.76525-0.76595-0.43268 0.60249-0.47663 0.22432  0 184.21 351.30   56.95 183.73 351.51   57.08 0.176 0.93   0.49 340.00 311.27 2  986    15665   7513  28.54   1 1.000  536347138 -2 0.145  -67.80   93.07  54.784   0.000   2
   0   1  -3  6110.0   127.1   6 0.63462-0.63508-0.54192 0.71248-0.55098 0.29841  0  76.47 243.28  138.81  76.24 243.58  138.84 0.363 0.97   3.05 315.00 245.34 2  986     7742   6718  69.42   1 1.000  536347138 -2 0.299 -175.54  -14.95  54.784 270.000   2
   0  -1  -4 59172.6   417.1   6 0.40009-0.39994-0.88497 0.71446 0.23823-0.57410  0  90.46 191.69   31.97  90.36 191.64   31.90 0.406 0.99   2.76 315.00 298.77 2 1221    52407   7184  15.95   1 1.000  536347139 -2 0.325 -161.55  -66.54  54.784 270.000   1
   0  -1   4 59162.1   437.3   4-0.62619 0.62615-0.75944 0.58884-0.17646 0.51107  0 105.38 235.24  111.03 105.43 235.26  111.08 0.450 0.98   1.75 315.00 259.24 2 1218    47786   7414  55.54   1 1.000  536347139  2 0.364 -146.63  -22.99  54.784  90.000   1
   0   1  -4 64768.3   374.0   2 0.80712-0.80693-0.41340 0.58428-0.42149 0.08646  0 196.67 374.65   34.14 196.80 374.61   34.14 0.220 1.00   0.43 340.00 322.68 2 1220   108158   7670  17.07   1 1.000  536347139 -2 0.176  -55.34  116.42  54.784   0.000   1
   0   1  -4 64084.2   458.0   6 0.54034-0.54019-0.64546 0.81646-0.53983 0.20392  0 107.23 250.87  129.55 107.07 250.80  129.52 0.457 0.97   3.03 315.00 249.98 2 1221    49644   7085  64.76   1 1.000  536347139 -2 0.370 -144.78   -7.36  54.784 270.000   1
   0   1   4 60104.5   426.6   4-0.45489 0.45512-0.69102 0.86100 0.56175-0.22703  0  95.76 312.96  200.46  95.86 313.14  200.55 0.421 0.98   2.00 315.00 214.52 2 1219    50305   6846 100.27   1 1.000  536347139  2 0.338 -156.25   54.73  54.784  90.000   1
   0  -1  -4  1383.8    73.1   2 0.96150-0.96169-0.26380 0.09351-0.07698-0.25769  0 261.00 260.96    1.85 261.24 260.96    1.83 0.450 0.98   0.34 340.00 338.82 2 1220     2342   7512   0.92   1 1.000  536347139 -2 0.369    8.99    2.73  54.784   0.000   2
   0  -1  -4 942.430  61.674   6 0.37439-0.37498-0.89462 0.72366 0.24390-0.57940  0  76.41 169.44   30.81  76.56 169.68   30.84 0.365 0.97   2.75 315.00 299.34 2 1221     4207   6741  15.42   1 1.000  536347139 -2 0.291 -175.60  -88.79  54.784 270.000   2
   0  -1   4  1234.8    76.5   4-0.58986 0.58953-0.78518 0.61537-0.18855 0.52322  0 103.74 227.61  126.98 103.85 227.36  126.92 0.444 0.97   1.80 315.00 251.26 2 1218     3990   7210  63.46   1 1.000  536347139  2 0.359 -148.27  -30.62  54.784  90.000   2
   0   1  -4  1596.8    60.0   2 0.80813-0.80853-0.41241 0.58236-0.42052 0.08450  0 209.80 365.07   48.53 209.42 365.21   48.61 0.265 0.95   0.47 340.00 315.48 2 1220     5081   6930  24.31   1 1.000  536347139 -2 0.213  -42.21  106.84  54.784   0.000   2
   0   1  -4  1754.6    84.1   6 0.63367-0.63398-0.58376 0.75418-0.50763 0.17113  0 104.62 229.97  131.90 104.40 230.25  131.95 0.449 0.98   3.03 315.00 248.80 2 1221     3993   6736  65.98   1 1.000  536347139 -2 0.362 -147.39  -28.26  54.784 270.000   2
   0   1   4  1560.6    76.5   4-0.47121 0.46937-0.68395 0.85449 0.55693-0.22256  0  99.73 302.56  216.47 100.12 301.97  216.69 0.433 0.92   2.05 315.00 206.51 2 1219     3147   6697 108.34   1 1.000  536347139  2 0.349 -152.28   44.33  54.784  90.000   2
   0  -1  -5 112571.    641.   6 0.44424-0.44413-0.88829 0.71773 0.11658-0.53630  0 120.68 184.61   46.81 120.60 184.57   46.78 0.502 0.98   2.80 315.00 291.34 2 1469    79997   7016  23.39   1 1.000  536347140 -2 0.393 -131.33  -73.62  54.784 270.000   1
   0  -1   5 112585.    670.   4-0.62414 0.62394-0.77785 0.60725-0.07352 0.49188  0 136.27 239.72  123.03 136.29 239.69  123.09 0.553 0.98   1.79 315.00 253.24 2 1465    72338   7221  61.55   1 1.000  536347140  2 0.437 -115.74  -18.51  54.784  90.000   1
   0   1  -5 120036.    577.   2 0.81607-0.81586-0.40727 0.57818-0.41007-0.00887  0 221.18 392.44   32.34 221.29 392.37   32.35 0.307 1.00   0.42 340.00 323.58 2 1467   144378   7243  16.17   1 1.000  536347140 -2 0.238  -30.83  134.21  54.784   0.000   1
   0   1  -5 123845.    706.   6 0.54185-0.54191-0.66379 0.83496-0.51554 0.09576  0 136.66 242.42  126.06 136.49 242.39  125.95 0.556 0.99   3.02 315.00 251.72 2 1469    78560   6896  62.98   1 1.000  536347140 -2 0.439 -115.35  -15.81  54.784 270.000   1
   0   1   5 115469.    662.   4-0.47033 0.46989-0.70568 0.87566 0.52991-0.11148  0 127.24 315.07  196.10 127.38 315.06  196.26 0.523 0.98   1.99 315.00 216.70 2 1466    78039   6750  98.13   1 1.000  536347140  2 0.411 -124.77   56.84  54.784  90.000   1
   0  -1  -5  2398.0   100.8   2 0.94912-0.94934-0.28797 0.11764-0.12742-0.29142  0 286.59 274.10    8.42 286.71 274.07    8.37 0.550 0.97   0.36 340.00 335.54 2 1467     2679   6746   4.19   1 1.000  536347140 -2 0.438   34.58   15.87  54.784   0.000   2
   0  -1  -5  1470.5    75.7   6 0.44496-0.44512-0.88793 0.71730 0.11661-0.53604  0 105.32 157.42   47.52 105.39 157.46   47.51 0.454 0.99   2.80 315.00 290.99 2 1469     2936   6389  23.75   1 1.000  536347140 -2 0.352 -146.69 -100.81  54.784 270.000   2
   0  -1   5  2449.0   105.0   4-0.59424 0.59366-0.80007 0.63013-0.08229 0.50050  0 134.78 230.13  139.29 134.90 229.85  139.32 0.548 0.95   1.83 315.00 245.11 2 1465     3162   6821  69.66   1 1.000  536347140  2 0.433 -117.23  -28.10  54.784  90.000   2
   0  -1   5  3168.7    90.0   5-0.71386 0.71344-0.69915 0.52908-0.03978 0.45943  0  56.04 413.11   10.64  56.36 412.77   10.54 0.314 0.95   2.09 315.00 309.43 2 1468     8161   6004   5.27   1 1.000  536347140  2 0.238 -195.97  154.88  54.784 180.000   2
   0   1  -5  2955.3    90.1   2 0.81511-0.81553-0.40869 0.57865-0.41058-0.00910  0 235.59 379.71   47.08 235.26 379.88   47.10 0.359 0.96   0.46 340.00 316.21 2 1467     5088   6545  23.55   1 1.000  536347140 -2 0.280  -16.42  121.48  54.784   0.000   2
   0   1  -5  3294.6   119.8   6 0.63256-0.63302-0.60027 0.77102-0.48944 0.06937  0 132.41 217.27  129.08 132.26 217.47  129.00 0.541 0.98   3.03 315.00 250.21 2 1469     4504   6529  64.50   1 1.000  536347140 -2 0.427 -119.60  -40.96  54.784 270.000   2
   0   1   5  2801.5   108.9   4-0.48397 0.48237-0.69872 0.86917 0.52685-0.10890  0 131.05 302.59  212.36 131.44 302.12  212.55 0.536 0.92   2.03 315.00 208.57 2 1466     3507   6478 106.27   1 1.000  536347140  2 0.422 -120.96   44.36  54.784  90.000   2
   0  -1  -6 281298.   1135.   6 0.47437-0.47412-0.88015 0.70957 0.01751-0.52127  0 150.42 177.46   58.71 150.29 177.39   58.69 0.608 0.98   2.83 315.00 285.39 2 1724   162785   7088  29.35   1 1.000  536347141 -2 0.461 -101.59  -80.77  54.784 270.000   1
   0  -1   6 275336.   1166.   4-0.61730 0.61693-0.78663 0.61598 0.01225 0.48987  0 166.29 243.86  132.95 166.28 243.80  133.03 0.664 0.98   1.81 315.00 248.27 2 1720   145977   7201  66.51   1 1.000  536347141  2 0.510  -85.72  -14.37  54.784  90.000   1
   0   1  -6 303383.   1267.   2 0.80780-0.80767-0.41294 0.58387-0.42065-0.08226  0 245.96 411.86   34.01 246.03 411.75   33.98 0.400 0.99   0.43 340.00 322.75 2 1722   275374   7418  16.99   1 1.000  536347141 -2 0.297   -6.05  153.63  54.784   0.000   1
   0   1  -6 312206.   1247.   6 0.54221-0.54222-0.66917 0.84022-0.50815 0.00446  0 165.48 234.34  125.01 165.34 234.31  124.94 0.663 0.99   3.01 315.00 252.25 2 1724   164704   7060  62.47   1 1.000  536347141 -2 0.508  -86.53  -23.89  54.784 270.000   1
   0   1   6 285236.   1164.   4-0.47508 0.47481-0.70971 0.87990 0.52021-0.01807  0 157.87 317.42  194.78 157.97 317.40  194.86 0.633 0.98   1.99 315.00 217.36 2 1720   158601   6796  97.43   1 1.000  536347141  2 0.483  -94.14   59.19  54.784  90.000   1
   0  -1  -6  6338.1   173.0   2 0.93442-0.93451-0.31013 0.13959-0.17517-0.32742  0 312.90 287.54   14.68 313.02 287.56   14.68 0.657 0.97   0.37 340.00 332.41 2 1722     4748   6512   7.34   1 1.000  536347141 -2 0.505   60.89   29.31  54.784   0.000   2
   0  -1  -6  3874.4   128.4   6 0.49404-0.49407-0.86932 0.69852 0.01444-0.51765  0 134.02 145.20   60.69 134.11 145.20   60.75 0.550 0.99   2.84 315.00 284.41 2 1724     5113   6178  30.37   1 1.000  536347141 -2 0.413 -117.99 -113.03  54.784 270.000   2
   0  -1   6  6574.5   179.1   4-0.59272 0.59227-0.80539 0.63533 0.00632 0.49556  0 164.98 232.24  149.46 165.10 232.03  149.49 0.659 0.97   1.86 315.00 240.02 2 1720     5043   6682  74.75   1 1.000  536347141  2 0.505  -87.03  -25.99  54.784  90.000   2
   0  -1   6  8764.4   148.4   5-0.59420 0.59383-0.80428 0.63442 0.00836 0.49485  0  62.61 452.58   29.73  63.08 452.29   29.55 0.335 0.94   2.14 315.00 299.89 2 1723    15193   5830  14.78   1 1.000  536347141  2 0.242 -189.40  194.35  54.784 180.000   2
   0   1  -6  7838.3   162.1   2 0.80864-0.80887-0.41214 0.58205-0.41981-0.08339  0 261.80 395.65   48.43 261.57 395.88   48.50 0.459 0.96   0.47 340.00 315.54 2 1722     8820   6249  24.25   1 1.000  536347141 -2 0.344    9.79  137.42  54.784   0.000   2
   0   1  -6  8579.8   199.1   6 0.63225-0.63233-0.60401 0.77448-0.48521-0.01864  0 159.80 204.87  128.43 159.70 205.00  128.46 0.642 0.96   3.02 315.00 250.53 2 1724     6132   6296  64.23   1 1.000  536347141 -2 0.490  -92.21  -53.36  54.784 270.000   2
   0   1   6  6912.8   180.2   4-0.48765 0.48596-0.70338 0.87385 0.51716-0.01535  0 161.61 302.94  211.06 161.92 302.45  211.24 0.647 0.93   2.03 315.00 209.22 2 1720     5223   6348 105.62   1 1.000  536347141  2 0.495  -90.40   44.71  54.784  90.000   2
   0  -1  -7 167457.    949.   2 0.92419-0.92438-0.30509 0.13445-0.22977-0.35699  0 336.10 322.03    5.48 336.08 322.03    5.44 0.755 0.98   0.35 340.00 337.01 2 1981    80558   6334   2.72   1 1.000  536347142 -2 0.553   84.09   63.80  54.784   0.000   1
   0  -1  -7 162756.    917.   6 0.49596-0.49580-0.86574 0.69521-0.06714-0.52045  0 179.73 170.05   68.86 179.65 169.99   68.84 0.722 0.99   2.86 315.00 280.32 2 1984    80176   6599  34.42   1 1.000  536347142 -2 0.526  -72.28  -88.18  54.784 270.000   1
   0  -1   7 151603.    918.   4-0.60741 0.60715-0.78951 0.61910 0.08786 0.49808  0 195.71 247.73  141.70 195.68 247.64  141.72 0.784 0.98   1.84 315.00 243.90 2 1979    68539   6712  70.86   1 1.000  536347142  2 0.580  -56.30  -10.50  54.784  90.000   1
   0  -1   7 162083.    692.   5-0.71946 0.72035-0.68418 0.51259 0.11948 0.46727  0  74.82 490.91   10.72  74.29 491.37   10.68 0.372 0.98   2.09 315.00 309.39 2 1982   155989   6034   5.34   1 1.000  536347142  2 0.254 -177.19  232.68  54.784 180.000   1
   0   1  -7 174114.    818.   2 0.79084-0.79060-0.42395 0.59483-0.44141-0.14531  0 271.33 433.51   37.33 271.40 433.41   37.34 0.498 0.99   0.44 340.00 321.08 2 1981   123657   6333  18.67   1 1.000  536347142 -2 0.353   19.32  175.28  54.784   0.000   1
   0   1  -7 170914.    974.   6 0.54201-0.54193-0.66616 0.83705-0.51230-0.07530  0 193.93 226.41  125.60 193.81 226.39  125.57 0.779 0.96   3.02 315.00 251.95 2 1983    76983   6507  62.79   1 1.000  536347142 -2 0.575  -58.08  -31.82  54.784 270.000   1
   0   1   7 158127.    920.   4-0.47379 0.47335-0.70862 0.87861 0.52286 0.06315  0 187.87 320.06  195.14 187.93 320.03  195.26 0.752 0.98   1.99 315.00 217.18 2 1979    75663   6368  97.63   1 1.000  536347142  2 0.553  -64.14   61.83  54.784  90.000   1
   0  -1  -7  3615.8   143.6   2 0.91719-0.91716-0.33108 0.16055-0.22169-0.36476  0 340.57 301.78   20.86 340.68 301.79   20.88 0.773 0.99   0.39 340.00 329.32 2 1981     3650   5851  10.44   1 1.000  536347142 -2 0.568   88.56   43.55  54.784   0.000   2
   0  -1  -7  2251.6   111.6   6 0.53045-0.52988-0.84461 0.67395-0.07253-0.51481  0 162.59 132.66   71.87 162.50 132.45   71.94 0.656 0.99   2.87 315.00 278.82 2 1984     3743   5929  35.97   1 1.000  536347142 -2 0.472  -89.42 -125.57  54.784 270.000   2
   0  -1   7  3411.0   143.1   4-0.58754 0.58704-0.80490 0.63492 0.08326 0.50226  0 194.55 234.08  158.29 194.75 233.86  158.34 0.780 0.95   1.88 315.00 235.60 2 1979     2950   6256  79.17   1 1.000  536347142  2 0.576  -57.46  -24.15  54.784  90.000   2
   0   1  -7  4197.3   132.1   2 0.79399-0.79426-0.41968 0.58949-0.43984-0.14715  0 288.97 413.53   51.39 288.75 413.83   51.46 0.567 0.95   0.48 340.00 314.05 2 1982     5702   5684  25.73   1 1.000  536347142 -2 0.404   36.96  155.30  54.784   0.000   2
   0   1  -7  4588.8   159.6   6 0.63273-0.63253-0.59805 0.76861-0.49192-0.09559  0 186.98 192.54  129.46 186.93 192.53  129.51 0.751 0.98   3.03 315.00 250.02 2 1983     3481   5979  64.75   1 1.000  536347142 -2 0.551  -65.03  -65.69  54.784 270.000   2
   0   1   7  3559.7   143.0   4-0.48643 0.48516-0.70154 0.87203 0.52080 0.06465  0 191.44 303.52  211.54 191.74 303.16  211.67 0.767 0.95   2.03 315.00 208.98 2 1979     3076   5996 105.84   1 1.000  536347142  2 0.566  -60.57   45.29  54.784  90.000   2
   0  -1  -8 32585.5   444.5   2 0.90340-0.90356-0.33056 0.15996-0.27314-0.39748  0 364.31 340.91   11.72 364.29 340.88   11.69 0.874 0.97   0.37 340.00 333.89 2 2244    15041   5886   5.84   1 1.000  536347143 -2 0.608  112.30   82.68  54.784   0.000   1
   0  -1  -8 33491.3   444.6   6 0.51192-0.51195-0.84717 0.67669-0.14230-0.52915  0 208.93 162.14   77.93 208.88 162.13   77.88 0.846 0.99   2.88 315.00 275.79 2 2246    15963   5914  38.94   1 1.000  536347143 -2 0.589  -43.08  -96.09  54.784 270.000   1
   0  -1   8 32096.7   451.9   4-0.59542 0.59528-0.78817 0.61771 0.15575 0.51388  0 224.90 251.40  149.58 224.94 251.37  149.61 0.914 0.98   1.86 315.00 239.96 2 2241    13622   6102  74.80   1 1.000  536347143  2 0.648  -27.11   -6.83  54.784  90.000   1
   0   1  -8 34732.4   384.5   2 0.76709-0.76699-0.43814 0.60904-0.46862-0.20197  0 297.85 458.32   41.78 297.89 458.18   41.75 0.604 1.00   0.45 340.00 318.86 2 2244    23264   5736  20.88   1 1.000  536347143 -2 0.403   45.84  200.09  54.784   0.000   1
   0   1  -8 34240.0   464.3   6 0.54132-0.54130-0.65701 0.82792-0.52470-0.14676  0 222.32 218.44  127.36 222.22 218.42  127.33 0.905 0.97   3.02 315.00 251.07 2 2246    14393   5986  63.66   1 1.000  536347143 -2 0.639  -29.69  -39.79  54.784 270.000   1
   0   1   8 31917.9   443.4   4-0.46771 0.46746-0.70345 0.87373 0.53518 0.13444  0 217.56 323.06  196.82 217.63 323.03  196.87 0.881 0.98   1.99 315.00 216.34 2 2241    14953   6031  98.43   1 1.000  536347143  2 0.620  -34.45   64.83  54.784  90.000   1
   0  -1  -8 707.469  77.779   2 0.89719-0.89769-0.35117 0.17962-0.26783-0.40236  0 370.26 316.77   27.07 370.23 317.15   27.04 0.899 0.98   0.41 340.00 326.22 2 2244     2278   5568  13.52   1 1.000  536347143 -2 0.629  118.25   58.54  54.784   0.000   2
   0  -1  -8 600.277  71.568   6 0.55899-0.55887-0.81548 0.64501-0.15008-0.52118  0 190.89 118.96   81.91 190.88 118.88   81.90 0.769 0.99   2.89 315.00 273.79 2 2246     2688   5645  40.95   1 1.000  536347143 -2 0.528  -61.12 -139.27  54.784 270.000   2
   0  -1   8 706.367  81.446   4-0.58002 0.57950-0.80020 0.62981 0.15251 0.51721  0 224.12 235.72  166.29 224.12 235.57  166.34 0.911 0.97   1.91 315.00 231.61 2 2241     1509   5909  83.17   1 1.000  536347143  2 0.645  -27.89  -22.51  54.784  90.000   2
   0   1  -8 725.796  70.519   1 0.77376-0.77471-0.42821 0.59856-0.46683-0.20385  0 454.42 460.43    5.37 454.25 460.64    5.23 0.699 0.95   0.01   0.00 312.07 2 2244     4299   5328   2.62   1 1.000  536347143 -2 0.460  202.41  202.20  54.784   0.000   2
   0   1  -8 794.633  72.665   2 0.77400-0.77418-0.42889 0.59895-0.46581-0.20469  0 317.48 433.88   55.30 317.41 434.16   55.36 0.682 0.96   0.49 340.00 312.10 2 2244     3750   5506  27.68   1 1.000  536347143 -2 0.460   65.47  175.65  54.784   0.000   2
   0   1  -8 821.512  76.597   3 0.77409-0.77486-0.42845 0.59816-0.46608-0.20445  0 169.07 435.09    5.29 168.88 435.58    5.28 0.684 0.95   0.85 315.00 312.10 2 2244     3196   5553   2.64   1 1.000  536347143 -2 0.461  -82.94  176.86  54.784   0.000   2
   0   1  -8 875.995  87.490   6 0.63356-0.63323-0.58568 0.75608-0.50555-0.16545  0 214.14 179.85  131.57 214.23 179.77  131.67 0.869 0.98   3.03 315.00 248.96 2 2246     1760   5973  65.83   1 1.000  536347143 -2 0.609  -37.87  -78.38  54.784 270.000   2
   0   1   8 740.871  80.390   4-0.48176 0.48070-0.69618 0.86608 0.53220 0.13726  0 221.13 304.28  213.09 221.34 304.10  213.27 0.898 0.95   2.04 315.00 208.21 2 2241     1675   5767 106.64   1 1.000  536347143  2 0.634  -30.88   46.05  54.784  90.000   2
   0  -1  -9  7938.6   239.0   2 0.87955-0.87972-0.35538 0.18477-0.31637-0.43813  0 395.11 362.03   18.06 395.06 361.99   18.02 1.005 0.99   0.38 340.00 330.72 2 2508     5247   5494   9.01   1 1.000  536347144 -2 0.659  143.10  103.80  54.784   0.000   1
   0  -1  -9  7952.8   237.7   6 0.52375-0.52371-0.82547 0.65491-0.21045-0.54482  0 238.42 153.58   86.23 238.40 153.55   86.22 0.980 0.99   2.91 315.00 271.63 2 2511     4994   5817  43.11   1 1.000  536347144 -2 0.648  -13.59 -104.65  54.784 270.000   1
   0  -1   9  7590.0   242.2   4-0.58157 0.58136-0.78357 0.61312 0.21863 0.53489  0 254.38 254.99  156.98 254.36 254.93  157.00 1.055 0.99   1.88 315.00 236.26 2 2505     4585   5957  78.50   1 1.000  536347144  2 0.713    2.37   -3.24  54.784  90.000   1
   0   1  -9  8408.3   208.8   2 0.73820-0.73805-0.45372 0.62462-0.49920-0.25523  0 326.07 487.46   46.92 326.12 487.30   46.90 0.717 1.00   0.46 340.00 316.29 2 2508     8110   5344  23.45   1 1.000  536347144 -2 0.448   74.06  229.23  54.784   0.000   1
   0   1  -9  8593.1   256.2   6 0.54012-0.54019-0.64327 0.81425-0.54265-0.21260  0 251.06 210.23  129.96 250.99 210.22  129.91 1.041 0.99   3.03 315.00 249.77 2 2511     4889   5947  64.96   1 1.000  536347144 -2 0.700   -0.95  -48.00  54.784 270.000   1
   0   1   9  9469.6   262.3   4-0.45875 0.45870-0.69570 0.86566 0.55277 0.20055  0 247.43 326.39  199.25 247.51 326.49  199.33 1.021 0.97   2.00 315.00 215.13 2 2505     4703   5860  99.66   1 1.000  536347144  2 0.684   -4.58   68.16  54.784  90.000   1
   0  -1  -9 190.035  54.127   2 0.87567-0.87452-0.36937 0.19825-0.31107-0.44262  0 402.28 333.99   32.98 402.48 334.20   33.21 1.036 0.93   0.42 340.00 323.26 2 2508     2162   5344  16.61   1 1.000  536347144 -2 0.684  150.27   75.76  54.784   0.000   2
   0  -1  -9 155.881  56.167   6 0.58106-0.58051-0.78372 0.61275-0.21943-0.53624  0 219.89 104.13   91.01 219.64 104.09   91.06 0.894 0.91   2.92 315.00 269.24 2 2511     2512   5696  45.53   1 1.000  536347144 -2 0.580  -32.12 -154.10  54.784 270.000   2
   0  -1   9 179.933  59.982   4-0.57031 0.57039-0.79248 0.62253 0.21616 0.53583  0 253.15 237.11  173.72 253.71 237.06  173.79 1.049 0.88   1.93 315.00 227.89 2 2505     2201   5945  86.90   1 1.000  536347144  2 0.709    1.14  -21.12  54.784  90.000   2
   0   1  -9 180.999  52.546   2 0.74792-0.74876-0.43973 0.61071-0.49725-0.25767  0 348.37 458.19   60.14 348.17 457.98   59.93 0.809 0.95   0.50 340.00 309.68 2 2508     2846   5411  29.96   1 1.000  536347144 -2 0.512   96.36  199.96  54.784   0.000   2
   0   1  -9 179.852  54.065   3 0.74851-0.74964-0.43906 0.60923-0.49695-0.25860  0 199.58 451.94   10.04 199.01 452.02    9.85 0.807 0.89   0.86 315.00 309.73 2 2508     2946   5523   4.92   1 1.000  536347144 -2 0.513  -52.43  193.71  54.784   0.000   2
   0   1  -9 220.883  61.096   6 0.63421-0.63398-0.56819 0.73828-0.52434-0.23026  0 241.76 166.44  134.52 242.00 166.39  134.65 0.996 0.94   3.04 315.00 247.49 2 2511     1485   5806  67.32   1 1.000  536347144 -2 0.662  -10.25  -91.79  54.784 270.000   2
   0   1   9 168.534  56.352   4-0.47428 0.47318-0.68752 0.85708 0.54989 0.20377  0 251.07 305.50  215.50 251.13 305.38  215.71 1.039 0.95   2.04 315.00 207.00 2 2506     1289   5837 107.85   1 1.000  536347144  2 0.699   -0.94   47.27  54.784  90.000   2
   0  -1 -10  2930.4   160.5   2 0.85244-0.85254-0.37962 0.20918-0.35949-0.47898  0 429.52 386.49   24.53 429.43 386.33   24.48 1.148 0.97   0.40 340.00 327.49 2 2774     2612   5373  12.24   1 1.000  536347145 -2 0.704  177.51  128.26  54.784   0.000   1
   0  -1 -10  2773.4   157.7   6 0.53242-0.53219-0.80094 0.63040-0.27389-0.56513  0 268.69 144.12   94.09 268.71 144.01   94.11 1.125 0.99   2.93 315.00 267.70 2 2777     3082   5670  47.05   1 1.000  536347145 -2 0.703   16.68 -114.11  54.784 270.000   1
   0  -1  10  3302.7   176.5   4-0.56623 0.56622-0.77600 0.60541 0.27786 0.55936  0 284.53 258.47  164.05 284.50 258.50  164.06 1.206 0.98   1.90 315.00 232.72 2 2771     2743   5681  82.03   1 1.000  536347145  2 0.773   32.52    0.24  54.784  90.000   1
   0   1 -10  4634.6   205.8   6 0.53822-0.53823-0.62598 0.79683-0.56434-0.27454  0 280.55 201.61  133.14 280.60 201.57  133.13 1.188 0.98   3.04 315.00 248.18 2 2777     3227   5780  66.57   1 1.000  536347145 -2 0.756   28.54  -56.62  54.784 270.000   1
   0   1  10  3019.2   164.5   4-0.44771 0.44795-0.68465 0.85479 0.57516 0.26207  0 278.08 330.55  202.35 278.12 330.68  202.38 1.172 0.98   2.01 315.00 213.57 2 2771     2348   5718 101.19   1 1.000  536347145  2 0.744   26.07   72.32  54.784  90.000   1
   0  -1 -10  17.920  38.306   2 0.84798-0.85107-0.38912 0.22003-0.35988-0.47673  0 437.54 353.55   39.80 438.47 353.67   39.45 1.183 0.48   0.44 340.00 319.85 2 2774     1626   5282  19.73   1 1.000  536347145 -2 0.733  185.53   95.32  54.784   0.000   2
   0  -1 -10  80.311  54.013   6 0.59835-0.59745-0.74975 0.57787-0.28257-0.55599  0 249.26  87.68   99.48 249.29  87.49   99.76 1.026 0.71   2.94 315.00 265.01 2 2777     2587   5617  49.88   1 1.000  536347145 -2 0.626   -2.75 -170.55  54.784 270.000   2
   0  -1  10  54.976  53.488   4-0.55872 0.55991-0.78158 0.61021 0.27744 0.56050  0 284.34 237.88  180.97 284.01 238.38  180.90 1.205 0.56   1.95 315.00 224.26 2 2771     1996   5793  90.45   1 1.000  536347145  2 0.771   32.33  -20.35  54.784  90.000   2
   0   1 -10  76.089  49.092   2 0.71625-0.71946-0.45123 0.62311-0.53232-0.30677  0 382.45 487.17   65.71 382.07 486.59   65.03 0.947 0.82   0.52 340.00 306.89 2 2774     3331   5309  32.51   1 1.000  536347145 -2 0.558  130.44  228.94  54.784   0.000   2
   0   1 -10  37.010  48.876   3 0.72371-0.72074-0.44821 0.61833-0.52473-0.31338  0 229.55 470.96   14.44 229.68 470.89   14.95 0.934 0.64   0.87 315.00 307.53 2 2774     3033   5438   7.48   1 1.000  536347145 -2 0.558  -22.46  212.73  54.784   0.000   2
   0   1 -10  89.519  54.344   6 0.63462-0.63731-0.54255 0.71495-0.55036-0.28755  0 270.33 151.65  138.71 270.72 151.96  138.29 1.134 0.74   3.05 315.00 245.40 2 2777     2242   5714  69.15   1 1.000  536347145 -2 0.711   18.32 -106.58  54.784 270.000   2
   0  -1 -11 35359.2   565.5   2 0.82197-0.82198-0.40310 0.23258-0.40234-0.51987  0 468.96 415.47   31.12 468.88 415.35   31.10 1.303 0.98   0.42 340.00 324.19 2 3041    12992   5300  15.55   1 1.000  536347146 -2 0.743  216.95  157.24  54.784   0.000   1
   0  -1 -11 36682.7   571.4   6 0.53866-0.53855-0.77341 0.60264-0.33417-0.58888  0 300.43 133.08  101.73 300.37 133.07  101.73 1.280 0.98   2.95 315.00 263.89 2 3044    12750   5719  50.87   1 1.000  536347146 -2 0.752   48.42 -125.15  54.784 270.000   1
   0  -1  11 33585.3   565.9   4-0.54919 0.54918-0.76581 0.59540 0.33454 0.58643  0 316.00 262.15  170.94 315.98 262.14  170.93 1.367 0.99   1.92 315.00 229.28 2 3037    11026   5844  85.46   1 1.000  536347146  2 0.827   63.99    3.92  54.784  90.000   1
   0   1 -11 36757.6   587.6   6 0.53547-0.53530-0.60523 0.77579-0.58904-0.33407  0 311.69 192.19  136.85 311.64 192.18  136.87 1.345 0.99   3.05 315.00 246.32 2 3044    11823   5843  68.44   1 1.000  536347146 -2 0.807   59.68  -66.04  54.784 270.000   1
   0   1  11 34069.0   562.5   4-0.43346 0.43368-0.67187 0.84221 0.60059 0.32032  0 309.99 335.34  206.00 310.03 335.43  206.00 1.332 0.98   2.02 315.00 211.75 2 3038    11283   5713 103.00   1 1.000  536347146  2 0.798   57.98   77.11  54.784  90.000   1
   0   1  11 34283.0   578.8   7-0.72149 0.72147-0.41592 0.58649 0.55359 0.36812  0  24.22 219.34  147.68  24.24 219.32  147.68 1.398 0.98   3.69 270.00 195.91 2 3040    12743   5424  73.84   1 1.000  536347146  2 0.823 -227.79  -38.89  54.784  59.999   1
   0  -1 -11 880.597 117.863   2 0.82116-0.82109-0.40535 0.23510-0.40173-0.52013  0 479.60 376.74   45.79 479.75 376.63   45.80 1.349 0.97   0.46 340.00 316.85 2 3041     3350   5265  22.90   1 1.000  536347146 -2 0.779  227.59  118.51  54.784   0.000   2
   0  -1 -11 851.957 105.738   6 0.61263-0.61137-0.71094 0.54074-0.34531-0.57777  0 280.65  68.85  108.10 280.42  68.28  108.17 1.169 0.92   2.97 315.00 260.70 2 3044     3034   5496  54.08   1 1.000  536347146 -2 0.667   28.64 -189.38  54.784 270.000   2
   0  -1  11 689.487 110.704   4-0.54526 0.54696-0.76782 0.59881 0.33638 0.58503  0 315.72 239.37  188.08 315.63 239.54  187.79 1.366 0.94   1.97 315.00 220.71 2 3037     2123   5767  93.89   1 1.000  536347146  2 0.826   63.71  -18.86  54.784  90.000   2
   0   1 -11 997.506 113.217   3 0.68752-0.68835-0.45984 0.62987-0.56201-0.35977  0 261.67 492.78   20.55 261.63 493.26   20.52 1.073 0.94   0.89 315.00 304.48 2 3041     4638   5328  10.26   1 1.000  536347146 -2 0.598    9.66  234.55  54.784   0.000   2
   0   1 -11 887.101 109.179   6 0.63429-0.63332-0.51954 0.69046-0.57250-0.34953  0 300.77 136.49  142.37 301.01 135.97  142.49 1.282 0.94   3.06 315.00 243.57 2 3044     1842   5597  71.24   1 1.000  536347146 -2 0.755   48.76 -121.74  54.784 270.000   2
   0   1  11 713.402 117.459   7-0.74582 0.74621-0.38082 0.54975 0.54656 0.37542  0  23.01 206.31  166.97  23.15 206.94  167.04 1.394 0.83   3.74 270.00 186.27 2 3040     4147   5323  83.52   1 1.000  536347146  2 0.818 -229.00  -51.92  54.784  59.999   2
   0  -1 -12 63663.5   797.4   6 0.54225-0.54216-0.74318 0.57260-0.39199-0.61497  0 334.41 120.34  109.22 334.36 120.31  109.20 1.442 0.98   2.97 315.00 260.14 2 3312    18854   5765  54.60   1 1.000  536347147 -2 0.795   82.40 -137.89  54.784 270.000   1
   0  -1  12 57281.0   780.5   4-0.53048 0.53035-0.75316 0.58276 0.38903 0.61573  0 349.58 266.00  177.69 349.53 265.94  177.69 1.536 0.97   1.94 315.00 225.90 2 3304    16230   5773  88.85   1 1.000  536347147  2 0.877   97.57    7.77  54.784  90.000   1
   0  -1  12 63997.2   808.1   7-0.75879 0.75869-0.48503 0.31433 0.43472 0.57060  0  50.47 102.43  131.34  50.59 102.46  131.37 1.468 0.99   3.64 270.00 204.08 2 3307    19705   5418  65.69   1 1.000  536347147  2 0.795 -201.54 -155.80  54.784  59.999   1
   0  -1  12 57126.2   755.3   8-0.29868 0.29841-0.88056 0.70975 0.36796 0.63813  0  40.02 451.47   61.03  39.97 451.41   61.06 1.430 0.99   4.45 270.00 239.24 2 3309    18863   5382  30.53   1 1.000  536347147  2 0.760 -211.99  193.24  54.784 120.001   1
   0   1 -12 67079.1   838.0   6 0.53164-0.53174-0.58069 0.75161-0.61657-0.39030  0 344.91 181.73  141.10 344.88 181.73  141.07 1.509 0.98   3.06 315.00 244.20 2 3312    18269   5825  70.54   1 1.000  536347147 -2 0.851   92.90  -76.50  54.784 270.000   1
   0   1  12 61335.4   798.2   4-0.41708 0.41721-0.65676 0.82716 0.62825 0.37648  0 344.04 341.08  210.07 344.05 341.13  210.07 1.500 0.99   2.03 315.00 209.72 2 3305    17461   5678 105.03   1 1.000  536347147  2 0.846   92.03   82.85  54.784  90.000   1
   0   1  12 62889.2   822.6   7-0.70892 0.70853-0.39567 0.56579 0.58385 0.42174  0  67.43 213.71  152.09  67.48 213.74  152.16 1.550 0.98   3.70 270.00 193.71 2 3308    17899   5561  76.08   1 1.000  536347147  2 0.870 -184.58  -44.52  54.784  59.999   1
   0  -1 -12  1689.0   144.5   3 0.78921-0.79081-0.42152 0.25073-0.44662-0.55835  0 338.25 374.31    2.36 338.55 374.69    2.25 1.467 0.93   0.84 315.00 313.57 2 3308     2752   5383   1.13   1 1.000  536347147 -2 0.818   86.24  116.08  54.784   0.000   2
   0  -1 -12  1554.0   144.6   6 0.62296-0.62180-0.66995 0.50000-0.40383-0.60280  0 314.04  46.30  116.37 313.97  45.56  116.45 1.317 0.92   2.99 315.00 256.56 2 3312     4873   5421  58.23   1 1.000  536347147 -2 0.700   62.03 -211.93  54.784 270.000   2
   0  -1  12  1460.4   141.7   4-0.53090 0.53103-0.75286 0.58245 0.38904 0.61543  0 349.24 240.54  194.56 349.30 240.57  194.56 1.534 0.95   1.98 315.00 217.47 2 3304     1753   5700  97.28   1 1.000  536347147  2 0.875   97.23  -17.69  54.784  90.000   2
   0  -1  12 879.509 133.277   7-0.77902 0.78029-0.44472 0.27258 0.44199 0.56290  0  45.48  82.27  152.41  45.99  83.30  152.39 1.446 0.66   3.70 270.00 193.54 2 3308     4888   5296  76.19   1 1.000  536347147  2 0.776 -206.53 -175.96  54.784  59.999   2
   0  -1  12  1456.3   156.3   8-0.26542 0.26768-0.89133 0.72141 0.36754 0.63868  0  50.44 410.13   75.99  50.22 410.87   75.82 1.474 0.83   4.49 270.00 231.75 2 3309     4658   5342  37.91   1 1.000  536347147  2 0.799 -201.57  151.90  54.784 120.001   2
   0   1 -12  1806.2   156.8   6 0.63289-0.63176-0.48881 0.66035-0.60044-0.40598  0 333.69 118.33  147.13 333.69 117.71  147.18 1.438 0.93   3.08 315.00 241.18 2 3312     2949   5561  73.59   1 1.000  536347147 -2 0.793   81.68 -139.90  54.784 270.000   2
   0   1  12  1054.4   143.5   7-0.73265 0.73398-0.35906 0.52687 0.57818 0.42858  0  66.69 199.55  171.62  66.46 200.79  171.62 1.545 0.75   3.75 270.00 183.94 2 3308     3683   5382  85.81   1 1.000  536347147  2 0.865 -185.32  -58.68  54.784  59.999   2
   0   1  12  1329.7   158.3   8-0.04772 0.04961-0.76166 0.93180 0.64622 0.35956  8  27.41 493.10  119.46  27.18 494.28  119.52 1.380 0.78   4.61 270.00 210.02 2 3309     8043   5181  59.76   1 1.000  536347147  2 0.718 -224.60  234.87  54.784 120.001   2
   0  -1 -13 75590.8   915.5   6 0.54348-0.54339-0.71021 0.53930-0.44747-0.64334  0 371.78 104.95  116.61 371.74 104.97  116.63 1.606 0.98   2.99 315.00 256.44 2 3580    20358   5575  58.32   1 1.000  536347148 -2 0.831  119.77 -153.28  54.784 270.000   1
   0  -1  13 68248.1   896.1   4-0.51000 0.50974-0.73799 0.56747 0.44189 0.64664  0 386.25 270.13  184.42 386.16 270.06  184.43 1.706 0.98   1.96 315.00 222.54 2 3572    16284   5581  92.21   1 1.000  536347148  2 0.919  134.24   11.90  54.784  90.000   1
   0  -1  13 78268.2   937.1   7-0.74487 0.74459-0.45695 0.28620 0.48618 0.60305  0  94.70 101.37  138.24  94.75 101.35  138.29 1.616 0.99   3.66 270.00 200.63 2 3576    21066   5504  69.15   1 1.000  536347148  2 0.832 -157.31 -156.86  54.784  59.999   1
   0  -1  13 69282.9   867.6   8-0.25365 0.25378-0.87034 0.69971 0.42210 0.66783  0  83.83 464.08   69.18  83.77 464.13   69.17 1.561 0.99   4.47 270.00 235.16 2 3577    20158   5395  34.59   1 1.000  536347148  2 0.784 -168.18  205.85  54.784 120.001   1
   0   1 -13 78871.5   956.3   6 0.52671-0.52661-0.55334 0.72401-0.64529-0.44553  0 381.43 169.74  145.68 381.40 169.72  145.69 1.675 0.97   3.07 315.00 241.91 2 3580    19647   5684  72.85   1 1.000  536347148 -2 0.889  129.42  -88.49  54.784 270.000   1
   0   1  13 69512.9   895.3   4-0.39851 0.39854-0.63925 0.80967 0.65769 0.43081  0 381.22 348.07  214.54 381.23 348.08  214.54 1.671 0.96   2.04 315.00 207.48 2 3573    17451   5674 107.27   1 1.000  536347148  2 0.887  129.21   89.84  54.784  90.000   1
   0   1  13 78032.8   958.5   7-0.69358 0.69396-0.37244 0.54311 0.61664 0.47270  0 107.75 208.26  157.02 107.77 208.30  156.98 1.700 0.98   3.71 270.00 191.24 2 3576    19379   5615  78.49   1 1.000  536347148  2 0.910 -144.26  -49.97  54.784  59.999   1
   0  -1 -13  1840.7   161.0   3 0.75461-0.75536-0.43665 0.26563-0.48980-0.59906  0 374.23 394.62    8.93 374.52 395.03    8.93 1.625 0.93   0.86 315.00 310.28 2 3577     2990   5310   4.47   1 1.000  536347148 -2 0.848  122.22  136.39  54.784   0.000   2
   0  -1 -13  1936.9   160.5   6 0.63003-0.62863-0.62562 0.45556-0.46007-0.63031  0 351.26  18.57  124.63 351.26  17.62  124.76 1.466 0.91   3.01 315.00 252.44 2 3580     4053   5250  62.38   1 1.000  536347148 -2 0.725   99.25 -239.66  54.784 270.000   2
   0  -1  13  1479.0   154.9   4-0.51488 0.51555-0.73405 0.56350 0.44280 0.64551  0 386.04 241.32  201.33 386.13 241.54  201.31 1.705 0.95   2.00 315.00 214.09 2 3573     2629   5543 100.65   1 1.000  536347148  2 0.918  134.03  -16.91  54.784  90.000   2
   0  -1  13  1581.0   170.5   7-0.76435 0.76598-0.41435 0.24126 0.49406 0.59587  0  91.23  80.04  159.52  91.04  81.54  159.39 1.594 0.64   3.72 270.00 189.99 2 3576     5857   5336  79.69   1 1.000  536347148  2 0.812 -160.78 -178.19  54.784  59.999   2
   0  -1  13  1661.4   177.7   8-0.22935 0.23148-0.87761 0.70674 0.42095 0.66853  0  92.88 419.19   83.55  92.88 420.15   83.54 1.613 0.83   4.51 270.00 227.98 2 3577     5638   5369  41.77   1 1.000  536347148  2 0.829 -159.13  160.96  54.784 120.001   2
   0   1 -13  2121.3   171.8   6 0.63012-0.62887-0.45462 0.62645-0.62950-0.46053  0 369.85  97.10  152.27 370.04  96.20  152.34 1.594 0.92   3.09 315.00 238.62 2 3581     3280   5380  76.17   1 1.000  536347148 -2 0.822  117.84 -161.13  54.784 270.000   2
   0   1  13  1336.2   156.0   7-0.71744 0.71887-0.33544 0.50271 0.61055 0.48011  0 107.10 193.39  176.53 106.86 194.77  176.53 1.694 0.66   3.77 270.00 181.48 2 3576     3372   5468  88.27   1 1.000  536347148  2 0.903 -144.91  -64.84  54.784  59.999   2
   0  -1 -14  3699.3   224.4   3 0.70573-0.70539-0.46938 0.29864-0.53069-0.64284  0 406.89 473.64    2.43 406.84 473.64    2.47 1.707 0.98   0.84 315.00 313.53 2 3845     5594   5154   1.23   1 1.000  536347149 -2 0.812  154.88  215.41  54.784   0.000   1
   0  -1 -14  3750.3   232.3   6 0.54248-0.54262-0.67347 0.50307-0.50215-0.67267  0 414.26  85.90  124.16 414.20  85.93  124.12 1.764 0.98   3.01 315.00 252.67 2 3849     4061   5338  62.06   1 1.000  536347149 -2 0.858  162.25 -172.33  54.784 270.000   1
   0  -1  14  2970.9   213.9   4-0.48734 0.48733-0.71998 0.54990 0.49409 0.67832  0 427.44 274.78  191.26 427.29 274.67  191.21 1.871 0.97   1.98 315.00 219.12 2 3841     3261   5358  95.61   1 1.000  536347149  2 0.953  175.43   16.55  54.784  90.000   1
   0  -1  14  3509.5   227.0   7-0.72800 0.72766-0.42684 0.25625 0.53648 0.63628  0 136.52  98.88  145.24 136.70  98.78  145.30 1.752 0.99   3.68 270.00 197.13 2 3844     4166   5343  72.65   1 1.000  536347149  2 0.861 -115.49 -159.35  54.784  59.999   1
   0  -1  14  3547.5   234.4   8-0.20655 0.20661-0.85542 0.68486 0.47497 0.69877  0 126.41 478.83   77.47 126.39 478.84   77.47 1.679 0.99   4.49 270.00 231.01 2 3846     6320   5297  38.73   1 1.000  536347149  2 0.798 -125.60  220.60  54.784 120.001   1
   0   1 -14  3565.8   227.3   6 0.52037-0.52008-0.52224 0.69288-0.67564-0.49943  0 422.83 155.46  150.71 422.70 155.42  150.72 1.836 0.98   3.09 315.00 239.40 2 3850     3573   5330  75.36   1 1.000  536347149 -2 0.918  170.82 -102.77  54.784 270.000   1
   0   1  14  4029.9   248.7   7-0.67683 0.67590-0.34836 0.51780 0.64849 0.52444  0 146.06 202.78  161.98 146.26 202.86  162.15 1.838 0.99   3.73 270.00 188.76 2 3845     3499   5518  81.07   1 1.000  536347149  2 0.942 -105.95  -55.45  54.784  59.999   1
   0  -1 -14  31.275  75.826   3 0.71432-0.71557-0.45141 0.28200-0.53477-0.63909  0 415.66 420.01   16.06 415.61 419.52   15.87 1.777 0.35   0.88 315.00 306.72 2 3845     3132   5264   7.93   1 1.000  536347149 -2 0.869  163.65  161.78  54.784   0.000   2
   0  -1  14  72.842  78.414   4-0.49486 0.49853-0.71161 0.54602 0.49873 0.67330  0 426.88 242.31  208.60 427.35 242.33  208.08 1.869 0.79   2.02 315.00 210.45 2 3841     2652   5335 104.04   1 1.000  536347149  2 0.953  174.87  -15.92  54.784  90.000   2
   0  -1  14  33.184  85.041   7-0.74737 0.74633-0.38347 0.21308 0.54258 0.63055  0 133.84  78.43  166.39 133.85  78.06  166.50 1.728 0.33   3.74 270.00 186.55 2 3845     4911   5305  83.25   1 1.000  536347149  2 0.841 -118.17 -179.80  54.784  59.999   2
   0  -1  14  38.094  92.521   8-0.19097 0.19265-0.85940 0.68958 0.47429 0.69811  0 133.46 429.95   91.36 134.07 430.63   91.37 1.738 0.46   4.53 270.00 224.07 2 3846     4995   5390  45.68   1 1.000  536347149  2 0.849 -118.55  171.72  54.784 120.001   2
   0   1 -14 117.504  86.877   6 0.62587-0.62350-0.41899 0.58613-0.65783-0.51740  0 411.53  69.90  157.51 411.59  69.86  157.97 1.743 0.79   3.10 315.00 235.99 2 3850     3352   5258  78.99   1 1.000  536347149 -2 0.841  159.52 -188.33  54.784 270.000   2
   0   1  14  64.755  86.050   7-0.69922 0.69925-0.30882 0.48007 0.64476 0.52970  0 146.12 188.75  181.92 145.50 188.64  181.79 1.833 0.54   3.78 270.00 178.79 2 3845     2807   5491  90.90   1 1.000  536347149  2 0.935 -105.89  -69.48  54.784  59.999   2
   0  -1 -15 106342.   1183.   6 0.53912-0.53901-0.63375 0.46285-0.55471-0.70373  0 464.35  61.39  131.72 464.41  61.35  131.75 1.904 0.98   3.03 315.00 248.89 2 4119    24195   5372  65.88   1 1.000  536347150 -2 0.874  212.34 -196.84  54.784 270.000   1
   0  -1  15 97453.2  1163.3   4-0.46279 0.46280-0.69921 0.52905 0.54491 0.71129  0 475.29 280.15  198.16 475.05 280.05  198.11 2.017 0.98   1.99 315.00 215.67 2 4110    21412   5408  99.05   1 1.000  536347150  2 0.979  223.28   21.92  54.784  90.000   1
   0  -1  15 109657.   1190.   7-0.70780 0.70745-0.39392 0.22306 0.58638 0.67064  0 177.78  94.55  152.46 177.76  94.56  152.51 1.863 0.99   3.70 270.00 193.52 2 4114    25749   5611  76.25   1 1.000  536347150  2 0.881  -74.23 -163.68  54.784  59.999   1
   0  -1  15 98831.7  1100.7   8-0.15658 0.15680-0.83525 0.66464 0.52710 0.73052  8 169.34 496.51   86.07 169.28 496.59   86.05 1.768 0.99   4.52 270.00 226.72 2 4115    24147   5467  43.03   1 1.000  536347150  2 0.799  -82.67  238.28  54.784 120.001   1
   0   1 -15 106789.   1206.   6 0.51231-0.51230-0.48736 0.65836-0.70712-0.55146  0 471.16 137.83  156.17 471.23 137.75  156.16 1.976 0.98   3.10 315.00 236.66 2 4119    23261   5426  78.08   1 1.000  536347150 -2 0.938  219.15 -120.40  54.784 270.000   1
   0   1  15 109492.   1216.   7-0.65614 0.65605-0.32004 0.49033 0.68342 0.57374  0 184.03 197.12  167.65 183.99 197.18  167.67 1.953 0.99   3.74 270.00 185.92 2 4114    22994   5799  83.83   1 1.000  536347150  2 0.965  -67.98  -61.11  54.784  59.999   1
   0  -1 -15  3045.0   224.1   3 0.67118-0.67305-0.46448 0.29396-0.57773-0.67866  0 464.09 450.00   23.20 464.66 450.53   23.11 1.909 0.96   0.90 315.00 303.15 2 4115     4500   5146  11.55   1 1.000  536347150 -2 0.880  212.08  191.77  54.784   0.000   2
   0  -1  15  2024.0   188.9   4-0.47583 0.47635-0.68932 0.51850 0.54627 0.71010  0 475.46 242.69  215.00 475.18 242.94  214.96 2.018 0.95   2.04 315.00 207.25 2 4110     3609   5274 107.48   1 1.000  536347150  2 0.980  223.45  -15.54  54.784  90.000   2
   0  -1  15  1883.1   185.6   7-0.72539 0.72780-0.34762 0.17298 0.59411 0.66362  0 176.24  70.26  174.02 175.81  72.60  173.82 1.835 0.52   3.76 270.00 182.74 2 4114     3855   5332  86.91   1 1.000  536347150  2 0.855  -75.77 -187.97  54.784  59.999   2
   0  -1  15  2406.7   208.2   8-0.15070 0.15350-0.83663 0.66561 0.52663 0.73035  0 174.96 441.48   99.36 175.08 442.80   99.40 1.841 0.74   4.55 270.00 220.07 2 4115     5147   5343  49.70   1 1.000  536347150  2 0.860  -77.05  183.25  54.784 120.001   2
   0   1 -15  3079.5   224.2   6 0.61883-0.61790-0.37277 0.54539-0.69144-0.56635  0 461.07  37.15  164.11 461.41  35.86  164.12 1.874 0.88   3.12 315.00 232.69 2 4119     4716   5175  82.06   1 1.000  536347150 -2 0.850  209.06 -221.08  54.784 270.000   2
   0   1  15  1744.5   192.0   7-0.67901 0.68082-0.28090 0.44814 0.67826 0.57936  0 183.46 180.79  187.43 183.45 182.16  187.42 1.943 0.56   3.80 270.00 176.04 2 4114     3844   5515  93.71   1 1.000  536347150  2 0.955  -68.55  -77.44  54.784  59.999   2
   0  -1  16  3814.7   249.4   7-0.68399 0.68330-0.35850 0.18746 0.63532 0.70566  0 219.42  88.29  159.91 219.30  88.27  159.97 1.931 0.99   3.72 270.00 189.80 2 4383     3956   5363  79.98   1 1.000  536347151  2 0.888  -32.59 -169.94  54.784  59.999   1
   0   1  16  3762.7   253.9   7-0.63275 0.63297-0.28947 0.46021 0.71822 0.62254  0 222.05 191.04  173.60 222.06 191.03  173.58 2.025 0.98   3.76 270.00 182.95 2 4383     3931   5484  86.79   1 1.000  536347151  2 0.977  -29.96  -67.19  54.784  59.999   1
   0  -1  16 108.020  96.120   7-0.70026 0.70094-0.31029 0.13891 0.64293 0.69956  0 219.30  63.93  181.63 218.40  64.65  181.42 1.901 0.33   3.78 270.00 178.94 2 4383     4591   5317  90.71   1 1.000  536347151  2 0.861  -32.71 -194.30  54.784  59.999   2
   0  -1  16 132.589 111.744   8-0.10926 0.10866-0.80878 0.63878 0.57788 0.76168  0 216.45 457.47  107.61 217.39 457.42  107.75 1.895 0.67   4.58 270.00 215.94 2 4385     4744   5352  53.87   1 1.000  536347151  2 0.856  -35.56  199.24  54.784 120.001   2
   0   1  16  23.016  84.374   7-0.65535 0.65573-0.24994 0.42098 0.71277 0.62673  0 221.23 175.20  193.39 221.81 175.02  193.44 2.014 0.14   3.82 270.00 173.05 2 4383     3319   5446  96.72   1 1.000  536347151  2 0.967  -30.78  -83.03  54.784  59.999   2
   0  -1  17 11010.7   400.0   7-0.65556 0.65547-0.31927 0.14909 0.68433 0.74036  0 263.02  79.39  167.81 263.00  79.24  167.80 1.937 0.99   3.74 270.00 185.85 2 4653     6418   5375  83.90   1 1.000  536347152  2 0.881   11.01 -178.84  54.784  59.999   1
   0   1  17 10760.9   403.8   7-0.60592 0.60600-0.25613 0.42660 0.75317 0.67139  0 261.72 184.02  179.94 261.76 184.06  179.94 2.038 0.99   3.78 270.00 179.78 2 4653     4445   5547  89.97   1 1.000  536347152  2 0.976    9.71  -74.21  54.784  59.999   1
   0  -1  17  86.251  97.808   7-0.67107 0.67287-0.27032 0.09854 0.69036 0.73317  0 262.95  52.42  189.48 263.46  53.32  189.44 1.901 0.14   3.80 270.00 175.01 2 4653     4900   5288  94.72   1 1.000  536347152  2 0.851   10.94 -205.81  54.784  59.999   2
   0  -1  17 252.023 121.320   8-0.06307 0.06402-0.77413 0.60338 0.62987 0.79488  0 262.78 475.99  116.52 262.97 476.55  116.56 1.887 0.70   4.60 270.00 211.49 2 4654     4981   5273  58.28   1 1.000  536347152  2 0.839   10.77  217.76  54.784 120.001   2
   0   1  17 247.384 117.076   7-0.62699 0.62875-0.21305 0.38394 0.74933 0.67621  0 262.39 164.88  200.14 261.95 165.26  199.93 2.024 0.83   3.83 270.00 169.68 2 4653     2617   5542  99.96   1 1.000  536347152  2 0.963   10.38  -93.35  54.784  59.999   2
   0  -1  18 31315.3   642.5   7-0.62213 0.62172-0.27606 0.10531 0.73263 0.77612  0 311.53  66.27  176.17 311.31  66.29  176.17 1.864 0.99   3.77 270.00 181.67 2 4923    11066   5377  88.08   1 1.000  536347153  2 0.857   59.52 -191.96  54.784  59.999   1
   0   1  18 31542.6   662.6   7-0.57449 0.57487-0.21879 0.38956 0.78873 0.71956  0 304.76 175.75  186.86 304.82 175.75  186.84 1.977 0.98   3.80 270.00 176.32 2 4923     9482   5531  93.42   1 1.000  536347153  2 0.959   52.75  -82.48  54.784  59.999   1
   0   1  18 566.584 136.448   7-0.59605 0.59470-0.17637 0.34591 0.78334 0.72573  0 305.96 155.13  206.88 305.72 155.18  206.97 1.961 0.90   3.85 270.00 166.31 2 4923     2878   5453 103.49   1 1.000  536347153  2 0.944   53.95 -103.10  54.784  59.999   2
   0  -1  19 22961.1   530.4   7-0.58198 0.58152-0.22756 0.05702 0.78072 0.81153  0 368.38  47.11  185.25 368.39  46.95  185.29 1.709 0.99   3.79 270.00 177.12 2 5193    12085   5289  92.64   1 1.000  536347154  2 0.811  116.37 -211.12  54.784  59.999   1
   0   1  19 21882.4   536.0   7-0.53789 0.53750-0.17720 0.34756 0.82418 0.76831  0 354.12 165.29  194.40 353.96 165.29  194.41 1.836 0.98   3.82 270.00 172.55 2 5193     8312   5482  97.20   1 1.000  536347154  2 0.924  102.11  -92.94  54.784  59.999   1
   0   1  19 256.127 104.949   7-0.55839 0.55695-0.13397 0.30388 0.81869 0.77295  0 355.54 142.51  214.54 356.04 142.24  214.73 1.818 0.73   3.87 270.00 162.48 2 5193     4088   5347 107.37   1 1.000  536347154  2 0.907  103.53 -115.72  54.784  59.999   2
   0   1  20 357.532 112.641   7-0.49321 0.49307-0.12859 0.30015 0.86035 0.81657  0 414.88 151.23  203.02 414.19 151.04  202.90 1.617 0.79   3.84 270.00 168.24 2 5464     5871   5327 101.45   1 1.000  536347155  2 0.864  162.87 -107.00  54.784  59.999   1
   0   1  20 -50.135  74.281   7-0.51165 0.51079-0.08410 0.25458 0.85507 0.82115  0 418.49 124.37  223.41 418.46 124.18  223.47 1.596-0.14   3.90 270.00 158.04 2 5464     4896   5282 111.73   1 1.000  536347155  2 0.843  166.48 -133.86  54.784  59.999   2
   0  -2   1 243334.    862.   4-0.43153 0.43204-0.38177 0.04044-0.81733 0.90095  0  72.25 181.00   20.55  72.32 181.21   20.48 0.351 0.98   1.50 315.00 304.48 2 1139   235616   7378  10.24   1 1.000  536348160  2 0.283 -179.76  -77.23  54.784  90.000   1
   0   2  -1 258914.    925.   6 0.35150-0.35112-0.04856 0.39056-0.93493 0.85098  0  87.02 307.63  216.44  86.90 307.43  216.43 0.395 0.97   3.27 315.00 206.53 2 1141   222581   7498 108.21   1 1.000  536348160 -2 0.320 -164.99   49.40  54.784 270.000   1
   0  -2   1  5353.9   121.9   4-0.33956 0.33842-0.38984 0.04883-0.85599 0.93973  0  72.91 182.19   30.74  72.69 181.77   30.86 0.353 0.95   1.53 315.00 299.38 2 1139     8585   7188  15.43   1 1.000  536348160  2 0.284 -179.10  -76.04  54.784  90.000   2
   0  -2   2 1.120e6 4293.46   4-0.52738 0.52760-0.53581 0.19441-0.65938 0.82695  0  89.70 186.74   48.19  89.62 186.85   48.09 0.403 0.99   1.58 315.00 290.66 2 1232   951401   8694  24.05   1 1.000  536348161  2 0.322 -162.31  -71.49  54.784  90.000   1
   0   2  -2 1.169e6 4824.19   6 0.42532-0.42527-0.21927 0.56110-0.87808 0.71015  0 103.07 297.58  194.12 102.93 297.52  194.09 0.444 0.98   3.21 315.00 217.69 2 1234   897834   8321  97.04   1 1.000  536348161 -2 0.358 -148.94   39.35  54.784 270.000   1
   0  -2   2 29583.3   293.0   4-0.45142 0.45068-0.55414 0.21336-0.69939 0.86681  0  88.56 185.23   59.84  88.47 184.91   59.90 0.399 0.97   1.61 315.00 284.83 2 1232    28835   8413  29.95   1 1.000  536348161  2 0.319 -163.45  -73.00  54.784  90.000   2
   0   2  -2 45207.2   383.5   6 0.57151-0.57234-0.18137 0.52309-0.80030 0.63150  0 106.28 285.30  189.98 105.93 285.66  189.98 0.454 0.96   3.19 315.00 219.76 2 1234    37040   7669  94.99   1 1.000  536348161 -2 0.366 -145.73   27.07  54.784 270.000   2
   0  -2   3  1716.1    88.4   4-0.58174 0.58195-0.63586 0.29453-0.50720 0.75801  0 111.97 192.54   70.03 111.98 192.67   70.05 0.472 0.99   1.64 315.00 279.73 2 1373     4227   6842  35.02   1 1.000  536348162  2 0.374 -140.04  -65.69  54.784  90.000   1
   0   2  -3  2114.5    96.8   6 0.46834-0.46816-0.33703 0.67926-0.81674 0.56518  0 123.31 288.02  178.11 123.15 287.82  177.96 0.510 0.99   3.16 315.00 225.69 2 1376     3924   6520  88.98   1 1.000  536348162 -2 0.407 -128.70   29.79  54.784 270.000   1
   0  -2   3  34.313  31.171   4-0.51943 0.51851-0.66015 0.31868-0.54258 0.79347  0 110.15 188.51   82.93 109.93 188.29   83.13 0.466 0.65   1.67 315.00 273.28 2 1373     2912   6745  41.57   1 1.000  536348162  2 0.369 -141.86  -69.72  54.784  90.000   2
   0   2  -3  69.431  33.638   6 0.59995-0.60189-0.28278 0.62482-0.74839 0.49731  0 125.55 271.32  176.52 125.49 271.66  176.00 0.517 0.79   3.16 315.00 226.49 2 1376     2465   6460  88.00   1 1.000  536348162 -2 0.413 -126.46   13.09  54.784 270.000   2
   0  -2   4 49498.7   440.7   4-0.61022 0.61034-0.69980 0.35880-0.37137 0.70622  0 136.85 198.11   87.57 136.79 198.11   87.50 0.556 0.98   1.69 315.00 270.96 2 1549    31984   6803  43.75   1 1.000  536348163  2 0.433 -115.16  -60.12  54.784  90.000   1
   0   2  -4 52628.7   467.8   6 0.49283-0.49290-0.41496 0.75693-0.76480 0.42907  0 145.94 278.64  167.02 145.80 278.58  166.92 0.590 0.99   3.13 315.00 231.24 2 1553    32740   6560  83.46   1 1.000  536348163 -2 0.462 -106.07   20.41  54.784 270.000   1
   0  -2  -4 981.188  70.374   2 0.96203-0.96227-0.26259-0.07798-0.07448-0.26067  0 289.87 211.16    1.53 290.04 210.97    1.49 0.564 0.95   0.34 340.00 338.99 2 1551     1868   6523   0.75   1 1.000  536348163 -2 0.443   37.86  -47.07  54.784   0.000   2
   0  -2   4 966.960  71.040   4-0.55991 0.55951-0.72641 0.38591-0.39853 0.73350  0 134.36 191.68  101.71 134.36 191.45  101.68 0.548 0.97   1.73 315.00 263.89 2 1550     2452   6561  50.84   1 1.000  536348163  2 0.426 -117.65  -66.55  54.784  90.000   2
   0   2  -4  1736.9    47.1   1 0.18709-0.18828-0.49783 0.83893-0.84685 0.51063  0 295.68 428.65   87.62 295.00 428.64   88.05 0.154 0.89   0.24   0.00 270.94 2 1552    11914   5841  44.02   1 1.000  536348163 -2 0.116   43.67  170.42  54.784   0.000   2
   0   2  -4  1723.5    47.3   2 0.18733-0.18844-0.49754 0.83873-0.84697 0.51091  0 177.52 430.75  137.58 176.94 430.80  137.80 0.155 0.93   0.72 340.00 270.96 2 1552    10901   5748  68.90   1 1.000  536348163 -2 0.117  -74.49  172.52  54.784   0.000   2
   0   2  -4  1450.8    86.3   6 0.61570-0.61653-0.35531 0.69669-0.70333 0.36676  0 147.25 257.84  166.56 147.03 258.22  166.53 0.594 0.94   3.13 315.00 231.47 2 1553     2249   6371  83.26   1 1.000  536348163 -2 0.465 -104.76   -0.39  54.784 270.000   2
   0  -2  -5 186548.    897.   6 0.34889-0.34868-0.86654 0.52503 0.35690-0.77638  0 144.38 156.22   17.00 144.31 156.18   17.06 0.586 0.99   2.71 315.00 306.25 2 1754   112713   6779   8.53   1 1.000  536348164 -2 0.440 -107.63 -102.01  54.784 270.000   1
   0  -2   5 184824.    935.   4-0.62313 0.62338-0.73977 0.39891-0.25387 0.67250  0 162.86 203.20  101.86 162.84 203.24  101.79 0.652 0.99   1.73 315.00 263.82 2 1750   102613   7013  50.89   1 1.000  536348164  2 0.496  -89.15  -55.03  54.784  90.000   1
   0   2  -5 193968.   1124.   1 0.16650-0.16556-0.56495 0.90641-0.80815 0.38861  0 288.69 459.27   73.91 288.90 459.09   74.15 0.131 0.99   0.21   0.00 277.79 2 1753   533281   6669  37.07   1 1.000  536348164 -2 0.095   36.68  201.04  54.784   0.000   1
   0   2  -5 196605.   1085.   2 0.16656-0.16600-0.56491 0.90630-0.80817 0.38867  0 170.23 463.29  123.89 170.35 463.09  124.02 0.132 0.99   0.68 340.00 277.81 2 1753   521130   6625  62.01   1 1.000  536348164 -2 0.096  -81.78  205.06  54.784   0.000   1
   0   2  -5 204171.   1005.   6 0.50639-0.50635-0.46392 0.80579-0.72687 0.30711  0 169.92 269.84  159.75 169.78 269.78  159.70 0.681 0.97   3.11 315.00 234.88 2 1754   104497   6679  79.85   1 1.000  536348164 -2 0.520  -82.09   11.61  54.784 270.000   1
   0  -2  -5  4044.0   144.6   2 0.95163-0.95203-0.28360-0.05684-0.11818-0.30066  0 315.46 224.13    7.21 315.69 223.94    7.15 0.667 0.97   0.35 340.00 336.14 2 1753     4063   6685   3.58   1 1.000  536348164 -2 0.510   63.45  -34.10  54.784   0.000   2
   0  -2  -5  4145.5   128.4   6 0.29420-0.29490-0.88191 0.54093 0.36836-0.78767  0 127.46 128.27   13.76 127.74 128.44   13.70 0.528 0.97   2.70 315.00 307.87 2 1754     5481   5986   6.85   1 1.000  536348164 -2 0.392 -124.55 -129.96  54.784 270.000   2
   0  -2   5  3857.1   137.4   4-0.58108 0.58084-0.76577 0.42529-0.27557 0.69408  0 160.21 194.62  116.71 160.26 194.45  116.68 0.642 0.98   1.77 315.00 256.40 2 1750     3822   6504  58.34   1 1.000  536348164  2 0.487  -91.80  -63.61  54.784  90.000   2
   0   2  -5  6459.0   108.0   1 0.41783-0.41903-0.50245 0.84314-0.75694 0.33694  0 322.02 450.14   59.17 321.34 450.29   59.38 0.247 0.88   0.16   0.00 285.17 2 1753    16017   5546  29.69   1 1.000  536348164 -2 0.179   70.01  191.91  54.784   0.000   2
   0   2  -5  6548.5   109.8   2 0.41776-0.41893-0.50260 0.84326-0.75688 0.33676  0 203.85 447.38  109.16 203.16 447.61  109.38 0.248 0.91   0.64 340.00 285.17 2 1753    15100   5713  54.69   1 1.000  536348164 -2 0.180  -48.16  189.15  54.784   0.000   2
   0   2  -5  6332.3   110.5   3 0.41804-0.41979-0.50182 0.84257-0.75725 0.33742  0  33.52 481.07   59.14  32.52 481.68   59.11 0.255 0.91   1.00 315.00 285.18 2 1753    18478   5393  29.56   1 1.000  536348164 -2 0.181 -218.49  222.84  54.784   0.000   2
   0   2  -5  5843.3   170.4   6 0.62297-0.62362-0.39844 0.73973-0.67317 0.25277  0 169.95 244.91  160.47 169.78 245.24  160.45 0.681 0.95   3.11 315.00 234.52 2 1754     4323   6255  80.23   1 1.000  536348164 -2 0.520  -82.06  -13.32  54.784 270.000   2
   0  -2  -6  5825.4   171.3   6 0.40219-0.40209-0.88543 0.54408 0.23293-0.73641  0 169.27 148.58   32.63 169.23 148.57   32.63 0.681 0.99   2.76 315.00 298.44 2 1972     5361   5909  16.32   1 1.000  536348165 -2 0.494  -82.74 -109.65  54.784 270.000   1
   0  -2   6  6329.4   187.8   4-0.62631 0.62681-0.76477 0.42414-0.15117 0.65362  0 189.42 207.80  113.99 189.41 207.85  113.86 0.759 0.99   1.76 315.00 257.75 2 1968     5048   6100  56.93   1 1.000  536348165  2 0.560  -62.59  -50.43  54.784  90.000   1
   0   2  -6  6222.7   102.3   1 0.37008-0.36946-0.55582 0.89735-0.74438 0.24137  0 315.41 487.85   49.41 315.60 487.72   49.47 0.226 1.00   0.14   0.00 290.05 2 1971    18002   5380  24.73   1 1.000  536348165 -2 0.156   63.40  229.62  54.784   0.000   1
   0   2  -6  5970.6   100.4   2 0.36988-0.36936-0.55599 0.89748-0.74435 0.24107  0 197.35 486.05   99.40 197.47 485.82   99.45 0.226 0.99   0.61 340.00 290.05 2 1971    16899   5517  49.73   1 1.000  536348165 -2 0.156  -54.66  227.82  54.784   0.000   1
   0   2  -6  6536.0   192.3   6 0.51367-0.51354-0.49298 0.83478-0.70222 0.19853  0 194.73 261.41  155.30 194.61 261.34  155.27 0.783 0.97   3.10 315.00 237.10 2 1973     4179   6048  77.63   1 1.000  536348165 -2 0.580  -57.28    3.18  54.784 270.000   1
   0  -2  -6 101.209  44.081   2 0.93871-0.93895-0.30416-0.03778-0.16218-0.34199  0 342.99 236.93   12.97 342.46 236.94   12.84 0.782 0.92   0.37 340.00 333.26 2 1971     1917   6174   6.42   1 1.000  536348165 -2 0.577   90.98  -21.30  54.784   0.000   2
   0  -2  -6 109.744  41.354   6 0.37748-0.37749-0.89472 0.55423 0.23871-0.74184  0 150.38 114.98   31.50 150.59 114.79   31.44 0.611 0.91   2.75 315.00 299.00 2 1972     3608   5827  15.72   1 1.000  536348165 -2 0.437 -101.63 -143.25  54.784 270.000   2
   0  -2   6 138.360  44.596   4-0.59132 0.59106-0.78876 0.44837-0.16794 0.67053  0 186.93 197.27  129.38 186.87 197.05  129.30 0.749 0.93   1.80 315.00 250.06 2 1968     1550   6088  64.65   1 1.000  536348165  2 0.551  -65.08  -60.96  54.784  90.000   2
   0   2  -6 177.911  31.298   1 0.51178-0.51251-0.49446 0.83521-0.70256 0.19940  0 349.80 475.13   46.69 349.45 475.40   46.77 0.345 0.91   0.13   0.00 291.41 2 1971     6642   5395  23.38   1 1.000  536348165 -2 0.239   97.79  216.90  54.784   0.000   2
   0   2  -6 171.997  30.934   2 0.51038-0.51119-0.49515 0.83597-0.70309 0.19961  0 230.17 466.30   96.86 229.74 466.50   96.92 0.343 0.93   0.60 340.00 291.32 2 1971     4478   5464  48.46   1 1.000  536348165 -2 0.239  -21.84  208.07  54.784   0.000   2
   0   2  -6 188.887  34.318   3 0.51317-0.51309-0.49429 0.83503-0.70167 0.19865  8  68.55 494.15   46.50  68.37 494.43   46.73 0.351 0.95   0.96 315.00 291.50 2 1971     8325   5292  23.37   1 1.000  536348165 -2 0.240 -183.46  235.92  54.784   0.000   2
   0   2  -6 179.001  52.447   6 0.62646-0.62681-0.42237 0.76445-0.65510 0.15074  0 193.69 232.47  157.00 193.31 232.60  156.89 0.778 0.95   3.10 315.00 236.25 2 1973     1995   6033  78.45   1 1.000  536348165 -2 0.576  -58.32  -25.76  54.784 270.000   2
   0  -2  -7  7619.3   221.0   2 0.92875-0.92909-0.29888-0.04248-0.21930-0.36741  0 370.72 272.81    3.99 370.71 272.85    3.94 0.900 0.99   0.34 340.00 337.75 2 2201     4982   5667   1.97   1 1.000  536348166 -2 0.637  118.71   14.58  54.784   0.000   1
   0  -2  -7  8578.4   220.2   6 0.44201-0.44176-0.88851 0.54758 0.12321-0.71064  0 195.31 140.71   46.01 195.28 140.57   45.98 0.787 0.98   2.79 315.00 291.74 2 2203     6092   5845  22.99   1 1.000  536348166 -2 0.548  -56.70 -117.52  54.784 270.000   1
   0  -2   7  7495.5   217.9   4-0.62344 0.62328-0.77945 0.43857-0.06141 0.64745  0 216.47 212.14  124.43 216.41 212.07  124.42 0.876 0.98   1.79 315.00 252.53 2 2198     4469   6100  62.21   1 1.000  536348166  2 0.623  -35.54  -46.09  54.784  90.000   1
   0   2  -7 12607.6   283.3   6 0.51716-0.51703-0.50780 0.84990-0.68898 0.10172  0 220.19 253.29  152.99 220.12 253.14  152.90 0.896 0.98   3.09 315.00 238.25 2 2203     6753   5902  76.45   1 1.000  536348166 -2 0.639  -31.82   -4.94  54.784 270.000   1
   0  -2  -7 166.978  47.607   2 0.92376-0.92398-0.32357-0.01726-0.20485-0.38206  0 370.90 250.42   18.61 370.92 250.26   18.57 0.901 0.93   0.39 340.00 330.44 2 2201     1368   5677   9.28   1 1.000  536348166 -2 0.638  118.89   -7.81  54.784   0.000   2
   0  -2  -7  81.712  39.159   6 0.44176-0.44216-0.88869 0.54788 0.12284-0.71016  0 174.91 100.51   46.71 175.06 100.57   46.61 0.705 0.79   2.80 315.00 291.39 2 2203     2636   5643  23.30   1 1.000  536348166 -2 0.483  -77.10 -157.72  54.784 270.000   2
   0  -2   7 148.205  50.181   4-0.59428 0.59389-0.80093 0.46138-0.07309 0.65911  0 213.87 199.67  140.35 213.99 199.25  140.25 0.865 0.93   1.83 315.00 244.58 2 2198     2172   6009  70.12   1 1.000  536348166  2 0.614  -38.14  -58.56  54.784  90.000   2
   0  -2   7 255.202  51.979   5-0.68578 0.68668-0.72728 0.38757-0.02784 0.61502  0 142.75 462.26   15.40 143.32 462.00   14.99 0.590 0.93   2.10 315.00 307.05 2 2202     3282   5503   7.49   1 1.000  536348166  2 0.395 -109.26  204.03  54.784 180.000   2
   0   2  -7 265.189  39.614   2 0.54867-0.54871-0.49015 0.83112-0.67728 0.09028  0 257.00 488.26   91.54 256.84 488.38   91.65 0.445 0.96   0.59 340.00 293.98 2 2201     4818   5339  45.83   1 1.000  536348166 -2 0.295    4.99  230.03  54.784   0.000   2
   0   2  -7 257.334  60.000   6 0.62791-0.62906-0.43412 0.77514-0.64597 0.05862  0 217.45 219.64  155.29 217.60 220.01  155.22 0.883 0.95   3.10 315.00 237.10 2 2203     1415   5928  77.61   1 1.000  536348166 -2 0.629  -34.56  -38.59  54.784 270.000   2
   0  -2  -8  4674.0   186.6   2 0.91080-0.91093-0.32198-0.01936-0.25841-0.41211  0 400.27 290.26    9.59 400.26 290.28    9.58 1.027 0.97   0.36 340.00 334.95 2 2440     3078   5621   4.79   1 1.000  536348167 -2 0.692  148.26   32.03  54.784   0.000   1
   0  -2  -8  4455.5   173.9   6 0.47210-0.47197-0.88117 0.53984 0.02566-0.69701  0 222.33 131.91   57.74 222.29 131.87   57.74 0.906 0.99   2.83 315.00 285.88 2 2442     4060   5738  28.87   1 1.000  536348167 -2 0.602  -29.68 -126.32  54.784 270.000   1
   0  -2   8  6287.0   215.9   4-0.61631 0.61616-0.78722 0.44695 0.02128 0.64853  0 243.95 216.14  133.99 243.95 215.94  133.93 1.004 0.99   1.82 315.00 247.75 2 2437     4319   5901  66.96   1 1.000  536348167  2 0.685   -8.06  -42.09  54.784  90.000   1
   0   2  -8  5303.0   201.0   6 0.51842-0.51821-0.51348 0.85517-0.68380 0.01208  0 246.54 245.05  152.10 246.37 245.00  152.09 1.020 0.99   3.09 315.00 238.70 2 2442     3599   5824  76.04   1 1.000  536348167 -2 0.697   -5.47  -13.18  54.784 270.000   1
   0  -2  -8  76.616  42.125   2 0.90608-0.90608-0.34269 0.00279-0.24816-0.42310  0 401.67 264.84   24.41 401.68 264.27   24.36 1.033 0.86   0.40 340.00 327.55 2 2440     1324   5454  12.18   1 1.000  536348167 -2 0.697  149.66    6.61  54.784   0.000   2
   0  -2  -8  69.137  45.043   6 0.49085-0.49139-0.87098 0.53005 0.02154-0.69107  0 200.13  85.42   59.78 200.84  85.21   59.94 0.808 0.77   2.83 315.00 284.86 2 2442     2727   5670  29.97   1 1.000  536348167 -2 0.527  -51.88 -172.81  54.784 270.000   2
   0  -2   8  89.850  51.071   4-0.59249 0.59173-0.80549 0.46373 0.01157 0.65940  0 242.31 201.09  150.05 241.75 201.03  150.06 0.997 0.89   1.86 315.00 239.72 2 2437     2087   5878  75.03   1 1.000  536348167  2 0.677   -9.70  -57.14  54.784  90.000   2
   0   2  -8 199.293  59.161   6 0.62803-0.62904-0.43514 0.77695-0.64516-0.02568  0 242.60 207.09  155.14 242.73 207.24  154.99 1.001 0.95   3.10 315.00 237.18 2 2442     1952   5672  77.50   1 1.000  536348167 -2 0.681   -9.41  -51.14  54.784 270.000   2
   0  -2  -9  1702.9   126.0   2 0.88971-0.88999-0.34528 0.00414-0.29866-0.45596  0 433.02 309.53   15.45 432.94 309.43   15.39 1.165 0.97   0.38 340.00 332.03 2 2685     2158   5409   7.69   1 1.000  536348168 -2 0.742  181.01   51.30  54.784   0.000   1
   0  -2  -9  1655.4   125.0   6 0.49502-0.49481-0.86659 0.52535-0.06309-0.69222  0 250.51 122.33   68.38 250.46 122.25   68.37 1.035 0.98   2.86 315.00 280.56 2 2688     2888   5745  34.19   1 1.000  536348168 -2 0.654   -1.50 -135.90  54.784 270.000   1
   0  -2   9  1731.7   128.5   4-0.60608 0.60585-0.78955 0.44841 0.09627 0.65717  0 272.39 219.53  142.68 272.29 219.49  142.69 1.144 0.98   1.84 315.00 243.41 2 2681     1715   5745  71.35   1 1.000  536348168  2 0.744   20.38  -38.70  54.784  90.000   1
   0   2  -9  1969.9   135.2   6 0.51791-0.51774-0.51122 0.85270-0.68587-0.06963  0 273.71 236.81  152.45 273.63 236.78  152.46 1.155 0.98   3.09 315.00 238.52 2 2688     1837   5639  76.23   1 1.000  536348168 -2 0.752   21.70  -21.42  54.784 270.000   1
   0  -2  -9  16.484  39.687   2 0.88628-0.88600-0.36077 0.01929-0.29044-0.46329  0 435.42 279.25   30.15 435.65 279.40   30.23 1.175 0.24   0.42 340.00 324.68 2 2685     2262   5347  15.11   1 1.000  536348168 -2 0.751  183.41   21.02  54.784   0.000   2
   0  -2  -9  27.092  43.370   6 0.52913-0.52827-0.84572 0.50108-0.06916-0.68546  0 228.12  67.94   71.43 227.85  68.20   71.94 0.928 0.51   2.87 315.00 279.03 2 2688     2707   5473  35.97   1 1.000  536348168 -2 0.571  -23.89 -190.29  54.784 270.000   2
   0  -2   9  82.006  49.987   4-0.58687 0.58884-0.80437 0.46490 0.09255 0.66116  0 270.08 202.17  159.35 270.26 202.43  159.05 1.133 0.76   1.89 315.00 235.07 2 2682     2073   5718  79.52   1 1.000  536348168  2 0.735   18.07  -56.06  54.784  90.000   2
   0   2  -9  60.192  49.878   6 0.62740-0.62677-0.42988 0.77168-0.64928-0.10801  0 269.67 193.88  155.91 268.93 193.99  155.90 1.133 0.76   3.10 315.00 236.79 2 2688     1913   5643  77.95   1 1.000  536348168 -2 0.732   17.66  -64.35  54.784 270.000   2
   0  -2 -10 39496.0   598.7   2 0.86577-0.86592-0.36817 0.02694-0.33897-0.49946  0 470.05 331.20   21.43 469.94 331.11   21.39 1.315 0.97   0.39 340.00 329.04 2 2935    12858   5349  10.70   1 1.000  536348169 -2 0.787  218.04   72.97  54.784   0.000   1
   0  -2 -10 39979.6   572.3   6 0.51239-0.51241-0.84646 0.50528-0.14476-0.69436  0 280.06 111.32   78.22 280.08 111.30   78.21 1.176 0.99   2.88 315.00 275.64 2 2938    14593   5799  39.10   1 1.000  536348169 -2 0.701   28.05 -146.91  54.784 270.000   1
   0  -2  10 37288.8   579.7   4-0.59302 0.59300-0.78756 0.44696 0.16758 0.66976  0 301.95 222.91  150.97 301.93 222.84  150.94 1.295 0.99   1.86 315.00 239.27 2 2931    12350   5834  75.47   1 1.000  536348169  2 0.800   49.94  -35.32  54.784  90.000   1
   0   2 -10 41710.1   613.9   6 0.51595-0.51584-0.50258 0.84420-0.69369-0.14574  0 302.38 228.32  153.81 302.26 228.29  153.79 1.301 0.98   3.09 315.00 237.85 2 2938    13492   5759  76.90   1 1.000  536348169 -2 0.803   50.37  -29.91  54.784 270.000   1
   0  -2 -10 831.202 103.682   2 0.86258-0.86349-0.37915 0.03818-0.33497-0.50291  0 473.81 296.25   36.30 474.02 296.28   36.20 1.332 0.97   0.43 340.00 321.60 2 2935     2840   5272  18.10   1 1.000  536348169 -2 0.801  221.80   38.02  54.784   0.000   2
   0  -2 -10 718.388  98.126   6 0.56193-0.56079-0.81181 0.47117-0.15872-0.68082  0 256.79  49.24   83.04 256.48  48.69   83.04 1.054 0.93   2.90 315.00 273.23 2 2938     3199   5481  41.52   1 1.000  536348169 -2 0.609    4.78 -208.99  54.784 270.000   2
   0  -2  10 926.269 107.911   4-0.57861 0.57876-0.79918 0.45834 0.16288 0.67450  0 300.06 203.38  167.49 300.00 203.41  167.46 1.284 0.97   1.91 315.00 231.00 2 2931     1618   5693  83.73   1 1.000  536348169  2 0.790   48.05  -54.85  54.784  90.000   2
   0   2 -10  1148.5   122.1   6 0.62574-0.62497-0.41798 0.75953-0.65860-0.18034  0 296.59 180.19  157.66 296.61 179.92  157.73 1.268 0.97   3.10 315.00 235.92 2 2938     2341   5696  78.86   1 1.000  536348169 -2 0.775   44.58  -78.04  54.784 270.000   2
   0  -2 -11 164991.   1231.   6 0.52530-0.52522-0.82181 0.48048-0.22064-0.70234  0 311.72  98.54   87.49 311.72  98.50   87.50 1.326 0.98   2.91 315.00 271.01 2 3191    46058   6010  43.75   1 1.000  536348170 -2 0.743   59.71 -159.69  54.784 270.000   1
   0  -2  11 154285.   1246.   4-0.57774 0.57763-0.78186 0.44121 0.23434 0.68679  0 333.30 226.01  158.85 333.24 225.92  158.82 1.454 0.99   1.89 315.00 235.33 2 3184    40832   6104  79.41   1 1.000  536348170  2 0.851   81.29  -32.22  54.784  90.000   1
   0  -2  11 140851.   1178.   8-0.42275 0.42270-0.88454 0.54355 0.19715 0.72518  0  33.92 391.68   36.78  33.90 391.59   36.76 1.424 0.99   4.38 270.00 251.36 2 3189    38655   5593  18.38   1 1.000  536348170  2 0.795 -218.09  133.45  54.784 120.001   1
   0   2 -11 174552.   1326.   6 0.51273-0.51257-0.48908 0.83058-0.70563-0.21772  0 332.91 219.28  155.91 332.79 219.26  155.91 1.456 0.99   3.10 315.00 236.80 2 3192    45956   6055  77.95   1 1.000  536348170 -2 0.849   80.90  -38.95  54.784 270.000   1
   0   2  11 165577.   1304.   7-0.67499 0.67492-0.34579 0.68673 0.65178 0.26996  0  49.70 270.69  162.50  49.76 270.70  162.53 1.488 0.99   3.73 270.00 188.50 2 3187    41325   5708  81.26   1 1.000  536348170  2 0.855 -202.31   12.46  54.784  59.999   1
   0  -2 -11  3574.1   184.7   6 0.58618-0.58448-0.77472 0.43424-0.23708-0.68543  0 287.36  26.93   93.36 287.32  25.77   93.53 1.187 0.91   2.93 315.00 268.07 2 3191     5334   5336  46.77   1 1.000  536348170 -2 0.641   35.35 -231.30  54.784 270.000   2
   0  -2  11  3155.9   188.7   4-0.56758 0.56827-0.79009 0.44908 0.23154 0.68949  0 331.56 203.72  175.53 331.51 203.94  175.47 1.443 0.95   1.93 315.00 226.98 2 3184     2247   5763  87.74   1 1.000  536348170  2 0.841   79.55  -54.51  54.784  90.000   2
   0  -2  11  3611.4   210.9   8-0.37141 0.37324-0.90905 0.56852 0.18888 0.73313  0  39.59 362.85   52.06  39.70 363.40   51.93 1.447 0.94   4.42 270.00 243.72 2 3189     4905   5416  25.97   1 1.000  536348170  2 0.817 -212.42  104.62  54.784 120.001   2
   0   2 -11  5157.1   236.4   6 0.62315-0.62245-0.39960 0.74156-0.67232-0.25029  0 326.27 164.90  160.30 326.32 164.53  160.33 1.415 0.95   3.11 315.00 234.60 2 3192     3491   5639  80.16   1 1.000  536348170 -2 0.815   74.26  -93.33  54.784 270.000   2
   0   2  11  3224.0   205.9   7-0.70279 0.70295-0.31391 0.65168 0.63839 0.28491  0  50.08 258.49  180.90  49.93 259.67  181.12 1.489 0.78   3.78 270.00 179.30 2 3187     4317   5442  90.56   1 1.000  536348170  2 0.856 -201.93    0.26  54.784  59.999   2
   0  -2 -12 117319.   1097.   6 0.53451-0.53445-0.79295 0.45170-0.29244-0.71438  0 346.20  83.26   96.42 346.25  83.19   96.43 1.481 0.99   2.93 315.00 266.54 2 3448    31680   5785  48.21   1 1.000  536348171 -2 0.780   94.19 -174.97  54.784 270.000   1
   0  -2  12 106028.   1088.   4-0.56041 0.56015-0.77275 0.43196 0.29800 0.70685  0 367.17 228.93  166.48 367.08 228.83  166.47 1.619 0.98   1.91 315.00 231.51 2 3440    25504   5869  83.24   1 1.000  536348171  2 0.896  115.16  -29.30  54.784  90.000   1
   0  -2  12 118699.   1097.   7-0.76888 0.76852-0.50841 0.16704 0.38775 0.61764  0  57.81  36.17  125.21  57.85  36.15  125.28 1.467 0.99   3.63 270.00 207.14 2 3443    33570   5429  62.64   1 1.000  536348171  2 0.749 -194.20 -222.06  54.784  59.999   1
   0  -2  12 105017.   1066.   8-0.38023 0.38000-0.88768 0.54637 0.25971 0.74638  0  74.37 404.50   45.46  74.33 404.44   45.48 1.556 0.98   4.40 270.00 247.02 2 3445    28922   5607  22.74   1 1.000  536348171  2 0.825 -177.64  146.27  54.784 120.001   1
   0   2 -12 121411.   1164.   6 0.50822-0.50804-0.47099 0.81242-0.72103-0.28613  0 366.07 209.43  158.68 366.01 209.40  158.69 1.616 0.97   3.11 315.00 235.41 2 3448    30132   5857  79.34   1 1.000  536348171 -2 0.890  114.06  -48.80  54.784 270.000   1
   0   2  12 120430.   1167.   7-0.66289 0.66316-0.32914 0.67030 0.67250 0.33305  0  89.61 262.59  165.85  89.63 262.62  165.82 1.636 0.98   3.74 270.00 186.82 2 3444    28981   5741  82.91   1 1.000  536348171  2 0.900 -162.40    4.36  54.784  59.999   1
   0  -2  12  2287.5   178.4   4-0.55451 0.55514-0.77752 0.43653 0.29662 0.70800  0 365.56 203.75  183.27 365.56 203.96  183.23 1.608 0.93   1.95 315.00 223.11 2 3440     2915   5675  91.62   1 1.000  536348171  2 0.886  113.55  -54.48  54.784  90.000   2
   0  -2  12  2782.0   202.8   8-0.33536 0.33706-0.90728 0.56661 0.25375 0.75189  0  79.68 373.01   60.57  79.86 373.55   60.49 1.584 0.92   4.45 270.00 239.47 2 3445     4392   5477  30.25   1 1.000  536348171  2 0.851 -172.33  114.78  54.784 120.001   2
   0   2 -12  3287.0   203.6   6 0.61955-0.61844-0.37695 0.71841-0.68853-0.31848  0 358.96 147.52  163.52 358.90 147.18  163.62 1.567 0.94   3.12 315.00 232.99 2 3448     3250   5519  81.81   1 1.000  536348171 -2 0.849  106.95 -110.71  54.784 270.000   2
   0   2  12  2372.0   181.3   7-0.68997 0.69142-0.29585 0.63418 0.66062 0.34606  0  89.71 249.87  184.50  89.66 251.07  184.54 1.636 0.76   3.79 270.00 177.50 2 3444     2765   5471  92.27   1 1.000  536348171  2 0.900 -162.30   -8.36  54.784  59.999   2
   0  -2 -13 67625.5   875.3   6 0.54059-0.54051-0.75993 0.41865-0.36092-0.72978  0 384.87  64.39  105.17 384.90  64.31  105.17 1.637 0.98   2.96 315.00 262.17 2 3706    18530   5529  52.59   1 1.000  536348172 -2 0.809  132.86 -193.84  54.784 270.000   1
   0  -2  13 60902.1   866.5   4-0.54091 0.54060-0.76042 0.41959 0.35941 0.72917  0 404.62 231.74  174.00 404.51 231.63  174.00 1.783 0.98   1.93 315.00 227.75 2 3698    15389   5638  87.00   1 1.000  536348172  2 0.934  152.61  -26.49  54.784  90.000   1
   0  -2  13 70207.4   884.2   7-0.75550 0.75511-0.47803 0.13664 0.44800 0.64120  0 103.07  36.45  133.10 103.10  36.44  133.16 1.603 1.00   3.65 270.00 203.20 2 3702    20091   5390  66.58   1 1.000  536348172  2 0.780 -148.94 -221.78  54.784  59.999   1
   0  -2  13 59803.5   839.1   8-0.33529 0.33541-0.88570 0.54445 0.32113 0.76881  0 113.52 417.89   54.19 113.46 417.94   54.18 1.682 0.98   4.43 270.00 242.66 2 3703    16218   5569  27.09   1 1.000  536348172  2 0.846 -138.49  159.66  54.784 120.001   1
   0   2 -13 71034.8   933.5   6 0.50226-0.50226-0.44837 0.79008-0.73939-0.35144  0 403.01 198.32  162.09 403.01 198.27  162.07 1.775 0.98   3.12 315.00 233.71 2 3707    17107   5580  81.03   1 1.000  536348172 -2 0.924  151.00  -59.91  54.784 270.000   1
   0   2  13 69027.9   924.0   7-0.64862 0.64861-0.31006 0.65097 0.69510 0.39438  0 127.38 255.23  169.61 127.37 255.28  169.63 1.779 0.99   3.75 270.00 184.94 2 3702    16715   5738  84.81   1 1.000  536348172  2 0.937 -124.63   -3.00  54.784  59.999   1
   0  -2 -13  1626.7   160.1   3 0.77521-0.77637-0.42795 0.08654-0.46466-0.62431  0 401.20 337.05    5.08 401.48 337.34    5.02 1.761 0.94   0.85 315.00 312.21 2 3703     2801   5324   2.51   1 1.000  536348172 -2 0.914  149.19   78.82  54.784   0.000   2
   0  -2  13  1311.6   150.2   4-0.53941 0.53941-0.76180 0.42013 0.35874 0.72974  0 403.37 203.20  190.81 403.19 203.38  190.84 1.773 0.94   1.97 315.00 219.34 2 3698     2855   5467  95.42   1 1.000  536348172  2 0.925  151.36  -55.03  54.784  90.000   2
   0  -2  13  1633.8   174.8   8-0.29663 0.29960-0.90030 0.56112 0.31854 0.77161  0 118.41 383.39   69.26 118.49 383.99   68.97 1.717 0.90   4.47 270.00 235.12 2 3703     3865   5488  34.48   1 1.000  536348172  2 0.878 -133.60  125.16  54.784 120.001   2
   0   2 -13  1827.0   167.2   6 0.61451-0.61311-0.34902 0.69090-0.70750-0.38308  0 395.55 127.57  167.43 395.56 126.95  167.53 1.718 0.93   3.13 315.00 231.03 2 3707     2249   5404  83.76   1 1.000  536348172 -2 0.875  143.54 -130.66  54.784 270.000   2
   0   2  13  1089.2   155.6   7-0.67514 0.67667-0.27572 0.61420 0.68422 0.40604  0 127.30 242.04  188.44 127.30 243.15  188.46 1.778 0.66   3.80 270.00 175.53 2 3702     2997   5524  94.23   1 1.000  536348172  2 0.936 -124.71  -16.19  54.784  59.999   2
   0  -2 -14 44067.2   739.2   6 0.54329-0.54317-0.72316 0.38148-0.42647-0.74796  0 429.71  40.31  113.79 429.79  40.26  113.83 1.782 0.98   2.98 315.00 257.86 2 3967    13108   5320  56.92   1 1.000  536348173 -2 0.829  177.70 -217.92  54.784 270.000   1
   0  -2  14 38910.3   723.6   4-0.51910 0.51899-0.74486 0.40415 0.41918 0.75320  0 447.24 234.46  181.51 447.09 234.38  181.48 1.937 0.97   1.95 315.00 223.99 2 3958     9465   5515  90.74   1 1.000  536348173  2 0.965  195.23  -23.77  54.784  90.000   1
   0  -2  14 45887.5   744.4   7-0.73849 0.73803-0.44513 0.10380 0.50645 0.66674  0 146.66  34.27  141.03 146.59  34.20  141.08 1.725 0.99   3.67 270.00 199.23 2 3962    13647   5349  70.54   1 1.000  536348173  2 0.803 -105.35 -223.96  54.784  59.999   1
   0  -2  14 41084.7   719.4   8-0.28787 0.28815-0.87849 0.53754 0.38131 0.79247  0 152.33 432.62   63.01 152.32 432.65   62.97 1.791 0.99   4.45 270.00 238.25 2 3964    11687   5494  31.49   1 1.000  536348173  2 0.858  -99.68  174.39  54.784 120.001   1
   0   2 -14 45306.0   778.8   6 0.49477-0.49488-0.42165 0.76362-0.75988-0.41471  0 445.39 185.32  166.04 445.44 185.23  166.00 1.923 0.98   3.13 315.00 231.73 2 3967    11390   5448  83.00   1 1.000  536348173 -2 0.950  193.38  -72.91  54.784 270.000   1
   0   2  14 45801.4   781.3   7-0.63149 0.63168-0.28787 0.62893 0.71996 0.45324  0 163.92 248.38  173.91 163.92 248.42  173.90 1.906 0.98   3.76 270.00 182.80 2 3962    11413   5662  86.95   1 1.000  536348173  2 0.967  -88.09   -9.85  54.784  59.999   1
   0  -2 -14 986.559 148.152   3 0.73927-0.73968-0.44259 0.10136-0.50753-0.66528  0 443.22 357.60   11.70 443.58 357.81   11.72 1.906 0.86   0.87 315.00 308.90 2 3963     3056   5219   5.86   1 1.000  536348173 -2 0.935  191.21   99.37  54.784   0.000   2
   0  -2  14 708.928 133.968   4-0.52179 0.52279-0.74265 0.40243 0.41978 0.75149  0 445.45 201.94  198.41 446.00 202.08  198.39 1.925 0.87   2.00 315.00 215.54 2 3958     3151   5377  99.20   1 1.000  536348173  2 0.956  193.44  -56.29  54.784  90.000   2
   0  -2  14  1012.9   162.7   8-0.25861 0.26028-0.88900 0.54750 0.37788 0.79530  0 156.41 394.43   77.44 156.53 395.16   77.46 1.833 0.81   4.49 270.00 231.03 2 3964     4354   5461  38.73   1 1.000  536348173  2 0.896  -95.60  136.20  54.784 120.001   2
   0   2 -14  1297.4   169.7   6 0.60743-0.60757-0.31521 0.65783-0.72916-0.44511  0 438.05 102.82  172.11 438.14 102.49  172.04 1.858 0.94   3.14 315.00 228.69 2 3967     3472   5233  86.02   1 1.000  536348173 -2 0.891  186.04 -155.41  54.784 270.000   2
   0   2  14 720.222 143.608   7-0.65778 0.65870-0.25303 0.59122 0.70944 0.46537  0 164.12 234.54  192.80 163.81 235.64  192.85 1.905 0.64   3.81 270.00 173.35 2 3962     2779   5555  96.42   1 1.000  536348173  2 0.965  -87.89  -23.69  54.784  59.999   2
   0  -2 -15 17413.4   495.1   3 0.68917-0.68955-0.47664 0.13545-0.54576-0.71146  0 490.04 442.74    5.13 490.09 442.78    5.10 1.979 0.98   0.85 315.00 312.19 2 4225     7438   5165   2.55   1 1.000  536348174 -2 0.901  238.03  184.51  54.784   0.000   1
   0  -2  15 18705.5   494.3   7-0.71756 0.71713-0.40951 0.06814 0.56340 0.69360  0 189.86  29.14  149.10 189.79  29.11  149.14 1.814 1.00   3.69 270.00 195.20 2 4224     9003   5275  74.57   1 1.000  536348174  2 0.815  -62.15 -229.09  54.784  59.999   1
   0  -2  15 16485.1   472.7   8-0.23788 0.23813-0.86580 0.52477 0.44022 0.81726  0 192.01 449.47   71.98 192.05 449.54   71.97 1.868 0.99   4.48 270.00 233.76 2 4225     6662   5425  35.99   1 1.000  536348174  2 0.859  -60.00  191.24  54.784 120.001   1
   0   2 -15 17648.3   507.2   6 0.48577-0.48559-0.39137 0.73283-0.78157-0.47661  0 495.53 169.48  170.43 495.91 169.29  170.47 2.048 0.97   3.14 315.00 229.53 2 4229     6611   5229  85.24   1 1.000  536348174 -2 0.966  243.52  -88.75  54.784 270.000   1
   0   2  15 18173.1   511.6   7-0.61165 0.61151-0.26315 0.60401 0.74608 0.51110  0 200.25 241.77  178.62 200.20 241.81  178.63 2.004 0.99   3.77 270.00 180.44 2 4224     5693   5611  89.32   1 1.000  536348174  2 0.987  -51.76  -16.46  54.784  59.999   1
   0  -2 -15 473.898 119.754   3 0.69806-0.69848-0.45663 0.11560-0.55154-0.70623  8 494.26 383.09   18.80 493.98 382.89   18.72 2.028 0.87   0.89 315.00 305.35 2 4225     3667   5138   9.36   1 1.000  536348174 -2 0.946  242.25  124.86  54.784   0.000   2
   0  -2  15 430.479 132.139   8-0.21726 0.21868-0.87227 0.53009 0.43812 0.81926  0 195.14 406.90   86.03 195.04 407.62   86.07 1.919 0.84   4.52 270.00 226.73 2 4225     3102   5470  43.04   1 1.000  536348174  2 0.904  -56.87  148.67  54.784 120.001   2
   0   2 -15 612.287 134.948   6 0.59872-0.59880-0.27776 0.62055-0.75125-0.50631  0 489.29  71.94  177.19 489.83  71.23  177.16 1.974 0.85   3.16 315.00 226.15 2 4229     4249   5164  88.58   1 1.000  536348174 -2 0.897  237.28 -186.29  54.784 270.000   2
   0   2  15 347.894 120.281   7-0.63534 0.63892-0.22491 0.56678 0.73875 0.52014  0 201.01 227.60  198.12 200.10 228.28  197.69 2.003 0.59   3.83 270.00 170.69 2 4224     2511   5580  98.84   1 1.000  536348174  2 0.985  -51.00  -30.63  54.784  59.999   2
   0  -2  16 163.140 103.765   7-0.69262 0.69124-0.37103 0.03043 0.61856 0.72198  0 234.16  21.24  157.31 234.37  20.46  157.47 1.855 0.81   3.71 270.00 191.09 2 4487     5413   5193  78.74   1 1.000  536348175  2 0.814  -17.85 -236.99  54.784  59.999   1
   0  -2  16 132.919 109.919   8-0.18209 0.18144-0.84613 0.50736 0.50090 0.84242  0 234.91 471.30   81.69 234.23 469.88   81.32 1.892 0.68   4.50 270.00 228.90 2 4488     4875   5270  40.66   1 1.000  536348175  2 0.843  -17.10  213.07  54.784 120.001   1
   0   2  16 -24.527  82.191   7-0.58973 0.58690-0.23674 0.57398 0.77212 0.57105  0 237.84 234.65  183.56 237.22 235.22  183.85 2.057 0.18   3.79 270.00 177.97 2 4487     2216   5485  91.93   1 1.000  536348175  2 0.997  -14.17  -23.58  54.784  59.999   1
   0  -2  16 -78.086  89.680   8-0.17480 0.17172-0.85068 0.50612 0.49577 0.84519  0 235.53 422.58   94.60 235.31 422.18   94.93 1.954-0.30   4.54 270.00 222.45 2 4488     3112   5497  47.47   1 1.000  536348175  2 0.897  -16.48  164.35  54.784 120.001   2
   0   2  16 -20.244  84.145   7-0.61410 0.61457-0.19754 0.53855 0.76411 0.57643  0 237.02 219.29  203.01 237.20 219.37  203.00 2.052-0.16   3.84 270.00 168.25 2 4487     2345   5509 101.50   1 1.000  536348175  2 0.992  -14.99  -38.94  54.784  59.999   2
   0   2  17  1306.8   185.9   7-0.56162 0.56108-0.20394 0.54516 0.80187 0.62289  0 276.29 228.51  189.57 276.21 228.37  189.59 2.046 0.98   3.80 270.00 174.96 2 4750     3261   5472  94.79   1 1.000  536348176  2 0.993   24.28  -29.72  54.784  59.999   1
   0  -2  17  51.303  96.939   8-0.12493 0.12529-0.81953 0.48002 0.55926 0.86826  0 280.30 440.32  104.57 279.16 439.54  104.18 1.922 0.27   4.57 270.00 217.47 2 4752     4380   5256  52.09   1 1.000  536348176  2 0.876   28.29  182.09  54.784 120.001   2
   0   2  17 -18.333  87.866   7-0.58834 0.58111-0.16751 0.50440 0.79108 0.63867  0 278.38 211.19  208.49 276.40 211.32  208.86 2.038 0.18   3.86 270.00 165.50 2 4751     2368   5495 104.43   1 1.000  536348176  2 0.987   26.37  -47.04  54.784  59.999   2
   0   2  18 342.272 114.538   7-0.53044 0.52872-0.16894 0.50892 0.83072 0.67931  0 319.67 220.81  195.88 318.94 220.88  195.92 1.961 0.90   3.82 270.00 171.81 2 5015     2521   5443  97.96   1 1.000  536348177  2 0.974   67.66  -37.42  54.784  59.999   1
   0  -2  18  35.666 101.784   8-0.07702 0.07674-0.78506 0.44388 0.61461 0.89280  0 328.74 462.57  113.84 329.73 462.94  114.03 1.816 0.42   4.59 270.00 212.83 2 5017     6337   5232  57.01   1 1.000  536348177  2 0.838   76.73  204.34  54.784 120.001   2
   0   2  18 -30.395  79.734   7-0.55406 0.55537-0.12924 0.47127 0.82238 0.68517  0 319.09 202.37  215.39 319.49 202.29  215.33 1.956 0.04   3.88 270.00 162.06 2 5015     3314   5483 107.66   1 1.000  536348177  2 0.967   67.08  -55.86  54.784  59.999   2
   0   2  19 24202.8   557.8   7-0.49322 0.49342-0.12860 0.46997 0.86035 0.73189  0 368.17 212.21  203.02 368.19 212.17  203.00 1.803 0.98   3.84 270.00 168.24 2 5281     9677   5478 101.50   1 1.000  536348178  2 0.936  116.16  -46.02  54.784  59.999   1
   0   2  19 520.882 123.947   7-0.51573 0.51728-0.08835 0.42891 0.85218 0.74058  0 369.67 190.91  222.66 369.42 191.47  222.55 1.793 0.75   3.90 270.00 158.42 2 5281     3911   5389 111.28   1 1.000  536348178  2 0.926  117.66  -67.32  54.784  59.999   2
   0   2  20 11621.4   367.4   7-0.44893 0.44913-0.08260 0.42414 0.88974 0.78638  0 429.25 201.21  211.08 429.19 201.13  211.04 1.576 0.99   3.86 270.00 164.21 2 5547     8594   5385 105.52   1 1.000  536348179  2 0.874  177.24  -57.02  54.784  59.999   1
   0   2  20 256.151  97.085   7-0.46912 0.47091-0.04093 0.38245 0.88219 0.79497  0 432.76 176.81  231.02 431.75 177.32  230.78 1.559 0.70   3.92 270.00 154.24 2 5547     5858   5304 115.39   1 1.000  536348179  2 0.860  180.75  -81.42  54.784  59.999   2
   0  -3   0 -17.049  24.320   4-0.24628 0.24599-0.25627-0.25439-0.93470 0.93530  0 124.60 144.96    9.97 124.89 144.62    9.91 0.517-0.35   1.47 315.00 309.76 2 1660     2798   5854   4.96   1 1.000  536349183 -4 0.391 -127.41 -113.27  54.784  90.000   2
   0  -3   1 41049.4   287.5   2 0.92910-0.92869-0.29839-0.21381-0.21849 0.30301  0 202.38  79.31    3.88 202.55  79.59    3.95 0.240 0.97   0.34 340.00 337.81 2 1682    66407   6088   1.97   1 1.000  536349184  2 0.178  -49.63 -178.92  54.784   0.000   1
   0  -3   1 42916.6   400.3   4-0.44021 0.44064-0.39505-0.11686-0.80632 0.89004  0 128.02 144.47   22.76 128.06 144.65   22.69 0.528 0.98   1.51 315.00 303.37 2 1682    30513   6162  11.34   1 1.000  536349184  2 0.398 -123.99 -113.76  54.784  90.000   1
   0  -3   1 781.799  37.130   2 0.95272-0.95307-0.28164-0.22972-0.11406 0.19720  0 188.27  72.43    6.67 188.15  72.05    6.62 0.191 0.95   0.35 340.00 336.41 2 1682     8105   5785   3.31   1 1.000  536349184  2 0.141  -63.74 -185.80  54.784   0.000   2
   0  -3   1 919.169  73.938   4-0.34681 0.34580-0.40036-0.11189-0.84819 0.93161  0 129.78 147.08   32.45 129.42 146.83   32.60 0.534 0.95   1.53 315.00 298.52 2 1682     3345   6129  16.30   1 1.000  536349184  2 0.403 -122.23 -111.15  54.784  90.000   2
   0  -3   2 16953.4   261.7   4-0.51205 0.51227-0.50980-0.00204-0.69130 0.85882  0 140.26 150.03   43.15 140.25 150.11   43.08 0.571 0.99   1.56 315.00 293.17 2 1746    12793   6024  21.54   1 1.000  536349185  2 0.428 -111.75 -108.20  54.784  90.000   1
   0  -3   2 321.070  53.255   4-0.43199 0.43206-0.52502 0.01376-0.73331 0.90174  0 140.03 149.73   54.24 139.97 149.64   53.96 0.570 0.97   1.60 315.00 287.63 2 1746     2737   6020  26.98   1 1.000  536349185  2 0.427 -111.98 -108.50  54.784  90.000   2
   0   3  -2 572.611  65.149   6 0.50307-0.50451 0.00147 0.51090-0.86424 0.69602  0 162.47 310.87  213.54 162.30 311.34  213.43 0.653 0.91   3.26 315.00 207.98 2 1748     1778   6077 106.71   1 1.000  536349185 -2 0.497  -89.54   52.64  54.784 270.000   2
   0  -3   3 10802.5   221.2   4-0.56226 0.56262-0.59823 0.08647-0.57096 0.82218  0 156.89 155.69   61.24 156.85 155.82   61.14 0.632 1.00   1.61 315.00 284.13 2 1848     8286   5968  30.57   1 1.000  536349186  2 0.468  -95.12 -102.54  54.784  90.000   1
   0   3  -3 11390.6   239.0   6 0.38819-0.38778-0.13012 0.64298-0.91235 0.66046  0 173.84 314.27  205.86 173.70 314.08  205.84 0.698 0.99   3.24 315.00 211.82 2 1851     7679   6000 102.92   1 1.000  536349186 -2 0.523  -78.17   56.04  54.784 270.000   1
   0  -3  -3 200.570  44.182   2 0.95789-0.95786-0.27162-0.23967-0.09312-0.15834  0 296.43 142.51    3.95 296.55 142.28    4.00 0.593 0.93   0.34 340.00 337.78 2 1850     2118   6047   2.00   1 1.000  536349186 -2 0.439   44.42 -115.72  54.784   0.000   2
   0  -3   3 285.355  51.481   4-0.49315 0.49299-0.61849 0.10640-0.61178 0.86350  0 155.64 152.70   73.20 155.32 152.71   73.06 0.627 0.98   1.65 315.00 278.15 2 1848     2703   5985  36.53   1 1.000  536349186  2 0.464  -96.37 -105.53  54.784  90.000   2
   0   3  -3 327.024  57.778   6 0.54079-0.54211-0.09213 0.60409-0.83610 0.58411  0 177.36 297.12  201.53 177.37 297.57  201.45 0.711 0.92   3.23 315.00 213.99 2 1851     1494   6044 100.72   1 1.000  536349186 -2 0.535  -74.65   38.89  54.784 270.000   2
   0  -3   4 62582.2   557.7   4-0.59487 0.59521-0.66343 0.15197-0.45386 0.78907  0 176.54 161.21   77.08 176.47 161.24   76.92 0.708 0.99   1.66 315.00 276.21 2 1982    33064   6241  38.46   1 1.000  536349187  2 0.515  -75.47  -97.02  54.784  90.000   1
   0   3  -4 66268.2   597.9   6 0.42220-0.42215-0.21138 0.72387-0.88151 0.54572  0 191.56 305.09  195.17 191.46 305.05  195.15 0.770 0.99   3.21 315.00 217.16 2 1986    31704   6194  97.57   1 1.000  536349187 -2 0.567  -60.45   46.86  54.784 270.000   1
   0  -3  -4  1153.5    84.6   2 0.95031-0.95091-0.28594-0.22513-0.12311-0.21233  0 322.19 156.41    7.86 322.33 156.12    7.76 0.698 0.93   0.36 340.00 335.82 2 1984     2613   5931   3.88   1 1.000  536349187 -2 0.507   70.18 -101.82  54.784   0.000   2
   0  -3   4  1113.0    88.4   4-0.53589 0.53602-0.68695 0.17554-0.49085 0.82576  0 174.16 155.79   89.87 174.15 155.77   89.79 0.699 0.99   1.69 315.00 269.81 2 1982     2987   6037  44.89   1 1.000  536349187  2 0.507  -77.85 -102.44  54.784  90.000   2
   0   3  -4  1764.5   107.5   6 0.56558-0.56658-0.16281 0.67529-0.80846 0.47220  0 194.87 283.78  192.40 194.64 284.09  192.31 0.784 0.96   3.20 315.00 218.55 2 1986     2129   6078  96.16   1 1.000  536349187 -2 0.578  -57.14   25.55  54.784 270.000   2
   0  -3   5 397.361  66.956   4-0.61390 0.61398-0.70965 0.19715-0.34572 0.76431  0 198.52 166.15   90.76 198.23 166.35   90.73 0.799 0.98   1.70 315.00 269.37 2 2143     2485   6001  45.36   1 1.000  536349188  2 0.567  -53.49  -92.08  54.784  90.000   1
   0   3  -5 548.171  78.510   6 0.44509-0.44484-0.27113 0.78385-0.85345 0.43325  0 211.50 296.32  187.16 211.22 296.23  187.16 0.857 0.98   3.19 315.00 221.17 2 2147     2140   5840  93.58   1 1.000  536349188 -2 0.615  -40.51   38.09  54.784 270.000   1
   0  -3  -5 -20.427  32.572   2 0.94004-0.94285-0.30224-0.20776-0.15801-0.26054  0 348.34 169.68   12.43 348.99 169.30   12.01 0.807-0.15   0.37 340.00 333.54 2 2145     2061   5907   6.00   1 1.000  536349188 -2 0.572   96.33  -88.55  54.784   0.000   2
   0  -3   5  14.135  32.547   4-0.56471 0.56641-0.73492 0.22304-0.37548 0.79337  0 195.18 157.91  104.58 195.44 158.55  104.50 0.785 0.16   1.73 315.00 262.46 2 2143     1546   5921  52.25   1 1.000  536349188  2 0.556  -56.83 -100.32  54.784  90.000   2
   0   3  -5  22.460  36.979   6 0.58184-0.57834-0.21515 0.72970-0.78433 0.36477  0 214.18 272.44  185.53 213.61 271.17  185.59 0.869 0.36   3.18 315.00 221.98 2 2147     1310   5904  92.80   1 1.000  536349188 -2 0.625  -37.83   14.21  54.784 270.000   2
   0  -3  -6 43898.3   538.4   2 0.93172-0.93182-0.29469-0.21740-0.21228-0.29060  0 382.33 205.31    3.00 382.29 205.37    2.97 0.950 0.98   0.34 340.00 338.25 2 2327    18722   5882   1.49   1 1.000  536349189 -2 0.654  130.32  -52.92  54.784   0.000   1
   0  -3  -6 40789.7   481.7   6 0.34413-0.34403-0.86424 0.35225 0.36698-0.87038  0 201.90 118.73   15.70 201.88 118.70   15.71 0.816 0.99   2.71 315.00 306.90 2 2328    20299   5880   7.85   1 1.000  536349189 -2 0.551  -50.11 -139.50  54.784 270.000   1
   0  -3   6 41362.7   509.2   4-0.62375 0.62397-0.74264 0.23141-0.24375 0.74640  0 221.68 171.11  103.07 221.61 171.09  102.96 0.901 0.99   1.73 315.00 263.22 2 2324    18729   6002  51.48   1 1.000  536349189  2 0.621  -30.33  -87.12  54.784  90.000   1
   0   3  -6 46188.5   553.9   6 0.46011-0.46009-0.31301 0.82541-0.83086 0.32713  0 232.72 287.75  181.44 232.62 287.74  181.43 0.954 0.98   3.17 315.00 224.03 2 2329    18008   6166  90.72   1 1.000  536349189 -2 0.665  -19.29   29.52  54.784 270.000   1
   0  -3  -6 856.449  85.313   2 0.92929-0.92950-0.31682-0.19449-0.18987-0.31336  0 377.11 182.30   16.63 377.14 182.05   16.59 0.928 0.90   0.38 340.00 331.44 2 2327     1795   5646   8.30   1 1.000  536349189 -2 0.636  125.10  -75.93  54.784   0.000   2
   0  -3  -6  1006.0    84.8   6 0.28492-0.28540-0.87930 0.36781 0.38163-0.88502  0 183.12  83.37   11.89 183.34  83.47   11.82 0.738 0.98   2.70 315.00 308.81 2 2328     3177   5626   5.91   1 1.000  536349189 -2 0.491  -68.89 -174.86  54.784 270.000   2
   0  -3   6 829.510  84.776   4-0.58183 0.58219-0.76730 0.25589-0.26966 0.77174  0 218.46 160.94  117.41 218.53 161.04  117.38 0.886 0.98   1.77 315.00 256.04 2 2324     1856   5925  58.69   1 1.000  536349189  2 0.609  -33.55  -97.29  54.784  90.000   2
   0   3  -6  1317.1   110.6   6 0.59163-0.59185-0.25028 0.76229-0.76638 0.26196  0 234.25 258.26  180.88 234.06 258.49  180.92 0.961 0.99   3.17 315.00 224.31 2 2329     2360   5876  90.46   1 1.000  536349189 -2 0.671  -17.76    0.03  54.784 270.000   2
   0  -3  -7 127918.    976.   2 0.91790-0.91800-0.31325-0.19880-0.24360-0.34315  0 411.42 221.09    7.46 411.38 221.13    7.44 1.074 0.98   0.35 340.00 336.02 2 2525    44914   5978   3.72   1 1.000  536349190 -2 0.710  159.41  -37.14  54.784   0.000   1
   0  -3  -7 123742.    889.   6 0.39404-0.39395-0.88346 0.37147 0.25345-0.84072  0 224.15 109.24   30.09 224.14 109.21   30.11 0.913 0.99   2.75 315.00 299.71 2 2527    49925   5993  15.05   1 1.000  536349190 -2 0.592  -27.86 -148.99  54.784 270.000   1
   0  -3   7 121189.    927.   4-0.62631 0.62649-0.76491 0.25387-0.15051 0.73693  0 246.31 175.34  114.07 246.24 175.27  113.96 1.016 0.99   1.76 315.00 257.72 2 2522    44911   6324  56.98   1 1.000  536349190  2 0.675   -5.70  -82.89  54.784  90.000   1
   0   3  -7 133831.    997.   6 0.46963-0.46953-0.34089 0.85331-0.81440 0.22672  0 255.58 279.51  177.58 255.46 279.47  177.57 1.065 0.98   3.16 315.00 225.96 2 2527    45154   6143  88.78   1 1.000  536349190 -2 0.715    3.57   21.28  54.784 270.000   1
   0  -3  -7  2769.4   148.0   2 0.91531-0.91578-0.33313-0.17762-0.22633-0.36028  0 407.06 195.04   21.48 407.39 194.68   21.45 1.056 0.93   0.39 340.00 329.01 2 2525     2486   5477  10.72   1 1.000  536349190 -2 0.696  155.05  -63.19  54.784   0.000   2
   0  -3  -7  1968.3   118.0   6 0.36315-0.36313-0.89398 0.38239 0.26255-0.84966  0 202.96  66.58   28.31 203.08  66.46   28.32 0.819 0.98   2.75 315.00 300.59 2 2527     4567   5483  14.16   1 1.000  536349190 -2 0.520  -49.05 -191.65  54.784 270.000   2
   0  -3   7  2278.0   137.9   4-0.59115 0.59196-0.78829 0.27707-0.17068 0.75685  0 243.05 162.84  129.06 243.07 163.02  128.92 1.000 0.98   1.80 315.00 250.22 2 2522     3075   5903  64.46   1 1.000  536349190  2 0.662   -8.96  -95.39  54.784  90.000   2
   0  -3   7  3314.8   147.7   5-0.75144 0.75079-0.65738 0.14595-0.05647 0.64422  0 208.58 438.96    3.93 208.78 438.45    3.90 0.848 0.94   2.07 315.00 312.79 2 2526     4146   5607   1.95   1 1.000  536349190  2 0.541  -43.43  180.73  54.784 180.000   2
   0   3  -7  3998.3   180.8   6 0.59746-0.59728-0.27288 0.78470-0.75404 0.16584  0 256.02 245.76  177.85 255.90 245.89  177.94 1.067 0.99   3.16 315.00 225.82 2 2527     3221   5736  88.97   1 1.000  536349190 -2 0.717    4.01  -12.47  54.784 270.000   2
   0  -3  -8  9988.9   292.4   2 0.90141-0.90163-0.33278-0.17909-0.27697-0.39370  0 443.40 237.59   12.28 443.37 237.55   12.24 1.208 0.98   0.37 340.00 333.61 2 2736     5498   5395   6.12   1 1.000  536349191 -2 0.763  191.39  -20.64  54.784   0.000   1
   0  -3  -8  9547.0   265.3   6 0.43392-0.43388-0.88887 0.37710 0.14703-0.81826  0 248.45  98.87   43.13 248.47  98.82   43.12 1.023 0.99   2.79 315.00 293.19 2 2738     5923   5677  21.56   1 1.000  536349191 -2 0.633   -3.56 -159.36  54.784 270.000   1
   0  -3   8  9381.4   277.7   4-0.62365 0.62341-0.77902 0.26776-0.06480 0.73462  0 272.22 179.09  124.04 272.16 178.96  124.02 1.142 0.99   1.79 315.00 252.73 2 2732     5123   5755  62.01   1 1.000  536349191  2 0.729   20.21  -79.14  54.784  90.000   1
   0   3  -8 10376.9   297.3   6 0.47512-0.47517-0.35755 0.86986-0.80400 0.13250  0 279.85 271.32  175.24 279.78 271.34  175.23 1.186 0.97   3.15 315.00 227.13 2 2738     4836   5721  87.61   1 1.000  536349191 -2 0.765   27.84   13.09  54.784 270.000   1
   0  -3  -8 219.269  60.927   2 0.89867-0.89960-0.34980-0.16220-0.26462-0.40549  0 440.34 207.37   26.63 440.51 207.54   26.53 1.196 0.89   0.41 340.00 326.43 2 2736     1622   5333  13.27   1 1.000  536349191 -2 0.753  188.33  -50.86  54.784   0.000   2
   0  -3  -8 138.778  52.120   6 0.42901-0.42959-0.89123 0.37947 0.14715-0.81943  0 225.38  47.39   43.55 225.25  47.85   43.31 0.914 0.93   2.79 315.00 292.97 2 2738     3969   5415  21.65   1 1.000  536349191 -2 0.550  -26.63 -210.84  54.784 270.000   2
   0  -3   8 155.878  58.213   4-0.59424 0.59355-0.80015 0.28755-0.08142 0.75168  0 269.51 164.45  139.39 269.02 164.48  139.42 1.128 0.91   1.83 315.00 245.06 2 2732     1434   5673  69.71   1 1.000  536349191  2 0.716   17.50  -93.78  54.784  90.000   2
   0  -3   8 258.338  64.518   5-0.68198 0.68192-0.73090 0.22003-0.02626 0.69755  0 218.04 481.11   16.03 218.46 480.69   15.91 0.885 0.94   2.10 315.00 306.74 2 2737     3190   5419   7.95   1 1.000  536349191  2 0.530  -33.97  222.88  54.784 180.000   2
   0   3  -8 333.288  76.963   6 0.60012-0.60049-0.28349 0.79586-0.74799 0.07751  0 278.99 233.22  176.42 279.20 233.16  176.36 1.182 0.96   3.16 315.00 226.54 2 2738     1384   5681  88.18   1 1.000  536349191 -2 0.761   26.98  -25.01  54.784 270.000   2
   0  -3  -9 13493.5   357.7   2 0.88220-0.88248-0.35281-0.15911-0.31185-0.44262  0 479.37 255.22   17.39 479.32 255.21   17.35 1.354 0.98   0.38 340.00 331.06 2 2956     5345   5319   8.67   1 1.000  536349192 -2 0.811  227.36   -3.01  54.784   0.000   1
   0  -3  -9 13158.0   327.8   6 0.46578-0.46563-0.88361 0.37176 0.04783-0.80311  0 274.91  87.12   55.08 274.89  87.04   55.07 1.146 0.99   2.82 315.00 287.21 2 2959     6716   5612  27.54   1 1.000  536349192 -2 0.672   22.90 -171.11  54.784 270.000   1
   0  -3   9 12868.2   341.5   4-0.61687 0.61664-0.78690 0.27559 0.01619 0.73743  0 299.68 182.28  133.41 299.57 182.16  133.38 1.280 0.98   1.82 315.00 248.05 2 2953     5069   5817  66.69   1 1.000  536349192  2 0.781   47.67  -75.95  54.784  90.000   1
   0   3  -9 14872.3   371.2   6 0.47757-0.47762-0.36512 0.87747-0.79914 0.04379  0 305.81 263.20  174.17 305.74 263.21  174.15 1.319 0.98   3.15 315.00 227.66 2 2959     5877   5503  87.08   1 1.000  536349192 -2 0.812   53.80    4.97  54.784 270.000   1
   0  -3  -9 336.949  81.066   2 0.88028-0.88008-0.36572-0.14585-0.30226-0.45188  0 477.45 221.06   31.77 477.65 220.94   31.81 1.346 0.88   0.42 340.00 323.87 2 2956     2896   5335  15.91   1 1.000  536349192 -2 0.806  225.44  -37.17  54.784   0.000   2
   0  -3  -9 187.257  65.280   6 0.48242-0.48234-0.87503 0.36458 0.03994-0.79651  0 250.05  26.79   57.41 249.87  26.71   57.09 1.019 0.93   2.83 315.00 286.04 2 2959     3256   5421  28.55   1 1.000  536349192 -2 0.579   -1.96 -231.44  54.784 270.000   2
   0  -3   9 295.624  79.613   4-0.59280 0.59360-0.80534 0.29465 0.00441 0.74888  0 296.34 165.24  149.24 296.51 165.30  149.13 1.262 0.91   1.86 315.00 240.13 2 2953     2403   5731  74.57   1 1.000  536349192  2 0.766   44.33  -92.99  54.784  90.000   2
   0   3  -9 503.337  95.960   6 0.60076-0.60093-0.28611 0.79926-0.74648-0.00784  0 304.12 220.25  176.07 304.19 220.01  175.95 1.310 0.98   3.16 315.00 226.72 2 2959     2037   5589  87.97   1 1.000  536349192 -2 0.804   52.11  -37.98  54.784 270.000   2
   0  -3 -10 117648.   1021.   6 0.49064-0.49062-0.87021 0.35836-0.04480-0.79427  0 303.69  73.51   66.18 303.73  73.46   66.18 1.279 0.99   2.85 315.00 281.66 2 3188    35629   5800  33.09   1 1.000  536349193 -2 0.709   51.68 -184.72  54.784 270.000   1
   0  -3  10 110082.   1044.   4-0.60665 0.60645-0.78954 0.27844 0.09273 0.74478  0 328.99 185.01  142.27 328.84 184.85  142.21 1.428 0.97   1.84 315.00 243.62 2 3181    30273   6087  71.11   1 1.000  536349193  2 0.829   76.98  -73.22  54.784  90.000   1
   0  -3  10 100259.   1009.   8-0.51029 0.50985-0.85850 0.34654 0.05080 0.78738  0  43.43 336.75   16.99  43.47 336.70   17.05 1.464 0.99   4.32 270.00 261.26 2 3185    27851   5635   8.52   1 1.000  536349193  2 0.833 -208.58   78.52  54.784 120.001   1
   0   3 -10 125078.   1125.   6 0.47760-0.47764-0.36523 0.87764-0.79907-0.04020  0 333.79 254.91  174.16 333.71 254.90  174.13 1.462 0.98   3.15 315.00 227.67 2 3188    33180   5905  87.07   1 1.000  536349193 -2 0.856   81.78   -3.32  54.784 270.000   1
   0   3  10 117964.   1093.   7-0.61679 0.61669-0.26949 0.78105 0.73956 0.09826  0  44.46 330.09  177.42  44.57 330.06  177.44 1.466 0.98   3.77 270.00 181.04 2 3184    30408   5588  88.72   1 1.000  536349193  2 0.836 -207.55   71.86  54.784  59.999   1
   0  -3  10  2306.5   168.4   4-0.58750 0.58839-0.80488 0.29334 0.08372 0.75349  0 326.04 165.20  158.34 326.04 165.52  158.28 1.410 0.93   1.88 315.00 235.58 2 3181     2913   5697  79.14   1 1.000  536349193  2 0.814   74.03  -93.03  54.784  90.000   2
   0  -3  10  2550.5   190.6   8-0.44892 0.44930-0.89307 0.38109 0.03008 0.80802  0  45.84 317.44   31.80  45.87 317.65   31.82 1.474 0.97   4.37 270.00 253.85 2 3185     4280   5471  15.91   1 1.000  536349193  2 0.842 -206.17   59.21  54.784 120.001   2
   0   3 -10  3528.1   199.7   6 0.60002-0.59948-0.28305 0.79522-0.74824-0.09083  0 331.22 206.28  176.48 331.24 206.13  176.53 1.446 0.98   3.16 315.00 226.51 2 3188     2247   5716  88.26   1 1.000  536349193 -2 0.843   79.21  -51.95  54.784 270.000   2
   0   3  10  2526.8   187.3   7-0.64843 0.64993-0.24116 0.75085 0.72207 0.11749  0  46.03 319.13  195.06  45.72 320.28  195.10 1.473 0.81   3.82 270.00 172.22 2 3184     4458   5429  97.55   1 1.000  536349193  2 0.842 -205.98   60.90  54.784  59.999   2
   0  -3 -11 23370.8   482.0   6 0.50987-0.50987-0.85009 0.33801-0.13184-0.79107  0 335.53  57.26   76.66 335.56  57.25   76.68 1.420 0.98   2.88 315.00 276.42 2 3423     9031   5458  38.34   1 1.000  536349194 -2 0.741   83.52 -200.97  54.784 270.000   1
   0  -3  11 22810.9   504.8   4-0.59345 0.59339-0.78767 0.27665 0.16548 0.75588  0 360.74 187.16  150.72 360.61 187.06  150.67 1.583 0.97   1.86 315.00 239.39 2 3416     7656   5710  75.34   1 1.000  536349194  2 0.874  108.73  -71.07  54.784  90.000   1
   0  -3  11 21120.4   491.5   8-0.47200 0.47184-0.87364 0.36180 0.11816 0.80403  0  79.36 350.73   26.04  79.34 350.70   26.05 1.589 0.99   4.35 270.00 256.73 2 3420     8087   5511  13.03   1 1.000  536349194  2 0.864 -172.65   92.50  54.784 120.001   1
   0   3 -11 25480.0   536.3   6 0.47560-0.47566-0.35902 0.87139-0.80307-0.12009  0 364.32 246.22  175.03 364.25 246.22  175.01 1.611 0.98   3.15 315.00 227.23 2 3423     7877   5602  87.51   1 1.000  536349194 -2 0.896  112.31  -12.01  54.784 270.000   1
   0   3 -11 25568.8   523.4  10 0.72381-0.72345-0.13410 0.64546-0.67684-0.24497  0  21.26  58.48  121.64  21.29  58.44  121.70 1.507 0.99   6.23 265.00 203.93 2 3419    11660   5263  60.85   1 1.000  536349194 -2 0.779 -230.75 -199.75  54.784 239.999   1
   0   3  11 25949.0   543.2   7-0.61006 0.61030-0.26120 0.77294 0.74806 0.17348  0  83.02 318.78  178.99  83.10 318.76  178.96 1.606 0.98   3.77 270.00 180.26 2 3419     9004   5447  89.48   1 1.000  536349194  2 0.881 -168.99   60.55  54.784  59.999   1
   0  -3  11 488.529 105.529   4-0.57953 0.57868-0.79985 0.28688 0.15618 0.76343  0 357.75 164.74  166.71 357.92 164.86  166.97 1.563 0.92   1.91 315.00 231.39 2 3416     2555   5525  83.49   1 1.000  536349194  2 0.858  105.74  -93.49  54.784  90.000   2
   0  -3  11 631.507 134.694   8-0.41541 0.41643-0.90386 0.39277 0.10232 0.81995  0  81.82 329.07   41.02  81.93 329.26   40.92 1.602 0.92   4.39 270.00 249.24 2 3420     3467   5501  20.46   1 1.000  536349194  2 0.877 -170.19   70.84  54.784 120.001   2
   0   3 -11 908.153 139.505   6 0.59728-0.59660-0.27216 0.78469-0.75445-0.16831  0 360.95 191.39  177.95 360.97 191.09  177.97 1.589 0.97   3.16 315.00 225.78 2 3423     2423   5581  88.99   1 1.000  536349194 -2 0.877  108.94  -66.84  54.784 270.000   2
   0   3  11 535.370 114.884   7-0.64126 0.64172-0.23221 0.74257 0.73135 0.19181  0  84.28 307.84  196.75  83.95 308.48  196.80 1.613 0.79   3.82 270.00 171.38 2 3419     3402   5386  98.40   1 1.000  536349194  2 0.886 -167.73   49.61  54.784  59.999   2
   0  -3 -12 23313.6   505.2   6 0.52436-0.52425-0.82407 0.31203-0.21439-0.79234  0 371.32  37.49   86.72 371.40  37.39   86.75 1.563 0.98   2.91 315.00 271.39 2 3663     9043   5370  43.38   1 1.000  536349195 -2 0.768  119.31 -220.74  54.784 270.000   1
   0  -3  12 22644.1   527.3   4-0.57767 0.57739-0.78183 0.27068 0.23461 0.77029  0 395.70 188.79  158.88 395.60 188.66  158.87 1.738 0.99   1.89 315.00 235.31 2 3656     7376   5573  79.43   1 1.000  536349195  2 0.912  143.69  -69.44  54.784  90.000   1
   0  -3  12 21618.7   516.0   8-0.43108 0.43133-0.88329 0.37189 0.18431 0.82198  0 114.45 364.55   35.02 114.42 364.51   34.96 1.711 0.99   4.38 270.00 252.24 2 3660     7817   5539  17.48   1 1.000  536349195  2 0.888 -137.56  106.32  54.784 120.001   1
   0   3 -12 25186.6   557.8   6 0.47183-0.47155-0.34750 0.85957-0.81033-0.19690  0 398.28 236.91  176.65 398.21 236.87  176.68 1.762 0.97   3.16 315.00 226.42 2 3664     7614   5510  88.34   1 1.000  536349195 -2 0.930  146.27  -21.32  54.784 270.000   1
   0   3 -12 25795.0   543.3  10 0.71959-0.71889-0.10629 0.61730-0.68622-0.31960  0  61.28  38.15  125.03  61.28  38.11  125.15 1.608 0.99   6.24 265.00 202.23 2 3659    11141   5183  62.57   1 1.000  536349195 -2 0.788 -190.73 -220.08  54.784 239.999   1
   0   3  12 25240.6   557.6   7-0.60044 0.60032-0.24959 0.76106 0.75972 0.24577  0 119.52 308.89  181.17 119.60 308.89  181.20 1.745 0.98   3.78 270.00 179.16 2 3659     8079   5473  90.60   1 1.000  536349195  2 0.921 -132.49   50.66  54.784  59.999   1
   0  -3  12 326.652  95.501   4-0.56746 0.56940-0.78998 0.28006 0.23222 0.77289  0 393.03 163.03  175.61 393.17 163.30  175.37 1.719 0.74   1.93 315.00 226.94 2 3656     2809   5473  87.69   1 1.000  536349195  2 0.896  141.02  -95.20  54.784  90.000   2
   0  -3  12 683.902 143.415   8-0.38014 0.38020-0.90871 0.39726 0.17244 0.83524  0 117.64 340.74   49.93 117.02 340.48   49.73 1.731 0.95   4.42 270.00 244.79 2 3660     3126   5567  24.87   1 1.000  536349195  2 0.905 -134.37   82.51  54.784 120.001   2
   0   3 -12 735.292 134.186   6 0.59288-0.59256-0.25504 0.76811-0.76383-0.24267  0 394.31 174.57  180.24 394.30 174.23  180.20 1.732 0.96   3.17 315.00 224.63 2 3664     2529   5423  90.10   1 1.000  536349195 -2 0.905  142.30  -83.66  54.784 270.000   2
   0   3  12 454.632 114.630   7-0.63161 0.63173-0.22035 0.72948 0.74331 0.26226  0 119.68 297.37  198.97 120.19 298.06  199.19 1.747 0.70   3.83 270.00 170.26 2 3659     2969   5453  99.60   1 1.000  536349195  2 0.925 -132.33   39.14  54.784  59.999   2
   0  -3  13 229.204  93.155   4-0.55882 0.56002-0.77183 0.26074 0.30333 0.78638  0 435.74 189.31  167.13 435.12 189.61  166.91 1.890 0.88   1.91 315.00 231.19 2 3899     2927   5391  83.45   1 1.000  536349196  2 0.945  183.73  -68.92  54.784  90.000   1
   0  -3  13 262.533 113.699   8-0.38788 0.38811-0.88749 0.37372 0.24880 0.84244  0 150.39 378.35   43.93 149.35 378.61   43.87 1.826 0.85   4.40 270.00 247.78 2 3905     3128   5512  21.94   1 1.000  536349196  2 0.906 -101.62  120.12  54.784 120.001   1
   0   3 -13  1030.4   159.2   6 0.46612-0.46625-0.33047 0.84266-0.82069-0.26932  0 436.41 226.55  179.03 436.86 226.48  179.05 1.904 0.96   3.16 315.00 225.24 2 3908     2771   5324  89.53   1 1.000  536349196 -2 0.958  184.40  -31.68  54.784 270.000   1
   0   3  13 365.230 114.080   7-0.58665 0.58786-0.23309 0.74563 0.77557 0.31378  0 155.02 300.10  184.23 154.87 300.12  184.07 1.873 0.92   3.79 270.00 177.63 2 3903     2707   5482  92.03   1 1.000  536349196  2 0.954  -96.99   41.87  54.784  59.999   1
   0  -3 -13  47.850  68.839   3 0.77737-0.77410-0.42699-0.08513-0.46193-0.62731  0 436.83 282.68    4.66 436.97 282.59    4.99 1.905-0.04   0.85 315.00 312.42 2 3904     2611   5278   2.50   1 1.000  536349196 -2 0.959  184.82   24.45  54.784   0.000   2
   0  -3  13  12.098  69.121   4-0.55277 0.55662-0.77580 0.26580 0.30428 0.78710  0 434.20 159.41  184.19 433.04 160.47  183.59 1.874-0.11   1.96 315.00 222.65 2 3899     3022   5360  91.79   1 1.000  536349196  2 0.929  182.19  -98.82  54.784  90.000   2
   0  -3  13  28.325  86.228   8-0.34248 0.34440-0.90801 0.39897 0.24129 0.84983  0 151.74 351.87   58.92 151.75 351.81   58.57 1.845 0.33   4.44 270.00 240.29 2 3905     2847   5537  29.29   1 1.000  536349196  2 0.926 -100.27   93.64  54.784 120.001   2
   0   3 -13 -12.554  74.862   6 0.58695-0.58747-0.23311 0.74559-0.77534-0.31461  0 432.19 154.78  183.16 432.61 154.67  183.13 1.868 0.05   3.18 315.00 223.17 2 3908     2868   5354  91.57   1 1.000  536349196 -2 0.925  180.18 -103.45  54.784 270.000   2
   0   3  13  -1.718  74.813   7-0.61815 0.61847-0.20238 0.71425 0.75956 0.32764  0 154.38 287.63  202.11 155.28 287.39  202.16 1.873-0.07   3.84 270.00 168.69 2 3903     2620   5497 101.08   1 1.000  536349196  2 0.957  -97.63   29.40  54.784  59.999   2
   0  -3  14 69234.1   984.0   4-0.53840 0.53826-0.75864 0.24741 0.36687 0.80564  0 481.38 189.88  174.93 481.14 189.81  174.89 2.022 0.99   1.93 315.00 227.29 2 4147    16504   5438  87.44   1 1.000  536349197  2 0.969  229.37  -68.35  54.784  90.000   1
   0  -3  14 71416.7   974.1   8-0.34205 0.34232-0.88631 0.37472 0.31218 0.86163  0 184.95 393.57   52.90 184.93 393.59   52.87 1.909 0.99   4.42 270.00 243.30 2 4152    16314   5649  26.43   1 1.000  536349197  2 0.912  -67.06  135.34  54.784 120.001   1
   0   3 -14 81346.8  1069.5   6 0.45840-0.45850-0.30812 0.82076-0.83362-0.34078  0 482.04 214.57  182.12 482.18 214.46  182.09 2.033 0.99   3.17 315.00 223.69 2 4156    17636   5387  91.04   1 1.000  536349197 -2 0.978  230.03  -43.66  54.784 270.000   1
   0   3  14 81883.3  1059.9   7-0.57141 0.57147-0.21521 0.72669 0.79195 0.38125  0 189.66 292.16  187.52 189.70 292.20  187.52 1.977 0.99   3.80 270.00 175.99 2 4151    18588   5767  93.76   1 1.000  536349197  2 0.978  -62.35   33.93  54.784  59.999   1
   0  -3 -14  1920.4   187.7   3 0.74077-0.74233-0.44203-0.06910-0.50584-0.66646  0 481.24 299.96   11.44 482.13 300.11   11.40 2.030 0.91   0.87 315.00 309.03 2 4152     3548   5222   5.70   1 1.000  536349197 -2 0.978  229.23   41.73  54.784   0.000   2
   0  -3  14  1399.3   170.3   4-0.53712 0.53855-0.75941 0.24713 0.36714 0.80553  0 480.06 155.22  191.85 479.48 156.05  191.72 2.005 0.83   1.98 315.00 218.83 2 4147     3825   5265  95.86   1 1.000  536349197  2 0.952  228.05 -103.01  54.784  90.000   2
   0  -3  14  1777.2   196.9   8-0.30480 0.30631-0.90217 0.38946 0.30526 0.86861  0 187.14 363.01   67.46 186.85 363.62   67.43 1.938 0.91   4.47 270.00 236.02 2 4152     4067   5558  33.71   1 1.000  536349197  2 0.939  -64.87  104.78  54.784 120.001   2
   0   3 -14  2058.0   197.4   6 0.57938-0.57737-0.20676 0.71927-0.78840-0.38638  0 478.27 131.76  186.64 478.16 130.98  186.76 1.990 0.89   3.19 315.00 221.43 2 4156     3779   5256  93.38   1 1.000  536349197 -2 0.937  226.26 -126.47  54.784 270.000   2
   0   3  14  1676.3   185.3   7-0.60157 0.60128-0.18278 0.69367 0.77763 0.39659  0 190.18 278.56  205.71 189.93 278.79  205.75 1.981 0.97   3.85 270.00 166.89 2 4151     2727   5557 102.87   1 1.000  536349197  2 0.982  -61.83   20.33  54.784  59.999   2
   0  -3  15  4805.4   276.6   8-0.29277 0.29343-0.87946 0.36802 0.37528 0.88230  0 222.13 410.07   62.11 222.16 410.20   62.07 1.957 0.99   4.45 270.00 238.69 2 4403     3835   5394  31.03   1 1.000  536349198  2 0.908  -29.88  151.84  54.784 120.001   1
   0   3  15  5170.4   292.9   7-0.55197 0.55212-0.19301 0.70454 0.81122 0.44585  0 224.93 284.87  191.56 224.92 284.93  191.55 2.044 0.99   3.81 270.00 173.97 2 4401     4087   5518  95.78   1 1.000  536349198  2 0.994  -27.08   26.64  54.784  59.999   1
   0  -3  15 112.864  99.742   8-0.26311 0.26349-0.89055 0.37942 0.37107 0.88691  0 223.31 376.50   76.49 223.22 376.44   76.40 1.991 0.60   4.49 270.00 231.51 2 4403     3814   5461  38.20   1 1.000  536349198  2 0.940  -28.70  118.27  54.784 120.001   2
   0   3  15 104.138  91.077   7-0.58063 0.57971-0.15874 0.67308 0.79854 0.45925  0 225.78 271.51  210.08 225.02 270.71  209.90 2.048 0.65   3.86 270.00 164.71 2 4401     2303   5473 104.95   1 1.000  536349198  2 0.996  -26.23   13.28  54.784  59.999   2
   0  -3  16  6793.1   322.4   8-0.24006 0.24041-0.86646 0.35495 0.43775 0.90345  0 262.39 429.52   71.60 262.53 429.63   71.60 1.948 0.99   4.48 270.00 233.95 2 4656     5403   5319  35.80   1 1.000  536349199  2 0.890   10.38  171.29  54.784 120.001   1
   0   3  16  7814.2   350.1   7-0.52886 0.52950-0.16720 0.67900 0.83208 0.50851  0 261.47 278.02  196.19 261.54 278.09  196.15 2.060 0.99   3.82 270.00 171.65 2 4654     3749   5514  98.08   1 1.000  536349199  2 0.998    9.46   19.79  54.784  59.999   1
   0  -3  16 178.469 112.428   8-0.21976 0.21973-0.87340 0.36064 0.43460 0.90645  0 262.15 390.79   85.52 262.12 391.01   85.60 1.991 0.74   4.52 270.00 226.99 2 4656     3891   5418  42.80   1 1.000  536349199  2 0.930   10.14  132.56  54.784 120.001   2
   0   3  16 135.094 104.149   7-0.55785 0.55674-0.13338 0.64504 0.81915 0.52341  0 262.32 262.99  214.65 261.56 262.91  214.61 2.061 0.72   3.87 270.00 162.43 2 4654     2988   5496 107.31   1 1.000  536349199  2 0.999   10.31    4.76  54.784  59.999   2
   0  -3  17  5859.1   293.9   8-0.18249 0.18269-0.84629 0.33450 0.50049 0.92452  0 308.33 453.64   81.62 308.45 453.79   81.65 1.867 0.99   4.50 270.00 228.94 2 4911     5780   5225  40.82   1 1.000  536349200  2 0.855   56.32  195.41  54.784 120.001   1
   0   3  17  6361.7   314.0   7-0.50225 0.50211-0.13817 0.64956 0.85361 0.57093  0 300.78 271.46  201.33 300.91 271.48  201.36 2.010 0.99   3.84 270.00 169.09 2 4909     4328   5382 100.68   1 1.000  536349200  2 0.989   48.77   13.23  54.784  59.999   1
   0  -3  17 121.361  96.229   8-0.17067 0.17196-0.84836 0.33643 0.50115 0.92587  0 306.48 408.45   95.42 305.46 408.51   95.19 1.919 0.54   4.54 270.00 222.04 2 4911     3977   5324  47.59   1 1.000  536349200  2 0.903   54.47  150.22  54.784 120.001   2
   0   3  17 123.047  93.028   7-0.53204 0.52854-0.10552 0.61436 0.84012 0.58584  0 301.03 254.98  219.62 300.90 255.12  219.95 2.010 0.69   3.89 270.00 159.94 2 4909     2316   5445 109.97   1 1.000  536349200  2 0.989   49.02   -3.25  54.784  59.999   2
   0  -3  18  3628.9   235.3   8-0.11842 0.11876-0.81696 0.30548 0.56440 0.94476  0 364.41 486.39   92.53 364.39 486.42   92.50 1.704 0.98   4.53 270.00 223.49 2 5167     6463   5203  46.25   1 1.000  536349201  2 0.797  112.40  228.16  54.784 120.001   1
   0   3  18  3840.5   245.7   7-0.47027 0.47019-0.10454 0.61600 0.87631 0.63203  0 344.86 264.85  207.25 344.99 264.86  207.27 1.889 0.99   3.85 270.00 166.13 2 5166     3906   5384 103.64   1 1.000  536349201  2 0.963   92.85    6.62  54.784  59.999   1
   0  -3  18 113.485  94.851   8-0.12107 0.12130-0.81692 0.30519 0.56390 0.94453  0 356.07 430.19  105.32 356.42 430.43  105.38 1.777 0.55   4.57 270.00 217.09 2 5167     4703   5242  52.69   1 1.000  536349201  2 0.858  104.06  171.96  54.784 120.001   2
   0   3  18  15.244  89.369   7-0.50063 0.49714-0.07273 0.58201 0.86260 0.64351  0 343.25 247.31  225.42 345.06 246.96  225.98 1.894 0.47   3.90 270.00 157.04 2 5166     3134   5463 112.99   1 1.000  536349201  2 0.964   91.24  -10.92  54.784  59.999   2
   0   3  19 149.721  93.097   7-0.43278 0.43360-0.06633 0.57676 0.89905 0.69234  0 396.30 257.43  213.91 397.21 257.86  214.03 1.704 0.82   3.87 270.00 162.79 2 5424     4850   5342 107.02   1 1.000  536349202  2 0.918  144.29   -0.80  54.784  59.999   1
   0  -3  19 -20.781  83.614   8-0.06244 0.06235-0.77363 0.26241 0.63055 0.96294  0 422.49 462.71  116.64 421.92 462.23  116.52 1.551 0.17   4.60 270.00 211.43 2 5425     8951   5159  58.26   1 1.000  536349202  2 0.783  170.48  204.48  54.784 120.001   2
   0   3  19 -27.067  77.749   7-0.45769 0.45887-0.02964 0.54223 0.88862 0.70387  0 397.85 237.88  233.01 397.52 237.89  232.86 1.697 0.00   3.93 270.00 153.25 2 5424     4848   5401 116.43   1 1.000  536349202  2 0.915  145.84  -20.35  54.784  59.999   2
   0   3  20 25021.5   507.2   7-0.38542 0.38594-0.01969 0.53214 0.92253 0.75358  0 464.55 249.97  221.99 464.33 249.85  221.91 1.453 0.97   3.89 270.00 158.75 2 5683    12850   5358 110.95   1 1.000  536349203  2 0.844  212.54   -8.26  54.784  59.999   1
   0   3  20 481.341 111.640   7-0.40980 0.41075 0.01635 0.49526 0.91203 0.76551  0 466.58 226.37  241.08 465.23 226.82  240.88 1.445 0.79   3.95 270.00 149.21 2 5683     6521   5350 120.44   1 1.000  536349203  2 0.839  214.57  -31.86  54.784  59.999   2
   0  -4   0 275444.   1042.   2 0.89375-0.89339-0.34108-0.34169-0.29135 0.29171  0 262.41  30.71   14.38 262.48  30.89   14.43 0.464 1.00   0.37 340.00 332.56 2 2214   210532   6697   7.21   1 1.000  536350207 -4 0.307   10.40 -227.52  54.784   0.000   1
   0  -4   0 274102.   1196.   4-0.40475 0.40515-0.34128-0.34124-0.84836 0.84818  0 176.51 100.04   13.96 176.55 100.25   13.94 0.711 0.99   1.48 315.00 307.77 2 2213   136067   6906   6.97   1 1.000  536350207 -4 0.486  -75.50 -158.19  54.784  90.000   1
   0  -4   0  5954.7   135.3   2 0.90732-0.90782-0.34146-0.34060-0.24533 0.24466  0 241.84  15.38   24.03 241.71  14.96   23.98 0.386 0.93   0.40 340.00 327.74 2 2214    13511   6135  11.99   1 1.000  536350207 -4 0.254  -10.17 -242.85  54.784   0.000   2
   0  -4   0  5527.0   185.5   4-0.30482 0.30384-0.33977-0.34284-0.88975 0.88890  0 180.88 107.64   22.75 180.60 107.36   22.97 0.728 0.97   1.51 315.00 303.37 2 2213     5984   7227  11.49   1 1.000  536350207 -4 0.499  -71.13 -150.59  54.784  90.000   2
   0  -4  -1 447167.   1466.   2 0.91585-0.91549-0.31581-0.36715-0.24796 0.16456  0 291.86  55.03    8.08 291.90  55.30    8.12 0.579 1.00   0.36 340.00 335.71 2 2230   272269   6492   4.06   1 1.000  536350208 -2 0.387   39.85 -203.20  54.784   0.000   1
   0  -4   1 450136.   1584.   4-0.46955 0.46987-0.44078-0.24169-0.76501 0.84900  0 181.86 105.31   30.59 181.86 105.44   30.48 0.732 0.98   1.53 315.00 299.46 2 2229   215571   7372  15.24   1 1.000  536350208  2 0.500  -70.15 -152.92  54.784  90.000   1
   0  -4  -1  9654.8   192.1   2 0.92529-0.92572-0.32175-0.35987-0.20078 0.11630  0 274.09  38.39   18.07 274.06  37.79   18.08 0.509 0.93   0.38 340.00 330.71 2 2230    11831   6162   9.04   1 1.000  536350208 -2 0.338   22.08 -219.84  54.784   0.000   2
   0  -4  -1  9521.7   230.5   4-0.22669 0.22524-0.22862-0.45387-0.94676 0.86213  0 182.31 106.08    5.85 181.92 105.58    6.10 0.734 0.91   1.46 315.00 311.83 2 2229     7714   6711   3.05   1 1.000  536350208 -2 0.501  -69.70 -152.15  54.784  90.000   2
   0  -4   1  8728.2   223.4   4-0.37705 0.37638-0.44439-0.23811-0.81262 0.89534  0 184.19 109.68   39.80 184.07 109.49   40.04 0.741 0.98   1.55 315.00 294.85 2 2229     7107   6838  20.02   1 1.000  536350208  2 0.507  -67.82 -148.55  54.784  90.000   2
   0  -4  -2 27246.2   362.8   2 0.92403-0.92384-0.30529-0.37759-0.23012 0.06279  0 318.91  76.32    5.53 318.93  76.51    5.54 0.687 0.99   0.35 340.00 336.98 2 2279    16960   5688   2.77   1 1.000  536350209 -2 0.459   66.90 -181.91  54.784   0.000   1
   0  -4   2 26775.1   381.9   4-0.52207 0.52225-0.52671-0.15566-0.67083 0.83847  0 191.56 110.81   46.40 191.54 110.86   46.33 0.772 0.99   1.57 315.00 291.55 2 2278    14825   6272  23.16   1 1.000  536350209  2 0.524  -60.45 -147.42  54.784  90.000   1
   0  -4  -2 534.337  64.292   2 0.92995-0.93015-0.31598-0.36663-0.18802 0.01999  0 303.30  57.24   16.38 303.18  57.19   16.33 0.624 0.93   0.38 340.00 331.56 2 2279     3902   5859   8.16   1 1.000  536350209 -2 0.414   51.29 -200.99  54.784   0.000   2
   0  -4   2 442.614  72.781   4-0.43963 0.43919-0.53652-0.14684-0.72033 0.88631  0 192.40 111.85   56.42 192.11 112.01   56.67 0.775 0.97   1.60 315.00 286.54 2 2278     2835   6051  28.34   1 1.000  536350209  2 0.526  -59.61 -146.38  54.784  90.000   2
   0  -4  -3 104837.    766.   2 0.92523-0.92501-0.30370-0.37920-0.22742-0.02383  0 345.30  95.37    5.15 345.28  95.53    5.17 0.796 0.99   0.35 340.00 337.18 2 2359    48246   6041   2.58   1 1.000  536350210 -2 0.528   93.29 -162.86  54.784   0.000   1
   0  -4   3 104369.    779.   4-0.56220 0.56248-0.59813-0.08410-0.57111 0.82252  0 205.02 116.29   61.22 204.97 116.37   61.11 0.828 1.00   1.61 315.00 284.14 2 2357    46283   6106  30.55   1 1.000  536350210  2 0.556  -46.99 -141.94  54.784  90.000   1
   0  -4  -3  2179.4   115.5   2 0.92885-0.92929-0.31737-0.36432-0.19108-0.06069  0 331.14  74.56   16.79 331.25  74.13   16.76 0.737 0.92   0.38 340.00 331.36 2 2359     3632   5608   8.38   1 1.000  536350210 -2 0.485   79.13 -183.67  54.784   0.000   2
   0  -4   3  1888.6   118.4   4-0.49042 0.49027-0.61423-0.06791-0.61823 0.86892  0 204.14 114.67   72.26 204.17 114.61   72.32 0.824 0.98   1.65 315.00 278.62 2 2357     3476   6007  36.16   1 1.000  536350210  2 0.553  -47.87 -143.56  54.784  90.000   2
   0  -4  -4 56114.8   595.2   2 0.92183-0.92175-0.30819-0.37465-0.23503-0.10011  0 372.02 112.84    6.23 371.99 112.97    6.23 0.907 0.99   0.35 340.00 336.63 2 2466    24035   5764   3.12   1 1.000  536350211 -2 0.592  120.01 -145.39  54.784   0.000   1
   0  -4   4 55242.4   588.9   4-0.59098 0.59122-0.65501-0.02710-0.47087 0.80605  0 221.50 121.54   74.86 221.42 121.57   74.74 0.900 0.98   1.65 315.00 277.32 2 2464    24036   5990  37.37   1 1.000  536350211  2 0.594  -30.51 -136.69  54.784  90.000   1
   0  -4  -4  1131.9    98.8   2 0.92382-0.92437-0.32350-0.35812-0.20469-0.13148  0 359.53  89.79   18.59 359.48  89.26   18.53 0.855 0.89   0.38 340.00 330.45 2 2466     3791   5502   9.27   1 1.000  536350211 -2 0.554  107.52 -168.44  54.784   0.000   2
   0  -4   4  1062.5   100.1   4-0.52899 0.52949-0.67562-0.00649-0.51353 0.84829  0 219.53 117.00   86.86 219.58 117.16   86.78 0.892 0.99   1.69 315.00 271.32 2 2464     3012   5881  43.39   1 1.000  536350211  2 0.587  -32.48 -141.23  54.784  90.000   2
   0   4  -4  1673.4   119.8   6 0.50360-0.50497 0.00025 0.68305-0.86394 0.52768  0 245.56 309.50  213.38 245.35 309.93  213.30 1.016 0.94   3.26 315.00 208.06 2 2468     1913   5773 106.65   1 1.000  536350211 -2 0.688   -6.45   51.27  54.784 270.000   2
   0  -4  -5 70639.0   708.7   2 0.91505-0.91506-0.31680-0.36601-0.24964-0.16942  0 399.90 129.22    8.33 399.84 129.32    8.31 1.024 0.99   0.36 340.00 335.59 2 2597    27021   5760   4.16   1 1.000  536350212 -2 0.654  147.89 -129.01  54.784   0.000   1
   0  -4   5 67360.4   680.1   4-0.60993 0.61005-0.69902 0.01695-0.37331 0.79218  0 240.48 126.43   87.33 240.37 126.41   87.23 0.987 0.99   1.69 315.00 271.08 2 2595    26631   5889  43.61   1 1.000  536350212  2 0.636  -11.53 -131.80  54.784  90.000   1
   0   4  -5 72256.2   736.0   6 0.37336-0.37296-0.09641 0.77987-0.92266 0.50270  0 258.43 323.27  210.25 258.28 323.14  210.26 1.079 0.96   3.25 315.00 209.63 2 2600    25421   5899 105.13   1 1.000  536350212 -2 0.709    6.42   65.04  54.784 270.000   1
   0  -4  -5  1376.3   109.0   2 0.91588-0.91679-0.33252-0.34877-0.22494-0.19459  0 388.50 103.56   21.29 388.71 103.00   21.20 0.976 0.93   0.39 340.00 329.10 2 2597     3058   5413  10.60   1 1.000  536350212 -2 0.618  136.49 -154.67  54.784   0.000   2
   0  -4   5  1233.6   106.5   4-0.55712 0.55785-0.72154 0.03912-0.41109 0.82902  0 237.70 119.03  100.13 237.80 119.41  100.14 0.974 0.96   1.72 315.00 264.68 2 2595     2809   5736  50.07   1 1.000  536350212  2 0.625  -14.31 -139.20  54.784  90.000   2
   0   4  -5  2230.7   145.2   6 0.52496-0.52578-0.05105 0.73424-0.84959 0.42947  0 262.20 296.73  206.80 262.06 297.01  206.76 1.098 0.95   3.24 315.00 211.35 2 2600     2622   5780 103.38   1 1.000  536350212 -2 0.726   10.19   38.50  54.784 270.000   2
   0  -4  -6  98.254  53.570   2 0.90420-0.90639-0.32965-0.35323-0.27158-0.23171  0 429.83 144.81   11.50 429.62 144.98   11.15 1.150 0.88   0.37 340.00 334.00 2 2749     2737   5373   5.57   1 1.000  536350213 -2 0.712  177.82 -113.42  54.784   0.000   1
   0  -4  -6 101.170  54.163   6 0.31124-0.31127-0.84596 0.16312 0.43299-0.93622  0 244.72  85.13    6.99 244.70  85.17    7.02 1.005 0.89   2.69 315.00 311.26 2 2750     2617   5532   3.51   1 1.000  536350213 -2 0.615   -7.29 -173.10  54.784 270.000   1
   0  -4   6 113.899  56.905   4-0.62099 0.62044-0.73211 0.04892-0.27998 0.78273  0 261.98 130.70   98.76 261.43 130.74   98.71 1.089 0.76   1.72 315.00 265.37 2 2746     2467   5754  49.36   1 1.000  536350213  2 0.681    9.97 -127.53  54.784  90.000   1
   0   4  -6 118.340  58.204   6 0.39346-0.39434-0.14236 0.82464-0.90825 0.40555  0 277.04 314.43  204.27 277.46 314.74  204.27 1.172 0.80   3.23 315.00 212.62 2 2752     1987   5630 102.13   1 1.000  536350213 -2 0.750   25.03   56.20  54.784 270.000   1
   0  -4  -6   8.703  37.200   2 0.90633-0.90512-0.34245-0.33966-0.24760-0.25570  0 419.80 116.12   24.33 419.75 115.74   24.53 1.107 0.17   0.40 340.00 327.58 2 2749     1726   5324  12.26   1 1.000  536350213 -2 0.680  167.79 -142.11  54.784   0.000   2
   0  -4   6  -4.973  42.051   4-0.57530 0.57395-0.75444 0.07171-0.31599 0.81574  0 258.12 121.49  111.85 258.39 121.27  112.33 1.070-0.04   1.76 315.00 258.82 2 2746     2335   5709  56.17   1 1.000  536350213  2 0.667    6.11 -136.74  54.784  90.000   2
   0   4  -6   1.516  45.812   6 0.53993-0.53970-0.08983 0.77305-0.83690 0.33334  0 280.64 284.38  201.82 280.62 284.30  201.83 1.191-0.14   3.23 315.00 213.84 2 2752     1895   5670 100.92   1 1.000  536350213 -2 0.765   28.63   26.15  54.784 270.000   2
   0  -4  -7 143525.   1128.   2 0.89300-0.89293-0.34186-0.34083-0.29272-0.29413  0 462.28 160.34   14.58 462.19 160.35   14.57 1.283 0.97   0.37 340.00 332.46 2 2919    41965   5697   7.29   1 1.000  536350214 -2 0.767  210.27  -97.89  54.784   0.000   1
   0  -4  -7 135190.   1014.   6 0.36373-0.36373-0.87317 0.19055 0.32445-0.91181  0 264.17  73.15   21.16 264.16  73.16   21.15 1.093 0.99   2.73 315.00 304.17 2 2920    47035   5882  10.58   1 1.000  536350214 -2 0.642   12.16 -185.08  54.784 270.000   1
   0  -4   7 133189.   1053.   4-0.62596 0.62599-0.75639 0.07472-0.18984 0.77624  0 284.63 134.60  109.46 284.55 134.51  109.38 1.200 0.98   1.75 315.00 260.02 2 2916    43193   6040  54.69   1 1.000  536350214  2 0.726   32.62 -123.63  54.784  90.000   1
   0   4  -7 149768.   1155.   6 0.40767-0.40735-0.17627 0.85972-0.89595 0.30815  0 298.76 306.71  199.82 298.59 306.59  199.81 1.283 0.98   3.22 315.00 214.84 2 2922    43745   6001  99.91   1 1.000  536350214 -2 0.792   46.75   48.48  54.784 270.000   1
   0  -4  -7  3038.2   172.0   2 0.89256-0.89324-0.35534-0.32617-0.27761-0.30941  0 453.31 128.12   28.39 453.53 127.66   28.34 1.244 0.95   0.41 340.00 325.55 2 2919     3751   5304  14.17   1 1.000  536350214 -2 0.738  201.30 -130.11  54.784   0.000   2
   0  -4  -7  2863.3   151.6   6 0.31359-0.31339-0.88660 0.20524 0.33999-0.92718  0 243.19  26.89   17.74 243.51  26.44   17.73 0.988 0.96   2.72 315.00 305.88 2 2920     5373   5369   8.86   1 1.000  536350214 -2 0.567   -8.82 -231.34  54.784 270.000   2
   0  -4   7  2633.2   161.7   4-0.58754 0.58859-0.77958 0.09713-0.21693 0.80257  0 281.10 122.05  123.65 281.14 122.53  123.59 1.181 0.94   1.79 315.00 252.92 2 2916     3460   5790  61.79   1 1.000  536350214  2 0.710   29.09 -136.18  54.784  90.000   2
   0  -4   7  3492.9   173.6   5-0.76068 0.76017-0.64627-0.03596-0.06075 0.64872  0 271.36 423.56    2.20 271.46 423.01    2.16 1.134 0.92   2.06 315.00 313.65 2 2920     3569   5432   1.08   1 1.000  536350214  2 0.672   19.35  165.33  54.784 180.000   2
   0   4  -7  4525.5   207.7   6 0.54988-0.55019-0.11676 0.79999-0.82704 0.23938  0 301.11 271.51  198.37 300.96 271.59  198.32 1.296 0.98   3.22 315.00 215.56 2 2921     2461   5523  99.16   1 1.000  536350214 -2 0.804   49.10   13.28  54.784 270.000   2
   0  -4  -8  6505.7   260.5   2 0.87782-0.87795-0.35704-0.32532-0.31930-0.35123  8 498.56 175.93   18.49 498.64 175.85   18.48 1.425 0.98   0.38 340.00 330.50 2 3103     3697   5310   9.24   1 1.000  536350215 -2 0.817  246.55  -82.30  54.784   0.000   1
   0  -4  -8  6214.5   234.2   6 0.40772-0.40768-0.88653 0.20408 0.21868-0.89003  0 286.53  59.77   34.38 286.53  59.74   34.36 1.194 0.99   2.76 315.00 297.56 2 3104     4769   5474  17.18   1 1.000  536350215 -2 0.669   34.52 -198.46  54.784 270.000   1
   0  -4   8  6573.0   254.8   4-0.62550 0.62545-0.77316 0.09153-0.10475 0.77488  0 309.69 137.69  119.41 309.59 137.57  119.34 1.324 0.99   1.78 315.00 255.05 2 3099     4282   5720  59.67   1 1.000  536350215  2 0.770   57.68 -120.54  54.784  90.000   1
   0   4  -8  7271.0   269.7   6 0.41756-0.41755-0.19978 0.88286-0.88641 0.21498  0 321.94 298.73  196.71 321.87 298.71  196.70 1.401 0.96   3.21 315.00 216.40 2 3106     3126   5525  98.35   1 1.000  536350215 -2 0.833   69.93   40.50  54.784 270.000   1
   0   4  -8  6694.4   269.3   8 0.59478-0.59490 0.79405-0.11157 0.12542-0.79602  0  35.74 245.81  353.37  35.76 245.77  353.36 1.440 0.97   5.26 270.00  93.07 2 3103     5298   5466 176.68   1 1.000  536350215 -2 0.840 -216.27  -12.42  54.784 120.001   1
   0   4   8  6611.9   263.5   7-0.51883 0.51827-0.15624 0.83813 0.84048-0.17009  8  14.07 410.37  198.15  14.22 410.26  198.22 1.357 0.98   3.83 270.00 170.68 2 3102     6392   5251  99.11   1 1.000  536350215  2 0.764 -237.94  152.14  54.784  59.999   1
   0  -4  -8 153.469  61.381   2 0.87698-0.87797-0.36835-0.31386-0.30859-0.36147  0 490.81 139.10   32.64 491.18 139.08   32.56 1.392 0.86   0.42 340.00 323.43 2 3103     2148   5251  16.28   1 1.000  536350215 -2 0.792  238.80 -119.13  54.784   0.000   2
   0  -4   8 224.062  72.370   4-0.59333 0.59379-0.79516 0.11412-0.12521 0.79649  0 306.30 123.08  134.34 306.03 122.99  134.07 1.304 0.89   1.82 315.00 247.58 2 3099     2489   5577  67.03   1 1.000  536350215  2 0.754   54.29 -135.15  54.784  90.000   2
   0  -4   8 206.587  71.767   5-0.70605 0.70628-0.70723 0.02581-0.03641 0.70746  0 283.16 464.01   11.99 283.65 463.82   11.92 1.180 0.86   2.09 315.00 308.76 2 3104     2921   5391   5.96   1 1.000  536350215  2 0.659   31.15  205.78  54.784 180.000   2
   0  -4   8 120.519  77.057   8-0.52503 0.52313-0.83460 0.15144-0.16667 0.83869  0  36.56 261.34    6.67  35.74 260.64    6.67 1.443 0.69   4.30 270.00 266.42 2 3103     3798   5417   3.33   1 1.000  536350215  2 0.841 -215.45    3.11  54.784 120.001   2
   0   4  -8 206.567  74.974   6 0.55652-0.55622-0.13576 0.81770-0.81966 0.14829  0 323.09 258.78  195.91 323.36 258.86  196.05 1.408 0.91   3.21 315.00 216.79 2 3106     1886   5584  98.03   1 1.000  536350215 -2 0.840   71.08    0.55  54.784 270.000   2
   0   4   8 202.693  82.787   7-0.55747 0.55818-0.13297 0.81618 0.81948-0.14925  0  17.03 400.62  214.72  16.73 400.47  214.53 1.368 0.86   3.87 270.00 162.39 2 3102     4770   5262 107.27   1 1.000  536350215  2 0.773 -234.98  142.39  54.784  59.999   2
   0  -4  -9 247122.   1498.   6 0.44410-0.44410-0.88830 0.20567 0.11701-0.87205  0 311.94  44.28   46.76 311.96  44.27   46.77 1.306 0.98   2.80 315.00 291.37 2 3301    72072   5936  23.39   1 1.000  536350216 -2 0.695   59.93 -213.95  54.784 270.000   1
   0  -4   9 243359.   1568.   4-0.62074 0.62070-0.78366 0.10201-0.02348 0.77739  0 337.01 139.99  128.82 336.85 139.87  128.75 1.458 0.98   1.80 315.00 250.34 2 3295    63888   6103  64.37   1 1.000  536350216  2 0.813   85.00 -118.24  54.784  90.000   1
   0  -4   9 267539.   1543.   5-0.75930 0.75965-0.64212-0.04088 0.10551 0.64905  0 306.49 487.63    3.89 306.43 487.73    3.85 1.278 0.99   2.07 315.00 312.81 2 3300    77709   5564   1.93   1 1.000  536350216  2 0.675   54.48  229.40  54.784 180.000   1
   0  -4   9 229921.   1568.   8-0.56522 0.56533-0.82287 0.14060-0.05832 0.81279  0  66.48 286.53    2.40  66.52 286.56    2.39 1.550 0.98   4.28 270.00 268.55 2 3299    55829   5757   1.20   1 1.000  536350216  2 0.873 -185.53   28.30  54.784 120.001   1
   0   4  -9 273565.   1703.   6 0.42336-0.42326-0.21430 0.89737-0.88025 0.12481  0 347.48 290.85  194.78 347.39 290.82  194.78 1.529 0.97   3.21 315.00 217.36 2 3302    67916   6117  97.39   1 1.000  536350216 -2 0.872   95.47   32.62  54.784 270.000   1
   0   4  -9 267637.   1674.  10 0.70417-0.70377-0.02692 0.70901-0.70952-0.04476  0  16.92 141.04  134.68  16.89 140.97  134.73 1.519 0.99   6.26 265.00 197.41 2 3298    67436   5573  67.36   1 1.000  536350216 -2 0.831 -235.09 -117.19  54.784 239.999   1
   0   4   9 261428.   1636.   7-0.52618 0.52608-0.16429 0.84662 0.83435-0.08043  0  52.54 393.26  196.71  52.62 393.12  196.70 1.484 0.99   3.82 270.00 171.39 2 3298    66436   5659  98.35   1 1.000  536350216  2 0.812 -199.47  135.03  54.784  59.999   1
   0  -4   9  5177.6   242.1   4-0.59417 0.59518-0.80328 0.12061-0.04127 0.79449  0 333.37 122.01  144.00 333.27 122.54  143.93 1.435 0.93   1.84 315.00 242.75 2 3295     3960   5715  71.96   1 1.000  536350216  2 0.795   81.36 -136.22  54.784  90.000   2
   0  -4   9  5646.3   267.7   8-0.50000 0.49860-0.86076 0.17701-0.09530 0.84857  0  67.02 274.47   15.84  67.00 274.47   16.11 1.552 0.98   4.32 270.00 261.83 2 3299     4505   5653   8.05   1 1.000  536350216  2 0.875 -184.99   16.24  54.784 120.001   2
   0   4  -9  8266.1   304.8   6 0.55943-0.55878-0.14428 0.82709-0.81622 0.06071  0 348.09 245.87  194.81 348.04 245.76  194.87 1.533 0.98   3.21 315.00 217.35 2 3302     4000   5638  97.44   1 1.000  536350216 -2 0.876   96.08  -12.36  54.784 270.000   2
   0   4   9  5926.2   265.2   7-0.56579 0.56429-0.14213 0.82360 0.81221-0.05709  0  54.74 382.80  213.08  54.66 382.76  213.28 1.494 0.94   3.87 270.00 163.21 2 3298     5459   5455 106.64   1 1.000  536350216  2 0.821 -197.27  124.57  54.784  59.999   2
   0  -4 -10 240.756  85.628   6 0.47431-0.47456-0.88018 0.19761 0.01774-0.85775  0 341.21  25.60   58.69 340.94  25.90   58.54 1.427 0.84   2.83 315.00 285.41 2 3508     4639   5348  29.27   1 1.000  536350217 -2 0.719   89.20 -232.63  54.784 270.000   1
   0  -4  10 244.800  88.046   4-0.61238 0.61114-0.78876 0.10596 0.05340 0.78440  0 367.38 141.48  137.71 366.78 141.32  137.73 1.600 0.90   1.83 315.00 245.89 2 3501     2667   5541  68.87   1 1.000  536350217  2 0.854  115.37 -116.75  54.784  90.000   1
   0  -4  10 357.702 115.569   8-0.53210 0.53345-0.84663 0.16689 0.00951 0.82920  0  96.48 301.88   11.47  97.15 301.69   11.28 1.661 0.95   4.31 270.00 264.02 2 3505     3271   5597   5.64   1 1.000  536350217  2 0.901 -155.53   43.65  54.784 120.001   1
   0   4 -10 252.429  85.475   6 0.42670-0.42578-0.22279 0.90407-0.87652 0.03683  0 375.38 282.80  193.65 375.67 282.87  193.90 1.662 0.89   3.20 315.00 217.92 2 3509     2275   5408  96.95   1 1.000  536350217 -2 0.907  123.37   24.57  54.784 270.000   1
   0   4 -10  1529.0   227.6  10 0.70241-0.70166-0.01921 0.70109-0.71151-0.12702  0  50.18 121.33  135.62  50.03 121.30  135.71 1.616 0.99   6.27 265.00 196.94 2 3504     4695   5274  67.85   1 1.000  536350217 -2 0.847 -201.83 -136.90  54.784 239.999   1
   0   4  10 241.787  90.530   7-0.52754 0.52987-0.16575 0.84807 0.83320 0.00290  0  88.14 378.15  196.45  88.79 378.42  196.27 1.611 0.88   3.82 270.00 171.53 2 3504     3617   5330  98.13   1 1.000  536350217  2 0.855 -163.87  119.92  54.784  59.999   1
   0  -4  10 -23.859  62.835   4-0.59101 0.58959-0.80576 0.12420 0.03819 0.79809  0 363.13 121.73  153.11 363.44 121.16  153.32 1.573 0.19   1.87 315.00 238.20 2 3501     2755   5523  76.66   1 1.000  536350217  2 0.834  111.12 -136.50  54.784  90.000   2
   0  -4  10 -41.546  77.834   8-0.47025 0.47194-0.88231 0.20296-0.01965 0.85795  0  96.98 287.35   25.48  97.90 287.36   25.31 1.664-0.12   4.35 270.00 257.01 2 3505     3006   5587  12.66   1 1.000  536350217  2 0.905 -155.03   29.12  54.784 120.001   2
   0   4 -10  53.425  64.331   6 0.55858-0.56075-0.14177 0.82770-0.81725-0.02175  0 376.30 231.84  195.14 375.50 231.96  194.67 1.666 0.37   3.21 315.00 217.18 2 3509     2257   5462  97.34   1 1.000  536350217 -2 0.908  124.29  -26.39  54.784 270.000   2
   0   4 -10 -81.706 105.358  10 0.78214-0.78179 0.10049 0.58196-0.61494-0.22389  0  37.73  58.10  142.51  37.24  58.20  142.50 1.554-0.34   6.28 265.00 193.50 2 3504     7495   5209  71.25   1 1.000  536350217 -2 0.790 -214.28 -200.13  54.784 239.999   2
   0   4  10   8.429  67.711   7-0.56702 0.56622-0.14349 0.82374 0.81111 0.02892  0  90.66 366.82  212.83  90.40 367.50  213.09 1.624 0.11   3.87 270.00 163.33 2 3504     3473   5339 106.55   1 1.000  536350217  2 0.865 -161.35  108.59  54.784  59.999   2
   0  -4  11 17964.8   471.9   4-0.60050 0.60024-0.78917 0.10745 0.12892 0.79257  0 400.40 141.93  146.48 400.09 141.78  146.40 1.741 0.98   1.85 315.00 241.51 2 3715     6679   5517  73.20   1 1.000  536350218  2 0.889  148.39 -116.30  54.784  90.000   1
   0  -4  11 17530.8   474.7   8-0.49746 0.49739-0.86432 0.18200 0.07404 0.84822  0 127.74 316.25   20.10 127.72 316.21   20.10 1.775 0.99   4.33 270.00 259.70 2 3720     6326   5624  10.05   1 1.000  536350218  2 0.926 -124.27   58.02  54.784 120.001   1
   0   4 -11 20139.1   503.2   6 0.42588-0.42577-0.22070 0.90368-0.87745-0.04571  0 407.45 274.71  193.93 407.40 274.68  193.93 1.800 0.98   3.21 315.00 217.78 2 3724     6408   5317  96.97   1 1.000  536350218 -2 0.939  155.44   16.48  54.784 270.000   1
   0   4 -11 20439.7   503.7  10 0.69872-0.69812-0.00362 0.68549-0.71539-0.20672  0  83.42 101.62  137.50  83.36 101.59  137.58 1.709 0.99   6.27 265.00 196.00 2 3719     9873   5293  68.79   1 1.000  536350218 -2 0.856 -168.59 -156.61  54.784 239.999   1
   0   4  11 20403.1   502.2   7-0.52569 0.52583-0.16375 0.84613 0.83477 0.08694  0 123.42 365.74  196.81 123.40 365.70  196.78 1.741 0.99   3.82 270.00 171.34 2 3719     7399   5429  98.39   1 1.000  536350218  2 0.894 -128.59  107.51  54.784  59.999   1
   0  -4  11 393.445 106.316   4-0.58402 0.58507-0.80284 0.12215 0.11987 0.80173  0 396.93 118.23  162.51 396.99 118.29  162.33 1.716 0.90   1.90 315.00 233.50 2 3716     3097   5445  81.17   1 1.000  536350218  2 0.868  144.92 -140.00  54.784  90.000   2
   0  -4  11 404.759 124.088   8-0.44098 0.44122-0.89624 0.21281 0.04780 0.87180  0 128.02 298.99   34.06 128.66 299.62   34.35 1.779 0.87   4.37 270.00 252.72 2 3720     2988   5615  17.18   1 1.000  536350218  2 0.932 -123.99   40.76  54.784 120.001   2
   0   4 -11 735.403 127.819   6 0.55820-0.55777-0.14065 0.82329-0.81770-0.10525  0 406.36 217.13  195.28 406.49 217.03  195.34 1.793 0.95   3.21 315.00 217.11 2 3724     2580   5371  97.67   1 1.000  536350218 -2 0.933  154.35  -41.10  54.784 270.000   2
   0   4 -11 180.367 129.882  10 0.77409-0.77680 0.12937 0.55244-0.61972-0.30231  0  70.39  29.10  145.99  70.62  30.31  145.70 1.627 0.02   6.29 265.00 191.76 2 3719     7446   5182  72.85   1 1.000  536350218 -2 0.784 -181.62 -229.13  54.784 239.999   2
   0   4  11 459.898 115.000   7-0.56165 0.56306-0.13755 0.81950 0.81586 0.10670  0 124.88 353.73  213.90 124.62 354.23  213.81 1.751 0.94   3.87 270.00 162.80 2 3719     3194   5381 106.91   1 1.000  536350218  2 0.904 -127.13   95.50  54.784  59.999   2
   0  -4  12 20341.9   519.5   4-0.58570 0.58547-0.78520 0.10340 0.20106 0.80407  0 438.33 141.19  154.91 438.07 141.13  154.87 1.879 0.99   1.87 315.00 237.30 2 3937     7142   5373  77.44   1 1.000  536350219  2 0.920  186.32 -117.04  54.784  90.000   1
   0  -4  12 19433.9   513.1   8-0.45906 0.45940-0.87736 0.19539 0.13965 0.86647  0 158.56 330.49   28.94 158.62 330.50   28.91 1.876 0.99   4.36 270.00 255.28 2 3942     6424   5633  14.45   1 1.000  536350219  2 0.944  -93.45   72.26  54.784 120.001   1
   0   4 -12 22095.0   547.4   6 0.42337-0.42308-0.21434 0.89716-0.88023-0.12691  0 443.73 266.06  194.78 443.70 266.01  194.80 1.931 0.97   3.21 315.00 217.36 2 3946     6766   5319  97.40   1 1.000  536350219 -2 0.965  191.72    7.83  54.784 270.000   1
   0   4 -12 23857.2   554.6  10 0.69309-0.69213 0.01865 0.66295-0.72061-0.28541  0 117.39  81.19  140.20 117.34  81.12  140.33 1.791 0.98   6.28 265.00 194.65 2 3940    10227   5321  70.16   1 1.000  536350219 -2 0.858 -134.62 -177.04  54.784 239.999   1
   0   4  12 23513.3   555.5   7-0.51914 0.51901-0.15658 0.83861 0.84023 0.16540  0 157.02 354.66  198.09 157.05 354.66  198.11 1.859 0.99   3.83 270.00 170.71 2 3941     7395   5443  99.05   1 1.000  536350219  2 0.927  -94.99   96.43  54.784  59.999   1
   0  -4 -12 536.083 117.883   3 0.78730-0.78867-0.42242-0.26060-0.44912-0.55686  0 442.99 210.31    2.73 442.75 210.59    2.58 1.921 0.83   0.84 315.00 313.38 2 3942     2925   5315   1.29   1 1.000  536350219 -2 0.957  190.98  -47.92  54.784   0.000   2
   0  -4  12 472.017 117.531   4-0.57376 0.57562-0.79538 0.11502 0.19535 0.80959  0 434.89 113.56  171.28 435.23 113.79  171.09 1.852 0.81   1.92 315.00 229.11 2 3937     3394   5337  85.55   1 1.000  536350219  2 0.897  182.88 -144.67  54.784  90.000   2
   0  -4  12 382.555 126.538   8-0.40763 0.40601-0.90546 0.22294 0.11823 0.88626  0 159.07 311.75   43.05 159.62 311.53   43.30 1.884 0.96   4.40 270.00 248.22 2 3942     2703   5610  21.65   1 1.000  536350219  2 0.953  -92.94   53.52  54.784 120.001   2
   0   4 -12 626.746 129.837   6 0.55408-0.55326-0.12869 0.81237-0.82246-0.18427  0 442.33 200.75  196.83 442.20 200.33  196.82 1.919 0.92   3.21 315.00 216.34 2 3946     2844   5334  98.41   1 1.000  536350219 -2 0.954  190.32  -57.48  54.784 270.000   2
   0   4  12 533.605 122.989   7-0.55497 0.55439-0.13022 0.81167 0.82162 0.18399  0 157.71 342.53  215.21 157.92 342.59  215.32 1.867 0.89   3.88 270.00 162.14 2 3941     2902   5405 107.66   1 1.000  536350219  2 0.936  -94.30   84.30  54.784  59.999   2
   0  -4  13 14051.1   452.0   4-0.56787 0.56792-0.77700 0.09573 0.27166 0.81749  0 482.52 139.02  163.31 482.22 138.90  163.22 2.002 0.98   1.90 315.00 233.10 2 4165     6300   5328  81.61   1 1.000  536350220  2 0.944  230.51 -119.21  54.784  90.000   1
   0  -4  13 14127.1   451.3   8-0.41804 0.41798-0.88516 0.20268 0.20431 0.88556  0 190.39 344.97   37.77 190.35 344.98   37.77 1.958 0.99   4.38 270.00 250.87 2 4170     5298   5614  18.89   1 1.000  536350220  2 0.954  -61.62   86.74  54.784 120.001   1
   0   4 -13 16041.8   483.2   6 0.41845-0.41822-0.20200 0.88489-0.88549-0.20511  0 486.06 256.62  196.42 486.25 256.51  196.44 2.047 0.96   3.21 315.00 216.54 2 4174     5895   5210  98.22   1 1.000  536350220 -2 0.985  234.05   -1.61  54.784 270.000   1
   0   4 -13 16709.6   473.1  10 0.68471-0.68435 0.04933 0.63285-0.72714-0.36218  0 152.68  59.04  143.93 152.67  58.92  143.96 1.849 0.99   6.29 265.00 192.79 2 4168     7372   5304  71.98   1 1.000  536350220 -2 0.850  -99.33 -199.19  54.784 239.999   1
   0   4  13 16008.6   474.7   7-0.50822 0.50843-0.14458 0.82679 0.84901 0.24066  0 190.48 344.98  200.19 190.39 345.04  200.17 1.957 0.98   3.83 270.00 169.65 2 4168     5652   5467 100.08   1 1.000  536350220  2 0.953  -61.53   86.75  54.784  59.999   1
   0  -4 -13 306.747 109.037   3 0.75743-0.75952-0.43550-0.24559-0.48645-0.60234  0 484.87 224.08    8.41 485.82 223.88    8.33 2.040 0.91   0.86 315.00 310.54 2 4169     3271   5273   4.16   1 1.000  536350220 -2 0.981  232.86  -34.15  54.784   0.000   2
   0  -4  13 269.440 105.445   4-0.56025 0.56208-0.78304 0.10222 0.27014 0.82074  0 481.08 106.28  180.10 479.98 106.89  179.70 1.979 0.85   1.94 315.00 224.70 2 4165     3982   5242  89.85   1 1.000  536350220  2 0.921  229.07 -151.95  54.784  90.000   2
   0  -4  13 504.885 136.621   8-0.37134 0.37238-0.90906 0.22629 0.18901 0.90007  0 191.06 322.87   52.08 191.25 323.35   52.13 1.971 0.95   4.42 270.00 243.71 2 4170     2663   5635  26.06   1 1.000  536350220  2 0.967  -60.95   64.64  54.784 120.001   2
   0   4 -13 460.360 130.658   6 0.54800-0.54745-0.11182 0.79448-0.82897-0.26286  0 484.86 180.88  199.02 484.44 180.98  199.05 2.030 0.92   3.22 315.00 215.24 2 4174     3341   5256  99.52   1 1.000  536350220 -2 0.967  232.85  -77.35  54.784 270.000   2
   0   4  13 354.653 113.370   7-0.54299 0.54331-0.11723 0.79917 0.83151 0.25718  0 190.59 332.25  217.53 190.95 332.29  217.56 1.964 0.88   3.88 270.00 160.98 2 4168     3596   5483 108.78   1 1.000  536350220  2 0.961  -61.42   74.02  54.784  59.999   2
   0  -4  14  4965.5   287.3   8-0.37364 0.37368-0.88771 0.20483 0.26900 0.90466  0 223.74 360.06   46.76 223.62 360.18   46.78 2.005 0.99   4.41 270.00 246.37 2 4403     3530   5522  23.39   1 1.000  536350221  2 0.954  -28.27  101.83  54.784 120.001   1
   0   4 -14  6366.2   308.3  10 0.67357-0.67289 0.08655 0.59531-0.73404-0.43911  0 190.35  33.74  148.45 190.42  33.56  148.54 1.868 0.99   6.30 265.00 190.53 2 4401     6827   5227  74.27   1 1.000  536350221 -2 0.830  -61.66 -224.49  54.784 239.999   1
   0   4  14  5912.0   304.3   7-0.49361 0.49385-0.12902 0.81121 0.86006 0.31313  0 224.14 336.53  202.94 224.17 336.57  202.93 2.022 0.98   3.84 270.00 168.28 2 4401     3533   5422 101.47   1 1.000  536350221  2 0.971  -27.87   78.30  54.784  59.999   1
   0  -4  14  93.100 101.564   8-0.33364 0.33507-0.90707 0.22389 0.25671 0.91521  0 223.67 334.82   60.96 224.18 335.63   61.12 2.023 0.66   4.45 270.00 239.27 2 4403     2511   5574  30.56   1 1.000  536350221  2 0.972  -28.34   76.59  54.784 120.001   2
   0   4  14 114.934  92.400   7-0.52787 0.52641-0.10110 0.78278 0.84328 0.33188  0 225.08 323.06  220.40 224.43 323.08  220.46 2.031 0.69   3.89 270.00 159.55 2 4401     3190   5453 110.23   1 1.000  536350221  2 0.979  -26.93   64.83  54.784  59.999   2
   0  -4  15  1860.0   195.8   8-0.32527 0.32635-0.88459 0.20211 0.33423 0.92339  0 259.54 376.50   56.08 259.47 376.82   56.03 2.005 0.98   4.43 270.00 241.71 2 4640     3154   5436  28.02   1 1.000  536350222  2 0.943    7.53  118.27  54.784 120.001   1
   0   4  15  2105.0   207.6   7-0.47523 0.47451-0.10969 0.79205 0.87300 0.38404  0 259.27 329.34  206.34 259.24 329.12  206.37 2.041 0.98   3.85 270.00 166.58 2 4638     3666   5453 103.18   1 1.000  536350222  2 0.978    7.26   71.11  54.784  59.999   1
   0  -4  15  34.778  95.187   8-0.29208 0.29160-0.89917 0.21618 0.32585 0.93179  0 259.53 348.87   70.25 259.33 348.81   70.27 2.028 0.34   4.47 270.00 234.62 2 4640     3640   5462  35.14   1 1.000  536350222  2 0.965    7.52   90.64  54.784 120.001   2
   0   4  15  62.041  89.771   7-0.50635 0.50867-0.07861 0.76222 0.85874 0.40034  0 260.40 314.47  224.38 259.21 314.75  224.03 2.048 0.35   3.90 270.00 157.56 2 4638     2391   5439 112.01   1 1.000  536350222  2 0.986    8.39   56.24  54.784  59.999   2
   0  -4  16  3954.4   255.5   8-0.27299 0.27353-0.87523 0.19290 0.39931 0.94232  0 299.59 395.90   65.71 299.47 396.00   65.66 1.944 0.99   4.46 270.00 236.90 2 4880     4619   5347  32.83   1 1.000  536350223  2 0.917   47.58  137.67  54.784 120.001   1
   0   4  16  4736.8   278.5   7-0.45238 0.45234-0.08611 0.76809 0.88766 0.45323  0 296.69 322.52  210.46 296.74 322.57  210.48 2.003 0.98   3.86 270.00 164.52 2 4879     4147   5403 105.24   1 1.000  536350223  2 0.974   44.68   64.29  54.784  59.999   1
   0  -4  16   8.385  93.219   8-0.24921 0.24897-0.88559 0.20395 0.39195 0.94679  0 296.60 363.32   79.42 298.06 363.63   79.71 1.977 0.15   4.50 270.00 230.04 2 4880     3566   5407  39.85   1 1.000  536350223  2 0.947   44.59  105.09  54.784 120.001   2
   0   4  16  34.233  91.526   7-0.48309 0.48415-0.05490 0.74015 0.87385 0.46668  0 297.00 307.78  228.57 296.43 307.13  228.26 2.009 0.34   3.91 270.00 155.47 2 4879     3192   5428 114.13   1 1.000  536350223  2 0.981   44.99   49.55  54.784  59.999   2
   0  -4  17 21126.9   523.9   8-0.21555 0.21617-0.85859 0.17676 0.46515 0.96022  0 346.35 419.56   75.91 346.40 419.62   75.85 1.813 0.99   4.49 270.00 231.80 2 5124     9882   5297  37.93   1 1.000  536350224  2 0.873   94.34  161.33  54.784 120.001   1
   0   4  17 22424.9   548.7   7-0.42470 0.42446-0.05824 0.74028 0.90346 0.52136  0 338.38 316.84  215.32 338.35 316.83  215.33 1.900 0.98   3.88 270.00 162.09 2 5122     7910   5444 107.67   1 1.000  536350224  2 0.955   86.37   58.61  54.784  59.999   1
   0  -4  17 526.812 130.364   8-0.19983 0.20101-0.86392 0.18204 0.46228 0.96253  0 342.26 380.89   89.58 342.64 381.31   89.58 1.854 0.84   4.53 270.00 224.96 2 5124     3974   5340  44.79   1 1.000  536350224  2 0.910   90.25  122.66  54.784 120.001   2
   0   4  17 562.582 129.506   7-0.45592 0.45674-0.02790 0.70988 0.88958 0.53615  0 338.23 299.76  233.31 337.75 300.07  233.22 1.906 0.89   3.93 270.00 153.09 2 5122     3431   5394 116.61   1 1.000  536350224  2 0.961   86.22   41.53  54.784  59.999   2
   0  -4  18   6.183  81.571   8-0.15090 0.15064-0.83267 0.15088 0.53281 0.97701  0 406.19 451.95   87.03 405.70 451.40   86.92 1.608 0.16   4.52 270.00 226.23 2 5371     6900   5164  43.46   1 1.000  536350225  2 0.804  154.18  193.72  54.784 120.001   1
   0   4  18  -3.239  70.241   7-0.39278 0.39096-0.02681 0.70770 0.91924 0.58848  0 385.98 311.98  220.76 386.85 311.90  221.02 1.737 0.00   3.89 270.00 159.37 2 5369     4764   5307 110.51   1 1.000  536350225  2 0.918  133.97   53.75  54.784  59.999   1
   0  -4  18  59.654  86.929   8-0.14739 0.14759-0.83401 0.15020 0.53171 0.97758  0 397.77 403.30  100.17 397.10 403.47  100.15 1.661 0.12   4.56 270.00 219.67 2 5370     5931   5254  50.07   1 1.000  536350225  2 0.852  145.76  145.07  54.784 120.001   2
   0   4  18 -42.209  69.915   7-0.42271 0.42239 0.00416 0.67841 0.90626 0.60112  0 385.31 293.65  238.94 385.90 293.38  239.01 1.743-0.44   3.94 270.00 150.28 2 5369     4740   5336 119.50   1 1.000  536350225  2 0.924  133.30   35.42  54.784  59.999   2
   0   4  19 758.636 125.847   7-0.34934 0.34981 0.01467 0.66910 0.93688 0.65570  0 448.26 308.28  227.93 447.44 307.89  227.75 1.508 0.95   3.91 270.00 155.78 2 5618     6045   5240 113.87   1 1.000  536350226  2 0.856  196.25   50.05  54.784  59.999   1
   0  -4  19 159.951  86.648   8-0.08657 0.08816-0.79231 0.11092 0.60395 0.98991  0 471.51 436.12  112.00 470.87 436.17  111.80 1.408 0.43   4.59 270.00 213.75 2 5619     8068   5141  55.90   1 1.000  536350226  2 0.765  219.50  177.89  54.784 120.001   2
   0   4  19  22.507  70.788   7-0.37966 0.37988 0.04430 0.63866 0.92406 0.66918  0 447.08 287.00  245.99 446.03 286.88  245.82 1.514 0.14   3.96 270.00 146.76 2 5618     5789   5245 122.91   1 1.000  536350226  2 0.862  195.07   28.77  54.784  59.999   2
   0  -5   0  1257.3   113.7   4-0.46013 0.46071-0.42595-0.42693-0.77900 0.77812  0 232.10  52.16   28.01 232.27  52.45   28.10 0.943 0.98   1.52 315.00 300.74 2 2766     3528   5562  14.05   1 1.000  536351231 -4 0.566  -19.91 -206.07  54.784  90.000   1
   0  -5   0 -15.331  44.693   4-0.36156 0.36149-0.42174-0.43137-0.83151 0.82659  0 237.11  62.27   35.98 237.09  62.42   36.77 0.967 0.03   1.54 315.00 296.76 2 2766     2933   5640  18.39   1 1.000  536351231 -4 0.583  -14.90 -195.96  54.784  90.000   2
   0  -5  -1 58927.8   622.1   4-0.40890 0.40913-0.34752-0.50552-0.84382 0.75965  0 231.43  46.53   14.96 231.44  46.71   15.01 0.940 0.99   1.49 315.00 307.27 2 2779    24618   5668   7.50   1 1.000  536351232 -2 0.561  -20.58 -211.70  54.784  90.000   1
   0  -5   1 57298.4   620.7   4-0.50609 0.50629-0.49989-0.35314-0.70284 0.78674  0 237.07  58.08   41.28 237.06  58.18   41.21 0.966 0.99   1.56 315.00 294.11 2 2779    23809   5640  20.61   1 1.000  536351232  2 0.580  -14.94 -200.15  54.784  90.000   1
   0  -5  -1  1077.4   108.8   4-0.30614 0.30539-0.34166-0.51114-0.88857 0.80342  0 238.25  60.67   23.05 238.09  60.35   23.34 0.972 0.95   1.51 315.00 303.23 2 2779     4315   5469  11.67   1 1.000  536351232 -2 0.584  -13.76 -197.56  54.784  90.000   2
   0  -5   1 966.040 104.407   4-0.41775 0.41723-0.50369-0.34948-0.75616 0.83891  0 240.30  64.75   50.31 240.09  64.70   50.46 0.981 0.95   1.58 315.00 289.60 2 2779     4179   5578  25.23   1 1.000  536351232  2 0.591  -11.71 -193.48  54.784  90.000   2
   0  -5  -2 14273.2   312.1   4-0.35370 0.35393-0.26649-0.58653-0.89659 0.72850  0 234.76  40.79    2.20 234.73  40.98    2.29 0.954 1.00   1.45 315.00 313.65 2 2819     9362   5428   1.14   1 1.000  536351233 -2 0.563  -17.25 -217.44  54.784  90.000   1
   0  -5   2 14419.8   321.8   4-0.54401 0.54422-0.56498-0.28779-0.62036 0.78803  0 245.59  63.76   54.10 245.56  63.84   54.02 1.005 0.99   1.59 315.00 287.70 2 2818     8064   5593  27.01   1 1.000  536351233  2 0.600   -6.42 -194.47  54.784  90.000   1
   0  -5  -2 265.974  67.525   4-0.24868 0.24815-0.25967-0.59347-0.93313 0.76565  0 243.17  58.34   10.48 242.99  58.18   10.50 0.994 0.84   1.47 315.00 309.51 2 2819     3933   5418   5.25   1 1.000  536351233 -2 0.592   -8.84 -199.89  54.784  90.000   2
   0  -5   2 278.540  72.807   4-0.46441 0.46439-0.57394-0.27905-0.67447 0.84052  0 246.93  66.76   63.78 246.97  66.87   63.97 1.012 0.96   1.62 315.00 282.86 2 2818     3081   5585  31.98   1 1.000  536351233  2 0.605   -5.08 -191.47  54.784  90.000   2
   0  -5   3  7757.1   244.9   4-0.57416 0.57431-0.62091-0.23167-0.53367 0.78518  0 257.45  69.18   66.43 257.43  69.16   66.34 1.060 0.98   1.63 315.00 281.53 2 2882     5425   5560  33.17   1 1.000  536351234  2 0.626    5.44 -189.05  54.784  90.000   1
   0  -5   3  96.093  56.639   4-0.50438 0.50472-0.63615-0.21663-0.58388 0.83566  0 257.49  68.84   77.19 257.40  68.98   77.03 1.060 0.80   1.66 315.00 276.15 2 2882     2963   5551  38.52   1 1.000  536351234  2 0.626    5.48 -189.39  54.784  90.000   2
   0  -5  -4 20427.6   399.9   2 0.87161-0.87146-0.36286-0.49043-0.32958-0.00563  0 423.85  29.75   20.02 423.84  29.79   20.04 1.113 0.99   0.39 340.00 329.74 2 2973     9841   5262  10.02   1 1.000  536351235 -2 0.627  171.84 -228.48  54.784   0.000   1
   0  -5   4 20688.0   405.4   4-0.59673 0.59697-0.66756-0.18500-0.44528 0.78064  0 272.37  74.06   78.19 272.31  74.06   78.07 1.131 0.99   1.66 315.00 275.65 2 2970     9379   5529  39.03   1 1.000  536351235  2 0.657   20.36 -184.17  54.784  90.000   1
   0  -5   4 364.151  80.107   4-0.53511 0.53559-0.68566-0.16615-0.49349 0.82797  0 270.70  70.85   89.53 271.09  70.77   89.52 1.122 0.95   1.69 315.00 269.99 2 2970     3909   5467  44.76   1 1.000  536351235  2 0.652   18.69 -187.38  54.784  90.000   2
   0  -5  -5  3522.7   185.1   2 0.86892-0.86861-0.36534-0.48814-0.33393-0.08500  0 456.58  47.43   20.67 456.54  47.59   20.70 1.245 0.98   0.39 340.00 329.41 2 3083     4529   5185  10.35   1 1.000  536351236 -2 0.689  204.57 -210.80  54.784   0.000   1
   0  -5   5  3721.3   187.3   4-0.61222 0.61247-0.70513-0.14737-0.35774 0.77664  0 289.97  78.41   89.27 289.92  78.40   89.16 1.215 1.00   1.69 315.00 270.12 2 3080     3891   5445  44.58   1 1.000  536351236  2 0.691   37.96 -179.82  54.784  90.000   1
   0   5  -5  4029.6   217.5   8 0.65870-0.65858 0.68373 0.16944 0.31405-0.73319  0  27.11 330.40  327.22  27.08 330.42  327.24 1.409 0.98   5.19 270.00 106.14 2 3082     4955   5360 163.62   1 1.000  536351236 -2 0.817 -224.90   72.17  54.784 120.001   1
   0  -5   5  76.836  53.670   4-0.55950 0.56091-0.72569-0.12826-0.40041 0.81788  0 287.86  71.04  101.48 287.79  72.08  101.45 1.202 0.66   1.73 315.00 264.01 2 3080     3794   5409  50.72   1 1.000  536351236  2 0.681   35.85 -187.19  54.784  90.000   2
   0   5  -5 111.962  77.028   8 0.57902-0.58041 0.71890 0.13436 0.38460-0.80316  0  27.19 329.51  337.49  27.35 328.89  337.45 1.409 0.78   5.22 270.00 101.00 2 3082     2651   5361 168.72   1 1.000  536351236 -2 0.818 -224.82   71.28  54.784 120.001   2
   0  -5  -6  6087.5   250.5   2 0.86185-0.86209-0.37162-0.48150-0.34512-0.15795  0 491.86  63.77   22.35 491.84  63.69   22.32 1.382 0.99   0.40 340.00 328.57 2 3212     5409   5172  11.16   1 1.000  536351237 -2 0.747  239.85 -194.46  54.784   0.000   1
   0  -5  -6  5802.6   233.7   6 0.30234-0.30251-0.84032-0.01327 0.44995-0.95305  0 297.39  42.92    4.70 297.36  43.04    4.74 1.239 0.99   2.68 315.00 312.40 2 3213     4777   5475   2.37   1 1.000  536351237 -2 0.672   45.38 -215.31  54.784 270.000   1
   0  -5   6  5707.5   236.3   4-0.62188 0.62203-0.73461-0.11772-0.27130 0.77409  0 310.27  82.01   99.77 310.17  82.00   99.68 1.312 0.96   1.72 315.00 264.86 2 3208     4317   5491  49.84   1 1.000  536351237  2 0.727   58.26 -176.22  54.784  90.000   1
   0   5  -6  6101.4   266.2   8 0.64122-0.64151 0.72446 0.12858 0.25299-0.75626  0  50.94 310.74  335.87  50.89 310.73  335.82 1.492 0.98   5.21 270.00 101.82 2 3212     5079   5459 167.91   1 1.000  536351237 -2 0.850 -201.07   52.51  54.784 120.001   1
   0  -5  -6 112.855  61.348   2 0.86420-0.86385-0.37799-0.47361-0.33210-0.17162  0 475.50  25.12   35.90 475.74  23.89   36.05 1.312 0.72   0.43 340.00 321.80 2 3212     4180   5138  18.03   1 1.000  536351237 -2 0.698  223.49 -233.11  54.784   0.000   2
   0  -5   6 149.018  66.715   4-0.57652 0.57767-0.75679-0.09585-0.30804 0.81062  0 307.32  72.22  112.81 307.29  72.73  112.65 1.294 0.88   1.76 315.00 258.34 2 3208     2806   5447  56.32   1 1.000  536351237  2 0.714   55.31 -186.01  54.784  90.000   2
   0   5  -6  96.022  80.910   8 0.56451-0.56725 0.76284 0.08928 0.31528-0.81869  0  50.40 312.80  347.05  50.80 312.13  346.80 1.490 0.62   5.24 270.00  96.23 2 3212     3665   5467 173.40   1 1.000  536351237 -2 0.849 -201.61   54.57  54.784 120.001   2
   0  -5  -7  4842.9   223.3   6 0.35293-0.35306-0.86843 0.01528 0.34824-0.93548  0 315.71  26.83   18.12 315.79  26.84   18.12 1.315 0.99   2.72 315.00 305.69 2 3359     4790   5431   9.06   1 1.000  536351238 -2 0.685   63.70 -231.40  54.784 270.000   1
   0  -5   7  4762.7   226.6   4-0.62601 0.62610-0.75696-0.09521-0.18738 0.77391  0 333.05  84.77  109.75 332.96  84.69  109.66 1.420 0.97   1.75 315.00 259.88 2 3354     4118   5472  54.83   1 1.000  536351238  2 0.763   81.04 -173.46  54.784  90.000   1
   0   5  -7  5425.0   259.6   8 0.62055-0.62052 0.76035 0.09270 0.19179-0.77869  0  75.36 292.51  344.34  75.36 292.54  344.33 1.582 0.98   5.23 270.00  97.58 2 3358     4517   5520 172.17   1 1.000  536351238 -2 0.881 -176.65   34.28  54.784 120.001   1
   0   5  -7  7684.4   300.6  10 0.66295-0.66286 0.11943 0.73309-0.73908 0.15230  0  36.06 214.08  152.44  36.18 214.19  152.49 1.591 0.97   6.31 265.00 188.53 2 3357     4423   5317  76.24   1 1.000  536351238 -2 0.879 -215.95  -44.15  54.784 239.999   1
   0   5   7  4643.1   228.5   7-0.37448 0.37461-0.00920 0.86233 0.92719-0.34067  0  39.59 484.50  223.81  39.46 484.38  223.74 1.416 0.98   3.90 270.00 157.85 2 3356     6713   5153 111.87   1 1.000  536351238  2 0.733 -212.42  226.27  54.784  59.999   1
   0  -5   7 109.323  70.352   4-0.58716 0.58642-0.77872-0.07238-0.22098 0.80677  0 329.25  73.21  123.18 329.62  72.46  123.27 1.397 0.73   1.79 315.00 253.16 2 3354     2990   5492  61.63   1 1.000  536351238  2 0.747   77.24 -185.02  54.784  90.000   2
   0  -5   7 126.776  67.596   5-0.74614 0.74459-0.66359-0.18920-0.05405 0.64015  0 336.76 413.77    4.90 337.24 413.99    5.17 1.449 0.81   2.07 315.00 312.30 2 3359     2575   5371   2.59   1 1.000  536351238  2 0.785   84.75  155.54  54.784 180.000   2
   0   5  -7 132.689  72.205   6 0.49008-0.49065 0.03096 0.82360-0.87113 0.28450  0 354.59 299.26  217.31 354.57 299.18  217.18 1.563 0.91   3.27 315.00 206.09 2 3361     1999   5546 108.59   1 1.000  536351238 -2 0.879  102.58   41.03  54.784 270.000   2
   0   5  -7  92.064  81.586   8 0.54698-0.54931 0.80026 0.04999 0.24574-0.83412  0  74.40 296.74  356.46  75.13 296.71  356.14 1.578 0.44   5.27 270.00  91.52 2 3358     3337   5489 178.07   1 1.000  536351238 -2 0.879 -177.61   38.51  54.784 120.001   2
   0   5  -7  78.052 117.676  10 0.75064-0.75654 0.20157 0.65234-0.62921 0.04592  0  31.68 173.06  154.75  32.29 173.37  154.05 1.571-0.01   6.32 265.00 187.38 2 3357     4358   5312  77.03   1 1.000  536351238 -2 0.860 -220.33  -85.17  54.784 239.999   2
   0   5   7  94.735  80.840   7-0.41697 0.42305 0.00959 0.84493 0.90887-0.32731  0  41.49 474.69  239.89  42.22 474.95  239.01 1.425 0.83   3.94 270.00 149.80 2 3356     5262   5147 119.50   1 1.000  536351238  2 0.743 -210.52  216.46  54.784  59.999   2
   0  -5   8 45776.8   698.7   4-0.62553 0.62563-0.77300-0.07907-0.10574 0.77610  0 358.64  86.47  119.29 358.51  86.36  119.20 1.537 0.99   1.78 315.00 255.10 2 3515    14023   5511  59.60   1 1.000  536351239  2 0.799  106.63 -171.76  54.784  90.000   1
   0   5  -8 50161.1   757.0   6 0.34988-0.34956-0.04510 0.89897-0.93571 0.26396  0 374.60 329.61  216.88 374.53 329.55  216.92 1.651 0.98   3.27 315.00 206.31 2 3523    13401   5524 108.46   1 1.000  536351239 -2 0.891  122.59   71.38  54.784 270.000   1
   0   5  -8 49298.9   759.4   8 0.59640-0.59654 0.79219 0.06079 0.12936-0.80028  0 100.39 275.65  352.84 100.35 275.68  352.80 1.677 0.98   5.26 270.00  93.33 2 3519    13689   5701 176.40   1 1.000  536351239 -2 0.910 -151.62   17.42  54.784 120.001   1
   0   5   8 49037.7   722.7   7-0.39764 0.39709-0.03155 0.88414 0.91700-0.24619  0  74.05 463.13  219.94  74.00 463.05  220.00 1.530 0.99   3.89 270.00 159.78 2 3518    16004   5289 110.00   1 1.000  536351239  2 0.777 -177.96  204.90  54.784  59.999   1
   0  -5   8 892.179 126.446   4-0.59310 0.59464-0.79427-0.05785-0.13180 0.80191  0 354.82  70.42  133.57 354.90  70.93  133.38 1.512 0.89   1.82 315.00 247.96 2 3515     3304   5392  66.69   1 1.000  536351239  2 0.779  102.81 -187.81  54.784  90.000   2
   0  -5   8  1074.1   141.2   5-0.69702 0.69622-0.71631-0.13686-0.03257 0.70466  0 352.64 456.36   13.52 352.56 455.58   13.47 1.501 0.88   2.09 315.00 307.99 2 3520     4340   5345   6.74   1 1.000  536351239  2 0.768  100.63  198.13  54.784 180.000   2
   0  -5   8  1323.2   171.9   8-0.52961 0.52670-0.82877-0.02574-0.18072 0.84966  0 100.31 234.81    4.85 100.22 234.47    5.22 1.676 0.92   4.29 270.00 267.33 2 3519     3262   5542   2.61   1 1.000  536351239  2 0.909 -151.70  -23.42  54.784 120.001   2
   0   5  -8  1538.2   147.8   6 0.49950-0.49913 0.00969 0.84429-0.86626 0.19507  0 377.32 286.53  214.59 377.37 286.38  214.60 1.671 0.95   3.26 315.00 207.45 2 3523     1828   5392 107.30   1 1.000  536351239 -2 0.909  125.31   28.30  54.784 270.000   2
   0   5  -8 668.248 153.892  10 0.75022-0.75861 0.20275 0.65030-0.62933-0.04016  0  56.16 147.00  154.89  56.62 148.85  154.05 1.644 0.09   6.32 265.00 187.30 2 3518     4353   5318  77.03   1 1.000  536351239 -2 0.868 -195.85 -111.23  54.784 239.999   2
   0   5   8  1274.6   159.4   7-0.44400 0.44272-0.01628 0.86813 0.89588-0.22437  0  76.41 452.76  235.35  76.40 452.87  235.58 1.542 0.91   3.93 270.00 152.07 2 3518     6275   5236 117.79   1 1.000  536351239  2 0.788 -175.60  194.53  54.784  59.999   2
   0  -5   9  1971.0   167.5   4-0.62099 0.62096-0.78335-0.06894-0.02698 0.78080  0 387.38  86.85  128.42 387.23  86.78  128.36 1.659 0.99   1.80 315.00 250.54 2 3689     3609   5355  64.18   1 1.000  536351240  2 0.832  135.37 -171.38  54.784  90.000   1
   0  -5   9  2113.7   175.0   5-0.74183 0.74189-0.66121-0.19223 0.11180 0.64238  0 377.88 474.80    6.94 378.04 475.10    6.98 1.596 0.98   2.07 315.00 311.28 2 3695     3915   5249   3.49   1 1.000  536351240  2 0.781  125.87  216.57  54.784 180.000   1
   0   5  -9  1956.3   168.0   6 0.35839-0.35769-0.06340 0.91714-0.93142 0.17583  0 401.12 322.32  214.52 401.11 322.16  214.58 1.767 0.98   3.26 315.00 207.49 2 3697     1975   5309 107.29   1 1.000  536351240 -2 0.921  149.11   64.09  54.784 270.000   1
   0   5  -9  2115.5   188.1  10 0.66704-0.66655 0.10720 0.74526-0.73727-0.01717  0  87.76 174.14  150.95  87.83 174.16  151.03 1.756 0.98   6.31 265.00 189.28 2 3692     3993   5350  75.52   1 1.000  536351240 -2 0.910 -164.25  -84.09  54.784 239.999   1
   0   5   9  2312.6   189.6   7-0.41176 0.41167-0.04540 0.89783 0.91016-0.15630  0 106.94 444.73  217.54 107.20 444.71  217.57 1.644 0.98   3.88 270.00 160.98 2 3692     6023   5221 108.79   1 1.000  536351240  2 0.817 -145.07  186.50  54.784  59.999   1
   0  -5   9  64.028  77.209   4-0.59426 0.59514-0.80287-0.04862-0.04746 0.80215  0 383.67  67.86  143.29 383.55  67.92  143.06 1.633 0.52   1.84 315.00 243.10 2 3689     3344   5379  71.53   1 1.000  536351240  2 0.811  131.66 -190.37  54.784  90.000   2
   0  -5   9 107.573  90.174   8-0.50444 0.50357-0.85675 0.00456-0.10735 0.86394  0 126.16 248.83   14.30 125.77 248.15   14.13 1.775 0.42   4.32 270.00 262.60 2 3693     2718   5573   7.07   1 1.000  536351240  2 0.936 -125.85   -9.40  54.784 120.001   2
   0   5  -9 132.425  74.945   6 0.50500-0.50408-0.00302 0.85688-0.86311 0.10799  0 403.13 273.53  212.96 403.22 273.24  213.02 1.783 0.59   3.26 315.00 208.27 2 3697     2345   5278 106.51   1 1.000  536351240 -2 0.936  151.12   15.30  54.784 270.000   2
   0   5  -9 107.479 133.711  10 0.75106-0.74838 0.20042 0.65129-0.62909-0.12552  0  81.94 124.69  154.61  82.21 124.38  154.97 1.717 0.16   6.32 265.00 187.45 2 3692     4128   5315  77.48   1 1.000  536351240 -2 0.873 -170.07 -133.54  54.784 239.999   2
   0   5   9  53.993  79.728   7-0.45469 0.45526-0.02670 0.87994 0.89025-0.13580  0 109.46 433.81  233.52 109.17 433.86  233.43 1.658 0.49   3.93 270.00 152.99 2 3692     5107   5255 116.71   1 1.000  536351240  2 0.829 -142.55  175.58  54.784  59.999   2
   0  -5  10 75676.4   966.1   4-0.61282 0.61277-0.78864-0.06348 0.05004 0.78771  0 420.06  85.84  137.32 419.85  85.71  137.24 1.783 0.98   1.83 315.00 246.09 2 3874    19136   5463  68.62   1 1.000  536351241  2 0.863  168.05 -172.39  54.784  90.000   1
   0  -5  10 73362.1   976.1   8-0.53900 0.53899-0.84230-0.01075-0.00406 0.84224  0 151.87 271.80    9.65 151.88 271.85    9.67 1.867 0.98   4.30 270.00 264.92 2 3878    16655   5862   4.84   1 1.000  536351241  2 0.958 -100.14   13.57  54.784 120.001   1
   0   5 -10 84269.4  1046.4   6 0.36306-0.36281-0.07358 0.92755-0.92886 0.08953  0 431.54 314.96  213.20 431.50 314.88  213.21 1.883 0.98   3.26 315.00 208.15 2 3883    19397   5441 106.60   1 1.000  536351241 -2 0.948  179.53   56.73  54.784 270.000   1
   0   5 -10 86920.4  1051.7  10 0.66530-0.66492 0.11246 0.74017-0.73806-0.10014  0 115.10 154.78  151.59 115.10 154.79  151.64 1.834 0.99   6.31 265.00 188.96 2 3877    20364   5598  75.82   1 1.000  536351241 -2 0.918 -136.91 -103.45  54.784 239.999   1
   0   5  10 82948.6  1003.9   7-0.41904 0.41901-0.05261 0.90541 0.90644-0.06833  0 139.51 428.96  216.29 139.46 428.94  216.28 1.756 0.99   3.88 270.00 161.60 2 3877    20509   5464 108.14   1 1.000  536351241  2 0.854 -112.50  170.73  54.784  59.999   1
   0  -5  10  1590.8   178.1   4-0.59128 0.59343-0.80575-0.04684 0.03392 0.80352  0 416.56  62.22  152.62 416.46  63.29  152.41 1.753 0.81   1.87 315.00 238.44 2 3874     5205   5330  76.21   1 1.000  536351241  2 0.838  164.55 -196.01  54.784  90.000   2
   0  -5  10  1687.3   187.5   8-0.47873 0.47818-0.87703 0.02283-0.04037 0.87796  0 152.16 260.95   22.85 151.99 261.10   22.96 1.869 0.99   4.34 270.00 258.33 2 3878     2826   5674  11.48   1 1.000  536351241  2 0.959  -99.85    2.72  54.784 120.001   2
   0   5 -10  2450.5   199.5   6 0.50691-0.50672-0.00749 0.86179-0.86197 0.02359  0 432.67 259.70  212.39 432.85 259.43  212.36 1.894 0.98   3.26 315.00 208.55 2 3883     3144   5302 106.18   1 1.000  536351241 -2 0.959  180.66    1.47  54.784 270.000   2
   0   5 -10  1493.0   173.7  10 0.74336-0.74944 0.22139 0.62843-0.63119-0.20837  0 108.35  96.48  157.18 109.25  99.31  156.79 1.779 0.00   6.33 265.00 186.16 2 3877     4415   5265  78.40   1 1.000  536351241 -2 0.867 -143.66 -161.75  54.784 239.999   2
   0   5  10  1942.2   185.9   7-0.46264 0.46118-0.03451 0.88608 0.88587-0.04675  0 140.99 417.31  232.15 141.01 417.45  232.38 1.769 0.90   3.92 270.00 153.67 2 3877     5004   5330 116.19   1 1.000  536351241  2 0.866 -111.02  159.08  54.784  59.999   2
   0  -5  11 30294.7   636.4   4-0.60123 0.60118-0.78926-0.06292 0.12483 0.79663  0 457.79  82.84  146.00 457.49  82.75  145.92 1.901 0.99   1.85 315.00 241.75 2 4069     9495   5322  72.96   1 1.000  536351242  2 0.889  205.78 -175.39  54.784  90.000   1
   0  -5  11 28763.0   631.7   8-0.50553 0.50567-0.86076 0.00802 0.05951 0.86269  0 178.77 286.48   18.16 178.82 286.49   18.15 1.950 0.98   4.33 270.00 260.67 2 4074     7923   5777   9.07   1 1.000  536351242  2 0.974  -73.24   28.25  54.784 120.001   1
   0   5 -11 32222.2   669.2   6 0.36490-0.36450-0.07763 0.93119-0.92781 0.00442  0 466.71 307.64  212.68 466.76 307.59  212.74 1.993 0.96   3.26 315.00 208.41 2 4078     9047   5248 106.37   1 1.000  536351242 -2 0.970  214.70   49.41  54.784 270.000   1
   0   5 -11 34981.8   684.6  10 0.66127-0.66082 0.12432 0.72811-0.73977-0.18211  0 143.52 135.21  153.04 143.61 135.21  153.11 1.900 0.99   6.31 265.00 188.23 2 4072     9936   5491  76.56   1 1.000  536351242 -2 0.919 -108.49 -123.02  54.784 239.999   1
   0   5  11 33612.6   661.2   7-0.42031 0.42088-0.05387 0.90698 0.90578 0.01571  0 171.27 415.40  216.07 171.27 415.38  216.00 1.856 0.99   3.88 270.00 161.71 2 4072     9724   5397 108.00   1 1.000  536351242  2 0.885  -80.74  157.17  54.784  59.999   1
   0  -5 -11 722.933 140.547   3 0.77823-0.77870-0.42660-0.42582-0.46084-0.46077  0 461.71 130.06    4.50 462.17 129.85    4.51 1.944 0.87   0.85 315.00 312.50 2 4073     4622   5280   2.26   1 1.000  536351242 -2 0.927  209.70 -128.17  54.784   0.000   2
   0  -5  11 647.693 134.577   4-0.58479 0.58648-0.80329-0.04863 0.11291 0.80851  0 454.53  55.29  161.70 454.49  55.94  161.52 1.870 0.83   1.89 315.00 233.90 2 4069     5706   5253  80.76   1 1.000  536351242  2 0.862  202.52 -202.94  54.784  90.000   2
   0  -5  11 781.647 157.680   8-0.44958 0.44847-0.89278 0.03920 0.02858 0.89294  0 179.01 273.64   31.61 179.04 273.53   31.75 1.952 0.98   4.37 270.00 253.94 2 4074     2736   5681  15.87   1 1.000  536351242  2 0.976  -73.00   15.41  54.784 120.001   2
   0   5 -11 938.440 152.226   6 0.50641-0.50593-0.00630 0.86047-0.86227-0.06025  0 467.20 244.79  212.54 467.39 244.47  212.55 2.000 0.92   3.26 315.00 208.48 2 4078     2152   5263 106.28   1 1.000  536351242 -2 0.977  215.19  -13.44  54.784 270.000   2
   0   5 -11 194.065 139.774  10 0.73431-0.74052 0.24469 0.60730-0.63318-0.28778  0 137.33  70.96  160.05 138.14  72.74  159.55 1.830-0.07   6.33 265.00 184.72 2 4072     5513   5296  79.77   1 1.000  536351242 -2 0.857 -114.68 -187.27  54.784 239.999   2
   0   5  11 684.495 142.688   7-0.46141 0.46120-0.03330 0.88653 0.88656 0.03699  0 173.17 403.19  232.37 172.38 403.24  232.31 1.872 0.88   3.92 270.00 153.57 2 4072     4229   5351 116.16   1 1.000  536351242  2 0.897  -78.84  144.96  54.784  59.999   2
   0  -5  12 111771.   1248.   8-0.46906 0.46898-0.87455 0.02149 0.12307 0.88295  0 207.01 300.94   26.70 206.97 300.95   26.71 2.013 0.98   4.35 270.00 256.40 2 4277    22486   5969  13.35   1 1.000  536351243  2 0.984  -45.00   42.71  54.784 120.001   1
   0   5 -12 138971.   1367.  10 0.65468-0.65377 0.14308 0.70924-0.74224-0.26374  0 173.80 114.80  155.33 173.80 114.76  155.44 1.944 0.98   6.32 265.00 187.08 2 4276    30386   5641  77.72   1 1.000  536351243 -2 0.913  -78.21 -143.43  54.784 239.999   1
   0   5  12 133085.   1334.   7-0.41691 0.41726-0.05050 0.90349 0.90754 0.09801  0 203.21 403.77  216.66 203.17 403.77  216.61 1.936 0.99   3.88 270.00 161.42 2 4276    29373   5631 108.31   1 1.000  536351243  2 0.909  -48.80  145.54  54.784  59.999   1
   0  -5  12  2796.4   238.8   8-0.41785 0.41684-0.90329 0.04923 0.09728 0.90765  0 207.17 285.65   40.37 207.21 285.70   40.54 2.017 0.91   4.39 270.00 249.56 2 4277     3759   5710  20.27   1 1.000  536351243  2 0.988  -44.84   27.42  54.784 120.001   2
   0   5  12  3141.8   232.8   7-0.45824 0.45688-0.03018 0.88160 0.88832 0.11853  0 203.89 390.71  232.91 203.85 390.93  233.11 1.950 0.96   3.92 270.00 153.29 2 4276     3430   5479 116.56   1 1.000  536351243  2 0.922  -48.12  132.48  54.784  59.999   2
   0  -5  13  4250.7   277.3   8-0.42947 0.42895-0.88355 0.03066 0.18680 0.90281  0 236.74 315.72   35.36 236.85 315.62   35.42 2.045 0.98   4.38 270.00 252.07 2 4488     4050   5614  17.71   1 1.000  536351244  2 0.985  -15.27   57.49  54.784 120.001   1
   0   5 -13  5223.3   288.5  10 0.64480-0.64433 0.16969 0.68299-0.74528-0.34406  0 206.37  92.66  158.60 206.42  92.57  158.66 1.954 0.99   6.33 265.00 185.45 2 4486     5493   5307  79.33   1 1.000  536351244 -2 0.896  -45.64 -165.57  54.784 239.999   1
   0   5  13  5088.9   283.9   7-0.40852 0.40890-0.04221 0.89511 0.91177 0.17767  0 235.84 393.86  218.09 235.79 393.89  218.05 1.985 0.99   3.88 270.00 160.70 2 4487     3823   5404 109.03   1 1.000  536351244  2 0.926  -16.17  135.63  54.784  59.999   1
   0  -5  13  85.941 105.142   8-0.38284 0.38345-0.90859 0.05511 0.16701 0.92192  0 236.81 297.51   49.33 236.99 297.89   49.41 2.052 0.65   4.41 270.00 245.08 2 4488     3089   5605  24.71   1 1.000  536351244  2 0.992  -15.20   39.28  54.784 120.001   2
   0   5  13 119.188 100.521   7-0.44902 0.44824-0.02115 0.87222 0.89327 0.19575  0 235.36 380.01  234.50 236.03 380.27  234.73 1.998 0.75   3.93 270.00 152.50 2 4487     3517   5427 117.36   1 1.000  536351244  2 0.939  -16.65  121.78  54.784  59.999   2
   0  -5  14  5042.7   289.6   8-0.38598 0.38568-0.88755 0.03444 0.25152 0.92199  0 269.21 331.04   44.31 269.23 331.03   44.35 2.035 0.98   4.40 270.00 247.59 2 4705     4104   5446  22.17   1 1.000  536351245  2 0.976   17.20   72.81  54.784 120.001   1
   0   5 -14  6669.4   317.5  10 0.63145-0.63114 0.20352 0.64892-0.74823-0.42492  0 242.57  67.21  162.78 242.69  67.22  162.85 1.915 0.99   6.34 265.00 183.36 2 4703     6001   5275  81.42   1 1.000  536351245 -2 0.866   -9.44 -191.02  54.784 239.999   1
   0   5  14  5782.1   299.0   7-0.39562 0.39538-0.02958 0.88232 0.91794 0.25533  0 269.94 385.71  220.28 269.94 385.64  220.29 1.991 0.99   3.89 270.00 159.61 2 4704     4603   5294 110.15   1 1.000  536351245  2 0.934   17.93  127.48  54.784  59.999   1
   0  -5  14 227.353 107.805   8-0.34460 0.34590-0.90819 0.05498 0.23756 0.93666  0 269.36 310.10   58.43 269.07 310.41   58.32 2.045 0.82   4.44 270.00 240.53 2 4705     3161   5438  29.16   1 1.000  536351245  2 0.987   17.35   51.87  54.784 120.001   2
   0   5  14  86.226  85.108   7-0.43283 0.43392-0.00551 0.85932 0.90146 0.27071  0 269.58 371.29  237.24 269.72 371.10  237.11 2.005 0.76   3.94 270.00 151.13 2 4704     2798   5289 118.55   1 1.000  536351245  2 0.946   17.57  113.06  54.784  59.999   2
   0  -5  15 16729.0   487.7   8-0.33832 0.33844-0.88598 0.03334 0.31713 0.94040  0 305.27 347.88   53.61 305.37 347.87   53.61 1.971 0.99   4.43 270.00 242.94 2 4928     6488   5419  26.80   1 1.000  536351246  2 0.955   53.26   89.65  54.784 120.001   1
   0   5 -15 19099.7   500.8  10 0.61344-0.61265 0.24572 0.60673-0.75054-0.50649  0 284.71  36.47  168.05 284.80  36.31  168.14 1.815 0.99   6.36 265.00 180.73 2 4926    10852   5261  84.07   1 1.000  536351246 -2 0.819   32.70 -221.76  54.784 239.999   1
   0   5  15 17874.5   498.2   7-0.37760 0.37737-0.01218 0.86475 0.92589 0.33137  0 306.77 378.96  223.29 306.74 378.96  223.31 1.946 0.99   3.90 270.00 158.10 2 4926     7186   5341 111.66   1 1.000  536351246  2 0.930   54.76  120.73  54.784  59.999   1
   0  -5  15 447.846 128.034   8-0.30474 0.30475-0.90216 0.04941 0.30536 0.95115  0 304.05 323.80   67.47 304.56 323.95   67.59 1.987 0.94   4.47 270.00 236.01 2 4928     3431   5417  33.79   1 1.000  536351246  2 0.970   52.04   65.57  54.784 120.001   2
   0   5  15 375.934 114.338   7-0.41388 0.41457 0.01251 0.84101 0.91024 0.34761  0 306.58 363.34  240.40 305.98 363.31  240.25 1.958 0.90   3.95 270.00 149.55 2 4926     3702   5325 120.13   1 1.000  536351246  2 0.943   54.57  105.11  54.784  59.999   2
   0  -5  16  7076.8   317.0   8-0.28623 0.28592-0.87815 0.02507 0.38331 0.95792  0 347.31 367.38   63.31 347.32 367.35   63.33 1.848 0.97   4.45 270.00 238.10 2 5155     5359   5335  31.67   1 1.000  536351247  2 0.918   95.30  109.15  54.784 120.001   1
   0   5  16  7552.4   324.5   7-0.35391 0.35402 0.01037 0.84264 0.93522 0.40574  0 347.97 374.01  227.19 347.83 373.94  227.15 1.842 1.00   3.91 270.00 156.16 2 5153     5457   5307 113.58   1 1.000  536351247  2 0.912   95.96  115.78  54.784  59.999   1
   0  -5  16 120.237 102.635   8-0.25836 0.25904-0.88892 0.03458 0.37826 0.96525  0 346.85 339.26   77.49 345.28 339.23   77.22 1.864 0.54   4.49 270.00 231.00 2 5155     3690   5416  38.61   1 1.000  536351247  2 0.937   94.84   81.03  54.784 120.001   2
   0   5  16 117.382  93.351   7-0.38827 0.39032 0.03640 0.81879 0.92083 0.42098  0 347.76 357.16  244.60 346.44 356.90  244.20 1.853 0.60   3.96 270.00 147.45 2 5153     3776   5317 122.10   1 1.000  536351247  2 0.925   95.75   98.93  54.784  59.999   2
   0  -5  17  4049.8   235.5   8-0.22744 0.22791-0.86255 0.00996 0.45198 0.97363  0 399.09 391.61   73.82 398.96 391.58   73.75 1.662 0.98   4.48 270.00 232.84 2 5386     6658   5229  36.88   1 1.000  536351248  2 0.860  147.08  133.38  54.784 120.001   1
   0   5  17  4358.3   244.5   7-0.32434 0.32496 0.03795 0.81522 0.94518 0.47940  0 396.09 370.92  231.96 395.99 370.91  231.90 1.683 0.98   3.92 270.00 153.77 2 5384     6628   5232 115.95   1 1.000  536351248  2 0.878  144.08  112.69  54.784  59.999   1
   0  -5  17  61.681  83.996   8-0.21121 0.21184-0.86945 0.01585 0.44659 0.97718  0 393.74 357.01   87.27 394.47 357.66   87.43 1.695 0.19   4.52 270.00 226.12 2 5386     4267   5292  43.72   1 1.000  536351248  2 0.889  141.73   98.78  54.784 120.001   2
   0   5  17  96.819  83.062   7-0.36022 0.36033 0.06196 0.79163 0.93081 0.49344  0 393.79 352.31  249.09 393.71 352.01  249.03 1.698 0.61   3.97 270.00 145.20 2 5384     5313   5259 124.51   1 1.000  536351248  2 0.892  141.78   94.08  54.784  59.999   2
   0  -5  18  1271.6   147.1   8-0.16173 0.16202-0.83753-0.01469 0.52191 0.98668  0 467.77 424.88   85.19 468.58 425.12   85.25 1.422 0.98   4.51 270.00 227.16 2 5621     8087   5172  42.62   1 1.000  536351249  2 0.776  215.76  166.65  54.784 120.001   1
   0   5  18  1574.4   157.2   7-0.28740 0.28773 0.07161 0.78151 0.95513 0.55358  0 456.74 370.67  237.80 456.38 370.58  237.73 1.471 0.96   3.94 270.00 150.85 2 5619     7048   5203 118.86   1 1.000  536351249  2 0.821  204.73  112.44  54.784  59.999   1
   0  -5  18   8.533  76.917   8-0.15461 0.15579-0.83900-0.01338 0.52170 0.98770  0 458.68 381.76   98.59 458.69 382.02   98.52 1.461-0.12   4.55 270.00 220.45 2 5621     8244   5248  49.26   1 1.000  536351249  2 0.812  206.67  123.53  54.784 120.001   2
   0   5  18 -20.998  66.660   7-0.32149 0.32210 0.09640 0.75787 0.94199 0.56734  0 454.22 349.41  255.16 452.78 349.00  254.91 1.483-0.23   3.99 270.00 142.17 2 5619     6339   5210 127.45   1 1.000  536351249  2 0.834  202.21   91.18  54.784  59.999   2
   0   6   0 83711.2   905.9   8 0.68994-0.69031 0.51245 0.51147 0.51125-0.51173  0  36.60 470.39  297.00  36.49 470.36  296.90 1.414 1.00   5.10 270.00 121.25 2 3320    26044   5386 148.45   1 1.000  536352255  4 0.743 -215.41  212.16  54.784 120.001   1
   0   6  -1 21843.8   477.7   8 0.68708-0.68716 0.55414 0.46992 0.46995-0.55406  0  45.97 444.02  303.73  45.76 444.03  303.68 1.451 0.99   5.12 270.00 117.88 2 3331    10170   5360 151.84   1 1.000  536352256 -2 0.770 -206.04  185.79  54.784 120.001   1
   0   6  -1 23042.7   502.8  10 0.49977-0.49910 0.45489 0.56820-0.73709 0.65425  0  21.50 375.49  195.43  21.88 375.00  195.42 1.536 0.98   6.43 265.00 167.04 2 3330    10431   5372  97.71   1 1.000  536352256 -2 0.836 -230.51  117.26  54.784 239.999   1
   0   6   1 863.297 138.437   8 0.59291-0.59414 0.46097 0.56090 0.66027-0.57652  0  39.51 463.23  293.89  40.72 462.79  293.93 1.424 0.80   5.09 270.00 122.80 2 3331     5600   5355 146.97   1 1.000  536352256  2 0.750 -212.50  205.00  54.784 120.001   2
   0   6  -1  6294.5  1237.1   8 0.59810-0.59810 0.56207 0.46165 0.57126-0.65510  0  57.66 419.31  310.77  51.29 422.37  309.37 1.495 0.65   5.14 270.00 114.37 2 3331    46785   5563 154.69   1 1.000  536352256 -2 0.799 -200.72  164.14  54.784 120.001  -2
   0   6  -2 140183.   1237.   8 0.68165-0.68165 0.59527 0.42845 0.42544-0.59311  0  57.66 419.31  310.77  57.63 419.31  310.71 1.495 0.65   5.14 270.00 114.37 2 3364    46785   5563 155.35   1 1.000  536352257 -2 0.799 -194.38  161.08  54.784 120.001   1
   0   6  -1  3513.3  1265.5  10 0.62174-0.62174 0.46350 0.56001-0.63136 0.54757  0  31.73 349.12  188.38  25.50 352.84  188.32 1.573 0.65   6.41 265.00 170.56 2 3330    40043   5489  94.16   1 1.000  536352256 -2 0.858 -226.51   94.61  54.784 239.999  -2
   0   6  -2 142893.   1266.  10 0.53171-0.53171 0.40356 0.61995-0.74460 0.57702  0  31.73 349.12  188.38  31.92 349.07  188.45 1.573 0.65   6.41 265.00 170.56 2 3363    40043   5489  94.22   1 1.000  536352257 -2 0.858 -220.09   90.84  54.784 239.999   1
   0   6  -2  3642.2   226.4   8 0.59609-0.58356 0.61350 0.42143 0.51798-0.69416  0  69.14 397.33  317.87  61.27 402.93  317.42 1.540 0.67   5.16 270.00 110.82 2 3364    11705   5547 158.71   1 1.000  536352257 -2 0.825 -182.87  139.10  54.784 120.001   2
   0   6   2  2793.9   191.7   8 0.58710-0.58770 0.41120 0.61219 0.69730-0.52900  0  40.42 484.34  286.75  40.69 483.89  286.78 1.420 0.98   5.07 270.00 126.37 2 3364     6144   5249 143.39   1 1.000  536352257  2 0.735 -211.59  226.11  54.784 120.001   2
   0   6  -3 78145.0   917.8   8 0.67328-0.67353 0.63582 0.38793 0.37740-0.62918  0  71.63 396.24  317.97  71.58 396.22  317.92 1.549 0.99   5.16 270.00 110.76 2 3419    21706   5600 158.96   1 1.000  536352258 -2 0.828 -180.38  138.01  54.784 120.001   1
   0   6  -2  2752.3   977.6  10 0.64754-0.64754 0.42153 0.60197-0.63482 0.46724  0  43.68 324.42  182.53  34.92 324.35  182.66 1.616 0.62   6.40 265.00 173.48 2 3363    25507   5547  91.33   1 1.000  536352257 -2 0.880 -217.09   66.12  54.784 239.999  -2
   0   6  -3 81157.4   977.6  10 0.55735-0.55735 0.35872 0.66479-0.74879 0.49742  0  43.68 324.42  182.53  44.21 324.56  182.51 1.616 0.62   6.40 265.00 173.48 2 3418    25507   5547  91.26   1 1.000  536352258 -2 0.880 -207.80   66.33  54.784 239.999   1
   0   6  -3  1383.6   163.4   8 0.59143-0.59146 0.65740 0.36723 0.46693-0.71786  0  74.17 384.64  325.63  73.82 384.41  325.63 1.561 0.95   5.18 270.00 106.94 2 3419     4038   5501 162.82   1 1.000  536352258 -2 0.838 -177.84  126.41  54.784 120.001   2
   0   6  -3  2142.2   189.0  10 0.66538-0.67103 0.39025 0.63358-0.63637 0.38509  0  46.64 296.13  178.53  46.40 297.36  178.02 1.629 0.42   6.38 265.00 175.48 2 3418     4486   5377  89.01   1 1.000  536352258 -2 0.891 -205.37   37.90  54.784 239.999   2
   0   6  -4 13563.2   400.0   8 0.66210-0.66209 0.67413 0.34956 0.32737-0.66291  0  87.34 374.68  325.31  87.32 374.74  325.29 1.611 0.98   5.18 270.00 107.10 2 3493     6519   5476 162.65   1 1.000  536352259 -2 0.857 -164.67  116.45  54.784 120.001   1
   0   6  -4 13169.4   401.6  10 0.57747-0.57749 0.32076 0.70272-0.75076 0.41556  0  58.52 301.36  177.58  58.53 301.38  177.58 1.668 1.00   6.38 265.00 175.96 2 3493     6629   5402  88.79   1 1.000  536352259 -2 0.901 -193.49   43.13  54.784 239.999   1
   0   6  -4 296.215 106.397   8 0.58324-0.58400 0.70194 0.32276 0.40879-0.74483  0  89.09 367.00  334.07  88.55 366.77  333.90 1.619 0.84   5.21 270.00 102.71 2 3493     3556   5471 166.95   1 1.000  536352259 -2 0.864 -162.92  108.77  54.784 120.001   2
   0   6  -4 283.193 133.505  10 0.67846-0.68852 0.36596 0.65753-0.63700 0.30594  0  59.15 270.67  175.37  59.78 271.65  174.34 1.672 0.17   6.38 265.00 177.06 2 3493     3674   5352  87.17   1 1.000  536352259 -2 0.906 -192.86   12.44  54.784 239.999   2
   0   6  -5 18094.2   467.4   8 0.64784-0.64797 0.71046 0.31321 0.27485-0.69429  0 104.60 354.69  332.80 104.57 354.73  332.77 1.679 0.98   5.20 270.00 103.35 2 3587     7018   5515 166.38   1 1.000  536352260 -2 0.885 -147.41   96.46  54.784 120.001   1
   0   6  -5 18464.0   478.9  10 0.59296-0.59291 0.28984 0.73357-0.75126 0.33215  0  74.62 279.37  173.62  74.63 279.42  173.64 1.725 0.99   6.37 265.00 177.94 2 3586     7209   5427  86.82   1 1.000  536352260 -2 0.920 -177.39   21.14  54.784 239.999   1
   0   6  -5 320.668 111.661   8 0.57207-0.57277 0.74211 0.28253 0.34930-0.76949  0 105.71 350.26  342.40 105.12 350.11  342.21 1.685 0.82   5.23 270.00  98.55 2 3587     3255   5531 171.11   1 1.000  536352260 -2 0.889 -146.30   92.03  54.784 120.001   2
   0   6  -5 545.609 156.162  10 0.69283-0.69486 0.33773 0.68548-0.63712 0.21747  0  74.93 246.34  171.74  74.94 247.02  171.61 1.726 0.35   6.37 265.00 178.88 2 3586     3632   5345  85.81   1 1.000  536352260 -2 0.921 -177.08  -11.89  54.784 239.999   2
   0   6  -6 59525.8   851.8   8 0.63068-0.63078 0.74402 0.27961 0.22062-0.72384  0 123.13 336.05  340.37 123.12 336.08  340.34 1.752 0.99   5.22 270.00  99.57 2 3699    15228   5671 170.17   1 1.000  536352261 -2 0.913 -128.88   77.82  54.784 120.001   1
   0   6  -6 60255.9   866.1  10 0.60422-0.60418 0.26606 0.75723-0.75109 0.24814  0  92.30 258.46  170.61  92.35 258.52  170.64 1.786 0.99   6.36 265.00 179.45 2 3698    15058   5571  85.32   1 1.000  536352261 -2 0.937 -159.71    0.23  54.784 239.999   1
   0  -6   6  1400.1   155.7   5-0.74718 0.74622-0.66238-0.36232-0.05453 0.55846  0 397.29 373.60    4.71 396.92 373.17    4.72 1.733 0.96   2.07 315.00 312.39 2 3701     3066   5379   2.36   1 1.000  536352261  2 0.888  145.28  115.37  54.784 180.000   2
   0   6  -6  1152.5   167.8   8 0.55864-0.55972 0.77717 0.24841 0.28970-0.79057  0 123.52 335.53  350.62 123.26 334.57  350.69 1.754 0.84   5.25 270.00  94.44 2 3699     3345   5647 175.35   1 1.000  536352261 -2 0.913 -128.49   77.30  54.784 120.001   2
   0   6  -6  1333.9   164.9  10 0.69762-0.70562 0.32794 0.69581-0.63701 0.13399  0  91.90 221.46  170.49  91.78 223.22  169.78 1.782 0.13   6.36 265.00 179.50 2 3698     3742   5400  84.89   1 1.000  536352261 -2 0.932 -160.11  -36.77  54.784 239.999   2
   0  -6   7 74077.9   918.9   4-0.62630 0.62655-0.76528-0.25701-0.14864 0.73578  8 397.52  15.10  114.29 397.44  14.89  114.15 1.647 0.98   1.76 315.00 257.61 2 3823    20796   5364  57.07   1 1.000  536352262  2 0.775  145.51 -243.13  54.784  90.000   1
   0   6  -7 82577.1  1023.0   8 0.61061-0.61038 0.77451 0.24933 0.16516-0.75184  0 142.88 318.63  347.98 142.86 318.64  348.01 1.828 0.99   5.24 270.00  95.76 2 3827    19131   5790 174.00   1 1.000  536352262 -2 0.938 -109.13   60.40  54.784 120.001   1
   0   6  -7 86804.2  1054.8  10 0.61179-0.61171 0.24941 0.77391-0.75067 0.16390  0 111.55 238.44  168.51 111.57 238.50  168.54 1.849 0.99   6.36 265.00 180.49 2 3825    19756   5602  84.27   1 1.000  536352262 -2 0.951 -140.46  -19.79  54.784 239.999   1
   0  -6   7  1915.7   178.2   5-0.71090 0.71010-0.70224-0.32184-0.03850 0.62624  0 413.51 411.88   11.15 413.43 411.42   11.17 1.775 0.92   2.09 315.00 309.17 2 3828     3419   5358   5.59   1 1.000  536352262  2 0.874  161.50  153.65  54.784 180.000   2
   0   6  -7  1487.9   173.5  10 0.70118-0.71007 0.32050 0.70237-0.63688 0.04981  0 110.02 197.82  169.55 110.26 199.97  168.84 1.836 0.07   6.36 265.00 179.98 2 3825     3598   5378  84.42   1 1.000  536352262 -2 0.938 -141.99  -60.41  54.784 239.999   2
   0  -6   8 542.292 121.430   5-0.74379 0.74304-0.65912-0.36603 0.11111 0.56029  0 438.69 423.32    6.60 438.05 422.99    6.59 1.855 0.98   2.07 315.00 311.45 2 3970     3399   5225   3.29   1 1.000  536352263  2 0.885  186.68  165.09  54.784 180.000   1
   0   6  -8 896.964 161.531   8 0.58730-0.58600 0.80218 0.22264 0.10762-0.77912  0 164.40 301.96  355.77 163.75 302.29  355.75 1.904 0.96   5.27 270.00  91.86 2 3969     2863   5658 177.88   1 1.000  536352263 -2 0.960  -87.61   43.73  54.784 120.001   1
   0   6  -8  1240.4   235.9  10 0.61668-0.61585 0.23839 0.78383-0.75025 0.07958  0 131.83 219.08  167.13 132.25 219.13  167.31 1.909 0.94   6.35 265.00 181.19 2 3968     3148   5444  83.66   1 1.000  536352263 -2 0.961 -120.18  -39.15  54.784 239.999   1
   0  -6   8  70.746  85.156   5-0.66703 0.66600-0.74475-0.28018-0.02018 0.69133  0 434.28 456.82   18.46 433.82 456.47   18.50 1.815 0.21   2.11 315.00 305.52 2 3970     4885   5201   9.25   1 1.000  536352263  2 0.852  182.27  198.59  54.784 180.000   2
   0  -6   8  11.170  91.208   8-0.52471 0.52135-0.83501-0.18838-0.16568 0.83229  0 162.74 211.33    6.80 163.79 211.02    7.41 1.897 0.22   4.30 270.00 266.35 2 3968     2610   5653   3.71   1 1.000  536352263  2 0.958  -89.27  -46.90  54.784 120.001   2
   0   6  -8  32.178 127.779  10 0.70594-0.70102 0.31038 0.71222-0.63664-0.03624  0 130.77 177.18  168.26 130.43 176.93  168.75 1.891-0.09   6.36 265.00 180.62 2 3968     3269   5397  84.38   1 1.000  536352263 -2 0.942 -121.24  -81.05  54.784 239.999   2
   0  -6   9 54480.6   846.1   5-0.70449 0.70471-0.69873-0.32551 0.12435 0.63041  0 464.27 472.99   13.17 464.23 472.93   13.14 1.891 0.98   2.09 315.00 308.16 2 4126    14938   5291   6.57   1 1.000  536352264  2 0.860  212.26  214.76  54.784 180.000   1
   0  -6   9 54928.7   869.6   8-0.56108 0.56114-0.82629-0.19742-0.04944 0.80384  0 185.95 229.97    3.59 185.91 230.04    3.59 1.969 0.99   4.29 270.00 267.96 2 4124    12527   5865   1.79   1 1.000  536352264  2 0.978  -66.06  -28.26  54.784 120.001   1
   0   6  -9 65246.4   943.3  10 0.61745-0.61734 0.23664 0.78669-0.75017-0.00412  0 154.44 200.09  166.91 154.46 200.13  166.94 1.964 0.99   6.35 265.00 181.29 2 4123    14822   5583  83.47   1 1.000  536352264 -2 0.967  -97.57  -58.14  54.784 239.999   1
   0  -6   9  1150.2   182.3   8-0.50063 0.49860-0.86021-0.16491-0.09698 0.85100  0 186.28 224.62   15.63 185.82 224.36   15.76 1.969 0.93   4.32 270.00 261.94 2 4124     2704   5723   7.88   1 1.000  536352264  2 0.977  -65.73  -33.61  54.784 120.001   2
   0   6  -9 755.041 179.691  10 0.69940-0.70689 0.32424 0.69751-0.63696-0.11740  0 151.72 151.61  170.02 152.45 153.64  169.52 1.931 0.01   6.36 265.00 179.74 2 4123     4535   5420  84.76   1 1.000  536352264 -2 0.936 -100.29 -106.62  54.784 239.999   2
   0   6   9  1526.4   173.7   7-0.32282 0.32228 0.09524 0.92808 0.94166-0.18655  0 171.37 493.62  254.95 171.09 493.61  255.00 1.775 0.96   3.99 270.00 142.27 2 4122     4604   5257 127.50   1 1.000  536352264  2 0.803  -80.64  235.39  54.784  59.999   2
   0  -6  10 53982.6   876.0   8-0.53177 0.53190-0.84683-0.17667 0.01015 0.82817  0 209.26 244.96   11.55 209.27 245.00   11.55 2.023 0.99   4.31 270.00 263.97 2 4290    12839   5849   5.77   1 1.000  536352265  2 0.991  -42.75  -13.27  54.784 120.001   1
   0   6 -10 65792.6   958.6  10 0.61619-0.61533 0.23952 0.78332-0.75029-0.08820  0 178.31 181.12  167.27 178.38 181.13  167.39 2.003 0.98   6.35 265.00 181.11 2 4289    15886   5608  83.69   1 1.000  536352265 -2 0.967  -73.70  -77.11  54.784 239.999   1
   0   6  10 62285.8   893.0   7-0.28639 0.28659 0.07252 0.95085 0.95537-0.11729  0 199.82 489.36  237.96 199.77 489.39  237.94 1.832 0.99   3.94 270.00 150.77 2 4289    17825   5388 118.97   1 1.000  536352265  2 0.817  -52.19  231.13  54.784  59.999   1
   0  -6  10  1440.5   202.5   8-0.47481 0.47466-0.87955-0.14409-0.03071 0.86830  0 209.06 237.03   24.07 209.24 237.12   24.16 2.022 0.93   4.34 270.00 257.71 2 4290     2624   5700  12.08   1 1.000  536352265  2 0.990  -42.95  -21.20  54.784 120.001   2
   0   6 -10 572.010 173.423  10 0.69318-0.70023 0.33703 0.68505-0.63712-0.20094  0 176.03 127.55  171.65 176.60 129.50  171.16 1.960 0.00   6.37 265.00 178.92 2 4289     3406   5453  85.58   1 1.000  536352265 -2 0.925  -75.98 -130.68  54.784 239.999   2
   0   6  10  1518.4   186.5   7-0.33404 0.33306 0.08539 0.93763 0.93868-0.09956  0 200.99 476.17  253.21 200.74 476.15  253.30 1.850 0.91   3.98 270.00 143.15 2 4289     5556   5281 126.65   1 1.000  536352265  2 0.832  -51.02  217.94  54.784  59.999   2
   0  -6  11  7180.5   344.0   8-0.49925 0.49962-0.86356-0.15954 0.07084 0.85143  0 234.14 259.58   19.67 234.26 259.59   19.65 2.057 0.98   4.33 270.00 259.91 2 4468     4375   5653   9.83   1 1.000  536352266  2 0.999  -17.87    1.35  54.784 120.001   1
   0   6 -11  9154.6   374.3  10 0.61142-0.61105 0.25025 0.77289-0.75070-0.17103  0 204.22 161.72  168.62 204.34 161.69  168.68 2.020 0.99   6.36 265.00 180.44 2 4467     5394   5440  84.34   1 1.000  536352266 -2 0.960  -47.79  -96.51  54.784 239.999   1
   0   6  11  9419.2   369.0   7-0.29155 0.29160 0.06787 0.95600 0.95414-0.03213  0 230.88 475.70  237.15 230.58 475.49  237.07 1.883 0.99   3.94 270.00 151.17 2 4466     6868   5290 118.54   1 1.000  536352266  2 0.838  -21.13  217.47  54.784  59.999   1
   0  -6  11 175.771 114.519   8-0.44658 0.44507-0.89405-0.12876 0.03535 0.88619  0 233.83 249.91   32.47 234.27 249.50   32.63 2.056 0.78   4.37 270.00 253.51 2 4468     3052   5594  16.31   1 1.000  536352266  2 0.998  -18.18   -8.32  54.784 120.001   2
   0   6 -11 -94.660 122.393  10 0.68488-0.68632 0.35356 0.66907-0.63713-0.28513  0 203.28 102.96  173.77 203.43 103.65  173.70 1.964-0.31   6.37 265.00 177.86 2 4467     4378   5348  86.85   1 1.000  536352266 -2 0.907  -48.73 -155.27  54.784 239.999   2
   0   6  11 239.401 108.953   7-0.33788 0.33759 0.08200 0.94116 0.93761-0.01597  0 230.87 461.43  252.61 231.01 461.36  252.64 1.902 0.87   3.98 270.00 143.45 2 4466     4678   5244 126.32   1 1.000  536352266  2 0.854  -21.14  203.20  54.784  59.999   2
   0  -6  12 22659.3   579.2   8-0.46359 0.46348-0.87614-0.14749 0.13219 0.87374  0 261.32 274.09   27.93 261.32 274.09   27.95 2.060 0.98   4.36 270.00 255.78 2 4654     6152   5652  13.97   1 1.000  536352267  2 0.998    9.31   15.86  54.784 120.001   1
   0   6 -12 26700.9   615.8  10 0.60363-0.60310 0.26734 0.75586-0.75111-0.25485  0 233.00 141.12  170.77 232.94 141.14  170.82 2.005 0.99   6.36 265.00 179.37 2 4653     7899   5492  85.41   1 1.000  536352267 -2 0.943  -19.01 -117.11  54.784 239.999   1
   0   6  12 26245.5   597.1   7-0.29137 0.29115 0.06803 0.95528 0.95419 0.05161  0 262.78 464.18  237.18 262.70 464.09  237.18 1.904 0.99   3.94 270.00 151.16 2 4653     9901   5289 118.59   1 1.000  536352267  2 0.852   10.77  205.95  54.784  59.999   1
   0  -6  12 513.446 142.835   8-0.41531 0.41447-0.90388-0.12051 0.10253 0.90205  0 261.14 261.60   41.04 261.32 261.71   41.22 2.061 0.90   4.39 270.00 249.23 2 4654     2290   5604  20.61   1 1.000  536352267  2 1.000    9.13    3.37  54.784 120.001   2
   0   6 -12 146.373 145.607  10 0.66830-0.67542 0.38493 0.63859-0.63655-0.36880  0 233.88  72.79  177.84 233.88  74.76  177.21 1.928-0.08   6.38 265.00 175.83 2 4653     4790   5292  88.61   1 1.000  536352267 -2 0.874  -18.13 -185.44  54.784 239.999   2
   0   6  12 623.144 140.638   7-0.33725 0.33751 0.08256 0.93887 0.93779 0.06791  0 261.78 448.18  252.71 262.52 449.00  252.93 1.925 0.95   3.98 270.00 143.40 2 4653     4568   5259 126.46   1 1.000  536352267  2 0.870    9.77  189.95  54.784  59.999   2
   0  -6  13  6670.1   325.0   8-0.42430 0.42431-0.88433-0.13876 0.19478 0.89482  0 290.89 288.92   36.46 291.13 288.91   36.49 2.025 0.98   4.38 270.00 251.52 2 4848     4330   5479  18.25   1 1.000  536352268  2 0.989   38.88   30.69  54.784 120.001   1
   0   6 -13  7956.9   345.3  10 0.59217-0.59183 0.29147 0.73177-0.75125-0.33801  0 265.04 118.60  173.83 265.15 118.54  173.88 1.947 0.99   6.37 265.00 177.84 2 4847     5654   5409  86.94   1 1.000  536352268 -2 0.915   13.03 -139.63  54.784 239.999   1
   0   6  13  7718.5   335.0   7-0.28448 0.28454 0.07424 0.94930 0.95580 0.13369  0 297.15 455.27  238.26 297.02 455.17  238.22 1.883 1.00   3.94 270.00 150.62 2 4847     6241   5221 119.11   1 1.000  536352268  2 0.857   45.14  197.04  54.784  59.999   1
   0  -6  13 136.695 101.132   8-0.37971 0.37902-0.90874-0.11460 0.17325 0.91826  0 291.58 274.41   50.03 291.03 273.95   49.89 2.027 0.76   4.42 270.00 244.73 2 4849     2323   5493  24.94   1 1.000  536352268  2 0.992   39.57   16.18  54.784 120.001   2
   0   6 -13 103.235 139.962  10 0.65013-0.65181 0.41712 0.60705-0.63509-0.45458  0 270.13  39.93  182.08 269.64  40.56  181.85 1.846 0.07   6.39 265.00 173.71 2 4847     6770   5244  90.92   1 1.000  536352268 -2 0.828   18.12 -218.30  54.784 239.999   2
   0   6  13 159.770 104.759   7-0.32672 0.32745 0.09183 0.93294 0.94065 0.14969  0 297.09 439.22  254.35 296.12 438.93  254.12 1.903 0.89   3.98 270.00 142.58 2 4847     4299   5207 127.06   1 1.000  536352268  2 0.874   45.08  180.99  54.784  59.999   2
   0  -6  14 17162.9   490.9   8-0.38080 0.38061-0.88767-0.13617 0.25889 0.91465  0 324.85 304.54   45.34 324.79 304.57   45.36 1.943 0.98   4.40 270.00 247.08 2 5050     6628   5510  22.68   1 1.000  536352269  2 0.968   72.84   46.31  54.784 120.001   1
   0   6 -14 21385.8   529.5  10 0.57601-0.57564 0.32360 0.69993-0.75066-0.42276  0 302.86  92.32  177.95 302.68  92.32  177.95 1.836 0.99   6.38 265.00 175.78 2 5049    10151   5327  88.98   1 1.000  536352269 -2 0.872   50.85 -165.91  54.784 239.999   1
   0   6  14 20038.6   511.0   7-0.27204 0.27202 0.08534 0.93801 0.95849 0.21483  0 334.89 448.88  240.19 334.83 448.84  240.18 1.817 1.00   3.95 270.00 149.65 2 5049    10011   5219 120.09   1 1.000  536352269  2 0.850   82.88  190.65  54.784  59.999   1
   0  -6  14 429.910 124.916   8-0.34322 0.34225-0.90808-0.11861 0.24000 0.93209  0 324.88 286.37   58.75 324.40 286.79   58.92 1.948 0.87   4.44 270.00 240.37 2 5050     2526   5440  29.46   1 1.000  536352269  2 0.974   72.87   28.14  54.784 120.001   2
   0   6  14 411.191 118.854   7-0.31332 0.31388 0.10351 0.92094 0.94399 0.23098  0 334.33 431.38  256.42 333.03 431.19  256.21 1.835 0.84   3.99 270.00 141.54 2 5049     4581   5194 128.10   1 1.000  536352269  2 0.868   82.32  173.15  54.784  59.999   2
   0  -6  15 122.986 101.774   8-0.33366 0.33276-0.88553-0.13786 0.32327 0.93288  0 363.43 321.84   54.50 364.18 321.88   54.69 1.815 0.79   4.43 270.00 242.50 2 5258     3625   5375  27.35   1 1.000  536352270  2 0.933  111.42   63.61  54.784 120.001   1
   0   6 -15 316.332 153.307  10 0.55513-0.55458 0.36275 0.65937-0.74850-0.50762  0 347.79  59.92  183.04 348.87  59.53  183.26 1.671 0.73   6.40 265.00 173.23 2 5256     6850   5238  91.63   1 1.000  536352270 -2 0.810   95.78 -198.31  54.784 239.999   1
   0   6  15 169.192  92.661   7-0.25462 0.25383 0.10073 0.92120 0.96178 0.29490  0 377.24 445.12  242.88 378.14 445.50  243.10 1.703 0.73   3.95 270.00 148.31 2 5256     6532   5140 121.55   1 1.000  536352270  2 0.831  125.23  186.89  54.784  59.999   1
   0  -6  15   0.722  80.736   8-0.29977 0.30197-0.90104-0.12197 0.31346 0.94548  0 363.61 300.42   68.57 363.12 300.73   68.33 1.820 0.05   4.47 270.00 235.47 2 5258     3577   5358  34.17   1 1.000  536352270  2 0.942  111.60   42.19  54.784 120.001   2
   0   6  15 -30.760  69.926   7-0.29613 0.29734 0.11832 0.90303 0.94779 0.31004  0 374.49 424.77  259.06 375.14 426.02  259.22 1.726-0.12   4.00 270.00 140.22 2 5256     6023   5174 129.61   1 1.000  536352270  2 0.851  122.48  166.54  54.784  59.999   2
   0  -6  16  9220.0   332.9   8-0.27893 0.27898-0.87658-0.14694 0.39217 0.94899  0 412.53 342.26   64.63 412.67 342.33   64.66 1.631 0.98   4.46 270.00 237.43 2 5472     6453   5282  32.33   1 1.000  536352271  2 0.879  160.52   84.03  54.784 120.001   1
   0   6  16 10106.7   338.1   7-0.22697 0.22729 0.12486 0.89882 0.96586 0.37478  0 430.59 446.22  247.12 430.52 446.10  247.06 1.535 1.00   3.96 270.00 146.19 2 5470     9975   5145 123.53   1 1.000  536352271  2 0.791  178.58  187.99  54.784  59.999   1
   0  -6  16 257.099  97.954   8-0.25486 0.25551-0.88767-0.13648 0.38352 0.95712  0 410.04 316.35   78.23 410.23 316.78   78.29 1.646 0.81   4.50 270.00 230.64 2 5472     4117   5303  39.14   1 1.000  536352271  2 0.893  158.03   58.12  54.784 120.001   2
   0   6  16 213.265  90.812   7-0.27078 0.27094 0.13982 0.88107 0.95243 0.38770  0 423.73 422.84  262.90 425.73 424.09  263.24 1.567 0.87   4.01 270.00 138.30 2 5470     6896   5144 131.62   1 1.000  536352271  2 0.816  171.72  164.61  54.784  59.999   2
   0  -6  17 169.189  82.393   8-0.21901 0.21744-0.85977-0.16372 0.46134 0.96225  0 475.89 368.76   75.30 477.28 368.83   75.57 1.407 0.63   4.49 270.00 232.10 2 5690     8523   5168  37.79   1 1.000  536352272  2 0.802  223.88  110.53  54.784 120.001   1
   0  -6  17  32.171  74.007   8-0.20202 0.20230-0.86501-0.15974 0.45929 0.96621  0 472.73 336.75   89.13 471.78 336.90   89.06 1.421-0.04   4.53 270.00 225.18 2 5690     6600   5238  44.53   1 1.000  536352272  2 0.819  220.72   78.52  54.784 120.001   2
   0   7   0   5.347  89.331   8 0.68076-0.68333 0.60041 0.59396 0.41961-0.42459  0 128.53 492.57  311.60 128.43 493.02  311.04 1.673-0.19   5.14 270.00 113.95 2 3873     4577   5227 155.52   1 1.000  536353279  4 0.785 -123.48  234.34  54.784 120.001   1
   0   7   0  -4.386 110.559  10 0.39032-0.39653 0.60163 0.59162-0.69691 0.70196  0 107.73 410.89  216.93 108.11 411.37  216.21 1.788 0.08   6.49 265.00 156.29 2 3872     3947   5271 108.11   1 1.000  536353279  4 0.876 -144.28  152.66  54.784 239.999   1
   0   7   0 679.529 295.602   8 0.59710-0.59710 0.59717 0.59717 0.53559-0.53559  0 134.47 465.89  316.29 133.85 460.57  315.11 1.712 0.70   5.16 270.00 111.60 2 3873    10553   5282 157.56   1 1.000  536353279  4 0.815 -118.16  202.34  54.784 120.001  -2
   0   7  -1  4922.7   295.6   8 0.67530-0.67530 0.62734 0.56700 0.38784-0.47167  0 134.47 465.89  316.29 134.43 466.66  316.42 1.712 0.70   5.16 270.00 111.60 2 3883    10553   5282 158.21   1 1.000  536353280 -2 0.815 -117.58  208.43  54.784 120.001   1
   0   7   1 119.873 100.082   8 0.59811-0.59880 0.56106 0.63261 0.57225-0.49116  0 131.69 480.80  309.21 132.08 481.25  309.02 1.692 0.64   5.14 270.00 115.14 2 3883     4488   5256 154.51   1 1.000  536353280  2 0.798 -120.32  222.57  54.784 120.001   2
   0   7   1 209.112 145.333  10 0.48385-0.48342 0.64120 0.55198-0.59561 0.67942  0 108.04 420.28  214.47 108.54 420.19  214.57 1.782 0.51   6.48 265.00 157.51 2 3882     5486   5270 107.28   1 1.000  536353280  2 0.868 -143.97  162.05  54.784 239.999   2
   0   7  -1  5724.7   572.1   8 0.59422-0.59422 0.63478 0.55956 0.49392-0.57775  0 142.67 442.19  322.10 138.36 440.96  321.58 1.756 0.79   5.17 270.00 108.70 2 3883    11854   5373 160.79   1 1.000  536353280 -2 0.843 -113.65  182.73  54.784 120.001  -2
   0   7  -2 20049.0   572.1   8 0.66726-0.66726 0.65795 0.53639 0.34910-0.51677  0 142.67 442.19  322.10 142.67 442.38  322.15 1.756 0.79   5.17 270.00 108.70 2 3911    11854   5373 161.07   1 1.000  536353281 -2 0.843 -109.34  184.15  54.784 120.001   1
   0   7  -1  8022.6   596.0  10 0.55586-0.55586 0.55667 0.63744-0.61736 0.53356  0 119.31 361.95  202.76 115.01 362.61  201.50 1.850 0.78   6.45 265.00 163.37 2 3882    12098   5366 100.75   1 1.000  536353280 -2 0.921 -137.00  104.38  54.784 239.999  -2
   0   7  -2 18345.9   596.0  10 0.46442-0.46442 0.50689 0.68721-0.72620 0.55861  0 119.31 361.95  202.76 119.45 362.07  202.74 1.850 0.78   6.45 265.00 163.37 2 3910    12098   5366 101.37   1 1.000  536353281 -2 0.921 -132.56  103.84  54.784 239.999   1
   0  -7  -3  1250.7   150.4   5-0.75587 0.75543-0.64596-0.54874 0.10677-0.35806  8 424.65  17.51    4.49 424.79  17.25    4.57 1.745 0.98   2.07 315.00 312.50 2 3960     5683   5152   2.29   1 1.000  536353282 -2 0.802  172.64 -240.72  54.784 180.000   1
   0   7  -2 411.368 209.353   8 0.58918-0.58918 0.67194 0.52240 0.44874-0.61641  0 150.45 420.23  328.08 145.37 422.30  328.31 1.796 0.76   5.19 270.00 105.71 2 3911     6291   5343 164.15   1 1.000  536353281 -2 0.869 -106.64  164.07  54.784 120.001  -2
   0   7  -3  1546.2   209.4   8 0.65696-0.65696 0.68839 0.50595 0.30744-0.55894  0 150.45 420.23  328.08 152.94 419.91  328.17 1.796 0.76   5.19 270.00 105.71 2 3958     6291   5343 164.09   1 1.000  536353282 -2 0.869  -99.07  161.68  54.784 120.001   1
   0   7  -2 450.482 227.442  10 0.58240-0.58240 0.52126 0.67283-0.62378 0.45620  0 125.49 337.77  196.95 121.45 336.51  196.38 1.879 0.70   6.44 265.00 166.27 2 3910     7453   5364  98.19   1 1.000  536353281 -2 0.940 -130.56   78.28  54.784 239.999  -2
   0   7  -3  1853.6   227.4  10 0.49057-0.49057 0.46888 0.72521-0.73450 0.48313  0 125.49 337.77  196.95 128.37 339.43  197.37 1.879 0.70   6.44 265.00 166.27 2 3957     7453   5364  98.69   1 1.000  536353282 -2 0.940 -123.64   81.20  54.784 239.999   1
   0   7  -3   7.457  78.431   8 0.58206-0.57870 0.70699 0.48814 0.40172-0.65332  0 155.18 403.46  335.08 154.67 404.59  335.27 1.823 0.05   5.21 270.00 102.21 2 3958     3299   5392 167.64   1 1.000  536353282 -2 0.887  -96.83  145.23  54.784 120.001   2
   0   7  -3  25.704 127.715  10 0.59975-0.58965 0.49661 0.71337-0.62743 0.37870  0 136.94 315.90  192.90 129.88 311.71  192.16 1.920-0.14   6.42 265.00 168.30 2 3957     3726   5424  96.08   1 1.000  536353282 -2 0.958 -115.07   57.67  54.784 239.999   2
   0   7  -4 16451.7   472.4   8 0.64429-0.64433 0.71817 0.47615 0.26292-0.59844  0 165.04 399.06  334.48 165.03 399.09  334.46 1.854 0.99   5.21 270.00 102.51 2 4023     7348   5473 167.23   1 1.000  536353283 -2 0.897  -86.97  140.83  54.784 120.001   1
   0   7  -4 16434.9   476.1  10 0.51152-0.51189 0.43653 0.75756-0.74013 0.40506  0 139.21 317.88  192.91 139.22 317.95  192.88 1.925 0.98   6.42 265.00 168.30 2 4022     5952   5370  96.44   1 1.000  536353283 -2 0.959 -112.80   59.65  54.784 239.999   1
   0  -7   4 355.931 102.758   5-0.74956 0.74870-0.65959-0.53485-0.05561 0.39165  0 457.13 301.83    4.27 457.31 301.49    4.35 1.967 0.81   2.07 315.00 312.61 2 4025     2861   5231   2.18   1 1.000  536353283  2 0.967  205.12   43.60  54.784 180.000   2
   0   7  -4 288.376 120.726   8 0.57180-0.57280 0.74292 0.45186 0.34802-0.68390  0 166.31 388.11  342.58 166.06 387.82  342.43 1.866 0.85   5.23 270.00  98.46 2 4023     4116   5503 171.22   1 1.000  536353283 -2 0.907  -85.70  129.88  54.784 120.001   2
   0   7  -4 470.499 160.561  10 0.61789-0.62265 0.46945 0.72418-0.63073 0.29643  0 139.94 287.21  189.14 140.24 287.99  188.80 1.935 0.29   6.41 265.00 170.18 2 4022     3071   5468  94.40   1 1.000  536353283 -2 0.969 -112.07   28.98  54.784 239.999   2
   0  -7   5  3863.5   244.8   5-0.76626 0.76520-0.63423-0.56081 0.10293 0.31615  0 472.73 302.36    2.64 472.69 302.41    2.74 2.010 0.99   2.06 315.00 313.43 2 4107     3667   5181   1.37   1 1.000  536353284  2 0.974  220.72   44.13  54.784 180.000   1
   0   7  -5  4702.1   271.5   8 0.62899-0.62945 0.74690 0.44713 0.21567-0.63550  0 178.81 379.66  341.05 178.84 379.72  340.98 1.906 0.98   5.23 270.00  99.22 2 4105     3821   5524 170.49   1 1.000  536353284 -2 0.921  -73.20  121.43  54.784 120.001   1
   0   7  -5  4647.0   273.5  10 0.52828-0.52812 0.40930 0.78455-0.74390 0.32493  0 151.84 297.47  189.22 151.94 297.46  189.25 1.965 0.98   6.41 265.00 170.14 2 4104     3726   5483  94.63   1 1.000  536353284 -2 0.974 -100.17   39.24  54.784 239.999   1
   0  -7   5  95.360  83.187   5-0.72304 0.72559-0.68942-0.50805-0.04374 0.46411  0 473.24 335.87    9.04 471.49 335.67    8.61 2.001 0.55   2.08 315.00 310.23 2 4107     3142   5244   4.30   1 1.000  536353284  2 0.963  221.23   77.64  54.784 180.000   2
   0   7  -5  35.590  94.591   8 0.56094-0.55669 0.77198 0.42531 0.29899-0.71358  0 179.98 372.01  349.37 179.36 372.13  349.91 1.914 0.26   5.25 270.00  95.07 2 4105     2865   5549 174.95   1 1.000  536353284 -2 0.928  -72.03  113.78  54.784 120.001   2
   0   7  -5  85.660 124.288  10 0.62996-0.63229 0.45050 0.74367-0.63261 0.21717  0 151.97 265.58  186.56 152.48 265.09  186.29 1.969 0.09   6.41 265.00 171.47 2 4104     2651   5441  93.14   1 1.000  536353284 -2 0.979 -100.04    7.35  54.784 239.999   2
   0  -7   6 16711.3   491.1   5-0.74574 0.74602-0.65703-0.53783 0.11041 0.39266  0 491.20 338.13    6.26 491.25 338.16    6.24 2.043 0.96   2.07 315.00 311.62 2 4204     6452   5208   3.12   1 1.000  536353285  2 0.969  239.19   79.90  54.784 180.000   1
   0   7  -6 18706.9   511.9   8 0.61127-0.61134 0.77362 0.42085 0.16689-0.67018  0 194.37 361.58  347.74 194.26 361.60  347.71 1.956 0.98   5.24 270.00  95.88 2 4203     6363   5577 173.85   1 1.000  536353285 -2 0.943  -57.64  103.35  54.784 120.001   1
   0   7  -6 19074.4   525.9  10 0.54069-0.54040 0.38826 0.80557-0.74626 0.24296  0 166.47 277.69  186.40 166.48 277.78  186.46 2.002 0.99   6.41 265.00 171.55 2 4202     7039   5504  93.23   1 1.000  536353285 -2 0.985  -85.54   19.46  54.784 239.999   1
   0  -7   6 532.154 123.834   5-0.69676 0.69575-0.71657-0.47862-0.03246 0.53559  0 489.93 373.68   13.56 489.76 373.56   13.63 2.024 0.91   2.09 315.00 307.97 2 4204     3653   5208   6.82   1 1.000  536353285  2 0.950  237.92  115.45  54.784 180.000   2
   0   7  -6 334.392 153.667  10 0.63651-0.64319 0.43991 0.75456-0.63351 0.13019  0 166.87 241.33  185.13 166.60 242.76  184.60 2.003 0.15   6.40 265.00 172.19 2 4202     2862   5421  92.30   1 1.000  536353285 -2 0.986  -85.14  -16.90  54.784 239.999   2
   0   7  -7 12335.1   426.9   8 0.59074-0.59101 0.79852 0.39559 0.11574-0.70300  0 211.28 344.59  354.68 211.29 344.64  354.63 1.999 0.98   5.26 270.00  92.41 2 4315     5710   5564 177.31   1 1.000  536353286 -2 0.962  -40.73   86.36  54.784 120.001   1
   0   7  -7 12702.1   437.4  10 0.54915-0.54876 0.37343 0.82039-0.74765 0.16067  0 182.81 258.67  184.44 182.83 258.71  184.50 2.034 0.99   6.40 265.00 172.53 2 4314     5927   5469  92.25   1 1.000  536353286 -2 0.993  -69.20    0.44  54.784 239.999   1
   0  -7   7 338.318 125.926   8-0.52973 0.52803-0.82861-0.36505-0.18110 0.76676  0 211.22 174.46    4.80 211.63 174.10    5.03 2.000 0.79   4.29 270.00 267.35 2 4315     2672   5565   2.52   1 1.000  536353286  2 0.963  -40.79  -83.77  54.784 120.001   2
   0   7  -7 202.809 147.117  10 0.64208-0.64431 0.43072 0.76339-0.63420 0.04580  0 183.07 219.77  183.89 182.68 220.70  183.73 2.028 0.12   6.40 265.00 172.81 2 4314     2753   5441  91.87   1 1.000  536353286 -2 0.987  -68.94  -38.46  54.784 239.999   2
   0  -7   8  9666.9   385.8   8-0.56760 0.56746-0.82085-0.37343-0.06348 0.73385  0 230.20 188.39    1.71 230.20 188.44    1.73 2.033 0.99   4.28 270.00 268.90 2 4441     4190   5602   0.87   1 1.000  536353287  2 0.977  -21.81  -69.84  54.784 120.001   1
   0   7  -8 11267.3   413.6  10 0.55390-0.55389 0.36496 0.82892-0.74833 0.07802  0 200.99 240.00  183.33 201.07 240.02  183.35 2.054 0.98   6.40 265.00 173.09 2 4441     4399   5511  91.67   1 1.000  536353287 -2 0.997  -51.02  -18.23  54.784 239.999   1
   0  -7   8 238.853 117.178   8-0.50940 0.50667-0.85196-0.34473-0.12112 0.79022  0 230.89 187.84   12.54 230.19 187.68   12.74 2.033 0.75   4.31 270.00 263.48 2 4441     2523   5577   6.37   1 1.000  536353287  2 0.977  -21.12  -70.39  54.784 120.001   2
   0   7  -8 181.977 142.051  10 0.64063-0.64673 0.43314 0.76187-0.63403-0.03591  0 201.17 197.55  184.21 200.88 198.58  183.68 2.041 0.08   6.40 265.00 172.64 2 4441     2646   5438  91.84   1 1.000  536353287 -2 0.982  -50.84  -60.68  54.784 239.999   2
   0  -7   9 18970.8   529.0   8-0.54115 0.54148-0.84089-0.35309-0.00834 0.76297  0 250.61 203.74    9.08 250.62 203.78    9.05 2.050 0.98   4.30 270.00 265.21 2 4581     5591   5645   4.53   1 1.000  536353288  2 0.987   -1.40  -54.49  54.784 120.001   1
   0   7  -9 22762.5   576.5  10 0.55534-0.55533 0.36237 0.83161-0.74852-0.00565  0 221.37 221.41  182.99 221.39 221.44  183.00 2.058 0.98   6.40 265.00 173.26 2 4580     6674   5494  91.50   1 1.000  536353288 -2 0.994  -30.64  -36.82  54.784 239.999   1
   0  -7   9 366.739 131.286   8-0.48609 0.48493-0.87193-0.32336-0.05887 0.81258  0 250.90 200.69   20.49 250.63 200.66   20.59 2.049 0.70   4.33 270.00 259.50 2 4581     3417   5610  10.29   1 1.000  536353288  2 0.985   -1.11  -57.54  54.784 120.001   2
   0   7  -9 249.478 147.967  10 0.63793-0.64395 0.43759 0.75552-0.63369-0.12049  0 221.10 174.52  184.81 221.48 175.91  184.44 2.035-0.05   6.40 265.00 172.34 2 4580     3687   5414  92.22   1 1.000  536353288 -2 0.970  -30.91  -83.71  54.784 239.999   2
   0  -7  10  9946.3   394.4   8-0.51174 0.51201-0.85779-0.33614 0.04813 0.79048  0 273.15 218.59   16.63 273.14 218.59   16.60 2.046 0.99   4.32 270.00 261.43 2 4731     4878   5629   8.30   1 1.000  536353289  2 0.991   21.14  -39.64  54.784 120.001   1
   0   7 -10 11788.0   421.8  10 0.55359-0.55303 0.36553 0.82828-0.74828-0.09007  0 244.14 202.59  183.40 244.13 202.59  183.46 2.039 0.98   6.40 265.00 173.05 2 4731     5582   5488  91.73   1 1.000  536353289 -2 0.984   -7.87  -55.64  54.784 239.999   1
   0  -7  10 201.996 113.765   8-0.46070 0.45964-0.88755-0.30540 0.00302 0.83395  0 272.33 213.43   28.36 273.19 213.17   28.59 2.045 0.52   4.36 270.00 255.57 2 4731     3183   5565  14.30   1 1.000  536353289  2 0.989   20.32  -44.80  54.784 120.001   2
   0   7 -10  84.506 134.903  10 0.63065-0.63664 0.44940 0.74317-0.63271-0.20589  0 244.62 150.34  186.41 245.01 152.04  186.07 2.004-0.05   6.41 265.00 171.55 2 4731     2986   5390  93.03   1 1.000  536353289 -2 0.949   -7.39 -107.89  54.784 239.999   2
   0  -7  11 26325.3   614.9   8-0.47925 0.47912-0.87127-0.32300 0.10584 0.81616  0 298.21 233.07   24.38 298.20 233.10   24.40 2.013 0.98   4.35 270.00 257.56 2 4893     8045   5629  12.20   1 1.000  536353290  2 0.988   46.20  -25.16  54.784 120.001   1
   0   7 -11 32493.0   674.5  10 0.54789-0.54789 0.37568 0.81822-0.74745-0.17416  0 269.73 182.97  184.74 269.83 182.97  184.76 1.989 0.98   6.40 265.00 172.38 2 4892     9688   5501  92.38   1 1.000  536353290 -2 0.966   17.72  -75.26  54.784 239.999   1
   0  -7  11 583.082 147.306   8-0.43169 0.42974-0.89945-0.29561 0.06804 0.85319  0 298.40 225.63   36.64 298.31 225.38   36.80 2.011 0.90   4.38 270.00 251.43 2 4893     3267   5542  18.40   1 1.000  536353290  2 0.986   46.39  -32.60  54.784 120.001   2
   0   7 -11 200.526 145.698  10 0.61801-0.62651 0.46926 0.72352-0.63076-0.28986  0 271.48 124.21  189.11 272.31 126.02  188.61 1.940-0.03   6.41 265.00 170.19 2 4892     4181   5382  94.31   1 1.000  536353290 -2 0.918   19.47 -134.02  54.784 239.999   2
   0  -7  12  7685.0   339.9   8-0.44292 0.44282-0.88111-0.31278 0.16571 0.84028  0 326.45 247.68   32.48 326.54 247.63   32.50 1.945 0.97   4.37 270.00 253.51 2 5063     4866   5504  16.25   1 1.000  536353291  2 0.975   74.44  -10.55  54.784 120.001   1
   0   7 -12  9180.5   362.2  10 0.53848-0.53839 0.39207 0.80169-0.74587-0.25969  0 299.35 161.79  186.91 299.47 161.82  186.95 1.902 0.99   6.41 265.00 171.29 2 5062     5642   5423  93.47   1 1.000  536353291 -2 0.936   47.34  -96.44  54.784 239.999   1
   0  -7  12  74.750  99.492   8-0.39837 0.39882-0.90697-0.28773 0.13677 0.87072  0 327.45 237.50   45.43 326.65 237.50   45.24 1.941 0.57   4.40 270.00 247.03 2 5063     3283   5497  22.62   1 1.000  536353291  2 0.973   75.44  -20.73  54.784 120.001   2
   0   7 -12 -71.042 115.007  10 0.60149-0.60586 0.49408 0.69982-0.62777-0.37839  0 305.23  94.78  192.55 304.90  96.23  192.18 1.831-0.12   6.42 265.00 168.48 2 5062     4512   5291  96.09   1 1.000  536353291 -2 0.873   53.22 -163.45  54.784 239.999   2
   0  -7  13 11427.5   393.7   8-0.40246 0.40288-0.88670-0.30720 0.22758 0.86216  0 359.16 262.51   40.98 359.31 262.60   40.98 1.840 0.98   4.39 270.00 249.26 2 5243     6866   5412  20.49   1 1.000  536353292  2 0.952  107.15    4.28  54.784 120.001   1
   0   7 -13 14501.7   432.3  10 0.52448-0.52383 0.41560 0.77820-0.74310-0.34642  0 334.64 138.00  190.07 334.68 137.92  190.13 1.771 0.99   6.42 265.00 169.72 2 5241     8410   5392  95.06   1 1.000  536353292 -2 0.893   82.63 -120.23  54.784 239.999   1
   0  -7  13 367.131 120.181   8-0.36490 0.36447-0.90910-0.28457 0.20095 0.88667  0 358.21 249.58   53.63 359.36 249.73   53.91 1.843 0.96   4.43 270.00 242.93 2 5243     3490   5448  26.95   1 1.000  536353292  2 0.952  106.20   -8.65  54.784 120.001   2
   0   7 -13 126.196 137.695  10 0.57852-0.58179 0.52661 0.66654-0.62290-0.46610  0 345.19  58.81  197.14 345.65  59.76  196.98 1.678-0.05   6.44 265.00 166.18 2 5241     6912   5249  98.49   1 1.000  536353292 -2 0.811   93.18 -199.42  54.784 239.999   2
   0  -7  14  4180.0   241.5   8-0.35723 0.35752-0.88728-0.30647 0.29175 0.88219  0 398.48 278.66   49.98 398.54 278.64   49.96 1.694 0.98   4.42 270.00 244.76 2 5430     5716   5316  24.98   1 1.000  536353293  2 0.914  146.47   20.43  54.784 120.001   1
   0   7 -14  4812.2   247.6  10 0.50428-0.50355 0.44792 0.74627-0.73829-0.43534  0 378.93 109.08  194.47 378.58 109.07  194.47 1.593 0.98   6.43 265.00 167.52 2 5428     6212   5276  97.24   1 1.000  536353293 -2 0.830  126.92 -149.15  54.784 239.999   1
   0  -7  14 121.474  89.278   8-0.32411 0.32439-0.90576-0.28792 0.27305 0.90104  0 398.28 262.77   63.13 398.30 262.72   63.10 1.695 0.66   4.45 270.00 238.18 2 5430     4813   5332  31.55   1 1.000  536353293  2 0.916  146.27    4.54  54.784 120.001   2
   0  -7  15  1211.2   141.6   8-0.30597 0.30619-0.88181-0.31261 0.35888 0.89918  0 448.48 296.89   59.68 447.93 296.87   59.60 1.507 0.92   4.44 270.00 239.91 2 5624     5976   5246  29.80   1 1.000  536353294  2 0.858  196.47   38.66  54.784 120.001   1
   0   7 -15  1721.0   156.0  10 0.47585-0.47568 0.49067 0.70388-0.72994-0.52753  0 438.74  70.29  200.42 438.01  70.53  200.34 1.366 0.99   6.45 265.00 164.54 2 5622    10407   5195 100.17   1 1.000  536353294 -2 0.742  186.73 -187.94  54.784 239.999   1
   0  -7  15  33.871  73.832   8-0.27905 0.27974-0.89559-0.29926 0.34648 0.91224  0 448.24 277.05   73.08 447.00 277.15   72.88 1.509 0.15   4.48 270.00 233.21 2 5624     5531   5242  36.44   1 1.000  536353294  2 0.861  196.23   18.82  54.784 120.001   2
   0   8  -1  2065.2   759.1   8 0.58144-0.58144 0.70951 0.65545 0.39815-0.48198  0 229.01 474.73  335.82 225.18 468.61  335.58 1.884 0.60   5.21 270.00 101.84 2 4435    17800   5373 167.79   1 1.000  536354304 -2 0.839  -26.83  210.38  54.784 120.001  -2
   0   8  -2 40811.1   759.1   8 0.64147-0.64147 0.72395 0.64101 0.25379-0.42146  0 229.01 474.73  335.82 229.16 475.05  335.76 1.884 0.60   5.21 270.00 101.84 2 4460    17800   5373 167.88   1 1.000  536354305 -2 0.839  -22.85  216.82  54.784 120.001   1
   0   8  -2  1028.9   169.6   8 0.57399-0.57145 0.73618 0.63400 0.35858-0.52104  0 232.35 450.40  341.12 229.95 449.25  341.23 1.918 0.68   5.23 270.00  99.19 2 4460     4985   5389 170.62   1 1.000  536354305 -2 0.867  -19.66  192.17  54.784 120.001   2
   0   8  -3  3831.3   250.2   8 0.62963-0.63018 0.74582 0.61831 0.21753-0.46965  0 236.32 451.36  340.79 236.69 451.51  340.78 1.919 0.98   5.22 270.00  99.35 2 4501     5471   5389 170.39   1 1.000  536354306 -2 0.866  -15.69  193.13  54.784 120.001   1
   0   8  -3 200.320 108.068   8 0.56387-0.56245 0.76445 0.60582 0.31253-0.56271  0 239.70 431.96  347.42 237.10 431.22  347.21 1.945 0.31   5.24 270.00  96.04 2 4501     4460   5460 173.60   1 1.000  536354306 -2 0.888  -12.31  173.73  54.784 120.001   2
   0   8  -3 398.452 165.255  10 0.52695-0.51619 0.59249 0.77864-0.60933 0.35675  0 212.35 328.80  206.86 209.20 326.35  206.98 2.043 0.03   6.46 265.00 161.32 2 4500     3028   5553 103.49   1 1.000  536354306 -2 0.979  -39.66   70.57  54.784 239.999   2
   0   8  -4 55676.5   869.6   8 0.61563-0.61563 0.76757 0.59748 0.17842-0.51384  0 246.42 430.02  346.17 246.36 430.02  346.16 1.949 0.99   5.24 270.00  96.67 2 4558    15235   5527 173.08   1 1.000  536354307 -2 0.890   -5.59  171.79  54.784 120.001   1
   0   8  -4 58205.5   909.2  10 0.43391-0.43425 0.54801 0.81684-0.71512 0.37974  0 217.72 335.02  208.74 217.62 335.14  208.72 2.040 0.98   6.47 265.00 160.38 2 4557    13261   5622 104.36   1 1.000  536354307 -2 0.975  -34.29   76.79  54.784 239.999   1
   0   8  -4  1107.8   177.7   8 0.55328-0.55224 0.78841 0.57649 0.26888-0.60224  0 246.22 414.60  353.40 246.49 414.61  353.62 1.967 0.85   5.26 270.00  93.05 2 4558     4248   5452 176.81   1 1.000  536354307 -2 0.906   -5.79  156.37  54.784 120.001   2
   0   8  -4  1258.3   224.2  10 0.54099-0.54873 0.57544 0.78858-0.61335 0.27755  0 217.57 301.76  204.28 217.80 303.51  203.88 2.056 0.20   6.46 265.00 162.61 2 4557     2827   5516 101.94   1 1.000  536354307 -2 0.992  -34.44   43.53  54.784 239.999   2
   0   8  -5 798.636 158.048   8 0.59989-0.59897 0.78811 0.57617 0.13791-0.55611  0 257.66 410.09  351.68 258.15 410.31  351.86 1.972 0.98   5.25 270.00  93.91 2 4630     4295   5458 175.93   1 1.000  536354308 -2 0.911    5.65  151.86  54.784 120.001   1
   0   8  -5  1430.4   254.3  10 0.45051-0.45086 0.52604 0.83986-0.72134 0.30227  0 229.09 315.31  205.51 228.52 315.29  205.38 2.049 0.96   6.46 265.00 162.00 2 4629     3716   5505 102.69   1 1.000  536354308 -2 0.986  -22.92   57.08  54.784 239.999   1
   0   8  -5  89.159 137.380  10 0.55411-0.55533 0.55893 0.80792-0.61690 0.19716  0 229.65 281.18  201.83 228.55 281.41  201.57 2.060 0.13   6.45 265.00 163.83 2 4629     3317   5470 100.79   1 1.000  536354308 -2 0.997  -22.36   22.95  54.784 239.999   2
   0   8  -6 882.429 213.280  10 0.46428-0.46352 0.50710 0.85759-0.72615 0.22291  0 241.64 296.20  202.77 241.56 296.13  202.82 2.048 0.97   6.45 265.00 163.37 2 4716     2509   5488 101.41   1 1.000  536354309 -2 0.992  -10.37   37.97  54.784 239.999   1
   0  -8   6  31.621  92.994   8-0.52391 0.52520-0.83598-0.52812-0.16327 0.66728  0 272.10 133.11    7.11 272.20 133.25    6.98 1.991 0.14   4.30 270.00 266.20 2 4717     2739   5442   3.49   1 1.000  536354309  2 0.935   20.09 -125.12  54.784 120.001   2
   0   8  -6  12.416 115.949  10 0.55774-0.57157 0.55425 0.81112-0.61785 0.12410  0 240.38 259.48  201.15 241.54 259.73  200.06 2.056-0.03   6.45 265.00 164.18 2 4716     2428   5380 100.03   1 1.000  536354309 -2 0.999  -11.63    1.25  54.784 239.999   2
   0  -8   7 919.732 166.277   8-0.55831 0.55895-0.82848-0.53758-0.04359 0.63134  0 289.22 142.18    4.37 288.34 142.46    4.17 1.979 0.98   4.29 270.00 267.57 2 4817     3752   5436   2.08   1 1.000  536354310  2 0.939   37.21 -116.05  54.784 120.001   1
   0   8  -7  1762.5   271.2  10 0.47281-0.47348 0.49503 0.86911-0.72897 0.14302  0 256.51 277.37  201.04 256.89 277.45  201.05 2.034 0.98   6.45 265.00 164.23 2 4817     2756   5501 100.53   1 1.000  536354310 -2 0.993    4.50   19.14  54.784 239.999   1
   0  -8   7  45.350  89.138   8-0.50646 0.50270-0.85484-0.51315-0.11292 0.69568  0 288.94 147.21   13.59 288.17 147.29   13.96 1.984 0.15   4.32 270.00 262.96 2 4817     2730   5432   6.98   1 1.000  536354310  2 0.943   36.93 -111.02  54.784 120.001   2
   0   8  -7 -14.042 130.867  10 0.56560-0.56688 0.54399 0.82317-0.61982 0.03232  0 258.32 237.88  199.65 256.99 238.13  199.34 2.031 0.05   6.44 265.00 164.92 2 4817     3270   5476  99.67   1 1.000  536354310 -2 0.992    6.31  -20.35  54.784 239.999   2
   0  -8   8 27132.0   615.4   8-0.53461 0.53494-0.84509-0.51953 0.00461 0.66628  0 306.72 158.48   10.81 306.70 158.52   10.78 1.961 0.99   4.31 270.00 264.34 2 4931     8672   5521   5.39   1 1.000  536354311  2 0.946   54.71  -99.75  54.784 120.001   1
   0   8  -8 32511.0   674.7  10 0.47743-0.47796 0.48837 0.87630-0.73044 0.06042  0 274.59 258.90  200.10 274.68 258.95  200.07 2.000 0.99   6.44 265.00 164.70 2 4931     8431   5467 100.04   1 1.000  536354311 -2 0.988   22.58    0.67  54.784 239.999   1
   0  -8   8 518.788 139.093   8-0.48381 0.48297-0.87356-0.49213-0.05310 0.72426  0 307.20 160.74   21.22 306.60 160.59   21.17 1.961 0.79   4.34 270.00 259.14 2 4931     3657   5498  10.59   1 1.000  536354311  2 0.948   55.19  -97.49  54.784 120.001   2
   0   8  -8 434.694 155.261  10 0.56484-0.57173 0.54499 0.81885-0.61963-0.05121  0 274.96 214.61  199.80 275.19 216.17  199.42 1.992-0.02   6.44 265.00 164.85 2 4931     3600   5429  99.71   1 1.000  536354311 -2 0.979   22.95  -43.62  54.784 239.999   2
   0  -8   9  7591.9   337.4   8-0.50737 0.50765-0.85990-0.50439 0.05615 0.69848  0 327.63 173.81   17.71 327.79 173.79   17.70 1.919 0.99   4.33 270.00 260.90 2 5057     5034   5480   8.85   1 1.000  536354312  2 0.947   75.62  -84.42  54.784 120.001   1
   0   8  -9  9282.5   368.3  10 0.47863-0.47878 0.48663 0.87764-0.73082-0.02293  0 295.06 240.31  199.85 295.37 240.30  199.89 1.944 0.98   6.44 265.00 164.82 2 5056     5266   5469  99.95   1 1.000  536354312 -2 0.975   43.05  -17.92  54.784 239.999   1
   0  -8   9 180.505 111.773   8-0.46036 0.45972-0.88772-0.47644 0.00382 0.74944  0 327.20 173.36   28.47 327.82 173.26   28.64 1.920 0.66   4.36 270.00 255.52 2 5057     3562   5458  14.32   1 1.000  536354312  2 0.946   75.19  -84.87  54.784 120.001   2
   0   8  -9 117.867 134.053  10 0.55979-0.56538 0.55159 0.81371-0.61837-0.13498  0 296.86 192.40  200.76 296.74 193.26  200.33 1.925-0.10   6.45 265.00 164.37 2 5056     3611   5385 100.17   1 1.000  536354312 -2 0.957   44.85  -65.83  54.784 239.999   2
   0  -8  10 17467.8   484.4   8-0.47648 0.47672-0.87220-0.49249 0.11057 0.72814  0 352.34 188.49   25.01 352.21 188.49   24.97 1.850 0.98   4.35 270.00 257.24 2 5194     8162   5497  12.48   1 1.000  536354313  2 0.939  100.33  -69.74  54.784 120.001   1
   0   8 -10 22000.0   539.1  10 0.47540-0.47508 0.49131 0.87324-0.72980-0.10838  0 319.63 221.05  200.52 319.62 221.05  200.55 1.860 0.98   6.45 265.00 164.49 2 5193     8074   5451 100.27   1 1.000  536354313 -2 0.953   67.62  -37.18  54.784 239.999   1
   0  -8  10 256.163 112.126   8-0.43309 0.43072-0.89900-0.46563 0.06500 0.77309  0 352.25 186.10   36.25 352.40 185.42   36.40 1.850 0.62   4.38 270.00 251.62 2 5194     3599   5450  18.20   1 1.000  536354313  2 0.937  100.24  -72.13  54.784 120.001   2
   0   8 -10 104.317 125.611  10 0.54890-0.55656 0.56555 0.80046-0.61552-0.22251  0 323.43 167.03  202.81 322.59 168.61  202.15 1.827-0.10   6.45 265.00 163.34 2 5193     4163   5388 101.08   1 1.000  536354313 -2 0.923   71.42  -91.20  54.784 239.999   2
   0  -8  11  -0.579  85.382   8-0.44233 0.44332-0.88123-0.48286 0.16666 0.75519  0 380.48 202.67   32.61 380.93 202.88   32.63 1.756 0.24   4.37 270.00 253.44 2 5341     3782   5384  16.31   1 1.000  536354314  2 0.922  128.47  -55.56  54.784 120.001   1
   0   8 -11  33.387 127.591  10 0.46775-0.46778 0.50222 0.86234-0.72732-0.19380  0 348.25 200.64  202.07 348.56 200.50  202.10 1.746 0.46   6.45 265.00 163.72 2 5340     4817   5387 101.05   1 1.000  536354314 -2 0.920   96.24  -57.59  54.784 239.999   1
   0  -8  11 -27.471  81.470   8-0.40202 0.40242-0.90642-0.45884 0.12951 0.79216  0 381.44 196.92   44.50 381.28 197.23   44.50 1.751 0.06   4.40 270.00 247.50 2 5341     3770   5382  22.25   1 1.000  536354314  2 0.919  129.43  -61.31  54.784 120.001   2
   0   8 -11 -55.750 105.456  10 0.53817-0.53675 0.57891 0.78522-0.61256-0.30876  0 353.88 141.28  204.80 354.42 140.83  204.98 1.703-0.40   6.46 265.00 162.35 2 5340     5554   5314 102.49   1 1.000  536354314 -2 0.879  101.87 -116.95  54.784 239.999   2
   0  -8  12  8647.0   325.9   8-0.40338 0.40347-0.88663-0.47800 0.22622 0.78021  0 415.65 217.36   40.79 415.50 217.30   40.75 1.627 0.99   4.39 270.00 249.35 2 5498     7212   5365  20.38   1 1.000  536354315  2 0.892  163.64  -40.87  54.784 120.001   1
   0   8 -12 10597.2   351.8  10 0.45486-0.45445 0.52013 0.84478-0.72289-0.28254  0 384.25 177.72  204.65 384.19 177.57  204.65 1.597 0.99   6.46 265.00 162.43 2 5497     6762   5362 102.33   1 1.000  536354315 -2 0.872  132.24  -80.51  54.784 239.999   1
   0  -8  12 269.353 104.523   8-0.36776 0.36816-0.90910-0.45575 0.19566 0.81041  0 416.19 208.63   52.94 416.06 208.78   52.91 1.624 0.84   4.42 270.00 243.28 2 5498     5305   5372  26.46   1 1.000  536354315  2 0.889  164.18  -49.60  54.784 120.001   2
   0   8 -12 -31.962 112.417  10 0.51343-0.51720 0.60835 0.75672-0.60523-0.39985  0 395.58 106.64  209.29 395.39 107.46  209.00 1.531-0.15   6.47 265.00 160.10 2 5497     6605   5253 104.50   1 1.000  536354315 -2 0.813  143.57 -151.59  54.784 239.999   2
   0  -8  13 825.203 134.806   8-0.35977 0.35966-0.88741-0.47728 0.28822 0.80178  0 458.88 232.30   49.48 458.79 232.24   49.47 1.471 0.94   4.42 270.00 245.01 2 5664     4874   5291  24.74   1 1.000  536354316  2 0.848  206.87  -25.93  54.784 120.001   1
   0   8 -13  1544.3   213.1  10 0.43549-0.43488 0.54597 0.81926-0.71573-0.37376  0 430.73 150.33  208.44 430.28 150.18  208.41 1.412 0.98   6.47 265.00 160.53 2 5663     8089   5292 104.20   1 1.000  536354316 -2 0.805  178.72 -107.90  54.784 239.999   1
   0  -8  13  41.077  77.176   8-0.32939 0.33034-0.90652-0.45791 0.26404 0.82534  0 459.03 220.29   61.94 459.49 220.62   61.96 1.470 0.19   4.45 270.00 238.78 2 5664     5963   5290  30.98   1 1.000  536354316  2 0.846  207.02  -37.94  54.784 120.001   2
   0   8 -13-102.376 105.959  10 0.48404-0.48394 0.64100 0.72248-0.59567-0.49379  0 451.55  63.20  214.44 452.43  63.19  214.58 1.322-0.15   6.48 265.00 157.53 2 5663    10447   5182 107.29   1 1.000  536354316 -2 0.724  199.54 -195.03  54.784 239.999   2
   0  -9   3 156.269 104.796   8-0.53556 0.53428-0.82058-0.71567-0.19958 0.44985  0 337.76  42.82    2.39 337.25  42.85    2.47 1.782 0.25   4.28 270.00 268.55 2 5045     5430   5255   1.24   1 1.000  536355330  2 0.821   85.75 -215.41  54.784 120.001   2
   0  -9   4 167.234 112.199   8-0.52202 0.52011-0.83825-0.69729-0.15759 0.49322  0 345.56  62.19    7.84 345.44  61.40    7.93 1.783 0.33   4.30 270.00 265.83 2 5096     6283   5285   3.97   1 1.000  536355331  2 0.838   93.55 -196.04  54.784 120.001   2
   0  -9   5 259.563 117.037   8-0.55273 0.55183-0.83275-0.70190-0.03191 0.45035  0 358.49  61.11    5.93 359.09  60.71    6.10 1.747 0.82   4.29 270.00 266.79 2 5161     6415   5277   3.05   1 1.000  536355332  2 0.830  106.48 -197.12  54.784 120.001   1
   0  -9   5 -53.052  89.567   8-0.50545 0.50578-0.85580-0.67987-0.11011 0.53100  0 357.24  78.33   13.95 356.67  78.27   13.76 1.766-0.28   4.32 270.00 262.78 2 5161     6076   5307   6.88   1 1.000  536355332  2 0.848  105.23 -179.90  54.784 120.001   2
   0  -9   6  1188.9   171.7   8-0.53191 0.53235-0.84674-0.68829 0.00987 0.49281  0 372.84  80.30   11.51 373.05  80.45   11.53 1.721 0.97   4.31 270.00 263.99 2 5239     5159   5279   5.76   1 1.000  536355333  2 0.840  120.83 -177.93  54.784 120.001   1
   0  -9   6  54.938  94.456   8-0.48733 0.48781-0.87101-0.66453-0.06205 0.56607  0 371.52  93.59   20.09 371.10  93.69   19.95 1.735 0.21   4.33 270.00 259.71 2 5239     5925   5292   9.98   1 1.000  536355333  2 0.854  119.51 -164.64  54.784 120.001   2
   0  -9   7  3813.4   238.2   8-0.50875 0.50862-0.85924-0.67634 0.05362 0.53279  0 390.70  98.22   17.37 390.57  98.38   17.38 1.676 0.99   4.33 270.00 261.07 2 5330     5695   5312   8.69   1 1.000  536355334  2 0.844  138.69 -160.01  54.784 120.001   1
   0  -9   7  82.125  94.365   8-0.46726 0.46755-0.88403-0.65044-0.01248 0.59860  0 388.33 107.85   26.39 389.06 107.83   26.50 1.690 0.49   4.35 270.00 256.55 2 5330     4808   5308  13.25   1 1.000  536355334  2 0.854  136.32 -150.38  54.784 120.001   2
   0   9  -7  24.947 117.991  10 0.47160-0.47165 0.65413 0.88177-0.59136 0.00584  0 344.62 254.85  216.57 344.49 254.53  216.50 1.768-0.03   6.49 265.00 156.46 2 5330     3724   5390 108.25   1 1.000  536355334 -2 0.936   92.61   -3.38  54.784 239.999   2
   0  -9   8 11002.7   365.6   8-0.48227 0.48230-0.87022-0.66500 0.10066 0.57023  0 412.26 114.82   23.68 412.23 114.77   23.67 1.612 0.99   4.34 270.00 257.91 2 5433     8608   5310  11.83   1 1.000  536355335  2 0.840  160.25 -143.41  54.784 120.001   1
   0  -9   8 109.587  96.852   8-0.44346 0.44290-0.89530-0.64004 0.04231 0.62785  0 411.05 120.91   33.36 411.18 120.81   33.43 1.619 0.45   4.37 270.00 253.07 2 5433     4892   5286  16.72   1 1.000  536355335  2 0.846  159.04 -137.32  54.784 120.001   2
   0  -9   9  33.985  84.572   8-0.45372 0.45133-0.87871-0.65626 0.14836 0.60467  0 438.11 130.55   30.12 439.04 129.90   30.43 1.529 0.19   4.36 270.00 254.69 2 5547     6526   5277  15.21   1 1.000  536355336  2 0.828  186.10 -127.68  54.784 120.001   1
   0  -9   9  -9.916  78.985   8-0.41547 0.41581-0.90385-0.63272 0.10220 0.65328  0 439.99 132.29   41.00 438.51 132.71   40.78 1.523-0.16   4.39 270.00 249.25 2 5547     6480   5275  20.39   1 1.000  536355336  2 0.828  187.98 -125.94  54.784 120.001   2
   0  -9  10  5742.9   255.1   8-0.41793 0.41836-0.88517-0.64993 0.20448 0.63448  0 472.99 143.91   37.79 472.84 143.90   37.73 1.415 0.97   4.38 270.00 250.85 2 5673     8592   5259  18.86   1 1.000  536355337  2 0.802  220.98 -114.32  54.784 120.001   1
   0  -9  10 138.474  89.865   8-0.38473 0.38512-0.90845-0.62766 0.16339 0.67656  0 474.46 143.31   48.87 472.87 143.55   48.61 1.410 0.44   4.41 270.00 245.32 2 5673     7106   5272  24.31   1 1.000  536355337  2 0.800  222.45 -114.92  54.784 120.001   2
  -1   0   0 544.755  39.692   1-0.12972-0.12873-0.53406 0.53352-0.83544 0.83593  0 339.56 246.19  108.33 339.75 246.41  108.30 0.301 0.96   0.30   0.00 260.59 2  840     2196   7138  54.15   1 1.000  537394687 -4 0.254   87.55  -12.04  54.784   0.000   1
  -1   0   0 597.777  41.512   2-0.13040-0.12883-0.53391 0.53350-0.83542 0.83593  0 220.91 246.31  158.37 220.81 246.53  158.26 0.301 0.95   0.77 340.00 260.56 2  839     2024   7333  79.13   1 1.000  537394687 -4 0.255  -31.10  -11.92  54.784   0.000   1
  -1   0   0 723.326  46.477   3-0.12992-0.12858-0.53348 0.53358-0.83578 0.83592  0  56.70 244.44  108.35  56.80 244.43  108.28 0.306 0.97   1.13 315.00 260.58 2  839     2805   6381  54.14   1 1.000  537394687 -4 0.254 -195.31  -13.79  54.784   0.000   1
   1   0   0 478.201  37.013   1 0.13048 0.13070-0.56392 0.56312-0.81545 0.81598  0 162.87 270.23   78.13 163.74 270.45   78.25 0.305 0.80   0.22   0.00 275.69 2  839     2161   7014  39.12   1 1.000  537394687  4 0.257  -89.14   12.00  54.784   0.000   1
   1   0   0 474.659  42.952   5 0.12997 0.13051-0.95775 0.95769 0.25657-0.25651  0  57.38 250.49  118.06  56.62 250.51  118.00 0.311 0.95   2.38 315.00 255.72 2  839     3582   6358  59.00   1 1.000  537394687  4 0.258 -194.63   -7.74  54.784 180.000   1
  -1   0   0  26.977  16.972   3-0.12677-0.13445-0.44522 0.44270-0.88640 0.88653  0  56.71 237.02  124.50  55.81 238.06  124.81 0.306 0.18   1.18 315.00 252.50 2  839     2072   6372  62.40   1 1.000  537394687 -4 0.253 -195.30  -21.21  54.784   0.000   2
   1   0   0  14.318  16.707   1 0.13047 0.12694-0.49217 0.49376-0.86067 0.86029  0 165.61 276.49   94.33 164.98 276.06   94.45 0.296 0.30   0.26   0.00 267.59 2  839     1674   7132  47.23   1 1.000  537394687  4 0.250  -86.40   18.26  54.784   0.000   2
   1   0   0  16.736  15.336   2 0.12606 0.13367-0.49134 0.49223-0.86180 0.86014  0  21.54 279.68  144.84  21.80 278.98  144.44 0.307 0.45   0.74 340.00 267.33 2  840     1917   6117  72.22   1 1.000  537394687  4 0.252 -230.47   21.45  54.784   0.000   2
   1   0   0  32.026  19.415   5 0.13061 0.12837-0.96861 0.96897 0.21150-0.21122  0  53.70 235.22  120.36  53.60 235.10  120.22 0.302 0.73   2.39 315.00 254.57 2  839     2013   6367  60.11   1 1.000  537394687  4 0.250 -198.31  -23.01  54.784 180.000   2
  -1   0  -1 120525.    575.   1 0.12201-0.38037-0.56354 0.56345-0.81703 0.73338  0 344.97 262.29   79.12 345.17 262.33   79.16 0.320 0.97   0.22   0.00 275.19 2  882   135717   7913  39.58   1 1.000  537394688 -2 0.269   92.96    4.06  54.784   0.000   1
  -1   0  -1 125394.    596.   2 0.12186-0.38047-0.56347 0.56333-0.81710 0.73342  0 225.79 261.90  129.11 225.89 261.96  129.14 0.319 0.97   0.69 340.00 275.19 2  882   138699   8246  64.57   1 1.000  537394688 -2 0.269  -26.22    3.67  54.784   0.000   1
  -1   0  -1 122571.    563.   3 0.12250-0.38088-0.56305 0.56307-0.81729 0.73340  0  63.34 262.16   79.08  63.46 262.12   79.15 0.325 0.98   1.05 315.00 275.21 2  882   130109   7186  39.57   1 1.000  537394688 -2 0.269 -188.67    3.93  54.784   0.000   1
  -1   0   1 125272.    562.   3-0.40012 0.14165-0.46028 0.46026-0.79249 0.87641  0  58.22 226.61  140.92  58.34 226.63  140.87 0.311 0.99   1.22 315.00 244.29 2  882   139008   7033  70.44   1 1.000  537394688  2 0.257 -193.79  -31.62  54.784   0.000   1
  -1   0   1 121378.    501.   4-0.41381 0.15594-0.35489 0.35500-0.83834 0.92177  0  15.52 346.70   16.15  15.79 346.88   16.20 0.204 0.99   1.49 315.00 306.67 2  881   207128   7020   8.10   1 1.000  537394688  2 0.165 -236.49   88.47  54.784  90.000   1
   1   0  -1 121501.    574.   1-0.12749 0.38751-0.53447 0.53395-0.83552 0.75148  0 162.05 286.38  108.07 162.49 286.43  108.08 0.308 0.96   0.30   0.00 260.72 2  883   145479   7832  54.04   1 1.000  537394688 -2 0.258  -89.96   28.15  54.784   0.000   1
   1   0  -1 100806.    493.   5 0.22703 0.03283-0.93877 0.93880 0.25919-0.34289  0  55.18 218.94  129.40  54.71 218.89  129.39 0.305 0.97   2.42 315.00 250.05 2  882   113935   7028  64.70   1 1.000  537394688 -2 0.251 -196.83  -39.29  54.784 180.000   1
   1   0  -1 112703.    487.   6 0.29404-0.03480-0.83489 0.83465 0.46529-0.54968  0  26.34 337.04    2.61  25.95 336.97    2.58 0.232 0.99   2.67 315.00 313.45 2  882   169054   6595   1.29   1 1.000  537394688 -2 0.189 -225.67   78.81  54.784 270.000   1
   1   0   1 119539.    573.   1 0.38194-0.12232-0.55445 0.55423-0.73940 0.82333  0 157.84 254.44   47.92 158.13 254.49   47.87 0.322 0.98   0.13   0.00 290.79 2  882   135076   7719  23.93   1 1.000  537394688  2 0.270  -94.17   -3.79  54.784   0.000   1
   1   0   1 106361.    517.   2 0.38193-0.12283-0.55484 0.55474-0.73911 0.82291  0  12.20 253.57   97.90  12.32 253.59   97.85 0.330 0.97   0.61 340.00 290.80 2  882   124799   6661  48.92   1 1.000  537394688  2 0.270 -239.81   -4.66  54.784   0.000   1
  -1   0  -1  4416.5   101.8   1 0.13592-0.39593-0.49277 0.49254-0.85948 0.77501  0 345.88 254.11   93.69 345.42 254.16   93.75 0.322 0.89   0.26   0.00 267.91 2  882     6646   7387  46.87   1 1.000  537394688 -2 0.271   93.87   -4.12  54.784   0.000   2
  -1   0  -1  4651.2   104.6   2 0.13596-0.39620-0.49247 0.49229-0.85964 0.77503  0 226.69 253.99  143.67 226.17 254.02  143.73 0.321 0.91   0.73 340.00 267.92 2  882     6237   7675  71.87   1 1.000  537394688 -2 0.271  -25.32   -4.24  54.784   0.000   2
  -1   0  -1  4547.5   105.1   3 0.13615-0.39576-0.49185 0.49164-0.85997 0.77567  0  64.37 253.11   93.67  63.92 253.16   93.71 0.326 0.94   1.09 315.00 267.91 2  882     6742   6666  46.86   1 1.000  537394688 -2 0.270 -187.64   -5.12  54.784   0.000   2
  -1   0   1  4123.1    98.0   3-0.41465 0.15377-0.35303 0.35373-0.83871 0.92262  0  58.04 223.03  159.71  57.02 222.93  159.71 0.310 0.85   1.28 315.00 234.90 2  882     6551   6686  79.86   1 1.000  537394688  2 0.256 -193.97  -35.20  54.784   0.000   2
  -1   0   1  2670.7    66.0   4-0.39807 0.13795-0.47532 0.47551-0.78461 0.86882  0  16.36 347.64   45.15  15.91 347.09   44.91 0.205 0.91   1.57 315.00 292.17 2  881     8332   6473  22.46   1 1.000  537394688  2 0.167 -235.65   89.41  54.784  90.000   2
   1   0  -1  3137.1    84.3   2-0.14460 0.40213-0.44126 0.44145-0.88565 0.80213  0  20.72 294.84  176.60  20.05 294.97  176.51 0.309 0.88   0.82 340.00 251.45 2  882     5743   6525  88.25   1 1.000  537394688 -2 0.253 -231.29   36.61  54.784   0.000   2
   1   0  -1  2234.4    71.6   5 0.21674 0.04083-0.94914 0.94918 0.22839-0.31209  0  45.09 202.98  130.67  45.65 202.85  130.70 0.280 0.92   2.42 315.00 249.41 2  882     6030   6511  65.35   1 1.000  537394688 -2 0.230 -206.92  -55.25  54.784 180.000   2
   1   0  -1  2545.6    72.3   6 0.27227-0.01594-0.87541 0.87556 0.39941-0.48285  0  37.96 322.28    9.35  38.82 322.82    9.38 0.261 0.85   2.69 315.00 310.08 2  882     6611   6422   4.69   1 1.000  537394688 -2 0.214 -214.05   64.05  54.784 270.000   2
   1   0   1  3491.7    90.2   1 0.39213-0.13513-0.50351 0.50363-0.76988 0.85329  0 159.06 262.61   62.47 158.37 262.63   62.44 0.318 0.80   0.17   0.00 283.52 2  882     5687   7178  31.22   1 1.000  537394688  2 0.267  -92.95    4.38  54.784   0.000   2
   1   0   1  2979.2    84.2   2 0.39210-0.13518-0.50357 0.50372-0.76985 0.85323  0  13.65 263.25  112.45  12.63 263.28  112.42 0.327 0.74   0.65 340.00 283.53 2  882     5800   6297  56.21   1 1.000  537394688  2 0.267 -238.36    5.02  54.784   0.000   2
   1   0   1  3519.4    94.2   5 0.07867 0.17871-0.97650 0.97691 0.20064-0.11708  0  61.49 266.31  114.21  62.14 266.25  114.14 0.323 0.90   2.37 315.00 257.64 2  882     6667   6628  57.07   1 1.000  537394688  2 0.267 -190.52    8.08  54.784 180.000   2
  -1   0  -2 39166.2   320.4   1 0.31283-0.57111-0.56116 0.56131-0.76632 0.59897  0 356.53 278.52   56.45 356.79 278.52   56.47 0.360 0.97   0.16   0.00 286.52 2 1000    40998   7479  28.23   1 1.000  537394689 -2 0.299  104.52   20.29  54.784   0.000   1
  -1   0  -2 40500.6   327.0   2 0.31273-0.57129-0.56117 0.56115-0.76635 0.59895  0 236.43 277.35  106.44 236.57 277.39  106.45 0.358 0.97   0.63 340.00 286.53 2 1000    41074   7826  53.23   1 1.000  537394689 -2 0.299  -15.58   19.12  54.784   0.000   1
  -1   0  -2 39997.4   323.6   3 0.31316-0.57146-0.56081 0.56100-0.76644 0.59892  0  77.02 279.47   56.43  77.21 279.41   56.45 0.364 0.97   0.99 315.00 286.53 2 1000    39064   6961  28.22   1 1.000  537394689 -2 0.299 -174.99   21.24  54.784   0.000   1
  -1   0   2 41244.2   317.7   3-0.63083 0.37253-0.35429 0.35402-0.69032 0.85784  0  68.01 209.22  172.38  68.23 209.27  172.40 0.338 0.98   1.31 315.00 228.56 2 1000    43201   6853  86.20   1 1.000  537394689  2 0.276 -184.00  -49.01  54.784   0.000   1
  -1   0   2 38885.9   273.8   4-0.55885 0.30086-0.59189 0.59218-0.58081 0.74754  0  36.80 348.69   59.85  37.16 348.77   59.91 0.256 0.99   1.61 315.00 284.83 2  999    55188   6652  29.95   1 1.000  537394689  2 0.207 -215.21   90.46  54.784  90.000   1
   1   0  -2 35734.8   280.9   5 0.35150-0.09191-0.89968 0.89978 0.25888-0.42655  0  54.12 186.45  144.36  53.76 186.43  144.35 0.302 0.99   2.46 315.00 242.57 2 1000    43436   6755  72.18   1 1.000  537394689 -2 0.246 -197.89  -71.78  54.784 180.000   1
   1   0  -2 36891.2   290.0   6 0.37604-0.11704-0.87789 0.87777 0.29647-0.46457  0  57.70 323.89   24.70  57.49 323.84   24.71 0.313 0.98   2.74 315.00 302.40 2 1000    43330   6833  12.36   1 1.000  537394689 -2 0.254 -194.31   65.66  54.784 270.000   1
   1   0   2 39111.8   321.0   1 0.58873-0.32887-0.51241 0.51235-0.62517 0.79331  0 146.30 238.25   20.36 146.72 238.31   20.36 0.362 0.93   0.06   0.00 304.57 2 1000    40599   7374  10.18   1 1.000  537394689  2 0.300 -105.71  -19.98  54.784   0.000   1
   1   0   2 31443.0   274.0   5 0.02151 0.23868-0.96782 0.96755 0.25073-0.08290  0  64.36 313.20  105.55  63.73 313.26  105.52 0.332 0.97   2.35 315.00 261.97 2 1000    33991   6894  52.76   1 1.000  537394689  2 0.271 -187.65   54.97  54.784 180.000   1
  -1   0  -2  1367.7    65.2   1 0.33375-0.59372-0.50438 0.50369-0.79638 0.62753  0 358.96 267.69   69.81 358.37 267.78   69.97 0.368 0.90   0.19   0.00 279.84 2 1000     3796   6990  34.99   1 1.000  537394689 -2 0.305  106.95    9.46  54.784   0.000   2
  -1   0  -2  1365.3    65.7   2 0.33331-0.59312-0.50428 0.50396-0.79662 0.62789  0 238.61 267.03  119.85 238.15 267.02  119.96 0.365 0.93   0.67 340.00 279.82 2 1000     3146   7314  59.98   1 1.000  537394689 -2 0.305  -13.40    8.80  54.784   0.000   2
  -1   0  -2  1412.3    70.8   3 0.33363-0.59330-0.50364 0.50319-0.79689 0.62833  0  79.76 267.78   69.83  79.19 267.85   69.91 0.371 0.95   1.03 315.00 279.83 2 1000     4065   6715  34.96   1 1.000  537394689 -2 0.305 -172.25    9.55  54.784   0.000   2
  -1   0   2  1159.4    63.0   3-0.65111 0.39093-0.23532 0.23603-0.72158 0.88964  0  68.62 208.48  192.94  67.89 208.38  192.96 0.339 0.91   1.37 315.00 218.28 2 1000     4245   6639  96.48   1 1.000  537394689  2 0.277 -183.39  -49.75  54.784   0.000   2
  -1   0   2 815.707  48.467   4-0.52429 0.26444-0.66798 0.66808-0.52814 0.69551  0  40.53 346.43   84.90  40.28 345.97   85.02 0.265 0.94   1.68 315.00 272.30 2  999     4652   6498  42.51   1 1.000  537394689  2 0.214 -211.48   88.20  54.784  90.000   2
   1   0  -2 519.697  41.357   5 0.34639-0.08833-0.90395 0.90400 0.25080-0.41831  0  37.52 168.92  146.62  37.85 168.81  146.60 0.261 0.95   2.46 315.00 241.44 2 1000     5203   6349  73.30   1 1.000  537394689 -2 0.211 -214.49  -89.31  54.784 180.000   2
   1   0  -2 647.932  48.279   6 0.35894-0.10200-0.89364 0.89379 0.26940-0.43673  0  67.13 305.12   27.39  67.74 305.48   27.35 0.338 0.88   2.74 315.00 301.05 2 1000     2685   6592  13.67   1 1.000  537394689 -2 0.277 -184.88   46.89  54.784 270.000   2
   1   0   2  1078.6    57.8   1 0.59841-0.34142-0.48114 0.48109-0.64063 0.80746  0 146.15 249.05   34.38 145.40 249.06   34.36 0.363 0.84   0.10   0.00 297.56 2 1000     2975   7047  17.18   1 1.000  537394689  2 0.302 -105.86   -9.18  54.784   0.000   2
   1   0   2  1080.4    58.3   5 0.05703 0.20022-0.97896 0.97933 0.19594-0.02873  0  70.43 296.90  111.66  71.15 296.87  111.63 0.349 0.87   2.37 315.00 258.92 2 1000     2989   6590  55.82   1 1.000  537394689  2 0.286 -181.58   38.67  54.784 180.000   2
  -1   0  -3 335338.   1122.   1 0.44078-0.69925-0.54612 0.54621-0.71236 0.46119  0 372.99 295.39   40.44 373.18 295.41   40.46 0.416 0.97   0.11   0.00 294.53 2 1170   291590   7926  20.23   1 1.000  537394690 -2 0.339  120.98   37.16  54.784   0.000   1
  -1   0  -3 350604.   1184.   2 0.44068-0.69935-0.54655 0.54655-0.71210 0.46065  0 251.15 292.87   90.43 251.20 292.87   90.47 0.413 0.96   0.58 340.00 294.54 2 1170   293972   8690  45.23   1 1.000  537394690 -2 0.340   -0.86   34.64  54.784   0.000   1
  -1   0  -3 343631.   1114.   3 0.44103-0.69944-0.54612 0.54627-0.71221 0.46084  0  95.26 296.15   40.42  95.37 296.11   40.44 0.419 0.97   0.95 315.00 294.54 2 1170   279604   8005  20.22   1 1.000  537394690 -2 0.339 -156.75   37.92  54.784   0.000   1
  -1   0  -3 350857.   1402.   6 0.49245-0.75132-0.41366 0.41397-0.76575 0.51395  0  37.39 137.48  167.21  37.27 137.44  167.11 0.259 1.00   3.13 315.00 231.15 2 1171   462754   7555  83.55   1 1.000  537394690 -2 0.204 -214.62 -120.75  54.784 270.000   1
  -1   0   3 345859.   1424.   3-0.79432 0.53608-0.23955 0.23910-0.55828 0.80960  0  83.91 192.39  199.89  84.16 192.51  199.88 0.384 0.99   1.39 315.00 214.80 2 1170   308745   7829  99.94   1 1.000  537394690  2 0.309 -168.10  -65.84  54.784   0.000   1
  -1   0   3 325462.   1021.   4-0.61023 0.35170-0.69983 0.69988-0.37128 0.62167  0  65.71 349.74   87.58  65.92 349.72   87.72 0.334 0.99   1.69 315.00 270.96 2 1168   332436   7865  43.86   1 1.000  537394690  2 0.266 -186.30   91.51  54.784  90.000   1
   1   0  -3 315699.   1447.   5 0.49753-0.23735-0.82989 0.83043 0.25249-0.50403  0  53.66 152.46  162.91  53.03 152.36  162.84 0.303 0.98   2.51 315.00 233.29 2 1171   363020   7841  81.42   1 1.000  537394690 -2 0.240 -198.35 -105.77  54.784 180.000   1
   1   0  -3 324485.   1064.   6 0.42346-0.16451-0.88854 0.88842 0.17659-0.42853  0  89.24 311.97   39.53  89.08 311.92   39.55 0.402 0.98   2.78 315.00 294.98 2 1170   275218   7926  19.78   1 1.000  537394690 -2 0.325 -162.77   53.74  54.784 270.000   1
   1   0   3 335809.   1075.   4-0.39457 0.65319-0.63549 0.63511 0.66368-0.41228  0  84.54 193.75  215.47  84.49 193.88  215.54 0.386 0.98   2.04 315.00 207.02 2 1169   296130   7757 107.77   1 1.000  537394690  2 0.311 -167.47  -64.48  54.784  90.000   1
   1   0   3 278540.   1093.   5 0.00894 0.25122-0.96824 0.96793 0.24986 0.00178  0  69.20 345.36  104.11  68.58 345.45  104.09 0.347 0.97   2.34 315.00 262.70 2 1170   274938   7637  52.05   1 1.000  537394690  2 0.277 -182.81   87.13  54.784 180.000   1
  -1   0  -3 11843.8   190.2   1 0.46121-0.72100-0.49974 0.49908-0.73317 0.48070  0 377.08 281.79   53.49 376.55 281.89   53.53 0.430 0.87   0.15   0.00 288.01 2 1171    11863   7205  26.76   1 1.000  537394690 -2 0.350  125.07   23.56  54.784   0.000   2
  -1   0  -3 12226.7   193.2   2 0.46112-0.72108-0.49988 0.49939-0.73314 0.48026  0 254.82 280.03  103.48 254.22 280.04  103.52 0.427 0.89   0.62 340.00 288.01 2 1171    11283   7874  51.76   1 1.000  537394690 -2 0.351    2.81   21.80  54.784   0.000   2
  -1   0  -3 12227.2   194.9   3 0.46132-0.72115-0.49907 0.49848-0.73356 0.48111  0  99.62 281.85   53.48  98.98 281.97   53.46 0.432 0.92   0.98 315.00 288.01 2 1170    11439   7145  26.73   1 1.000  537394690 -2 0.350 -152.39   23.62  54.784   0.000   2
  -1   0  -3 11526.9   136.7   6 0.55232-0.81137-0.12365 0.12438-0.82441 0.57115  0  19.87 123.27  197.48  19.07 123.39  197.86 0.214 0.92   3.22 315.00 216.01 2 1171    24740   6359  98.93   1 1.000  537394690 -2 0.168 -232.14 -134.96  54.784 270.000   2
  -1   0   3  8529.2   149.1   4-0.57269 0.31250-0.74950 0.74962-0.33207 0.58345  0  70.76 344.74  109.91  70.45 344.19  110.01 0.347 0.93   1.75 315.00 259.80 2 1169    12038   7144  55.01   1 1.000  537394690  2 0.278 -181.25   86.51  54.784  90.000   2
   1   0  -3  7425.5   115.3   5 0.51814-0.26035-0.81018 0.81044 0.27410-0.52480  0  29.47 132.42  169.22  29.88 131.99  169.18 0.241 0.91   2.53 315.00 230.14 2 1171    15946   6572  84.59   1 1.000  537394690 -2 0.190 -222.54 -125.81  54.784 180.000   2
   1   0  -3  4347.3   119.0   6 0.41689-0.15979-0.89299 0.89300 0.16961-0.42074  0  95.99 289.37   40.62  96.53 289.68   40.62 0.423 0.89   2.78 315.00 294.44 2 1170     5460   7315  20.31   1 1.000  537394690 -2 0.343 -156.02   31.14  54.784 270.000   2
   1   0   3  8881.7   164.2   1 0.74173-0.48427-0.44134 0.44123-0.50503 0.75551  0 127.74 235.02   11.28 127.09 234.97   11.23 0.426 0.83   0.03   0.00 309.11 2 1170     9326   7021   5.61   1 1.000  537394690  2 0.347 -124.27  -23.21  54.784   0.000   2
   1   0   3 10266.5   168.6   5 0.06107 0.19620-0.97853 0.97907 0.19683 0.05415  0  79.84 327.59  112.14  80.56 327.56  112.06 0.377 0.88   2.37 315.00 258.68 2 1170    12280   6960  56.03   1 1.000  537394690  2 0.303 -172.17   69.36  54.784 180.000   2
  -1   0  -4  2842.2   103.1   1 0.52002-0.77865-0.53056 0.53085-0.66939 0.33451  0 393.39 313.36   29.96 393.60 313.36   29.91 0.487 0.98   0.08   0.00 299.77 2 1374     4694   6410  14.96   1 1.000  537394691 -2 0.386  141.38   55.13  54.784   0.000   1
  -1   0  -4  2899.9   105.2   2 0.51982-0.77868-0.53103 0.53113-0.66917 0.33402  0 268.81 308.73   79.95 268.85 308.73   79.92 0.481 0.99   0.56 340.00 299.77 2 1374     3943   6774  39.96   1 1.000  537394691 -2 0.386   16.80   50.50  54.784   0.000   1
  -1   0  -4  2711.7   105.1   3 0.52005-0.77867-0.53070 0.53098-0.66926 0.33425  0 116.20 312.29   29.96 116.31 312.25   29.90 0.486 0.98   0.92 315.00 299.77 2 1373     4543   6567  14.95   1 1.000  537394691 -2 0.386 -135.81   54.06  54.784   0.000   1
  -1   0  -4  2907.0    90.4   6 0.52155-0.78037-0.52773 0.52822-0.67044 0.33468  0  69.99 131.86  149.83  69.84 131.76  149.72 0.347 0.99   3.08 315.00 239.83 2 1374     7093   6114  74.86   1 1.000  537394691 -2 0.269 -182.02 -126.37  54.784 270.000   1
  -1   0   4  2815.5    99.8   4-0.62513 0.36653-0.74987 0.74995-0.21658 0.55066  0  96.59 350.73  106.30  96.86 350.70  106.42 0.424 0.98   1.74 315.00 261.60 2 1372     5453   6555  53.21   1 1.000  537394691  2 0.333 -155.42   92.50  54.784  90.000   1
   1   0  -4  3176.5    87.4   5 0.65313-0.39347-0.71947 0.71991 0.23618-0.57176  0  53.06 115.95  184.89  52.65 115.95  184.81 0.302 0.99   2.57 315.00 222.31 2 1374     8208   6092  92.41   1 1.000  537394691 -2 0.232 -198.95 -142.28  54.784 180.000   1
   1   0  -4  3012.2   111.2   6 0.45516-0.19589-0.88653 0.88663 0.08300-0.41895  0 119.75 301.27   50.86 119.55 301.11   50.83 0.499 0.98   2.81 315.00 289.32 2 1374     4752   6805  25.42   1 1.000  537394691 -2 0.397 -132.26   43.04  54.784 270.000   1
   1   0   4  2965.7   108.6   4-0.43338 0.69196-0.67179 0.67128 0.60074-0.26568  0 114.93 199.91  206.02 114.90 200.06  206.11 0.481 0.98   2.02 315.00 211.74 2 1372     4880   6618 103.05   1 1.000  537394691  2 0.382 -137.08  -58.32  54.784  90.000   1
   1   0   4  2257.2    84.3   5 0.02224 0.23796-0.96779 0.96759 0.25078 0.08458  0  74.33 378.99  105.63  73.72 379.15  105.58 0.363 0.98   2.35 315.00 261.93 2 1374     6264   6171  52.79   1 1.000  537394691  2 0.282 -177.68  120.76  54.784 180.000   1
  -1   0  -4  76.437  32.879   1 0.54292-0.80097-0.49043 0.48920-0.68170 0.34515  0 399.32 296.71   42.36 399.08 296.82   42.84 0.506 0.86   0.12   0.00 293.57 2 1374     2740   6473  21.42   1 1.000  537394691 -2 0.401  147.31   38.48  54.784   0.000   2
  -1   0  -4  89.344  33.084   2 0.54148-0.79904-0.49118 0.49053-0.68230 0.34773  0 273.08 293.01   92.55 273.51 293.23   92.87 0.497 0.92   0.59 340.00 293.47 2 1374     2055   6836  46.43   1 1.000  537394691 -2 0.400   21.07   34.78  54.784   0.000   2
  -1   0  -4  78.953  34.725   3 0.54052-0.79897-0.49080 0.48980-0.68334 0.34890  0 121.49 294.98   42.71 121.70 295.42   42.81 0.503 0.84   0.95 315.00 293.40 2 1373     2645   6582  21.40   1 1.000  537394691 -2 0.400 -130.52   36.75  54.784   0.000   2
  -1   0  -4  80.853  26.596   6 0.60545-0.86435-0.30628 0.30712-0.73459 0.39823  0  48.01 111.12  173.33  47.49 111.04  173.28 0.287 0.87   3.15 315.00 228.08 2 1374     4775   5944  86.64   1 1.000  537394691 -2 0.220 -204.00 -147.11  54.784 270.000   2
  -1   0   4  93.120  33.573   4-0.58976 0.32994-0.78491 0.78551-0.19001 0.52355  0 101.48 343.33  126.81 101.91 342.77  127.00 0.439 0.87   1.80 315.00 251.35 2 1372     3163   6484  63.50   1 1.000  537394691  2 0.346 -150.53   85.10  54.784  90.000   2
   1   0  -4  62.310  22.013   5 0.72185-0.46339-0.62895 0.62878 0.28871-0.62442  0  19.16  90.86  200.61  19.51  91.03  200.39 0.216 0.85   2.61 315.00 214.45 2 1374     8173   5847 100.19   1 1.000  537394691 -2 0.164 -232.85 -167.37  54.784 180.000   2
   1   0  -4  47.563  32.778   6 0.45973-0.20087-0.88375 0.88371 0.08735-0.42275  0 124.76 275.30   51.31 124.80 275.21   51.36 0.515 0.73   2.81 315.00 289.10 2 1374     1752   6871  25.68   1 1.000  537394691 -2 0.411 -127.25   17.07  54.784 270.000   2
   1   0   4  92.747  32.931   5 0.08573 0.17315-0.97560 0.97577 0.20212 0.13379  0  90.17 359.22  115.05  90.09 359.01  114.96 0.410 0.84   2.38 315.00 257.22 2 1374     3067   6324  57.48   1 1.000  537394691  2 0.321 -161.84  100.99  54.784 180.000   2
  -1   0  -5 209291.    937.   1 0.56731-0.82589-0.51859 0.51883-0.63970 0.22074  0 417.49 332.95   23.41 417.65 332.91   23.42 0.569 0.97   0.07   0.00 303.04 2 1598   134270   6679  11.71   1 1.000  537394692 -2 0.436  165.48   74.72  54.784   0.000   1
  -1   0  -5 223149.    979.   2 0.56713-0.82584-0.51906 0.51910-0.63949 0.22029  0 288.74 325.25   73.41 288.76 325.22   73.43 0.561 0.97   0.54 340.00 303.05 2 1597   139046   7137  36.72   1 1.000  537394692 -2 0.436   36.73   67.02  54.784   0.000   1
  -1   0  -5 219825.    963.   3 0.56746-0.82591-0.51875 0.51892-0.63944 0.22044  0 138.66 328.13   23.40 138.75 328.08   23.41 0.564 0.98   0.90 315.00 303.05 2 1597   134687   7012  11.71   1 1.000  537394692 -2 0.436 -113.35   69.90  54.784   0.000   1
  -1   0  -5 221700.    881.   6 0.53143-0.79027-0.57943 0.57982-0.61793 0.19821  0 102.39 126.05  141.32 102.24 126.02  141.22 0.445 1.00   3.06 315.00 244.09 2 1598   172493   6750  70.61   1 1.000  537394692 -2 0.336 -149.62 -132.18  54.784 270.000   1
  -1   0   5 201336.    892.   4-0.62527 0.36649-0.77420 0.77411-0.09828 0.51618  0 127.50 351.91  120.16 127.67 351.87  120.29 0.525 0.98   1.78 315.00 254.67 2 1595   134727   7043  60.14   1 1.000  537394692  2 0.403 -124.51   93.68  54.784  90.000   1
   1   0  -5 229236.    801.   5 0.80387-0.54411-0.55782 0.55882 0.20647-0.62583  0  51.13  75.60  210.48  50.54  75.39  210.39 0.299 0.99   2.64 315.00 209.51 2 1598   265858   6621 105.19   1 1.000  537394692 -2 0.220 -200.88 -182.63  54.784 180.000   1
   1   0  -5 205806.    956.   6 0.47779-0.21875-0.87846 0.87837 0.00505-0.42499  0 149.33 291.36   60.21 149.14 291.30   60.21 0.603 0.97   2.83 315.00 284.65 2 1598   119781   7218  30.10   1 1.000  537394692 -2 0.469 -102.68   33.13  54.784 270.000   1
   1   0   5 211746.    958.   4-0.45184 0.71047-0.68832 0.68785 0.56749-0.14867  0 144.90 205.43  201.27 144.85 205.57  201.33 0.585 0.96   2.00 315.00 214.11 2 1596   125905   7031 100.66   1 1.000  537394692  2 0.453 -107.11  -52.80  54.784  90.000   1
   1   0   5 176974.    733.   5 0.05957 0.20061-0.96560 0.96551 0.25310 0.16599  0  79.17 415.15  109.93  78.57 415.38  109.86 0.380 0.98   2.36 315.00 259.79 2 1598   162559   6510  54.93   1 1.000  537394692  2 0.283 -172.84  156.92  54.784 180.000   1
  -1   0  -5  6647.2   168.0   1 0.58516-0.84444-0.48362 0.48312-0.65093 0.23134  0 425.59 312.95   36.33 425.27 313.05   36.32 0.595 0.92   0.10   0.00 296.59 2 1598     5812   5985  18.16   1 1.000  537394692 -2 0.456  173.58   54.72  54.784   0.000   2
  -1   0  -5  6902.1   171.2   2 0.58504-0.84432-0.48425 0.48374-0.65056 0.23049  0 295.34 306.85   86.33 294.95 306.88   86.35 0.586 0.92   0.57 340.00 296.59 2 1597     5342   6657  43.18   1 1.000  537394692 -2 0.457   43.33   48.62  54.784   0.000   2
  -1   0  -5  7013.6   173.5   3 0.58523-0.84442-0.48372 0.48327-0.65078 0.23109  0 145.84 308.47   36.32 145.50 308.56   36.29 0.589 0.96   0.93 315.00 296.59 2 1597     5632   6443  18.15   1 1.000  537394692 -2 0.456 -106.17   50.24  54.784   0.000   2
  -1   0  -5  6499.6   134.8   6 0.62315-0.88153-0.39959 0.39978-0.67232 0.25117  0  78.46  98.94  160.30  77.81  98.97  160.58 0.373 0.92   3.11 315.00 234.60 2 1599    10363   5936  80.29   1 1.000  537394692 -2 0.278 -173.55 -159.29  54.784 270.000   2
  -1   0   5  4993.9   144.1   4-0.59425 0.33442-0.80032 0.79997-0.07969 0.49820  0 133.15 342.08  139.59 132.99 341.77  139.78 0.544 0.96   1.83 315.00 244.96 2 1595     5847   6494  69.89   1 1.000  537394692  2 0.418 -118.86   83.85  54.784  90.000   2
   1   0  -5  2558.0   111.7   6 0.49391-0.23650-0.86939 0.86954 0.01473-0.43355  0 151.71 261.39   60.65 152.18 261.59   60.63 0.611 0.88   2.84 315.00 284.42 2 1598     2906   6614  30.31   1 1.000  537394692 -2 0.476 -100.30    3.16  54.784 270.000   2
   1   0   5  5788.4   137.4   5 0.12828 0.12919-0.96903 0.96965 0.21103 0.20759  0  98.95 392.08  120.09  99.61 392.05  119.98 0.439 0.90   2.39 315.00 254.71 2 1598     7520   5991  59.99   1 1.000  537394692  2 0.332 -153.06  133.85  54.784 180.000   2
  -1   0  -6  1395.2    87.8   1 0.59186-0.85054-0.51146 0.51195-0.62298 0.12038  0 445.15 354.79   19.91 445.41 354.73   19.87 0.663 0.99   0.06   0.00 304.80 2 1834     3771   5597   9.93   1 1.000  537394693 -2 0.486  193.14   96.56  54.784   0.000   1
  -1   0  -6  1432.7    90.7   2 0.59192-0.85065-0.51188 0.51197-0.62258 0.11950  0 310.68 342.77   69.87 310.68 342.71   69.89 0.650 0.99   0.53 340.00 304.81 2 1834     2715   6028  34.94   1 1.000  537394693 -2 0.486   58.67   84.54  54.784   0.000   1
  -1   0  -6  1369.5    91.3   3 0.59196-0.85057-0.51170 0.51203-0.62269 0.11984  0 162.04 344.01   19.90 162.11 343.91   19.87 0.652 0.98   0.89 315.00 304.80 2 1834     3084   6021   9.93   1 1.000  537394693 -2 0.486  -89.97   85.78  54.784   0.000   1
  -1   0  -6  3678.4   125.8   6 0.53502-0.79288-0.60210 0.60276-0.59264 0.08958  0 133.91 120.20  137.40 133.92 119.71  137.48 0.551 0.96   3.05 315.00 246.05 2 1836     6023   5836  68.74   1 1.000  537394693 -2 0.403 -118.10 -138.03  54.784 270.000   1
  -1   0   6  1330.0    84.7   4-0.61878 0.36006-0.78556 0.78520-0.00205 0.50381  0 157.94 353.46  131.30 158.03 353.51  131.43 0.635 0.97   1.81 315.00 249.10 2 1832     2285   5986  65.72   1 1.000  537394693  2 0.472  -94.07   95.23  54.784  90.000   1
   1   0  -6  1261.6    90.0   6 0.49521-0.23618-0.86642 0.86634-0.06392-0.44008  0 178.13 282.23   68.48 177.90 282.19   68.46 0.714 0.98   2.86 315.00 280.51 2 1836     2035   6266  34.23   1 1.000  537394693 -2 0.539  -73.88   24.00  54.784 270.000   1
   1   0   6  1409.0    90.8   4-0.45856 0.71679-0.69554 0.69545 0.55313-0.05054  0 174.31 210.36  199.30 174.25 210.29  199.36 0.696 0.97   2.00 315.00 215.10 2 1832     2158   6030  99.68   1 1.000  537394693  2 0.524  -77.70  -47.87  54.784  90.000   1
   1   0   6  1096.4    66.1   5 0.12140 0.13835-0.95897 0.95916 0.25621 0.24673  0  82.49 455.64  117.07  82.11 455.80  116.95 0.392 0.99   2.38 315.00 256.22 2 1835     6709   5455  58.48   1 1.000  537394693  2 0.278 -169.52  197.41  54.784 180.000   1
  -1   0  -6  46.417  29.674   1 0.61226-0.86935-0.47837 0.47797-0.62953 0.12557  0 455.45 331.28   32.33 455.48 331.09   32.73 0.695 0.80   0.09   0.00 298.59 2 1834     2026   5534  16.37   1 1.000  537394693 -2 0.511  203.44   73.05  54.784   0.000   2
  -1   0  -6  47.390  32.626   2 0.60896-0.86722-0.47967 0.48129-0.63173 0.12761  0 318.53 321.99   82.80 318.45 321.25   82.77 0.681 0.61   0.56 340.00 298.35 2 1834     1944   5906  41.39   1 1.000  537394693 -2 0.511   66.52   63.76  54.784   0.000   2
  -1   0  -6  16.080  29.945   3 0.61053-0.86853-0.47888 0.47910-0.63081 0.12698  0 170.22 321.81   32.58 170.10 321.54   32.71 0.682 0.39   0.92 315.00 298.46 2 1834     1491   5981  16.36   1 1.000  537394693 -2 0.512  -81.79   63.58  54.784   0.000   2
  -1   0  -6  25.683  27.568   6 0.62848-0.88723-0.43910 0.43980-0.64203 0.13925  0 108.03  86.75  154.56 108.13  86.45  154.43 0.465 0.66   3.10 315.00 237.47 2 1836     4020   5593  77.21   1 1.000  537394693 -2 0.335 -143.98 -171.48  54.784 270.000   2
  -1   0   6  28.879  34.657   4-0.59254 0.33275-0.80547 0.80620 0.01057 0.48919  0 162.47 341.73  149.94 163.37 341.17  150.19 0.652 0.49   1.86 315.00 239.78 2 1832     2470   6119  75.10   1 1.000  537394693  2 0.487  -89.54   83.50  54.784  90.000   2
   1   0  -6  26.655  37.772   6 0.52109-0.26446-0.85209 0.85148-0.04912-0.45281  0 178.14 248.18   68.85 179.00 248.58   69.00 0.714 0.49   2.86 315.00 280.32 2 1836     1954   6302  34.50   1 1.000  537394693 -2 0.540  -73.87  -10.05  54.784 270.000   2
   1   0   6  20.297  33.860   4-0.46887 0.72674-0.68123 0.68439 0.56222-0.05880  0 170.51 195.32  217.20 169.99 194.43  216.82 0.682 0.62   2.05 315.00 206.15 2 1832     2319   6072 108.41   1 1.000  537394693  2 0.512  -81.50  -62.91  54.784  90.000   2
   1   0   6  35.379  28.190   5 0.18575 0.07473-0.95708 0.95693 0.22249 0.28055  0 109.34 427.55  126.94 108.63 427.87  126.95 0.475 0.61   2.41 315.00 251.28 2 1835     3118   5573  63.48   1 1.000  537394693  2 0.342 -142.67  169.32  54.784 180.000   2
  -1   0  -7 331135.   1350.   1 0.60179-0.86040-0.50841 0.50879-0.61593 0.02907  0 477.30 379.89   18.47 477.41 379.74   18.47 0.769 0.97   0.05   0.00 305.51 2 2080   156205   6107   9.23   1 1.000  537394694 -2 0.535  225.29  121.66  54.784   0.000   1
  -1   0  -7 342051.   1379.   2 0.60167-0.86038-0.50888 0.50885-0.61566 0.02867  0 334.70 361.75   68.46 334.65 361.70   68.49 0.750 0.97   0.52 340.00 305.52 2 2080   161537   6637  34.24   1 1.000  537394694 -2 0.535   82.69  103.52  54.784   0.000   1
  -1   0  -7 346032.   1386.   3 0.60193-0.86044-0.50862 0.50873-0.61562 0.02890  0 186.15 360.13   18.46 186.20 360.09   18.47 0.749 0.98   0.88 315.00 305.52 2 2079   161558   6938   9.24   1 1.000  537394694 -2 0.536  -65.86  101.90  54.784   0.000   1
  -1   0  -7 354063.   1336.   6 0.53568-0.79461-0.60669 0.60712-0.58734-0.00014  0 165.03 112.67  136.60 164.92 112.67  136.49 0.665 0.99   3.05 315.00 246.45 2 2081   188627   6763  68.25   1 1.000  537394694 -2 0.468  -86.98 -145.56  54.784 270.000   1
  -1   0   7 311970.   1316.   4-0.60844 0.34960-0.78945 0.78942 0.08104 0.50458  0 187.93 355.77  140.91 187.99 355.69  140.96 0.754 0.99   1.84 315.00 244.29 2 2077   147160   6714  70.48   1 1.000  537394694  2 0.540  -64.08   97.54  54.784  90.000   1
   1   0  -7 342155.   1444.   6 0.50879-0.24986-0.85157 0.85139-0.12638-0.46120  0 206.30 273.61   76.00 206.20 273.58   76.02 0.833 0.99   2.88 315.00 276.75 2 2081   145892   6871  38.01   1 1.000  537394694 -2 0.606  -45.71   15.38  54.784 270.000   1
   1   0   7 331917.   1409.   4-0.45917 0.71734-0.69607 0.69588 0.55194 0.03425  0 203.22 214.77  199.13 203.21 214.71  199.20 0.817 0.98   2.00 315.00 215.18 2 2077   144805   6778  99.60   1 1.000  537394694  2 0.593  -48.79  -43.46  54.784  90.000   1
  -1   0  -7 10201.5   242.2   1 0.61908-0.87833-0.47693 0.47662-0.62392 0.03700  0 490.56 351.60   31.30 490.36 351.71   31.26 0.810 0.95   0.09   0.00 299.10 2 2080     8051   5466  15.63   1 1.000  537394694 -2 0.566  238.55   93.37  54.784   0.000   2
  -1   0  -7 10657.2   244.5   2 0.61903-0.87812-0.47757 0.47709-0.62348 0.03601  0 344.38 336.70   81.29 344.06 336.73   81.30 0.790 0.96   0.56 340.00 299.11 2 2080     5971   5977  40.65   1 1.000  537394694 -2 0.567   92.37   78.47  54.784   0.000   2
  -1   0  -7 11011.9   250.7   3 0.61924-0.87844-0.47707 0.47643-0.62365 0.03671  0 195.50 334.44   31.28 195.28 334.65   31.24 0.787 0.97   0.92 315.00 299.11 2 2079     7021   6131  15.62   1 1.000  537394694 -2 0.567  -56.51   76.21  54.784   0.000   2
  -1   0  -7 10037.8   203.1   6 0.63034-0.88835-0.45693 0.45751-0.62760 0.03889  0 138.82  73.22  151.92 138.17  72.98  152.06 0.570 0.94   3.09 315.00 238.79 2 2082     9083   5716  76.03   1 1.000  537394694 -2 0.393 -113.19 -185.01  54.784 270.000   2
  -1   0   7  8374.3   218.0   4-0.58714 0.32745-0.80450 0.80400 0.08970 0.49636  0 193.41 341.50  159.03 193.29 341.25  159.19 0.776 0.96   1.89 315.00 235.24 2 2077     6113   6192  79.59   1 1.000  537394694  2 0.559  -58.60   83.27  54.784  90.000   2
   1   0  -7  5266.1   179.6   6 0.54495-0.28668-0.83114 0.83136-0.11060-0.47608  0 205.38 235.95   76.78 205.66 235.91   76.79 0.829 0.95   2.88 315.00 276.36 2 2081     3630   6167  38.40   1 1.000  537394694 -2 0.604  -46.63  -22.28  54.784 270.000   2
   1   0   7  7080.5   203.3   4-0.47080 0.72869-0.68348 0.68431 0.55785 0.02690  0 199.00 197.28  216.60 199.48 196.99  216.57 0.799 0.88   2.05 315.00 206.45 2 2077     4603   6284 108.29   1 1.000  537394694  2 0.579  -53.01  -60.95  54.784  90.000   2
   1   0   7  5521.0   144.5   5 0.26038-0.00264-0.93614 0.93668 0.23631 0.35018  0 115.90 468.33  135.97 116.46 468.23  135.84 0.499 0.92   2.43 315.00 246.77 2 2080     9444   5493  67.92   1 1.000  537394694  2 0.340 -136.11  210.10  54.784 180.000   2
  -1   0  -8 48085.4   537.4   2 0.60023-0.85888-0.50932 0.50931-0.61669-0.05413  0 361.02 382.88   68.67 360.98 382.82   68.70 0.861 0.99   0.52 340.00 305.42 2 2331    21942   5878  34.35   1 1.000  537394695 -2 0.582  109.01  124.65  54.784   0.000   1
  -1   0  -8 47947.8   535.5   3 0.60034-0.85892-0.50911 0.50928-0.61676-0.05379  0 211.01 377.08   18.69 211.04 377.02   18.68 0.856 0.99   0.89 315.00 305.40 2 2331    21982   6066   9.34   1 1.000  537394695 -2 0.583  -41.00  118.85  54.784   0.000   1
  -1   0  -8 48946.9   520.0   6 0.53508-0.79396-0.60252 0.60279-0.59217-0.07919  0 195.68 104.61  137.33 195.60 104.62  137.27 0.789 0.99   3.05 315.00 246.08 2 2333    24266   6023  68.63   1 1.000  537394695 -2 0.529  -56.33 -153.62  54.784 270.000   1
  -1   0   8 41852.0   507.3   4-0.59581 0.33672-0.78828 0.78790 0.15368 0.51559  0 217.80 358.60  149.37 217.84 358.53  149.49 0.883 0.98   1.86 315.00 240.06 2 2327    18096   6132  74.74   1 1.000  537394695  2 0.606  -34.21  100.37  54.784  90.000   1
   1   0  -8 46218.3   557.1   6 0.51967-0.26087-0.83405 0.83395-0.18519-0.48628  0 234.52 265.30   83.14 234.44 265.29   83.15 0.962 0.99   2.90 315.00 273.18 2 2333    18880   6282  41.57   1 1.000  537394695 -2 0.671  -17.49    7.07  54.784 270.000   1
   1   0   8 45304.0   546.7   4-0.45564 0.71421-0.69167 0.69130 0.56034 0.10958  0 232.14 218.79  200.27 232.12 218.90  200.29 0.948 0.97   2.00 315.00 214.62 2 2328    18274   6294 100.15   1 1.000  537394695  2 0.660  -19.87  -39.44  54.784  90.000   1
  -1   0  -8  1522.6   105.9   2 0.61832-0.87752-0.47772 0.47722-0.62407-0.04716  0 372.48 353.75   81.40 372.14 353.80   81.38 0.909 0.96   0.56 340.00 299.05 2 2331     1990   5538  40.69   1 1.000  537394695 -2 0.619  120.47   95.52  54.784   0.000   2
  -1   0  -8  1352.7   109.1   3 0.61896-0.87813-0.47712 0.47613-0.62389-0.04677  0 221.32 347.86   31.32 221.11 348.20   31.32 0.901 0.96   0.92 315.00 299.09 2 2331     2693   5857  15.66   1 1.000  537394695 -2 0.620  -30.69   89.63  54.784   0.000   2
  -1   0  -8  1290.3    91.9   6 0.63048-0.88762-0.45837 0.45824-0.62641-0.04625  0 168.62  58.43  151.71 168.01  58.02  152.08 0.680 0.94   3.09 315.00 238.90 2 2333     3722   5555  76.04   1 1.000  537394695 -2 0.446  -83.39 -199.80  54.784 270.000   2
  -1   0   8  1093.6   100.3   4-0.57904 0.31926-0.79949 0.79877 0.15977 0.50995  0 223.16 342.10  167.13 223.06 341.88  167.32 0.907 0.91   1.91 315.00 231.18 2 2328     2518   5939  83.66   1 1.000  537394695  2 0.625  -28.85   83.87  54.784  90.000   2
   1   0  -8 825.736  96.017   6 0.56508-0.30671-0.80771 0.80864-0.16816-0.50202  0 232.09 223.52   84.27 232.48 223.29   84.22 0.951 0.95   2.90 315.00 272.61 2 2333     2252   6169  42.11   1 1.000  537394695 -2 0.662  -19.92  -34.71  54.784 270.000   2
   1   0   8 867.287  89.224   4-0.46755 0.72544-0.67970 0.68046 0.56516 0.10354  0 228.43 199.34  217.61 228.85 199.05  217.61 0.931 0.88   2.05 315.00 205.94 2 2328     1695   5967 108.81   1 1.000  537394695  2 0.646  -23.58  -58.89  54.784  90.000   2
  -1   0  -9 120087.    907.   2 0.59015-0.84873-0.51241 0.51237-0.62383-0.13088  0 390.32 407.04   70.13 390.25 406.95   70.17 0.984 0.98   0.53 340.00 304.69 2 2586    45282   5814  35.08   1 1.000  537394696 -2 0.626  138.31  148.81  54.784   0.000   1
  -1   0  -9 121064.    908.   3 0.59049-0.84886-0.51214 0.51220-0.62373-0.13069  0 236.82 395.29   20.12 236.86 395.24   20.15 0.972 0.99   0.89 315.00 304.69 2 2586    46253   6255  10.08   1 1.000  537394696 -2 0.626  -15.19  137.06  54.784   0.000   1
  -1   0  -9 124802.    898.   6 0.53336-0.79228-0.59120 0.59138-0.60499-0.15024  0 226.49  95.24  139.30 226.44  95.29  139.25 0.923 0.99   3.05 315.00 245.10 2 2589    49642   6148  69.62   1 1.000  537394696 -2 0.587  -25.52 -162.99  54.784 270.000   1
  -1   0   9 107334.    875.   4-0.58096 0.32204-0.78332 0.78311 0.22113 0.53201  0 247.99 362.20  157.28 248.08 362.14  157.36 1.023 0.97   1.88 315.00 236.11 2 2583    40111   6282  78.68   1 1.000  537394696  2 0.668   -4.02  103.97  54.784  90.000   1
   1   0  -9 119660.    959.   6 0.52821-0.26940-0.81420 0.81421-0.24097-0.51428  0 263.11 257.17   90.00 263.08 257.13   90.00 1.102 0.99   2.92 315.00 269.75 2 2589    39992   6477  45.00   1 1.000  537394696 -2 0.732   11.10   -1.06  54.784 270.000   1
   1   0   9 114465.    932.   4-0.44801 0.70654-0.68492 0.68465 0.57461 0.17904  0 261.42 222.48  202.27 261.40 222.55  202.29 1.090 0.98   2.01 315.00 213.61 2 2583    38802   6491 101.15   1 1.000  537394696  2 0.723    9.41  -35.75  54.784  90.000   1
  -1   0  -9  3507.1   165.8   2 0.61039-0.86911-0.47938 0.47872-0.63057-0.12440  0 403.59 373.05   82.59 403.31 373.13   82.65 1.040 0.98   0.56 340.00 298.46 2 2586     2771   5465  41.32   1 1.000  537394696 -2 0.669  151.58  114.82  54.784   0.000   2
  -1   0  -9  3547.6   169.0   3 0.61074-0.86970-0.47884 0.47790-0.63064-0.12343  0 247.87 362.17   32.55 247.83 362.56   32.59 1.025 0.97   0.92 315.00 298.47 2 2586     2577   5897  16.29   1 1.000  537394696 -2 0.669   -4.14  103.94  54.784   0.000   2
  -1   0  -9  3447.5   152.8   6 0.62925-0.88661-0.44614 0.44675-0.63640-0.11974  0 198.60  41.57  153.52 198.04  40.97  153.73 0.799 0.93   3.09 315.00 237.99 2 2589     5815   5557  76.86   1 1.000  537394696 -2 0.495  -53.41 -216.66  54.784 270.000   2
  -1   0   9  2677.4   151.0   4-0.56876 0.30936-0.79113 0.79046 0.22499 0.52865  0 253.25 343.27  174.76 253.10 343.15  174.88 1.049 0.99   1.93 315.00 227.37 2 2583     3047   5935  87.44   1 1.000  537394696  2 0.688    1.24   85.04  54.784  90.000   2
   1   0  -9  2306.0   134.4   2 0.95790-0.70004-0.27160 0.27188-0.09308-0.66033  0 385.33 416.21    3.94 385.88 416.49    3.91 0.963 0.94   0.34 340.00 337.78 2 2586     3455   5475   1.96   1 1.000  537394696 -2 0.611  133.32  157.98  54.784   0.000   2
   1   0  -9  2426.4   147.9   6 0.58201-0.32350-0.78210 0.78272-0.22266-0.53168  0 259.52 210.61   91.44 259.82 210.42   91.43 1.084 0.95   2.92 315.00 269.03 2 2589     2082   6152  45.71   1 1.000  537394696 -2 0.718    7.51  -47.62  54.784 270.000   2
  -1   0 -10 546198.   2084.   2 0.57267-0.83133-0.51751 0.51749-0.63580-0.20272  0 423.49 435.48   72.62 423.40 435.38   72.64 1.119 0.99   0.54 340.00 303.44 2 2845   172715   6008  36.32   1 1.000  537394697 -2 0.664  171.48  177.25  54.784   0.000   1
  -1   0 -10 552942.   2095.   3 0.57293-0.83148-0.51723 0.51734-0.63578-0.20246  0 264.03 415.42   22.62 264.04 415.36   22.63 1.099 0.99   0.90 315.00 303.44 2 2845   179651   6657  11.31   1 1.000  537394697 -2 0.665   12.02  157.19  54.784   0.000   1
  -1   0 -10 581933.   2124.   6 0.53058-0.78946-0.57449 0.57458-0.62326-0.21590  0 258.06  84.22  142.16 258.01  84.28  142.12 1.066 0.99   3.06 315.00 243.67 2 2847   191572   6506  71.06   1 1.000  537394697 -2 0.639    6.05 -174.01  54.784 270.000   1
  -1   0  10 487903.   2023.   4-0.56455 0.30566-0.77508 0.77490 0.28379 0.55327  0 279.01 366.70  164.77 279.03 366.63  164.82 1.174 0.99   1.90 315.00 232.37 2 2841   152247   6634  82.41   1 1.000  537394697  2 0.725   27.00  108.47  54.784  90.000   1
   1   0 -10 532347.   2180.   6 0.53473-0.27597-0.79205 0.79198-0.29448-0.54461  0 292.60 248.94   96.68 292.60 248.92   96.69 1.251 0.96   2.94 315.00 266.41 2 2847   153811   6798  48.34   1 1.000  537394697 -2 0.788   40.59   -9.29  54.784 270.000   1
   1   0  10 526170.   2159.   4-0.43748 0.69610-0.67545 0.67530 0.59361 0.24374  0 291.57 225.85  204.99 291.54 225.93  204.99 1.242 0.98   2.01 315.00 212.25 2 2842   153683   6775 102.49   1 1.000  537394697  2 0.782   39.56  -32.38  54.784  90.000   1
  -1   0 -10 17989.5   388.1   2 0.59576-0.85412-0.48227 0.48156-0.64225-0.19642  0 438.79 395.54   84.76 438.59 395.66   84.86 1.185 0.99   0.57 340.00 297.37 2 2845     8172   5422  42.43   1 1.000  537394697 -2 0.713  186.78  137.31  54.784   0.000   2
  -1   0 -10 17925.8   385.5   3 0.59588-0.85464-0.48176 0.48097-0.64252-0.19560  0 275.92 377.88   34.76 275.85 378.17   34.81 1.160 0.97   0.93 315.00 297.37 2 2845     7694   5843  17.40   1 1.000  537394697 -2 0.713   23.91  119.65  54.784   0.000   2
  -1   0 -10 16760.5   334.9   6 0.62706-0.88405-0.42712 0.42771-0.65143-0.18847  0 229.34  21.83  156.31 228.81  21.01  156.57 0.926 0.91   3.10 315.00 236.59 2 2848    10712   5498  78.28   1 1.000  537394697 -2 0.538  -22.67 -236.40  54.784 270.000   2
  -1   0  10 13451.8   339.8   4-0.55695 0.29786-0.77989 0.77903 0.28562 0.55172  0 284.08 345.13  181.95 283.95 345.13  182.07 1.201 0.98   1.95 315.00 223.77 2 2841     6228   5858  91.03   1 1.000  537394697  2 0.747   32.07   86.90  54.784  90.000   2
   1   0 -10 11358.6   298.9   2 0.93626-0.67797-0.30762 0.30755-0.16968-0.66766  0 419.79 441.89   13.96 420.21 442.28   13.99 1.104 0.96   0.37 340.00 332.77 2 2845     6800   5391   6.99   1 1.000  537394697 -2 0.654  167.78  183.66  54.784   0.000   2
   1   0 -10 12441.7   328.6   6 0.59637-0.33739-0.75402 0.75461-0.27531-0.56278  0 287.92 197.31   98.48 288.21 196.97   98.52 1.226 0.94   2.94 315.00 265.51 2 2847     5020   5890  49.26   1 1.000  537394697 -2 0.768   35.91  -60.92  54.784 270.000   2
  -1   0 -11 17628.5   399.3   2 0.54860-0.80749-0.52400 0.52408-0.65150-0.27074  0 462.00 470.10   76.00 461.91 469.99   75.98 1.266 0.98   0.54 340.00 301.75 2 3106     8525   5231  37.99   1 1.000  537394698 -2 0.696  209.99  211.87  54.784   0.000   1
  -1   0 -11 18008.7   397.7   3 0.54885-0.80766-0.52370 0.52398-0.65154-0.27043  0 293.15 438.38   26.00 293.18 438.29   25.96 1.232 0.99   0.91 315.00 301.75 2 3105     7778   5502  12.98   1 1.000  537394698 -2 0.697   41.14  180.15  54.784   0.000   1
  -1   0 -11 18758.4   403.5   6 0.52666-0.78551-0.55307 0.55317-0.64556-0.27744  0 291.08  71.03  145.73 291.06  71.07  145.70 1.219 0.99   3.07 315.00 241.89 2 3108     8083   5537  72.85   1 1.000  537394698 -2 0.686   39.07 -187.20  54.784 270.000   1
  -1   0  11 16588.2   396.1   4-0.54642 0.28756-0.76404 0.76384 0.34302 0.57781  0 311.45 372.31  171.98 311.46 372.25  172.02 1.333 0.99   1.92 315.00 228.76 2 3102     6878   5617  86.01   1 1.000  537394698  2 0.778   59.44  114.08  54.784  90.000   1
  -1   0  11 16525.8   413.3   7-0.78349 0.52478-0.55620 0.55609 0.27710 0.64449  0  35.80 232.81  111.29  35.88 232.82  111.32 1.438 0.98   3.59 270.00 214.11 2 3105     7744   5433  55.66   1 1.000  537394698  2 0.838 -216.21  -25.42  54.784  59.999   1
   1   0 -11 17159.8   411.9   6 0.53961-0.28077-0.76730 0.76730-0.34652-0.57656  0 323.59 240.44  103.31 323.53 240.42  103.30 1.410 0.96   2.95 315.00 263.10 2 3108     5775   5770  51.65   1 1.000  537394698 -2 0.840   71.58  -17.79  54.784 270.000   1
   1   0  11 16786.8   408.2   4-0.42447 0.68300-0.66362 0.66373 0.61598 0.30491  0 323.09 229.09  208.25 323.14 229.09  208.24 1.403 0.98   2.02 315.00 210.62 2 3102     6413   5717 104.12   1 1.000  537394698  2 0.836   71.08  -29.14  54.784  90.000   1
   1   0  11 15605.5   395.7   8-0.14513 0.40389-0.83001 0.83047 0.53854 0.38366  0  22.14 379.70   88.02  22.11 379.67   87.95 1.388 0.99   4.52 270.00 225.74 2 3106     8328   5372  43.97   1 1.000  537394698  2 0.790 -229.87  121.47  54.784 120.001   1
  -1   0 -11 555.801 103.827   2 0.57505-0.83357-0.48597 0.48526-0.65814-0.26397  0 479.62 422.49   87.77 479.56 422.75   87.87 1.343 0.98   0.58 340.00 295.86 2 3106     3563   5195  43.93   1 1.000  537394698 -2 0.752  227.61  164.26  54.784   0.000   2
  -1   0 -11 529.508  95.298   3 0.57516-0.83389-0.48548 0.48519-0.65841-0.26310  0 305.60 395.42   37.78 305.75 395.64   37.81 1.303 0.96   0.94 315.00 295.86 2 3105     2395   5458  18.91   1 1.000  537394698 -2 0.753   53.59  137.19  54.784   0.000   2
  -1   0  11 345.571  85.869   4-0.54352 0.28466-0.76604 0.76499 0.34318 0.57772  0 316.29 347.80  188.90 316.23 347.92  189.03 1.362 0.97   1.97 315.00 220.30 2 3102     2275   5605  94.52   1 1.000  537394698  2 0.801   64.28   89.57  54.784  90.000   2
  -1   0  11 252.378  83.181   7-0.80507 0.54654-0.52701 0.52644 0.27225 0.65127  0  35.82 216.90  130.56  34.94 217.25  130.43 1.438 0.79   3.64 270.00 204.47 2 3105     2503   5361  65.22   1 1.000  537394698  2 0.835 -216.19  -41.33  54.784  59.999   2
   1   0 -11 372.592  80.151   2 0.90850-0.65057-0.34027 0.34084-0.24259-0.67867  0 459.44 473.65   23.66 460.05 473.85   23.60 1.256 0.89   0.40 340.00 327.92 2 3106     3875   5168  11.80   1 1.000  537394698 -2 0.691  207.43  215.42  54.784   0.000   2
   1   0 -11 368.541  87.601   6 0.60879-0.35059-0.72280 0.72310-0.32702-0.59516  0 318.04 182.52  105.56 318.39 182.48  105.57 1.376 0.91   2.96 315.00 261.97 2 3108     1526   5688  52.78   1 1.000  537394698 -2 0.812   66.03  -75.71  54.784 270.000   2
   1   0  11 424.820 108.615   8-0.14179 0.40124-0.83050 0.83204 0.53867 0.38303  0  30.13 336.39  101.27  30.21 336.47  101.06 1.418 0.86   4.56 270.00 219.12 2 3106     4090   5380  50.53   1 1.000  537394698  2 0.818 -221.88   78.16  54.784 120.001   2
  -1   0 -12 76652.3   854.2   3 0.51934-0.77783-0.53086 0.53096-0.66968-0.33625  0 325.15 465.42   30.06 325.14 465.33   30.06 1.372 0.99   0.92 315.00 299.72 2 3368    22536   5478  15.03   1 1.000  537394699 -2 0.722   73.14  207.19  54.784   0.000   1
  -1   0 -12 78945.8   868.5   6 0.52147-0.78027-0.52735 0.52733-0.67080-0.33630  0 326.53  54.89  149.89 326.48  54.93  149.88 1.378 0.99   3.08 315.00 239.80 2 3372    23137   5514  74.94   1 1.000  537394699 -2 0.726   74.52 -203.34  54.784 270.000   1
  -1   0  12 66574.0   831.2   4-0.52652 0.26755-0.75033 0.75007 0.39974 0.60482  0 346.17 379.34  179.04 346.16 379.25  179.09 1.500 0.99   1.94 315.00 225.23 2 3364    18956   5629  89.55   1 1.000  537394699  2 0.824   94.16  121.11  54.784  90.000   1
  -1   0  12 70543.5   881.9   7-0.77721 0.51850-0.53200 0.53192 0.33604 0.66949  0  77.40 226.50  118.63  77.41 226.51  118.64 1.588 0.98   3.61 270.00 210.44 2 3367    19126   5635  59.32   1 1.000  537394699  2 0.883 -174.61  -31.73  54.784  59.999   1
   1   0 -12 72983.0   891.0   6 0.54244-0.28344-0.74039 0.74006-0.39697-0.60989  0 356.91 231.42  109.87 356.87 231.39  109.91 1.575 0.99   2.97 315.00 259.81 2 3371    19091   5701  54.96   1 1.000  537394699 -2 0.885  104.90  -26.81  54.784 270.000   1
   1   0  12 71117.6   879.0   4-0.40919 0.66777-0.64937 0.64942 0.64100 0.36377  0 356.97 232.07  211.99 356.96 232.10  211.97 1.571 0.99   2.03 315.00 208.76 2 3364    18661   5747 105.99   1 1.000  537394699  2 0.884  104.96  -26.16  54.784  90.000   1
   1   0  12 75374.1   881.4   7-0.64424 0.90284-0.30428 0.30416 0.70169 0.30393  0  57.43  88.07  170.74  57.44  88.11  170.75 1.486 0.99   3.75 270.00 184.38 2 3367    22353   5426  85.37   1 1.000  537394699  2 0.791 -194.58 -170.16  54.784  59.999   1
   1   0  12 68348.4   852.0   8-0.11611 0.37501-0.81578 0.81624 0.56659 0.43945  0  64.20 392.32   92.92  64.15 392.33   92.85 1.525 0.99   4.54 270.00 223.29 2 3368    19719   5487  46.42   1 1.000  537394699  2 0.824 -187.81  134.09  54.784 120.001   1
  -1   0 -12  2128.2   158.2   3 0.54923-0.80832-0.48957 0.48873-0.67725-0.32827  0 338.37 415.35   41.48 338.35 415.79   41.51 1.454 0.95   0.95 315.00 294.01 2 3368     3093   5279  20.75   1 1.000  537394699 -2 0.786   86.36  157.12  54.784   0.000   2
  -1   0  12  1625.4   148.8   4-0.52811 0.26982-0.74946 0.74876 0.39925 0.60543  0 350.75 351.47  195.83 350.71 351.70  195.89 1.530 0.97   1.99 315.00 216.83 2 3364     2707   5470  97.95   1 1.000  537394699  2 0.849   98.74   93.24  54.784  90.000   2
  -1   0  12  1631.5   161.8   7-0.79966 0.54184-0.50141 0.49929 0.33037 0.67611  0  76.80 209.61  137.86  76.53 210.50  137.86 1.584 0.81   3.66 270.00 200.82 2 3367     3725   5433  68.93   1 1.000  537394699  2 0.879 -175.21  -48.62  54.784  59.999   2
   1   0 -12  1832.1   158.2   6 0.61867-0.35905-0.68927 0.68955-0.37704-0.62897  0 350.76 166.84  112.55 350.95 166.37  112.64 1.534 0.90   2.98 315.00 258.47 2 3371     2713   5586  56.32   1 1.000  537394699 -2 0.851   98.75  -91.39  54.784 270.000   2
   1   0  12  1233.4   140.8   7-0.66014 0.92024-0.25606 0.25293 0.70615 0.29862  0  53.17  71.35  192.22  53.86  73.12  192.18 1.467 0.57   3.81 270.00 173.64 2 3367     4968   5260  96.09   1 1.000  537394699  2 0.774 -198.84 -186.88  54.784  59.999   2
   1   0  12  1402.1   152.6   8-0.11871 0.37910-0.81532 0.81507 0.56672 0.43811  0  71.49 346.31  105.78  71.70 347.12  105.78 1.561 0.80   4.57 270.00 216.86 2 3368     3921   5392  52.89   1 1.000  537394699  2 0.858 -180.52   88.08  54.784 120.001   2
  -1   0 -13 19441.2   462.6   6 0.51469-0.77362-0.49725 0.49754-0.69845-0.39238  0 365.68  34.70  154.64 365.70  34.68  154.60 1.538 0.99   3.10 315.00 237.43 2 3636     9102   5334  77.30   1 1.000  537394700 -2 0.758  113.67 -223.53  54.784 270.000   1
  -1   0  13 16891.6   446.1   4-0.50461 0.24587-0.73381 0.73358 0.45485 0.63357  0 384.33 388.17  186.10 384.27 388.13  186.13 1.668 0.99   1.96 315.00 221.70 2 3628     6383   5348  93.06   1 1.000  537394700  2 0.863  132.32  129.94  54.784  90.000   1
  -1   0  13 17882.3   471.0   7-0.76785 0.50935-0.50582 0.50582 0.39314 0.69621  0 116.43 220.50  125.91 116.45 220.54  125.90 1.734 0.98   3.63 270.00 206.80 2 3631     6554   5493  62.95   1 1.000  537394700  2 0.922 -135.58  -37.73  54.784  59.999   1
   1   0 -13 17561.4   462.5   6 0.54348-0.28454-0.71063 0.71037-0.44681-0.64375  0 393.48 221.51  116.52 393.55 221.46  116.57 1.740 0.98   2.99 315.00 256.49 2 3635     5313   5491  58.28   1 1.000  537394700 -2 0.923  141.47  -36.72  54.784 270.000   1
   1   0  13 17166.3   459.9   4-0.39171 0.65019-0.63274 0.63279 0.66799 0.42050  0 394.04 235.02  216.14 394.04 235.02  216.13 1.739 0.98   2.04 315.00 206.68 2 3628     6093   5533 108.07   1 1.000  537394700  2 0.925  142.03  -23.21  54.784  90.000   1
   1   0  13 18441.2   463.3   7-0.62825 0.88672-0.28376 0.28354 0.72442 0.36515  0 101.11  87.08  174.70 101.07  87.12  174.72 1.630 0.99   3.76 270.00 182.40 2 3631     7841   5327  87.36   1 1.000  537394700  2 0.826 -150.90 -171.15  54.784  59.999   1
   1   0  13 17220.4   453.3   8-0.08456 0.34326-0.79873 0.79879 0.59571 0.49406  0 104.26 405.36   98.21 104.28 405.40   98.21 1.658 0.98   4.55 270.00 220.64 2 3632     7292   5399  49.10   1 1.000  537394700  2 0.849 -147.75  147.13  54.784 120.001   1
  -1   0 -13 600.031 111.075   3 0.51630-0.77703-0.49392 0.49428-0.69963-0.38976  0 375.03 439.70   46.07 374.89 439.79   45.83 1.606 0.91   0.96 315.00 291.71 2 3632     3071   5216  22.92   1 1.000  537394700 -2 0.810  123.02  181.47  54.784   0.000   2
  -1   0  13 410.674  98.184   4-0.51156 0.25167-0.73037 0.72951 0.45262 0.63598  0 388.74 357.11  202.59 388.55 356.82  202.71 1.700 0.95   2.01 315.00 213.46 2 3628     2618   5323 101.35   1 1.000  537394700  2 0.890  136.73   98.88  54.784  90.000   2
  -1   0  13 324.046 106.512   7-0.79077 0.53387-0.47356 0.47257 0.38785 0.70118  0 115.24 203.40  145.25 115.62 204.05  145.22 1.727 0.70   3.68 270.00 197.12 2 3631     3103   5464  72.61   1 1.000  537394700  2 0.915 -136.77  -54.83  54.784  59.999   2
   1   0 -13 409.146  99.588   6 0.62682-0.36977-0.64910 0.65307-0.43102-0.66088  0 387.46 147.91  120.32 387.10 147.97  119.81 1.694 0.83   3.00 315.00 254.59 2 3635     2781   5396  59.90   1 1.000  537394700 -2 0.881  135.45 -110.32  54.784 270.000   2
   1   0  13 239.144  97.739   7-0.64210 0.90372-0.23325 0.23395 0.73027 0.35854  0  98.06  70.62  196.55  98.11  71.19  196.18 1.610 0.47   3.82 270.00 171.47 2 3631     4260   5247  98.09   1 1.000  537394700  2 0.809 -153.95 -187.61  54.784  59.999   2
   1   0  13 356.787 114.541   8-0.09173 0.35297-0.79615 0.79618 0.59811 0.49143  0 111.33 356.77  111.01 111.04 357.68  110.90 1.703 0.76   4.59 270.00 214.25 2 3632     3204   5451  55.45   1 1.000  537394700  2 0.890 -140.68   98.54  54.784 120.001   2
  -1   0  14  6351.3   293.7   4-0.48064 0.22184-0.71444 0.71444 0.50849 0.66360  0 427.48 399.64  193.19 427.44 399.52  193.20 1.829 0.98   1.98 315.00 218.15 2 3892     4419   5232  96.60   1 1.000  537394701  2 0.894  175.47  141.41  54.784  90.000   1
  -1   0  14  7156.7   317.7   7-0.75544 0.49664-0.47791 0.47785 0.44823 0.72457  0 153.85 214.72  133.13 154.00 214.67  133.17 1.868 0.98   3.65 270.00 203.19 2 3896     4013   5457  66.59   1 1.000  537394701  2 0.952  -98.16  -43.51  54.784  59.999   1
   1   0 -14  7410.2   320.7   6 0.54271-0.28403-0.67777 0.67767-0.49608-0.67830  0 434.96 210.16  123.31 435.11 210.15  123.34 1.896 0.95   3.01 315.00 253.09 2 3901     4124   5322  61.67   1 1.000  537394701 -2 0.953  182.95  -48.07  54.784 270.000   1
   1   0  14  7749.7   320.4   7-0.60934 0.86738-0.26031 0.26007 0.74896 0.42429  0 142.78  84.54  179.15 142.82  84.46  179.23 1.760 0.99   3.78 270.00 180.17 2 3896     5187   5303  89.61   1 1.000  537394701  2 0.852 -109.23 -173.69  54.784  59.999   1
   1   0  14  6934.4   309.5   8-0.04976 0.30852-0.77814 0.77806 0.62611 0.54721  0 143.52 419.36  104.02 143.63 419.48  104.04 1.776 0.99   4.57 270.00 217.74 2 3897     4874   5372  52.02   1 1.000  537394701  2 0.866 -108.49  161.13  54.784 120.001   1
  -1   0 -14 237.519  96.560   3 0.48189-0.74032-0.49732 0.49695-0.72142-0.45272  0 417.72 470.06   50.73 417.44 470.00   50.75 1.749 0.71   0.97 315.00 289.38 2 3897     3643   5142  25.38   1 1.000  537394701 -2 0.826  165.71  211.83  54.784   0.000   2
  -1   0  14 190.025  88.737   4-0.49189 0.23143-0.70823 0.70784 0.50642 0.66739  0 432.31 364.35  209.63 431.26 363.58  209.59 1.864 0.79   2.03 315.00 209.94 2 3893     3020   5263 104.79   1 1.000  537394701  2 0.923  180.30  106.12  54.784  90.000   2
  -1   0  14  78.050  85.506   7-0.77911 0.51813-0.44492 0.44091 0.44163 0.73290  0 154.10 196.91  152.36 153.31 197.60  152.61 1.863 0.48   3.70 270.00 193.57 2 3896     2708   5500  76.30   1 1.000  537394701  2 0.945  -97.91  -61.32  54.784  59.999   2
   1   0 -14 211.622  98.616   6 0.63149-0.37245-0.61232 0.61111-0.47570-0.69844  0 428.32 126.06  126.98 428.57 126.05  127.14 1.840 0.93   3.02 315.00 251.26 2 3901     3089   5343  63.57   1 1.000  537394701 -2 0.902  176.31 -132.17  54.784 270.000   2
   1   0  14 190.995  92.938   7-0.62281 0.88363-0.20798 0.20867 0.75422 0.41911  0 140.49  65.27  201.08 140.27  65.64  200.79 1.737 0.77   3.84 270.00 169.21 2 3896     3922   5249 100.40   1 1.000  537394701  2 0.832 -111.52 -192.96  54.784  59.999   2
   1   0  14 107.241  94.785   8-0.06356 0.32264-0.77452 0.77362 0.62935 0.54536  0 149.85 368.42  116.43 149.27 368.59  116.42 1.830 0.23   4.60 270.00 211.54 2 3897     3968   5436  58.21   1 1.000  537394701  2 0.913 -102.16  110.19  54.784 120.001   2
  -1   0  15 18647.0   509.2   4-0.45523 0.19647-0.69131 0.69150 0.56111 0.69515  0 478.54 414.76  200.37 478.32 414.52  200.34 1.970 0.98   2.00 315.00 214.56 2 4158     7446   5182 100.17   1 1.000  537394702  2 0.916  226.53  156.53  54.784  90.000   1
  -1   0  15 20781.6   542.0   7-0.73962 0.48101-0.44718 0.44715 0.50299 0.75411  0 191.12 208.69  140.55 191.06 208.71  140.54 1.975 0.99   3.67 270.00 199.47 2 4162     7195   5568  70.27   1 1.000  537394702  2 0.974  -60.89  -49.54  54.784  59.999   1
   1   0 -15 19368.8   528.5   6 0.53996-0.28124-0.64158 0.64174-0.54481-0.71350  0 483.78 196.76  130.27 483.94 196.69  130.28 2.032 0.97   3.03 315.00 249.61 2 4167     6762   5312  65.14   1 1.000  537394702 -2 0.973  231.77  -61.47  54.784 270.000   1
   1   0  15 21339.1   534.8   7-0.58678 0.84476-0.23324 0.23284 0.77543 0.48183  0 184.05  79.92  184.21 183.99  79.90  184.27 1.862 0.99   3.79 270.00 177.65 2 4162     8798   5399  92.14   1 1.000  537394702  2 0.868  -67.96 -178.31  54.784  59.999   1
   1   0  15 19514.6   514.1   8-0.01147 0.27012-0.75329 0.75316 0.65758 0.59983  0 183.34 435.26  110.37 183.34 435.32  110.39 1.866 0.99   4.58 270.00 214.56 2 4163     8330   5416  55.19   1 1.000  537394702  2 0.870  -68.67  177.03  54.784 120.001   1
  -1   0  15 379.412 113.543   4-0.47122 0.21177-0.68396 0.68223 0.55691 0.69980  0 481.91 372.68  216.47 481.28 372.67  216.57 2.004 0.85   2.05 315.00 206.52 2 4158     3711   5164 108.29   1 1.000  537394702  2 0.947  229.90  114.45  54.784  90.000   2
  -1   0  15 257.622 107.933   7-0.76361 0.50243-0.41293 0.41138 0.49638 0.76048  0 190.75 191.02  159.84 190.58 190.88  160.09 1.967 0.58   3.72 270.00 189.83 2 4162     2618   5561  80.04   1 1.000  537394702  2 0.965  -61.26  -67.21  54.784  59.999   2
   1   0 -15 581.360 134.941   6 0.63420-0.37387-0.56832 0.56744-0.52421-0.73364  0 477.94  99.32  134.50 478.14  98.69  134.70 1.968 0.85   3.04 315.00 247.50 2 4167     3902   5221  67.35   1 1.000  537394702 -2 0.913  225.93 -158.91  54.784 270.000   2
   1   0  15 537.015 132.286   7-0.60106 0.85960-0.18219 0.17979 0.77816 0.47830  0 181.86  58.68  205.82 182.27  59.57  205.93 1.834 0.84   3.85 270.00 166.84 2 4162     3797   5331 102.97   1 1.000  537394702  2 0.845  -70.15 -199.55  54.784  59.999   2
   1   0  15 271.785 118.195   8-0.03306 0.29249-0.74930 0.74821 0.66141 0.59550  0 187.33 379.77  122.26 187.47 380.31  122.37 1.926 0.58   4.62 270.00 208.62 2 4163     3942   5572  61.19   1 1.000  537394702  2 0.925  -64.68  121.54  54.784 120.001   2
  -1   0  16 23358.8   581.6   7-0.72030 0.46193-0.41398 0.41415 0.55658 0.78428  0 228.70 202.37  148.11 228.67 202.39  148.08 2.038 0.99   3.69 270.00 195.69 2 4428     6614   5616  74.04   1 1.000  537394703  2 0.984  -23.31  -55.86  54.784  59.999   1
   1   0  16 24398.0   575.5   7-0.56014 0.81854-0.20224 0.20223 0.80333 0.53767  0 226.07  73.04  189.88 226.00  72.99  189.89 1.919 0.99   3.81 270.00 174.81 2 4428     7946   5361  94.94   1 1.000  537394703  2 0.872  -25.94 -185.19  54.784  59.999   1
   1   0  16 23381.6   566.1   8 0.03035 0.22825-0.72345 0.72332 0.68971 0.65170  0 225.01 454.03  117.32 224.93 454.02  117.32 1.908 0.99   4.60 270.00 211.09 2 4430     9044   5397  58.66   1 1.000  537394703  2 0.862  -27.00  195.80  54.784 120.001   1
  -1   0  16 438.116 125.663   7-0.74364 0.48537-0.37711 0.37474 0.55208 0.78993  0 229.01 182.75  167.77 228.50 183.58  167.74 2.028 0.49   3.74 270.00 185.86 2 4428     2532   5524  83.87   1 1.000  537394703  2 0.973  -23.00  -75.48  54.784  59.999   2
   1   0  16 377.390 121.672   7-0.57381 0.83197-0.15106 0.15037 0.80494 0.53405  0 224.24  50.79  211.47 225.30  50.69  211.67 1.889 0.84   3.87 270.00 164.02 2 4429     4863   5307 105.84   1 1.000  537394703  2 0.847  -27.77 -207.44  54.784  59.999   2
   1   0  16 330.083 120.186   8 0.00196 0.25806-0.71803 0.71882 0.69601 0.64553  0 227.13 393.20  128.95 226.85 393.50  128.81 1.979 0.60   4.64 270.00 205.28 2 4430     2952   5516  64.41   1 1.000  537394703  2 0.926  -24.88  134.97  54.784 120.001   2
  -1   0  17  7099.9   331.5   7-0.69716 0.43863-0.37773 0.37778 0.60934 0.81540  0 268.17 195.39  155.91 268.12 195.41  155.89 2.040 0.99   3.71 270.00 191.80 2 4695     3580   5488  77.94   1 1.000  537394704  2 0.982   16.16  -62.84  54.784  59.999   1
   1   0  17  7080.0   325.4   7-0.52914 0.78742-0.16751 0.16737 0.83183 0.59326  0 270.85  62.90  196.13 270.62  62.91  196.14 1.912 0.99   3.82 270.00 171.68 2 4695     5987   5317  98.07   1 1.000  537394704  2 0.862   18.84 -195.33  54.784  59.999   1
   1   0  17  6862.2   319.4   8 0.07634 0.18228-0.68746 0.68775 0.72220 0.70269  0 270.43 477.43  124.98 270.55 477.43  124.97 1.882 0.99   4.62 270.00 207.26 2 4697     7606   5242  62.49   1 1.000  537394704  2 0.836   18.42  219.20  54.784 120.001   1
  -1   0  17  12.068  85.673   7-0.72097 0.46121-0.34081 0.33959 0.60337 0.81974  0 267.73 175.38  175.43 268.38 175.31  175.68 2.029-0.06   3.77 270.00 182.04 2 4695     3408   5507  87.84   1 1.000  537394704  2 0.969   15.72  -82.85  54.784  59.999   2
   1   0  17  62.518  94.348   7-0.53760 0.79904-0.11144 0.11059 0.83581 0.59102  0 272.89  36.19  218.56 271.33  37.92  218.10 1.874 0.62   3.88 270.00 160.47 2 4696     4987   5244 109.05   1 1.000  537394704  2 0.831   20.88 -222.04  54.784  59.999   2
   1   0  17 111.992  91.510   8 0.03606 0.22258-0.68523 0.68315 0.72744 0.69553  0 267.94 408.25  135.46 269.07 409.08  135.82 1.969 0.28   4.65 270.00 202.02 2 4697     3968   5318  67.91   1 1.000  537394704  2 0.912   15.93  150.02  54.784 120.001   2
  -1   0  18 44929.5   787.0   7-0.66934 0.41059-0.33793 0.33780 0.66165 0.84694  0 311.21 187.22  164.09 311.11 187.24  164.08 1.969 0.99   3.73 270.00 187.71 2 4963    11931   5589  82.04   1 1.000  537394705  2 0.964   59.20  -71.01  54.784  59.999   1
   1   0  18 46367.5   772.2   7-0.49268 0.75094-0.12803 0.12796 0.86074 0.64786  0 320.59  48.29  203.12 320.58  48.20  203.15 1.826 1.00   3.84 270.00 168.19 2 4963    15785   5358 101.58   1 1.000  537394705  2 0.834   68.58 -209.94  54.784  59.999   1
   1   0  18 685.882 141.318   7-0.50002 0.75985-0.07210 0.07080 0.86301 0.64623  0 324.19  17.89  225.54 323.45  19.18  225.35 1.782 0.74   3.90 270.00 156.98 2 4963     5874   5232 112.68   1 1.000  537394705  2 0.799   72.18 -240.34  54.784  59.999   2
   1   0  18 669.034 147.291   8 0.07723 0.18338-0.64252 0.64094 0.76237 0.74536  0 316.01 427.27  143.35 316.62 428.65  143.55 1.881 0.49   4.68 270.00 198.08 2 4965     4606   5398  71.77   1 1.000  537394705  2 0.880   64.00  169.04  54.784 120.001   2
  -1   0  19 17598.0   479.3   7-0.63581 0.37729-0.29338 0.29374 0.71392 0.87828  0 360.44 177.19  172.85 360.47 177.11  172.83 1.820 0.99   3.76 270.00 183.33 2 5231     7587   5468  86.42   1 1.000  537394706  2 0.927  108.43  -81.04  54.784  59.999   1
   1   0  19 18600.4   475.5   7-0.44846 0.70695-0.08212 0.08245 0.89002 0.70244  0 380.77  25.90  211.16 380.71  25.73  211.15 1.655 0.99   3.86 270.00 164.17 2 5231    11832   5251 105.58   1 1.000  537394706  2 0.783  128.76 -232.33  54.784  59.999   1
  -1   0  19 232.866 107.281   7-0.65687 0.40034-0.25187 0.25114 0.71069 0.88128  0 362.25 152.22  193.02 362.56 152.88  192.97 1.802 0.22   3.81 270.00 173.24 2 5231     5121   5423  96.48   1 1.000  537394706  2 0.909  110.24 -106.01  54.784  59.999   2
   1   0  19 251.582 108.551   8 0.12258 0.13729-0.59101 0.59163 0.79730 0.79444  0 373.32 454.18  152.11 374.04 454.95  152.15 1.707 0.38   4.70 270.00 193.70 2 5233     6750   5231  76.07   1 1.000  537394706  2 0.824  121.31  195.95  54.784 120.001   2
  -1   0  20 11384.1   365.0   7-0.59493 0.33611-0.24295 0.24287 0.76618 0.90997  0 421.57 163.46  182.41 421.44 163.47  182.40 1.597 0.96   3.78 270.00 178.55 2 5499     7461   5370  91.20   1 1.000  537394707  2 0.865  169.56  -94.77  54.784  59.999   1
  -1   0  20 328.143 107.049   7-0.61410 0.35619-0.19754 0.19703 0.76411 0.91341  0 427.26 132.80  203.01 426.07 133.51  202.81 1.568 0.77   3.84 270.00 168.25 2 5500     6298   5297 101.41   1 1.000  537394707  2 0.840  175.25 -125.43  54.784  59.999   2
  -1  -1   0 19559.8   207.3   1 0.18666-0.44496-0.56519 0.39436-0.80357 0.80405  0 339.56 196.67   71.54 339.81 196.77   71.51 0.303 0.98   0.20   0.00 278.98 2 1006    24191   7270  35.76   1 1.000  537395711 -2 0.250   87.55  -61.56  54.784   0.000   1
  -1  -1   0 19699.5   208.2   2 0.18659-0.44519-0.56517 0.39424-0.80360 0.80398  0 220.76 198.25  121.53 220.88 198.40  121.50 0.301 0.97   0.67 340.00 278.98 2 1005    24158   7590  60.75   1 1.000  537395711 -2 0.250  -31.25  -59.98  54.784   0.000   1
  -1  -1   0 19342.6   206.3   3 0.18702-0.44539-0.56474 0.39412-0.80380 0.80393  0  56.79 188.93   71.53  56.95 188.94   71.54 0.307 0.99   1.03 315.00 278.99 2 1005    23178   6458  35.77   1 1.000  537395711 -2 0.250 -195.22  -69.30  54.784   0.000   1
  -1   1   0 18720.4   217.0   3-0.47074 0.21275-0.43272 0.60317-0.76887 0.76872  0  72.17 298.32  150.02  72.50 298.29  150.05 0.350 0.98   1.25 315.00 239.74 2 1005    20905   6755  75.03   1 1.000  537395711  2 0.287 -179.84   40.09  54.784   0.000   1
   1  -1   0 19849.6   223.9   1-0.16192 0.42175-0.52797 0.35679-0.83368 0.83356  0 150.53 221.09  112.09 150.91 221.18  112.13 0.348 0.97   0.31   0.00 258.71 2 1006    21852   7279  56.07   1 1.000  537395711 -2 0.289 -101.48  -37.14  54.784   0.000   1
   1  -1   0 15661.1   202.4   5-0.40333 0.66269-0.89334 0.72225 0.19817-0.19797  0  77.15 234.66   55.35  76.85 234.62   55.33 0.366 0.95   2.21 315.00 287.07 2 1005    16599   6983  27.67   1 1.000  537395711 -2 0.301 -174.86  -23.57  54.784 180.000   1
   1   1   0 18541.2   202.6   1 0.53374-0.27411-0.52731 0.69804-0.66110 0.66152  0 163.16 320.05   28.08 163.49 320.07   28.12 0.304 0.99   0.08   0.00 300.71 2 1005    24623   7262  14.06   1 1.000  537395711  2 0.252  -88.85   61.82  54.784   0.000   1
   1   1   0 18483.8   203.2   2 0.53370-0.27442-0.52774 0.69852-0.66080 0.66088  0  19.51 330.73   78.06  19.73 330.66   78.07 0.311 1.00   0.55 340.00 300.72 2 1005    23213   6295  39.03   1 1.000  537395711  2 0.251 -232.50   72.50  54.784   0.000   1
   1   1   0 18054.2   218.8   5 0.65784-0.39813-0.71539 0.88655 0.23550-0.23563  0  79.51 266.63  185.61  79.13 266.66  185.58 0.373 0.96   2.57 315.00 221.95 2 1006    18481   6894  92.79   1 1.000  537395711  2 0.306 -172.50    8.40  54.784 180.000   1
  -1  -1   0 705.527  44.401   1 0.13894-0.39901-0.49310 0.32190-0.85881 0.85859  0 334.24 188.49   93.33 333.81 188.73   93.27 0.284 0.92   0.26   0.00 268.09 2 1006     3432   7243  46.63   1 1.000  537395711 -2 0.234   82.23  -69.74  54.784   0.000   2
  -1  -1   0 662.888  44.459   2 0.13860-0.39916-0.49276 0.32217-0.85905 0.85842  0 215.86 190.13  143.36 215.24 190.12  143.29 0.283 0.93   0.73 340.00 268.07 2 1005     3140   7515  71.65   1 1.000  537395711 -2 0.235  -36.15  -68.10  54.784   0.000   2
  -1  -1   0 691.228  47.661   3 0.13897-0.39811-0.49216 0.32167-0.85934 0.85909  0  49.81 179.01   93.34  49.57 178.92   93.33 0.288 0.96   1.09 315.00 268.08 2 1005     4229   6404  46.66   1 1.000  537395711 -2 0.233 -202.20  -79.22  54.784   0.000   2
  -1   1   0 596.207  53.415   3-0.41844 0.15809-0.35149 0.52243-0.83747 0.83790  0  74.52 294.34  160.20  73.78 294.47  160.10 0.357 0.89   1.28 315.00 234.65 2 1005     3608   6694  80.05   1 1.000  537395711  2 0.292 -177.49   36.11  54.784   0.000   2
   1  -1   0 570.557  47.976   5-0.41349 0.67114-0.90776 0.73796 0.07075-0.07070  0  73.37 224.24   54.68  73.98 224.09   54.73 0.356 0.91   2.21 315.00 287.41 2 1005     2528   6760  27.36   1 1.000  537395711 -2 0.292 -178.64  -33.99  54.784 180.000   2
   1   1   0 495.420  36.683   1 0.51177-0.25399-0.49446 0.66459-0.70257 0.70271  0 170.32 327.78   46.69 169.99 328.07   46.69 0.281 0.88   0.13   0.00 291.41 2 1005     2972   6433  23.34   1 1.000  537395711  2 0.232  -81.69   69.55  54.784   0.000   2
   1   1   0 453.548  35.907   2 0.51170-0.25404-0.49500 0.66524-0.70223 0.70209  0  29.19 339.26   96.68  28.63 339.55   96.64 0.287 0.83   0.60 340.00 291.41 2 1005     3684   5992  48.32   1 1.000  537395711  2 0.232 -222.82   81.03  54.784   0.000   2
   1   1   0 423.222  44.984   5 0.65040-0.39204-0.70383 0.87455 0.28567-0.28543  0  78.34 247.50  188.73  78.53 247.37  188.69 0.371 0.88   2.58 315.00 220.38 2 1006     2326   6969  94.34   1 1.000  537395711  2 0.305 -173.67  -10.73  54.784 180.000   2
  -1  -1  -1 370646.   1336.   1 0.40157-0.66005-0.55197 0.38124-0.73081 0.64730  0 353.44 212.69   45.45 353.61 212.74   45.47 0.350 0.98   0.13   0.00 292.02 2 1042   374570   8522  22.73   1 1.000  537395712 -1 0.289  101.43  -45.54  54.784   0.000   1
  -1  -1  -1 376073.   1500.   2 0.40144-0.66023-0.55237 0.38163-0.73057 0.64688  0 233.65 214.39   95.44 233.68 214.44   95.43 0.348 0.98   0.60 340.00 292.03 2 1042   373581   9196  47.72   1 1.000  537395712 -1 0.289  -18.36  -43.84  54.784   0.000   1
  -1  -1  -1 357856.   1097.   3 0.40180-0.66030-0.55192 0.38137-0.73071 0.64697  0  73.52 208.42   45.44  73.60 208.41   45.45 0.354 0.98   0.96 315.00 292.03 2 1041   342070   7782  22.72   1 1.000  537395712 -1 0.289 -178.49  -49.81  54.784   0.000   1
  -1  -1   1 311394.   1644.   1-0.11664-0.14141-0.53646 0.36539-0.83583 0.92005  0 331.34 180.22  106.80 331.67 180.36  106.77 0.274 0.98   0.30   0.00 261.35 2 1042   406033   8536  53.39   1 1.000  537395712  1 0.226   79.33  -78.01  54.784   0.000   1
  -1  -1   1 316373.   1590.   2-0.11679-0.14156-0.53642 0.36541-0.83583 0.92002  0 212.97 181.67  156.79 213.17 181.83  156.73 0.274 0.98   0.77 340.00 261.36 2 1041   403149   8822  78.36   1 1.000  537395712  1 0.226  -39.04  -76.56  54.784   0.000   1
  -1  -1   1 311902.   1364.   3-0.11655-0.14159-0.53595 0.36507-0.83617 0.92015  0  46.33 168.81  106.79  46.62 168.93  106.81 0.280 0.99   1.13 315.00 261.36 2 1041   378184   7472  53.41   1 1.000  537395712  1 0.225 -205.68  -89.42  54.784   0.000   1
  -1   1  -1 322587.   1637.   2-0.26465 0.00623-0.50327 0.67387-0.82260 0.73883  0 230.02 309.71  174.24 230.17 309.71  174.23 0.335 0.98   0.82 340.00 252.63 2 1041   337032   8846  87.12   1 1.000  537395712  1 0.278  -21.99   51.48  54.784   0.000   1
  -1   1  -1 322572.   1431.   3-0.26419 0.00580-0.50289 0.67356-0.82298 0.73911  0  68.80 316.43  124.21  68.95 316.37  124.20 0.342 0.99   1.18 315.00 252.65 2 1041   321768   7645  62.10   1 1.000  537395712  1 0.278 -183.21   58.20  54.784   0.000   1
  -1   1   1 352216.   1702.   3-0.64726 0.38906-0.34465 0.51514-0.67990 0.76372  0  82.37 280.43  174.87  82.58 280.44  174.83 0.379 0.98   1.32 315.00 227.31 2 1041   314156   7854  87.41   1 1.000  537395712 -1 0.311 -169.64   22.20  54.784   0.000   1
   1  -1  -1 268265.    911.   5-0.33794 0.59725-0.91755 0.74660 0.20952-0.29304  0  70.69 203.24   63.45  70.42 203.13   63.44 0.348 0.98   2.23 315.00 283.02 2 1042   262466   7907  31.72   1 1.000  537395712  1 0.283 -181.32  -54.99  54.784 180.000   1
   1  -1   1 341586.   1677.   1 0.09507 0.16445-0.56215 0.39113-0.82155 0.90552  0 153.40 204.75   82.25 153.66 204.86   82.29 0.338 0.96   0.23   0.00 273.63 2 1042   372243   8284  41.14   1 1.000  537395712 -1 0.279  -98.61  -53.48  54.784   0.000   1
   1  -1   1 309710.   1023.   5-0.44095 0.70025-0.87697 0.70584 0.19101-0.10701  0  84.10 265.17   50.58  83.82 265.17   50.57 0.387 0.99   2.20 315.00 289.46 2 1042   272499   8318  25.29   1 1.000  537395712 -1 0.317 -167.91    6.94  54.784 180.000   1
   1   1  -1 351753.   1716.   5 0.71149-0.45180-0.66511 0.83626 0.22674-0.31072  0  82.56 236.24  194.09  82.20 236.27  194.08 0.382 0.99   2.59 315.00 217.70 2 1042   317702   7928  97.04   1 1.000  537395712 -1 0.313 -169.45  -21.99  54.784 180.000   1
   1   1  -1 339759.   1413.   6 0.54314-0.28411-0.72742 0.89846-0.41935 0.33475  0  15.80 372.93  112.84  15.39 372.90  112.85 0.208 0.99   2.98 315.00 258.33 2 1041   559832   7602  56.43   1 1.000  537395712 -1 0.165 -236.21  114.70  54.784 270.000   1
   1   1   1 319713.   1675.   1 0.69019-0.43033-0.47585 0.64671-0.54517 0.62975  0 149.28 304.03    4.96 149.75 304.05    5.02 0.352 0.98   0.01   0.00 312.27 2 1042   330308   7716   2.51   1 1.000  537395712  1 0.290 -102.73   45.80  54.784   0.000   1
   1   1   1 312807.   1016.   5 0.61598-0.35612-0.74994 0.92108 0.24117-0.15745  0  77.49 297.36  179.35  77.06 297.42  179.34 0.368 0.98   2.55 315.00 225.07 2 1042   296240   7756  89.67   1 1.000  537395712  1 0.301 -174.52   39.13  54.784 180.000   1
  -1  -1  -1 12874.8   175.8   1 0.38353-0.64350-0.50377 0.33284-0.77403 0.68929  0 348.85 202.14   63.56 348.32 202.17   63.56 0.334 0.91   0.18   0.00 282.97 2 1042    15275   7588  31.78   1 1.000  537395712 -1 0.275   96.84  -56.09  54.784   0.000   2
  -1  -1  -1 12847.3   175.2   2 0.38346-0.64364-0.50382 0.33300-0.77403 0.68909  0 229.46 204.03  113.55 228.87 203.99  113.54 0.332 0.92   0.65 340.00 282.97 2 1042    14846   7892  56.77   1 1.000  537395712 -1 0.275  -22.55  -54.20  54.784   0.000   2
  -1  -1  -1 12270.4   172.4   3 0.38365-0.64329-0.50309 0.33228-0.77441 0.68976  0  68.04 196.34   63.55  67.49 196.27   63.55 0.338 0.94   1.01 315.00 282.98 2 1041    14197   6777  31.78   1 1.000  537395712 -1 0.275 -183.97  -61.89  54.784   0.000   2
  -1  -1   1 12629.6   155.8   3-0.20477-0.05541-0.42473 0.25408-0.88186 0.96559  0  39.85 161.24  133.76  39.17 161.27  133.77 0.262 0.93   1.20 315.00 247.87 2 1041    19946   6811  66.89   1 1.000  537395712  1 0.211 -212.16  -96.99  54.784   0.000   2
  -1   1  -1 12553.9   179.3   3-0.19522-0.06490-0.42741 0.59835-0.88273 0.79860  0  73.53 309.45  132.62  72.91 309.44  132.60 0.354 0.92   1.20 315.00 248.44 2 1041    14170   7255  66.30   1 1.000  537395712  1 0.288 -178.48   51.22  54.784   0.000   2
  -1   1   1 11906.6   184.3   3-0.61169 0.35139-0.25843 0.42983-0.74770 0.83173  0  83.60 279.52  186.91  82.86 279.44  186.93 0.383 0.91   1.35 315.00 221.30 2 1041    14085   7751  93.46   1 1.000  537395712 -1 0.313 -168.41   21.29  54.784   0.000   2
   1  -1  -1  9992.9   155.9   5-0.38233 0.64004-0.92051 0.75049 0.08053-0.16467  0  63.27 192.04   58.70  63.86 192.05   58.76 0.328 0.94   2.22 315.00 285.40 2 1042    13783   7345  29.38   1 1.000  537395712  1 0.266 -188.74  -66.19  54.784 180.000   2
   1  -1   1 10807.4   164.7   1 0.15132 0.10609-0.49441 0.32389-0.85596 0.94013  0 151.52 210.73   91.87 150.98 210.82   91.95 0.346 0.89   0.26   0.00 268.82 2 1042    14029   7909  45.97   1 1.000  537395712 -1 0.285 -100.49  -47.50  54.784   0.000   2
   1  -1   1 10477.9   172.8   5-0.42010 0.67766-0.90488 0.73523 0.06864 0.01474  0  83.29 254.68   53.82  84.00 254.68   53.85 0.384 0.90   2.21 315.00 287.84 2 1042    12571   7570  26.92   1 1.000  537395712 -1 0.315 -168.72   -3.55  54.784 180.000   2
   1   1  -1 11071.6   144.3   1 0.26302-0.00591-0.50268 0.67352-0.82349 0.73914  0 178.45 342.04   78.50 177.80 342.07   78.36 0.253 0.84   0.22   0.00 275.50 2 1042    19721   7756  39.18   1 1.000  537395712 -1 0.208  -73.56   83.81  54.784   0.000   2
   1   1  -1 10938.6   143.7   2 0.26307-0.00568-0.50251 0.67332-0.82358 0.73933  0  39.98 354.83  128.48  39.24 354.91  128.38 0.259 0.94   0.69 340.00 275.51 2 1042    19119   6755  64.19   1 1.000  537395712 -1 0.208 -212.03   96.60  54.784   0.000   2
   1   1  -1  8618.1   152.0   5 0.71401-0.45576-0.63792 0.80865 0.28852-0.37199  0  75.95 216.99  199.24  76.17 216.82  199.18 0.364 0.95   2.61 315.00 215.13 2 1042    11160   6988  99.59   1 1.000  537395712 -1 0.297 -176.06  -41.24  54.784 180.000   2
   1   1   1  9114.5   147.5   1 0.68587-0.42861-0.46005 0.63059-0.56386 0.64703  0 155.86 314.58   20.83 155.24 314.65   20.89 0.330 0.86   0.06   0.00 304.34 2 1042    12454   7246  10.45   1 1.000  537395712  1 0.272  -96.15   56.35  54.784   0.000   2
   1   1   1  7880.0   148.4   5 0.60134-0.34342-0.74748 0.91796 0.28226-0.19853  0  81.64 277.56  181.20  82.07 277.52  181.16 0.381 0.91   2.56 315.00 224.15 2 1042    10291   6891  90.58   1 1.000  537395712  1 0.312 -170.37   19.33  54.784 180.000   2
  -1  -1  -2 680482.   3400.   1 0.53511-0.79364-0.52698 0.35633-0.66026 0.49313  0 371.53 228.58   27.89 371.74 228.66   27.88 0.411 0.99   0.08   0.00 300.80 2 1143   588045   8685  13.94   1 1.000  537395713 -1 0.336  119.52  -29.65  54.784   0.000   1
  -1  -1  -2 706821.   3331.   2 0.53507-0.79387-0.52741 0.35665-0.65996 0.49251  0 249.91 230.10   77.87 249.96 230.16   77.86 0.408 0.99   0.55 340.00 300.82 2 1143   596570   9621  38.93   1 1.000  537395713 -1 0.337   -2.10  -28.13  54.784   0.000   1
  -1  -1  -2 689775.   3080.   3 0.53535-0.79389-0.52708 0.35654-0.65999 0.49257  0  93.83 226.89   27.87  93.93 226.91   27.85 0.414 0.99   0.91 315.00 300.81 2 1142   566941   8522  13.93   1 1.000  537395713 -1 0.336 -158.18  -31.34  54.784   0.000   1
  -1  -1   2 675616.   2511.   3-0.45186 0.19337-0.44059 0.26970-0.77569 0.94333  0  44.84 148.81  147.55  44.98 148.90  147.58 0.277 1.00   1.24 315.00 240.98 2 1143   827928   7910  73.79   1 1.000  537395713  1 0.220 -207.17 -109.42  54.784   0.000   1
  -1  -1   2 669275.   2849.   4-0.46110 0.20294-0.42747 0.25690-0.77760 0.94489  0  89.64 302.07   28.27  89.74 302.18   28.26 0.401 0.99   1.52 315.00 300.61 2 1142   567140   8429  14.13   1 1.000  537395713  1 0.326 -162.37   43.84  54.784  90.000   1
  -1   1  -2 641179.   3043.   1-0.05802-0.20006-0.54604 0.71672-0.83575 0.66805  0 353.10 329.13  100.00 353.40 329.11  100.05 0.349 0.98   0.28   0.00 264.75 2 1143   655401   8450  50.03   1 1.000  537395713  1 0.284  101.09   70.90  54.784   0.000   1
  -1   1  -2 657486.   3149.   2-0.05844-0.19983-0.54598 0.71661-0.83576 0.66823  0 233.25 325.83  150.01 233.45 325.83  150.02 0.347 0.98   0.75 340.00 264.74 2 1143   654262   9094  75.01   1 1.000  537395713  1 0.285  -18.76   67.60  54.784   0.000   1
  -1   1  -2 647664.   2911.   3-0.05896-0.19912-0.54536 0.71633-0.83613 0.66875  0  72.91 334.39  100.10  73.22 334.27   99.97 0.354 0.98   1.11 315.00 264.70 2 1143   619087   7915  49.99   1 1.000  537395713  1 0.285 -179.10   76.16  54.784   0.000   1
  -1   1   2 702476.   3263.   3-0.77896 0.52058-0.25262 0.42307-0.57393 0.74163  0  97.62 263.08  196.96  97.74 263.13  196.92 0.425 0.99   1.38 315.00 216.27 2 1143   564422   8446  98.46   1 1.000  537395713 -1 0.346 -154.39    4.85  54.784   0.000   1
   1  -1  -2 579295.   1913.   5-0.23790 0.49732-0.94500 0.77410 0.22445-0.39172  0  64.54 170.19   75.47  64.22 170.02   75.48 0.331 0.99   2.27 315.00 277.02 2 1143   595664   8529  37.74   1 1.000  537395713  1 0.266 -187.47  -88.04  54.784 180.000   1
   1  -1   2 635881.   3014.   1 0.35740-0.09746-0.55733 0.38619-0.74944 0.91725  0 149.89 187.75   50.97 150.29 187.88   50.91 0.351 0.98   0.14   0.00 289.26 2 1143   651570   8777  25.45   1 1.000  537395713 -1 0.286 -102.12  -70.48  54.784   0.000   1
   1  -1   2 621287.   2522.   4-0.52074 0.77938-0.74607 0.57562 0.41497-0.24745  0  33.84 139.47  180.97  33.79 139.51  180.93 0.249 1.00   1.95 315.00 224.26 2 1142   843779   8613  90.46   1 1.000  537395713 -1 0.197 -218.17 -118.76  54.784  90.000   1
   1  -1   2 576769.   2559.   5-0.45554 0.71454-0.87013 0.69930 0.18803-0.02023  0  91.62 295.29   48.71  91.51 295.28   48.68 0.410 0.99   2.19 315.00 290.40 2 1143   478406   9271  24.34   1 1.000  537395713 -1 0.333 -160.39   37.06  54.784 180.000   1
   1   1  -2 634384.   2851.   1 0.07481 0.18489-0.56083 0.73114-0.82454 0.65670  0 172.54 353.82   84.60 172.88 353.84   84.49 0.273 0.99   0.24   0.00 272.45 2 1143   848756   8467  42.24   1 1.000  537395713 -1 0.222  -79.47   95.59  54.784   0.000   1
   1   1  -2 631859.   2484.   2 0.07478 0.18457-0.56071 0.73116-0.82463 0.65677  0  32.26 369.15  134.58  32.52 369.11  134.49 0.279 0.97   0.71 340.00 272.46 2 1143   796468   7451  67.25   1 1.000  537395713 -1 0.221 -219.75  110.92  54.784   0.000   1
   1   1  -2 685356.   2813.   5 0.77308-0.51311-0.59706 0.76860 0.21416-0.38206  0  86.51 205.73  204.70  85.99 205.72  204.65 0.394 0.97   2.62 315.00 212.40 2 1144   592974   8500 102.32   1 1.000  537395713 -1 0.319 -165.50  -52.50  54.784 180.000   1
   1   1  -2 658190.   2794.   6 0.53827-0.27908-0.77571 0.94667-0.32944 0.16102  0  55.04 356.52  101.12  54.69 356.42  101.11 0.307 0.99   2.95 315.00 264.19 2 1143   727663   8434  50.56   1 1.000  537395713 -1 0.245 -196.97   98.29  54.784 270.000   1
   1   1   2 636196.   2564.   5 0.58962-0.32970-0.76986 0.94097 0.24425-0.07671  0  76.32 328.98  175.55  75.86 329.07  175.55 0.366 0.98   2.54 315.00 226.97 2 1143   613347   8275  87.77   1 1.000  537395713  1 0.295 -175.69   70.75  54.784 180.000   1
  -1  -1  -2 25125.9   268.3   1 0.53195-0.79116-0.49194 0.32083-0.68922 0.52070  0 368.15 215.38   43.90 367.79 215.41   44.00 0.399 0.95   0.12   0.00 292.80 2 1143    24936   7679  22.00   1 1.000  537395713 -1 0.326  116.14  -42.85  54.784   0.000   2
  -1  -1  -2 25991.3   273.4   2 0.53193-0.79148-0.49249 0.32153-0.68884 0.51978  0 246.97 217.57   93.89 246.45 217.48   93.98 0.397 0.94   0.59 340.00 292.81 2 1143    25023   8305  46.99   1 1.000  537395713 -1 0.327   -5.04  -40.66  54.784   0.000   2
  -1  -1  -2 25327.9   270.6   3 0.53207-0.79114-0.49194 0.32105-0.68912 0.52061  0  90.11 212.82   43.89  89.72 212.77   43.97 0.402 0.95   0.96 315.00 292.81 2 1142    24406   7293  21.98   1 1.000  537395713 -1 0.326 -161.90  -45.41  54.784   0.000   2
  -1  -1   2 18794.9   233.7   4-0.41078 0.15105-0.49396 0.32355-0.76633 0.93408  0  90.63 301.80   48.48  90.34 301.41   48.38 0.404 0.94   1.58 315.00 290.51 2 1142    17999   7954  24.19   1 1.000  537395713  1 0.327 -161.38   43.57  54.784  90.000   2
  -1   1  -2 30779.8   288.1   1 0.01696-0.27736-0.47537 0.64603-0.87962 0.71114  0 359.59 320.52  107.65 358.96 320.48  107.70 0.371 0.88   0.30   0.00 260.92 2 1143    32406   8317  53.85   1 1.000  537395713  1 0.302  107.58   62.29  54.784   0.000   2
  -1   1  -2 31199.4   290.8   2 0.01693-0.27775-0.47538 0.64601-0.87962 0.71100  0 239.21 317.23  157.64 238.47 317.22  157.69 0.369 0.87   0.77 340.00 260.93 2 1143    31933   8922  78.85   1 1.000  537395713  1 0.303  -12.80   59.00  54.784   0.000   2
  -1   1   2 23084.6   268.6   3-0.75730 0.49722-0.16341 0.33477-0.63229 0.80044  0  98.45 264.88  210.87  97.78 264.84  210.87 0.427 0.91   1.42 315.00 209.32 2 1143    21575   8553 105.44   1 1.000  537395713 -1 0.348 -153.56    6.65  54.784   0.000   2
   1  -1  -2 23496.1   227.3   5-0.31777 0.57543-0.94287 0.77269 0.10006-0.26801  0  52.62 157.69   66.84  53.20 157.71   66.94 0.300 0.93   2.24 315.00 281.33 2 1143    30452   7543  33.47   1 1.000  537395713  1 0.239 -199.39 -100.54  54.784 180.000   2
   1  -1   2 22503.8   244.2   1 0.40322-0.14611-0.50311 0.33258-0.76439 0.93169  0 145.62 196.46   61.05 144.94 196.43   61.02 0.366 0.84   0.17   0.00 284.23 2 1143    25092   8316  30.51   1 1.000  537395713 -1 0.299 -106.39  -61.77  54.784   0.000   2
   1  -1   2 20954.4   250.6   5-0.40737 0.66495-0.91037 0.74087 0.07269 0.09460  0  93.51 284.53   55.48  94.23 284.47   55.46 0.416 0.88   2.21 315.00 287.01 2 1143    19442   8544  27.73   1 1.000  537395713 -1 0.338 -158.50   26.30  54.784 180.000   2
   1   1  -2 24862.6   223.0   1-0.02472 0.28205-0.46782 0.63884-0.88348 0.71577  0 177.56 356.91  112.53 176.98 356.96  112.42 0.256 0.91   0.31   0.00 258.49 2 1143    36684   8258  56.21   1 1.000  537395713 -1 0.208  -74.45   98.68  54.784   0.000   2
   1   1  -2 22523.8   208.8   2-0.02481 0.28234-0.46777 0.63869-0.88350 0.71579  0  38.78 372.08  162.53  38.14 372.17  162.40 0.262 0.91   0.78 340.00 258.49 2 1143    34804   7142  81.20   1 1.000  537395713 -1 0.208 -213.23  113.85  54.784   0.000   2
   1   1  -2 17120.3   211.8   5 0.78707-0.52866-0.54520 0.71632 0.28858-0.45541  0  74.77 185.63  212.78  74.86 185.22  212.73 0.361 0.94   2.65 315.00 208.36 2 1144    19266   7097 106.36   1 1.000  537395713 -1 0.291 -177.24  -72.60  54.784 180.000   2
   1   1   2 17135.4   218.8   5 0.56941-0.31150-0.77310 0.94362 0.27944-0.11204  0  86.16 307.76  176.50  86.60 307.76  176.46 0.395 0.92   2.55 315.00 226.50 2 1143    17322   7168  88.23   1 1.000  537395713  1 0.320 -165.85   49.53  54.784 180.000   2
  -1  -1  -3 915926.   3585.   1 0.61453-0.87299-0.50432 0.33376-0.60664 0.35566  0 392.96 244.78   16.60 393.22 244.83   16.63 0.484 0.98   0.05   0.00 306.45 2 1295   671346   8461   8.32   1 1.000  537395714 -1 0.389  140.95  -13.45  54.784   0.000   1
  -1  -1  -3 954738.   3923.   2 0.61450-0.87319-0.50476 0.33396-0.60631 0.35498  0 268.49 245.57   66.58 268.54 245.63   66.62 0.479 0.98   0.52 340.00 306.46 2 1295   693203   9251  33.31   1 1.000  537395714 -1 0.389   16.48  -12.66  54.784   0.000   1
  -1  -1  -3 942220.   3719.   3 0.61474-0.87314-0.50453 0.33398-0.60626 0.35509  0 115.88 244.32   16.58 116.03 244.35   16.61 0.483 0.99   0.88 315.00 306.46 2 1294   661965   8814   8.30   1 1.000  537395714 -1 0.389 -136.13  -13.91  54.784   0.000   1
  -1  -1   3 889933.   3287.   3-0.72056 0.46208-0.29716 0.12608-0.62650 0.87783  0  52.96 129.58  186.61  53.17 129.73  186.64 0.299 1.00   1.35 315.00 221.45 2 1294  1007810   8020  93.32   1 1.000  537395714  1 0.233 -199.05 -128.65  54.784   0.000   1
  -1  -1   3 868433.   3430.   4-0.54237 0.28437-0.56206 0.39167-0.62444 0.87506  0 108.52 305.08   53.50 108.72 305.20   53.52 0.460 0.98   1.59 315.00 288.00 2 1293   643715   8568  26.76   1 1.000  537395714  1 0.368 -143.49   46.85  54.784  90.000   1
  -1   1  -3 829560.   3678.   1 0.11578-0.37424-0.56326 0.73404-0.81813 0.56668  0 362.64 347.23   79.84 362.80 347.21   79.85 0.383 0.99   0.22   0.00 274.83 2 1295   776229   8279  39.93   1 1.000  537395714  1 0.305  110.63   89.00  54.784   0.000   1
  -1   1  -3 866200.   3731.   2 0.11584-0.37449-0.56319 0.73386-0.81817 0.56675  0 241.91 342.36  129.81 242.00 342.37  129.81 0.381 0.99   0.69 340.00 274.84 2 1295   785855   8561  64.91   1 1.000  537395714  1 0.306  -10.10   84.13  54.784   0.000   1
  -1   1  -3 841289.   3252.   3 0.11623-0.37480-0.56277 0.73354-0.81840 0.56696  0  83.84 351.90   79.81  83.90 351.85   79.79 0.387 0.99   1.06 315.00 274.84 2 1294   736618   7853  39.89   1 1.000  537395714  1 0.306 -168.17   93.67  54.784   0.000   1
  -1   1  -3 933927.   3374.   6 0.41868-0.67763-0.20256 0.37362-0.88526 0.63342  0  93.37 177.72  196.34  93.22 177.72  196.27 0.414 0.99   3.21 315.00 216.58 2 1295   766830   7895  98.14   1 1.000  537395714  1 0.329 -158.64  -80.51  54.784 270.000   1
  -1   1   3 944827.   4292.   3-0.86940 0.61097-0.16561 0.33589-0.46553 0.71686  0 116.17 246.44  215.99 116.32 246.52  216.00 0.484 0.99   1.43 315.00 206.75 2 1294   668068   8408 108.00   1 1.000  537395714 -1 0.389 -135.84  -11.79  54.784   0.000   1
  -1   1   3 766425.   2795.   4-0.57255 0.31359-0.77940 0.94955 0.25441-0.00402  0  34.67 401.19  161.24  35.03 401.08  161.48 0.253 0.98   1.89 315.00 234.13 2 1293  1032941   7911  80.74   1 1.000  537395714 -1 0.196 -217.34  142.96  54.784  90.000   1
   1  -1  -3 719575.   2816.   5-0.09497 0.35442-0.96586 0.79503 0.24104-0.49225  0  58.05 134.58   92.14  57.72 134.41   92.16 0.315 0.99   2.31 315.00 268.68 2 1295   777628   8314  46.08   1 1.000  537395714  1 0.246 -193.96 -123.65  54.784 180.000   1
   1  -1   3 897719.   3630.   1 0.58132-0.32160-0.51462 0.34380-0.63026 0.88226  0 140.37 169.71   21.42 140.76 169.85   21.46 0.385 0.98   0.06   0.00 304.04 2 1295   822788   8372  10.73   1 1.000  537395714 -1 0.307 -111.64  -88.52  54.784   0.000   1
   1  -1   3 833073.   3347.   4-0.54149 0.80008-0.76081 0.59038 0.35771-0.10636  0  72.75 149.91  173.79  72.66 149.92  173.76 0.354 1.00   1.93 315.00 227.85 2 1293   797916   8842  86.88   1 1.000  537395714 -1 0.278 -179.26 -108.32  54.784  90.000   1
   1  -1   3 805758.   3504.   5-0.45090 0.70994-0.87234 0.70146 0.18896 0.06272  0  99.69 325.64   49.31  99.55 325.63   49.28 0.436 0.98   2.19 315.00 290.10 2 1295   630678   9452  24.64   1 1.000  537395714 -1 0.347 -152.32   67.41  54.784 180.000   1
   1   1  -3 911993.   3626.   1-0.15422 0.41411-0.52955 0.69959-0.83414 0.58230  0 166.27 372.33  111.19 166.72 372.40  111.10 0.296 0.99   0.31   0.00 259.16 2 1295  1046115   8607  55.55   1 1.000  537395714 -1 0.235  -85.74  114.10  54.784   0.000   1
   1   1  -3 827649.   3131.   2-0.15434 0.41385-0.52925 0.69960-0.83431 0.58249  0  23.70 391.67  161.18  24.11 391.58  161.12 0.303 0.99   0.78 340.00 259.16 2 1295   964700   7394  80.56   1 1.000  537395714 -1 0.234 -228.31  133.44  54.784   0.000   1
   1   1  -3 965978.   3998.   5 0.83672-0.57692-0.51097 0.68244 0.19703-0.44882  0  91.25 174.48  217.13  90.81 174.47  217.10 0.409 0.99   2.66 315.00 206.19 2 1295   801316   8235 108.55   1 1.000  537395714 -1 0.325 -160.76  -83.75  54.784 180.000   1
   1   1  -3 884610.   3519.   6 0.53542-0.27659-0.78908 0.95974-0.30112 0.04901  0  90.23 342.46   97.51  90.07 342.46   97.54 0.407 0.99   2.94 315.00 265.99 2 1295   737947   8560  48.77   1 1.000  537395714 -1 0.323 -161.78   84.23  54.784 270.000   1
   1   1   3 812043.   3211.   5 0.58140-0.32142-0.77581 0.94692 0.24514 0.00627  0  75.79 362.14  174.38  75.30 362.25  174.39 0.366 0.97   2.54 315.00 227.56 2 1295   785532   7854  87.19   1 1.000  537395714  1 0.288 -176.22  103.91  54.784 180.000   1
  -1  -1  -3 32076.3   329.2   1 0.61628-0.87527-0.47753 0.30649-0.62623 0.37412  0 391.06 228.69   31.72 390.79 228.72   31.78 0.477 0.95   0.09   0.00 298.89 2 1295    25251   7344  15.89   1 1.000  537395714 -1 0.383  139.05  -29.54  54.784   0.000   2
  -1  -1  -3 33085.2   334.2   2 0.61637-0.87555-0.47814 0.30714-0.62568 0.37292  0 266.91 230.71   81.69 266.49 230.63   81.78 0.473 0.95   0.56 340.00 298.91 2 1295    25500   8127  40.89   1 1.000  537395714 -1 0.384   14.90  -27.52  54.784   0.000   2
  -1  -1  -3 32068.9   329.8   3 0.61645-0.87532-0.47766 0.30675-0.62597 0.37380  0 114.01 228.25   31.70 113.72 228.22   31.74 0.477 0.97   0.92 315.00 298.90 2 1294    24648   7524  15.87   1 1.000  537395714 -1 0.383 -138.00  -29.98  54.784   0.000   2
  -1  -1   3 25267.9   291.5   4-0.49333 0.23381-0.61877 0.44826-0.61135 0.86278  0 110.19 302.35   73.26 109.89 302.05   73.20 0.465 0.95   1.65 315.00 278.12 2 1293    21686   8078  36.60   1 1.000  537395714  1 0.372 -141.82   44.12  54.784  90.000   2
  -1   1  -3 39270.3   342.0   1 0.18768-0.44785-0.49788 0.66811-0.84669 0.59419  0 371.80 335.81   87.55 371.17 335.84   87.65 0.413 0.88   0.24   0.00 270.97 2 1295    36840   7785  43.83   1 1.000  537395714  1 0.330  119.79   77.58  54.784   0.000   2
  -1   1  -3 39466.2   342.9   2 0.18765-0.44775-0.49756 0.66797-0.84689 0.59442  0 250.13 330.90  137.54 249.61 330.90  137.60 0.410 0.93   0.72 340.00 270.98 2 1295    34712   8586  68.80   1 1.000  537395714  1 0.330   -1.88   72.67  54.784   0.000   2
  -1   1  -3 38431.9   338.3   3 0.18787-0.44767-0.49695 0.66741-0.84720 0.59510  0  93.88 338.18   87.54  93.35 338.28   87.53 0.415 0.95   1.08 315.00 270.98 2 1294    33243   7589  43.77   1 1.000  537395714  1 0.330 -158.13   79.95  54.784   0.000   2
   1  -1  -3 31821.7   253.7   5-0.20339 0.46113-0.97012 0.79994 0.13232-0.38400  0  40.27 119.82   80.82  40.84 119.82   80.84 0.269 0.94   2.28 315.00 274.34 2 1295    47091   7071  40.42   1 1.000  537395714  1 0.209 -211.74 -138.41  54.784 180.000   2
   1  -1   3 29082.8   292.8   1 0.60701-0.34940-0.47944 0.30880-0.63378 0.88463  0 133.38 181.26   33.11 132.85 181.19   33.06 0.409 0.88   0.09   0.00 298.20 2 1295    28143   7814  16.53   1 1.000  537395714 -1 0.327 -118.63  -76.97  54.784   0.000   2
   1   1   3 21394.9   249.7   5 0.55533-0.29742-0.78376 0.95437 0.27808-0.02698  0  91.55 338.56  174.47  91.99 338.60  174.41 0.413 0.93   2.54 315.00 227.51 2 1295    20521   7027  87.21   1 1.000  537395714  1 0.328 -160.46   80.33  54.784 180.000   2
  -1  -1  -4 372877.   1282.   1 0.65952-0.91811-0.48831 0.31788-0.57148 0.23668  0 417.52 261.64    9.81 417.78 261.66    9.81 0.567 0.98   0.03   0.00 309.85 2 1481   236714   7225   4.90   1 1.000  537395715 -1 0.444  165.51    3.41  54.784   0.000   1
  -1  -1  -4 373641.   1613.   2 0.65942-0.91822-0.48878 0.31805-0.57119 0.23604  0 288.84 261.03   59.79 288.88 261.07   59.80 0.559 0.99   0.50 340.00 309.85 2 1481   236524   8095  29.90   1 1.000  537395715 -1 0.444   36.83    2.80  54.784   0.000   1
  -1  -1  -4 373608.   1290.   3 0.65970-0.91818-0.48859 0.31812-0.57103 0.23610  0 138.81 260.88    9.78 138.97 260.90    9.79 0.562 0.98   0.86 315.00 309.86 2 1480   227061   7730   4.89   1 1.000  537395715 -1 0.444 -113.20    2.65  54.784   0.000   1
  -1  -1  -4 348460.   1049.   6 0.53857-0.79729-0.77397 0.60359-0.33304-0.00274  0  43.41  89.72  101.58  43.32  89.64  101.48 0.276 1.00   2.95 315.00 263.96 2 1482   439217   7216  50.74   1 1.000  537395715 -1 0.208 -208.60 -168.51  54.784 270.000   1
  -1  -1   4 362648.   1524.   4-0.58943 0.33107-0.65175 0.48129-0.47728 0.81164  0 131.19 307.91   74.01 131.29 307.94   74.04 0.536 0.99   1.65 315.00 277.74 2 1478   233089   7796  37.02   1 1.000  537395715  1 0.421 -120.82   49.68  54.784  90.000   1
  -1   1  -4 353116.   1166.   1 0.24603-0.50432-0.56458 0.73553-0.78786 0.45240  0 377.40 366.96   64.50 377.60 366.85   64.55 0.434 0.98   0.18   0.00 282.50 2 1481   300945   7270  32.28   1 1.000  537395715  1 0.337  125.39  108.73  54.784   0.000   1
  -1   1  -4 379934.   1254.   2 0.24616-0.50470-0.56451 0.73521-0.78787 0.45248  0 254.99 359.60  114.47 255.09 359.56  114.52 0.431 0.99   0.65 340.00 282.52 2 1481   310098   7712  57.26   1 1.000  537395715  1 0.337    2.98  101.37  54.784   0.000   1
  -1   1  -4 377496.   1194.   3 0.24665-0.50502-0.56411 0.73493-0.78800 0.45259  0  99.85 369.09   64.46  99.95 368.97   64.48 0.437 0.99   1.01 315.00 282.52 2 1481   297564   7174  32.24   1 1.000  537395715  1 0.337 -152.16  110.86  54.784   0.000   1
  -1   1  -4 387306.   1491.   6 0.46144-0.72037-0.31682 0.48793-0.82867 0.49295  0 115.24 170.14  180.92 115.10 170.12  180.84 0.484 1.00   3.17 315.00 224.29 2 1482   273982   7318  90.42   1 1.000  537395715  1 0.377 -136.77  -88.09  54.784 270.000   1
  -1   1   4 340129.   1067.   4-0.56957 0.31065-0.77789 0.94804 0.26547 0.06874  0  74.34 398.82  162.56  74.63 398.74  162.76 0.360 1.00   1.90 315.00 233.47 2 1479   324004   7185  81.38   1 1.000  537395715 -1 0.275 -177.67  140.59  54.784  90.000   1
   1  -1  -4 304639.    961.   5 0.09960 0.16041-0.96173 0.79112 0.25524-0.59025  0  50.04  95.08  114.54  49.46  94.81  114.50 0.295 0.99   2.37 315.00 257.48 2 1481   353134   7196  57.25   1 1.000  537395715  1 0.222 -201.97 -163.15  54.784 180.000   1
   1  -1  -4 356398.   1255.   6 0.33549-0.07654-0.85982 0.68900 0.38490-0.72071  0 138.11 272.54   13.36 137.96 272.50   13.36 0.562 0.96   2.70 315.00 308.07 2 1481   219159   7623   6.68   1 1.000  537395715  1 0.443 -113.90   14.31  54.784 270.000   1
   1  -1   4 348557.   1157.   4-0.54644 0.80482-0.76406 0.59347 0.34296-0.00775  0 108.17 158.62  171.97 108.04 158.59  172.03 0.461 0.98   1.92 315.00 228.76 2 1479   260595   7592  86.01   1 1.000  537395715 -1 0.358 -143.84  -99.61  54.784  90.000   1
   1  -1   4 324286.   1112.   5-0.42926 0.68853-0.88225 0.71114 0.19330 0.14215  0 108.04 356.87   52.07 107.79 356.95   52.07 0.465 0.99   2.20 315.00 288.71 2 1481   239148   7813  26.03   1 1.000  537395715 -1 0.360 -143.97   98.64  54.784 180.000   1
   1   1  -4 369718.   1238.   6 0.53530-0.27653-0.78959 0.96033-0.30000-0.03598  0 122.74 330.19   97.37 122.59 330.19   97.36 0.510 0.98   2.94 315.00 266.06 2 1481   251093   7487  48.68   1 1.000  537395715 -1 0.399 -129.27   71.96  54.784 270.000   1
   1   1   4 348993.   1402.   5 0.59306-0.33306-0.76733 0.93847 0.24387 0.09136  0  75.27 397.74  176.04  74.74 397.88  176.05 0.367 0.98   2.54 315.00 226.73 2 1481   332207   7065  88.02   1 1.000  537395715  1 0.280 -176.74  139.51  54.784 180.000   1
  -1  -1  -4 11493.1   215.1   1 0.66319-0.92217-0.46638 0.29544-0.58538 0.24963  0 417.25 242.40   24.48 417.03 242.43   24.49 0.566 0.95   0.07   0.00 302.51 2 1481     8915   6480  12.25   1 1.000  537395715 -1 0.443  165.24  -15.83  54.784   0.000   2
  -1  -1  -4 11696.1   215.9   2 0.66318-0.92228-0.46709 0.29612-0.58483 0.24840  0 288.69 243.70   74.46 288.30 243.63   74.50 0.558 0.94   0.54 340.00 302.52 2 1481     8663   7100  37.25   1 1.000  537395715 -1 0.443   36.68  -14.53  54.784   0.000   2
  -1  -1  -4 11522.2   215.9   3 0.66330-0.92219-0.46659 0.29569-0.58509 0.24926  0 138.64 242.72   24.46 138.39 242.73   24.45 0.561 0.96   0.90 315.00 302.52 2 1480     8598   6917  12.23   1 1.000  537395715 -1 0.443 -113.37  -15.51  54.784   0.000   2
  -1  -1   4  9092.1   192.9   4-0.54311 0.28381-0.69895 0.52833-0.46529 0.80020  0 133.30 302.79   93.21 133.07 302.58   93.22 0.542 0.95   1.70 315.00 268.14 2 1478     8680   7261  46.61   1 1.000  537395715  1 0.427 -118.71   44.56  54.784  90.000   2
  -1   1  -4 13714.2   214.9   1 0.31030-0.57014-0.50410 0.67410-0.80598 0.46960  0 389.36 352.46   72.72 388.78 352.53   72.83 0.474 0.90   0.20   0.00 278.39 2 1481    13208   6491  36.42   1 1.000  537395715  1 0.368  137.35   94.23  54.784   0.000   2
  -1   1  -4 14427.7   220.4   2 0.31038-0.57017-0.50401 0.67409-0.80600 0.46958  0 265.37 345.04  122.69 264.88 345.10  122.80 0.469 0.94   0.67 340.00 278.40 2 1481    12900   7092  61.40   1 1.000  537395715  1 0.368   13.36   86.81  54.784   0.000   2
  -1   1  -4 14544.8   223.2   3 0.31054-0.57041-0.50336 0.67345-0.80634 0.47021  0 112.12 351.80   72.69 111.52 351.99   72.72 0.474 0.94   1.04 315.00 278.40 2 1481    13310   6619  36.36   1 1.000  537395715  1 0.368 -139.89   93.57  54.784   0.000   2
  -1   1  -4 12676.0   204.0   6 0.56001-0.81890-0.14599 0.31716-0.81552 0.47835  0 105.61 153.31  194.59 105.09 153.49  194.75 0.453 0.95   3.21 315.00 217.46 2 1482    12566   6537  97.37   1 1.000  537395715  1 0.350 -146.40 -104.92  54.784 270.000   2
  -1   1   4  9441.8   165.1   4-0.55965 0.29912-0.78246 0.95222 0.27303 0.06160  0  85.82 387.44  180.45  85.92 386.89  180.93 0.393 0.92   1.95 315.00 224.53 2 1479    11478   6420  90.46   1 1.000  537395715 -1 0.301 -166.19  129.21  54.784  90.000   2
   1  -1  -4 11546.6   140.8   5-0.01242 0.27017-0.98354 0.81321 0.18026-0.51546  0  23.57  76.20  103.48  24.11  76.09  103.51 0.228 0.94   2.34 315.00 263.01 2 1481    25759   6059  51.75   1 1.000  537395715  1 0.170 -228.44 -182.03  54.784 180.000   2
   1  -1  -4  8219.2   185.0   6 0.29617-0.03925-0.88244 0.71259 0.36550-0.70048  0 137.64 247.86   14.17 138.32 248.11   14.12 0.560 0.88   2.71 315.00 307.67 2 1481     7670   6939   7.06   1 1.000  537395715  1 0.442 -114.37  -10.37  54.784 270.000   2
   1  -1   4  9445.8   178.4   1 0.75242-0.49489-0.43718 0.26671-0.49269 0.82701  0 115.85 164.77    9.34 115.20 164.55    9.30 0.470 0.83   0.03   0.00 310.08 2 1481    10306   6517   4.65   1 1.000  537395715 -1 0.365 -136.16  -93.46  54.784   0.000   2
   1  -1   4  7501.4   157.9   4-0.54368 0.80200-0.76620 0.59726 0.34256-0.00881  0  98.63 146.43  188.83  99.11 146.08  188.57 0.432 0.90   1.97 315.00 220.34 2 1479    10377   6733  94.28   1 1.000  537395715 -1 0.334 -153.38 -111.80  54.784  90.000   2
   1  -1   4 10948.1   196.5   5-0.33675 0.59431-0.93685 0.76739 0.09443 0.24065  0 114.58 344.34   64.47 115.28 344.21   64.43 0.485 0.88   2.23 315.00 282.51 2 1481     9654   7204  32.22   1 1.000  537395715 -1 0.378 -137.43   86.11  54.784 180.000   2
   1   1  -4  8743.5   186.7   6 0.58937-0.33193-0.76871 0.93927-0.24847-0.08718  0 132.19 302.04   94.88 132.39 302.39   94.80 0.542 0.92   2.93 315.00 267.31 2 1481     8072   6753  47.40   1 1.000  537395715 -1 0.427 -119.82   43.81  54.784 270.000   2
   1   1   4  8551.5   163.7   5 0.55878-0.30084-0.78119 0.95201 0.27842 0.05636  0  97.50 370.64  174.96  97.92 370.72  174.85 0.433 0.91   2.54 315.00 227.27 2 1481    10049   6400  87.43   1 1.000  537395715  1 0.334 -154.51  112.41  54.784 180.000   2
  -1  -1  -5 196249.    963.   1 0.68350-0.94207-0.47869 0.30823-0.55108 0.13225  0 445.31 279.64    6.04 445.53 279.62    6.06 0.660 0.98   0.02   0.00 311.73 2 1691   108975   6368   3.03   1 1.000  537395716 -1 0.500  193.30   21.41  54.784   0.000   1
  -1  -1  -5 198123.    971.   2 0.68353-0.94216-0.47910 0.30828-0.55069 0.13153  0 310.80 276.75   56.00 310.81 276.78   56.06 0.648 0.97   0.49 340.00 311.75 2 1691   112866   7261  28.03   1 1.000  537395716 -1 0.500   58.79   18.52  54.784   0.000   1
  -1  -1  -5 207375.    993.   3 0.68391-0.94216-0.47887 0.30828-0.55041 0.13150  0 162.21 276.80    5.97 162.35 276.81    6.05 0.649 0.99   0.85 315.00 311.76 2 1690   111562   7020   3.02   1 1.000  537395716 -1 0.500  -89.80   18.57  54.784   0.000   1
  -1  -1  -5 195837.    780.   6 0.53948-0.79815-0.76821 0.59777-0.34469-0.07502  0  81.60  85.80  103.07  81.50  85.73  103.02 0.383 0.99   2.95 315.00 263.21 2 1692   181368   6674  51.51   1 1.000  537395716 -1 0.281 -170.41 -172.43  54.784 270.000   1
  -1  -1   5 200626.    959.   4-0.61400 0.35548-0.70993 0.53955-0.34498 0.76323  0 155.91 310.69   90.85 155.93 310.65   90.82 0.626 0.99   1.70 315.00 269.33 2 1688   112138   7096  45.41   1 1.000  537395716  1 0.480  -96.10   52.46  54.784  90.000   1
  -1   1  -5 192982.    855.   1 0.33410-0.59254-0.55946 0.73058-0.75854 0.33934  0 396.66 388.84   53.85 396.85 388.69   53.83 0.501 1.00   0.15   0.00 287.83 2 1691   144120   6561  26.91   1 1.000  537395716  1 0.374  144.65  130.61  54.784   0.000   1
  -1   1  -5 201844.    887.   2 0.33416-0.59270-0.55951 0.73047-0.75848 0.33930  0 271.49 377.85  103.82 271.62 377.73  103.81 0.496 0.99   0.62 340.00 287.84 2 1691   146476   6867  51.90   1 1.000  537395716  1 0.375   19.48  119.62  54.784   0.000   1
  -1   1  -5 203442.    880.   3 0.33450-0.59302-0.55914 0.73012-0.75860 0.33949  0 119.27 386.13   53.82 119.37 386.00   53.78 0.501 0.99   0.98 315.00 287.84 2 1690   140798   6589  26.89   1 1.000  537395716  1 0.375 -132.74  127.90  54.784   0.000   1
  -1   1  -5 212543.    949.   6 0.48522-0.74413-0.38958 0.56071-0.78280 0.36315  0 139.63 162.74  170.69 139.50 162.72  170.61 0.569 0.98   3.14 315.00 229.41 2 1692   128497   6705  85.30   1 1.000  537395716  1 0.431 -112.38  -95.49  54.784 270.000   1
  -1   1   5 180480.    804.   4-0.56271 0.30377-0.77406 0.94412 0.29015 0.12794  0 110.63 397.76  165.53 110.83 397.71  165.72 0.472 1.00   1.90 315.00 231.98 2 1688   132634   6595  82.86   1 1.000  537395716 -1 0.352 -141.38  139.53  54.784  90.000   1
   1  -1  -5 181006.    675.   5 0.35154-0.09204-0.89967 0.72925 0.25888-0.67803  0  37.61  48.86  144.36  37.26  48.72  144.28 0.263 1.00   2.46 315.00 242.57 2 1691   240599   6351  72.14   1 1.000  537395716  1 0.189 -214.40 -209.37  54.784 180.000   1
   1  -1  -5 194322.    961.   6 0.38621-0.12734-0.88124 0.71044 0.27249-0.69214  0 163.00 263.80   27.71 162.89 263.77   27.73 0.654 0.96   2.74 315.00 300.89 2 1691   102841   7086  13.86   1 1.000  537395716  1 0.503  -89.01    5.57  54.784 270.000   1
   1  -1   5 189080.    894.   4-0.54429 0.80273-0.76266 0.59228 0.34941 0.06942  0 141.09 165.95  172.77 141.00 165.90  172.76 0.573 0.99   1.92 315.00 228.37 2 1688   116228   6872  86.38   1 1.000  537395716 -1 0.435 -110.92  -92.28  54.784  90.000   1
   1  -1   5 173486.    802.   5-0.39072 0.65019-0.89841 0.72760 0.20047 0.21875  0 116.45 389.80   56.93 116.22 389.89   56.83 0.494 0.99   2.21 315.00 286.28 2 1691   121890   6894  28.41   1 1.000  537395716 -1 0.369 -135.56  131.57  54.784 180.000   1
   1   1  -5 202003.    958.   6 0.53647-0.27777-0.78382 0.95467-0.31276-0.10701  0 153.34 319.27   98.98 153.24 319.26   98.94 0.619 0.99   2.94 315.00 265.26 2 1691   114004   6923  49.47   1 1.000  537395716 -1 0.473  -98.67   61.04  54.784 270.000   1
   1   1   5 197742.    771.   5 0.62642-0.36657-0.74167 0.91299 0.23986 0.17907  0  73.77 437.15  180.88  73.28 437.35  180.83 0.365 1.00   2.56 315.00 224.31 2 1691   189881   6290  90.41   1 1.000  537395716  1 0.267 -178.24  178.92  54.784 180.000   1
  -1  -1  -5  5622.9   165.7   1 0.68798-0.94685-0.45943 0.28842-0.56180 0.14242  0 446.80 256.84   20.48 446.66 256.91   20.50 0.665 0.95   0.06   0.00 304.51 2 1691     4848   6000  10.25   1 1.000  537395716 -1 0.504  194.79   -1.39  54.784   0.000   2
  -1  -1  -5  5860.3   167.6   2 0.68778-0.94675-0.46021 0.28928-0.56139 0.14137  0 312.03 256.76   70.49 311.72 256.70   70.51 0.653 0.95   0.53 340.00 304.51 2 1691     4472   6698  35.26   1 1.000  537395716 -1 0.504   60.02   -1.47  54.784   0.000   2
  -1  -1  -5  5845.9   168.8   3 0.68802-0.94680-0.45967 0.28880-0.56155 0.14202  0 163.49 256.49   20.46 163.30 256.50   20.47 0.654 0.97   0.89 315.00 304.52 2 1690     4420   6630  10.23   1 1.000  537395716 -1 0.504  -88.52   -1.74  54.784   0.000   2
  -1  -1  -5  5216.8   103.8   6 0.62964-0.88771-0.62972 0.45915-0.45498 0.03396  0  40.26  50.17  123.87  39.33  49.97  124.21 0.269 0.91   3.01 315.00 252.81 2 1692    15071   5691  62.11   1 1.000  537395716 -1 0.194 -211.75 -208.06  54.784 270.000   2
  -1  -1   5  4640.0   149.1   4-0.57220 0.31270-0.74859 0.57784-0.33496 0.75387  0 158.31 303.27  109.56 158.01 303.05  109.58 0.634 0.95   1.75 315.00 259.97 2 1688     4084   6554  54.79   1 1.000  537395716  1 0.487  -93.70   45.04  54.784  90.000   2
  -1   1  -5  6581.4   161.1   1 0.39137-0.65100-0.50354 0.67352-0.77025 0.35009  0 411.54 371.03   62.56 410.98 371.10   62.65 0.550 0.89   0.17   0.00 283.47 2 1691     7363   5897  31.32   1 1.000  537395716  1 0.412  159.53  112.80  54.784   0.000   2
  -1   1  -5  7252.9   168.8   2 0.39128-0.65091-0.50360 0.67362-0.77025 0.35008  0 283.95 360.02  112.55 283.49 360.10  112.63 0.543 0.94   0.65 340.00 283.47 2 1691     6745   6267  56.31   1 1.000  537395716  1 0.413   31.94  101.79  54.784   0.000   2
  -1   1  -5  7082.4   167.7   3 0.39155-0.65141-0.50287 0.67280-0.77059 0.35073  0 133.31 365.23   62.54 132.74 365.50   62.54 0.547 0.93   1.01 315.00 283.48 2 1690     6184   6184  31.27   1 1.000  537395716  1 0.413 -118.70  107.00  54.784   0.000   2
  -1   1  -5  6466.3   159.3   6 0.58577-0.84440-0.22887 0.39994-0.77749 0.35642  0 127.44 140.37  183.72 126.94 140.49  183.87 0.526 0.95   3.18 315.00 222.89 2 1692     6981   6111  91.93   1 1.000  537395716  1 0.395 -124.57 -117.86  54.784 270.000   2
  -1   1   5  4897.0   137.6   4-0.55483 0.29455-0.77783 0.94765 0.29519 0.12327  0 121.27 384.24  183.10 121.31 383.78  183.44 0.506 0.92   1.95 315.00 223.20 2 1688     7085   5941  91.72   1 1.000  537395716 -1 0.379 -130.74  126.01  54.784  90.000   2
   1  -1  -5  3181.8   126.9   6 0.36296-0.10550-0.89396 0.72400 0.26285-0.68169  0 161.05 235.03   28.27 161.56 235.14   28.24 0.647 0.93   2.75 315.00 300.61 2 1691     3287   6476  14.12   1 1.000  537395716  1 0.498  -90.96  -23.20  54.784 270.000   2
   1  -1   5  3697.8   126.5   4-0.54214 0.80041-0.76463 0.59546 0.34845 0.06905  0 132.74 151.96  189.55 133.19 151.64  189.41 0.544 0.91   1.97 315.00 219.98 2 1688     5141   6379  94.71   1 1.000  537395716 -1 0.411 -119.27 -106.27  54.784  90.000   2
   1  -1   5  5556.0   149.1   5-0.28184 0.53943-0.95307 0.78352 0.11053 0.30841  0 125.26 375.70   71.29 125.94 375.56   71.25 0.524 0.91   2.25 315.00 279.11 2 1691     6497   6392  35.63   1 1.000  537395716 -1 0.394 -126.75  117.47  54.784 180.000   2
   1   1  -5  4323.4   144.1   6 0.59429-0.33662-0.75854 0.92927-0.26727-0.15210  0 160.21 287.78   97.40 160.41 288.01   97.31 0.644 0.95   2.94 315.00 266.05 2 1691     3882   6375  48.66   1 1.000  537395716 -1 0.496  -91.80   29.55  54.784 270.000   2
   1   1   5  4785.6   128.7   5 0.57796-0.31981-0.76644 0.93736 0.28024 0.13810  0 103.61 404.81  177.74 103.97 405.03  177.65 0.455 0.92   2.55 315.00 225.88 2 1691     7692   5911  88.82   1 1.000  537395716  1 0.338 -148.40  146.58  54.784 180.000   2
  -1  -1  -6 110759.    768.   1 0.69306-0.95178-0.47461 0.30420-0.54259 0.03976  0 476.87 299.37    4.50 477.01 299.31    4.50 0.765 0.97   0.01   0.00 312.50 2 1916    53304   5915   2.25   1 1.000  537395717 -1 0.555  224.86   41.14  54.784   0.000   1
  -1  -1  -6 109226.    758.   2 0.69296-0.95175-0.47508 0.30434-0.54231 0.03929  0 334.43 293.07   54.49 334.41 293.08   54.50 0.747 0.98   0.48 340.00 312.51 2 1916    54880   6507  27.25   1 1.000  537395717 -1 0.556   82.42   34.84  54.784   0.000   1
  -1  -1  -6 115755.    780.   3 0.69317-0.95171-0.47492 0.30445-0.54218 0.03948  0 185.96 292.37    4.48 186.07 292.36    4.49 0.745 0.98   0.85 315.00 312.51 2 1916    54820   6645   2.25   1 1.000  537395717 -1 0.555  -66.05   34.14  54.784   0.000   1
  -1  -1  -6 111296.    634.   6 0.54110-0.79978-0.75556 0.58506-0.36925-0.13439  0 117.01  80.61  106.25 116.91  80.56  106.21 0.495 1.00   2.96 315.00 261.63 2 1917    82171   6268  53.11   1 1.000  537395717 -1 0.351 -135.00 -177.62  54.784 270.000   1
  -1  -1   6 96577.3   704.0   4-0.62461 0.36631-0.74681 0.57659-0.22831 0.73032  0 181.74 313.54  104.91 181.86 313.55  104.88 0.727 0.99   1.74 315.00 262.30 2 1913    48470   6742  52.44   1 1.000  537395717  1 0.540  -70.27   55.31  54.784  90.000   1
  -1   1  -6 97939.7   636.0   1 0.39016-0.64877-0.55344 0.72445-0.73585 0.23294  0 420.09 413.71   46.89 420.22 413.61   46.86 0.583 1.00   0.13   0.00 291.30 2 1916    63276   5894  23.43   1 1.000  537395717  1 0.416  168.08  155.48  54.784   0.000   1
  -1   1  -6 103574.    655.   2 0.39013-0.64881-0.55384 0.72457-0.73557 0.23246  0 290.80 397.60   96.87 290.81 397.53   96.89 0.573 0.99   0.60 340.00 291.32 2 1916    64159   6291  48.45   1 1.000  537395717  1 0.416   38.79  139.37  54.784   0.000   1
  -1   1  -6 101544.    648.   3 0.39046-0.64913-0.55338 0.72418-0.73574 0.23282  0 140.89 403.47   46.87 140.91 403.41   46.83 0.578 0.99   0.96 315.00 291.31 2 1916    62954   6265  23.42   1 1.000  537395717  1 0.416 -111.12  145.24  54.784   0.000   1
  -1   1  -6 106850.    710.   6 0.49822-0.75709-0.43373 0.60477-0.75077 0.24711  0 165.41 155.25  164.26 165.30 155.24  164.21 0.665 0.99   3.12 315.00 232.62 2 1917    57951   6480  82.10   1 1.000  537395717  1 0.487  -86.60 -102.98  54.784 270.000   1
  -1   1   6 104256.    663.   4-0.55337 0.29447-0.76842 0.93847 0.32144 0.18047  0 144.65 397.87  169.33 144.81 397.84  169.48 0.589 0.99   1.91 315.00 230.08 2 1914    64586   6168  84.74   1 1.000  537395717 -1 0.425 -107.36  139.64  54.784  90.000   1
   1  -1  -6 96822.9   718.3   6 0.42475-0.16579-0.88862 0.71767 0.17301-0.67636  0 188.52 255.43   39.97 188.46 255.38   40.04 0.756 0.98   2.78 315.00 294.76 2 1917    46197   6669  20.02   1 1.000  537395717  1 0.565  -63.49   -2.80  54.784 270.000   1
   1  -1   6 105044.    717.   4-0.53855 0.79701-0.75874 0.58843 0.36644 0.13610  0 172.43 172.18  174.87 172.35 172.12  174.86 0.691 1.00   1.93 315.00 227.31 2 1914    55874   6468  87.43   1 1.000  537395717 -1 0.509  -79.58  -86.05  54.784  90.000   1
   1  -1   6 94117.2   595.8   5-0.33763 0.59688-0.91765 0.74670 0.20957 0.29355  0 124.54 425.61   63.49 124.33 425.71   63.47 0.524 0.99   2.23 315.00 283.01 2 1917    65383   6152  31.73   1 1.000  537395717 -1 0.374 -127.47  167.38  54.784 180.000   1
   1   1  -6 111468.    760.   6 0.53855-0.27948-0.77408 0.94479-0.33281-0.17108  0 182.73 309.37  101.55 182.54 309.32  101.55 0.734 0.97   2.95 315.00 263.97 2 1917    53849   6659  50.78   1 1.000  537395717 -1 0.545  -69.28   51.14  54.784 270.000   1
   1   1   6 98531.4   516.3   5 0.68184-0.42204-0.69379 0.86517 0.23183 0.27086  0  69.56 482.83  189.33  69.03 483.12  189.30 0.356 1.00   2.58 315.00 220.08 2 1916   102730   5750  94.65   1 1.000  537395717  1 0.246 -182.45  224.60  54.784 180.000   1
  -1  -1  -6  3060.4   134.9   1 0.69850-0.95724-0.45624 0.28520-0.55131 0.04843  0 480.20 272.48   18.73 480.20 272.62   18.77 0.775 0.98   0.05   0.00 305.38 2 1916     3496   5601   9.38   1 1.000  537395717 -1 0.563  228.19   14.25  54.784   0.000   2
  -1  -1  -6  3166.8   133.5   2 0.69853-0.95710-0.45695 0.28594-0.55069 0.04683  0 337.07 270.17   68.71 336.79 270.11   68.79 0.757 0.98   0.52 340.00 305.39 2 1916     2665   5966  34.40   1 1.000  537395717 -1 0.564   85.06   11.94  54.784   0.000   2
  -1  -1  -6  3149.8   136.0   3 0.69842-0.95720-0.45652 0.28543-0.55118 0.04800  0 188.54 269.66   18.74 188.38 269.77   18.75 0.755 0.98   0.89 315.00 305.38 2 1916     2800   6264   9.37   1 1.000  537395717 -1 0.564  -63.47   11.43  54.784   0.000   2
  -1  -1  -6  3026.3    95.9   6 0.62974-0.88748-0.62893 0.45825-0.45593-0.04879  0  76.80  38.70  124.01  75.98  38.37  124.37 0.371 0.92   3.01 315.00 252.74 2 1917     9353   5613  62.19   1 1.000  537395717 -1 0.258 -175.21 -219.53  54.784 270.000   2
  -1  -1   6  2222.5   116.2   4-0.58718 0.32785-0.77876 0.60797-0.22082 0.72311  0 184.25 303.92  123.20 184.08 303.76  123.27 0.737 0.94   1.79 315.00 253.15 2 1913     2579   6364  61.63   1 1.000  537395717  1 0.548  -67.76   45.69  54.784  90.000   2
  -1   1  -6  3258.7   124.8   1 0.44123-0.70111-0.50110 0.67113-0.74445 0.24090  0 438.24 392.05   56.12 437.71 392.21   56.09 0.641 0.91   0.16   0.00 286.69 2 1916     5000   5562  28.04   1 1.000  537395717  1 0.459  186.23  133.82  54.784   0.000   2
  -1   1  -6  3490.1   128.6   2 0.44140-0.70104-0.50128 0.67139-0.74424 0.24038  0 305.29 376.22  106.08 304.85 376.29  106.08 0.630 0.95   0.63 340.00 286.71 2 1916     4044   5829  53.04   1 1.000  537395717  1 0.460   53.28  117.99  54.784   0.000   2
  -1   1  -6  3458.6   130.3   3 0.44229-0.70210-0.50046 0.67020-0.74426 0.24060  0 156.38 378.82   55.98 155.83 379.16   55.98 0.632 0.93   0.99 315.00 286.76 2 1916     4320   5793  27.99   1 1.000  537395717  1 0.460  -95.63  120.59  54.784   0.000   2
  -1   1  -6  3206.1   125.5   6 0.59956-0.85777-0.28119 0.45223-0.74930 0.24436  0 151.17 127.36  176.73 150.67 127.34  176.91 0.612 0.95   3.16 315.00 226.38 2 1917     4381   5898  88.46   1 1.000  537395717  1 0.444 -100.84 -130.87  54.784 270.000   2
  -1   1   6  2831.7   117.6   4-0.54829 0.28806-0.77134 0.94074 0.32314 0.17896  0 154.55 382.14  186.47 154.61 381.81  186.85 0.624 0.94   1.96 315.00 221.51 2 1914     4157   5741  93.43   1 1.000  537395717 -1 0.454  -97.46  123.91  54.784  90.000   2
   1  -1  -6  1313.1    93.9   6 0.41678-0.15929-0.89300 0.72271 0.16982-0.67255  0 185.11 222.32   40.60 185.57 222.47   40.60 0.743 0.91   2.78 315.00 294.45 2 1917     1976   6246  20.30   1 1.000  537395717  1 0.554  -66.90  -35.91  54.784 270.000   2
   1  -1   6  2028.4   107.6   4-0.53732 0.79594-0.75962 0.59015 0.36642 0.13489  0 165.05 156.23  191.76 165.43 156.09  191.63 0.663 0.91   1.98 315.00 218.87 2 1914     3601   6184  95.82   1 1.000  537395717 -1 0.487  -86.96 -102.00  54.784  90.000   2
   1  -1   6  3087.9   120.3   5-0.21437 0.47226-0.96815 0.79842 0.12933 0.37349  0 135.94 409.27   79.50 136.49 409.16   79.44 0.563 0.92   2.28 315.00 275.00 2 1917     5551   5919  39.72   1 1.000  537395717 -1 0.405 -116.07  151.04  54.784 180.000   2
   1   1  -6  2455.2   120.4   6 0.60052-0.34289-0.74465 0.91522-0.29131-0.21167  0 187.47 274.40  100.67 187.77 274.63  100.64 0.753 0.90   2.95 315.00 264.41 2 1917     2418   6135  50.32   1 1.000  537395717 -1 0.562  -64.54   16.17  54.784 270.000   2
   1   1   6  2352.2    95.5   5 0.61214-0.35376-0.73833 0.90931 0.28312 0.21909  0 109.26 442.61  182.83 109.52 442.87  182.75 0.475 0.94   2.56 315.00 223.34 2 1916     6106   5588  91.38   1 1.000  537395717  1 0.336 -142.75  184.38  54.784 180.000   2
  -1  -1  -7 214566.   1141.   2 0.69274-0.95150-0.47517 0.30441-0.54252-0.04443  0 360.00 310.40   54.52 359.94 310.39   54.54 0.855 0.99   0.48 340.00 312.49 2 2152    93790   6572  27.27   1 1.000  537395718 -1 0.609  107.99   52.17  54.784   0.000   1
  -1  -1  -7 232708.   1189.   3 0.69290-0.95149-0.47504 0.30451-0.54242-0.04413  0 210.12 307.87    4.53 210.19 307.87    4.53 0.849 0.99   0.85 315.00 312.49 2 2152    95613   6623   2.27   1 1.000  537395718 -1 0.609  -41.89   49.64  54.784   0.000   1
  -1  -1  -7 225728.   1011.   6 0.54255-0.80124-0.73872 0.56817-0.39991-0.18760  0 150.63  74.06  110.26 150.55  74.03  110.23 0.613 1.00   2.97 315.00 259.62 2 2154   132370   6280  55.12   1 1.000  537395718 -1 0.418 -101.38 -184.17  54.784 270.000   1
  -1  -1   7 203261.   1104.   4-0.62601 0.36751-0.76969 0.59944-0.12527 0.71106  0 208.35 316.59  117.02 208.41 316.55  116.99 0.840 0.99   1.77 315.00 256.24 2 2149    86541   6629  58.50   1 1.000  537395718  1 0.601  -43.66   58.36  54.784  90.000   1
  -1   1  -7 205729.    997.   1 0.42200-0.68062-0.54906 0.72015-0.72142 0.13467  0 447.79 442.70   42.85 447.94 442.56   42.81 0.676 0.99   0.12   0.00 293.32 2 2152   114679   5905  21.41   1 1.000  537395718  1 0.457  195.78  184.47  54.784   0.000   1
  -1   1  -7 220739.   1037.   2 0.42207-0.68072-0.54945 0.72016-0.72108 0.13410  0 312.60 419.53   92.82 312.59 419.44   92.85 0.662 0.99   0.59 340.00 293.34 2 2152   118503   6397  46.42   1 1.000  537395718  1 0.457   60.59  161.30  54.784   0.000   1
  -1   1  -7 217613.   1027.   3 0.42232-0.68099-0.54904 0.71983-0.72125 0.13452  0 163.99 421.63   42.83 164.00 421.56   42.79 0.664 0.99   0.95 315.00 293.34 2 2152   115356   6420  21.40   1 1.000  537395718  1 0.458  -88.02  163.40  54.784   0.000   1
  -1   1  -7 230333.   1133.   6 0.50489-0.76379-0.45818 0.62920-0.73155 0.14401  0 192.05 147.42  160.62 191.95 147.43  160.56 0.773 0.98   3.11 315.00 234.44 2 2154   103300   6522  80.28   1 1.000  537395718  1 0.544  -59.96 -110.81  54.784 270.000   1
  -1   1   7 205622.   1029.   4-0.54199 0.28307-0.76114 0.93124 0.35624 0.22946  0 177.25 399.10  173.61 177.37 399.06  173.73 0.713 1.00   1.93 315.00 227.95 2 2149   102738   6327  86.86   1 1.000  537395718 -1 0.496  -74.76  140.87  54.784  90.000   1
   1  -1  -7 207173.   1133.   6 0.45529-0.19622-0.88650 0.71577 0.08260-0.67020  0 214.58 247.26   50.91 214.44 247.17   50.91 0.870 0.98   2.81 315.00 289.30 2 2154    84478   6749  25.45   1 1.000  537395718  1 0.626  -37.43  -10.97  54.784 270.000   1
   1  -1   7 209601.   1106.   4-0.53024 0.78860-0.75299 0.58264 0.38969 0.19656  0 202.78 177.51  177.78 202.71 177.44  177.78 0.816 0.99   1.94 315.00 225.86 2 2149    94236   6654  88.89   1 1.000  537395718 -1 0.581  -49.23  -80.72  54.784  90.000   1
   1  -1   7 193762.    891.   5-0.26683 0.52617-0.93820 0.76734 0.22041 0.36652  0 131.75 466.02   72.03 131.54 466.14   71.99 0.551 0.99   2.26 315.00 278.74 2 2153   125920   6173  35.99   1 1.000  537395718 -1 0.371 -120.26  207.79  54.784 180.000   1
   1   1  -7 227673.   1181.   6 0.54045-0.28148-0.76108 0.93184-0.35870-0.22902  0 211.44 300.25  104.88 211.28 300.21  104.87 0.857 0.99   2.96 315.00 262.31 2 2154    95119   6694  52.43   1 1.000  537395718 -1 0.614  -40.57   42.02  54.784 270.000   1
  -1  -1  -7  6233.3   197.7   2 0.69907-0.95757-0.45678 0.28579-0.55014-0.03717  0 363.97 284.17   68.62 363.80 284.16   68.70 0.872 0.98   0.52 340.00 305.44 2 2152     3891   5927  34.35   1 1.000  537395718 -1 0.622  111.96   25.94  54.784   0.000   2
  -1  -1  -7  6723.3   207.2   3 0.69916-0.95782-0.45629 0.28506-0.55043-0.03634  0 213.80 282.62   18.62 213.72 282.79   18.65 0.865 0.97   0.89 315.00 305.44 2 2152     4040   6264   9.32   1 1.000  537395718 -1 0.622  -38.21   24.39  54.784   0.000   2
  -1  -1  -7  6153.7   148.6   6 0.63134-0.88898-0.61374 0.44342-0.47405-0.11440  0 110.97  25.36  126.73 110.21  24.87  126.98 0.476 0.93   3.02 315.00 251.38 2 2154    10648   5482  63.49   1 1.000  537395718 -1 0.317 -141.04 -232.87  54.784 270.000   2
  -1  -1   7  5145.5   182.7   4-0.59353 0.33441-0.79594 0.62509-0.11915 0.70528  0 211.03 304.76  135.04 210.83 304.67  135.08 0.852 0.98   1.82 315.00 247.23 2 2149     4255   6240  67.54   1 1.000  537395718  1 0.611  -40.98   46.53  54.784  90.000   2
  -1   1  -7  6636.2   188.7   1 0.47052-0.73013-0.49897 0.66875-0.72777 0.14030  0 469.73 416.64   52.25 469.18 416.85   52.28 0.746 0.89   0.15   0.00 288.62 2 2153     6979   5393  26.14   1 1.000  537395718  1 0.507  217.72  158.41  54.784   0.000   2
  -1   1  -7  7151.8   194.5   2 0.47028-0.72994-0.49914 0.66896-0.72780 0.14028  0 329.19 393.96  102.27 328.76 394.16  102.28 0.729 0.94   0.62 340.00 288.62 2 2152     5769   5863  51.14   1 1.000  537395718  1 0.508   77.18  135.73  54.784   0.000   2
  -1   1  -7  7420.3   200.0   3 0.47053-0.73068-0.49833 0.66801-0.72820 0.14098  0 180.74 392.89   52.25 180.22 393.33   52.17 0.729 0.93   0.98 315.00 288.62 2 2152     6011   5895  26.09   1 1.000  537395718  1 0.508  -71.27  134.66  54.784   0.000   2
  -1   1  -7  6631.4   187.1   6 0.60643-0.86455-0.31067 0.48176-0.73194 0.14304  0 176.25 113.69  172.73 175.71 113.64  172.87 0.709 0.96   3.15 315.00 228.38 2 2154     5719   5831  86.44   1 1.000  537395718  1 0.492  -75.76 -144.54  54.784 270.000   2
  -1   1   7  5422.6   173.9   4-0.54017 0.28000-0.76259 0.93205 0.35593 0.22998  0 186.59 381.24  190.47 186.61 380.93  190.77 0.749 0.95   1.97 315.00 219.52 2 2149     5084   5882  95.39   1 1.000  537395718 -1 0.526  -65.42  123.01  54.784  90.000   2
   1  -1  -7  2678.7   133.8   6 0.46120-0.20327-0.88328 0.71334 0.08437-0.67069  0 209.89 209.94   51.69 210.40 209.87   51.70 0.849 0.91   2.81 315.00 288.90 2 2154     2436   6029  25.85   1 1.000  537395718  1 0.609  -42.12  -48.29  54.784 270.000   2
   1  -1   7  4248.0   160.0   4-0.53037 0.78897-0.75229 0.58294 0.39086 0.19419  0 196.17 159.75  194.79 196.55 159.57  194.68 0.789 0.91   1.99 315.00 217.36 2 2149     4256   6065  97.34   1 1.000  537395718 -1 0.559  -55.84  -98.48  54.784  90.000   2
   1  -1   7  6428.9   169.5   5-0.13333 0.39158-0.97954 0.81026 0.15072 0.43605  0 146.10 446.55   89.19 146.64 446.38   88.96 0.602 0.93   2.30 315.00 270.15 2 2153     6637   5757  44.48   1 1.000  537395718 -1 0.410 -105.91  188.32  54.784 180.000   2
   1   1  -7  5170.8   182.5   6 0.60711-0.34913-0.72758 0.89816-0.31945-0.26724  0 214.30 261.61  104.52 214.62 261.72  104.52 0.869 0.93   2.96 315.00 262.49 2 2154     3474   6210  52.26   1 1.000  537395718 -1 0.626  -37.71    3.38  54.784 270.000   2
   1   1   7  4850.7   134.8   5 0.66060-0.40195-0.69401 0.86524 0.28626 0.29966  0 113.46 485.92  190.36 113.58 486.35  190.28 0.492 0.96   2.58 315.00 219.57 2 2153     9442   5452  95.14   1 1.000  537395718  1 0.328 -138.55  227.69  54.784 180.000   2
  -1  -1  -8 114913.    883.   2 0.68484-0.94369-0.47854 0.30781-0.54953-0.12128  0 387.99 329.27   55.79 387.90 329.24   55.79 0.975 0.98   0.49 340.00 311.85 2 2396    45723   5999  27.90   1 1.000  537395719 -1 0.659  135.98   71.04  54.784   0.000   1
  -1  -1  -8 123753.    914.   3 0.68503-0.94370-0.47840 0.30787-0.54942-0.12102  0 234.90 323.70    5.79 234.95 323.70    5.79 0.963 0.98   0.85 315.00 311.85 2 2395    46931   6444   2.89   1 1.000  537395719 -1 0.659  -17.11   65.47  54.784   0.000   1
  -1  -1  -8 120286.    792.   6 0.54338-0.80222-0.71837 0.54796-0.43437-0.23701  0 183.29  65.98  114.84 183.23  65.98  114.77 0.738 1.00   2.99 315.00 257.33 2 2398    59947   6033  57.39   1 1.000  537395719 -1 0.480  -68.72 -192.25  54.784 270.000   1
  -1  -1   8 107339.    851.   4-0.62148 0.36274-0.78273 0.61231-0.03302 0.70249  0 235.68 319.94  127.72 235.69 319.87  127.73 0.965 0.98   1.80 315.00 250.89 2 2392    41807   6474  63.87   1 1.000  537395719  1 0.661  -16.33   61.71  54.784  90.000   1
  -1   1  -8 114940.    792.   1 0.43677-0.69504-0.54677 0.71765-0.71434 0.04349  0 480.48 477.42   40.96 480.61 477.25   41.02 0.784 0.98   0.11   0.00 294.27 2 2396    56991   5499  20.51   1 1.000  537395719  1 0.497  228.47  219.19  54.784   0.000   1
  -1   1  -8 119182.    800.   2 0.43656-0.69493-0.54722 0.71778-0.71412 0.04318  0 336.94 444.46   90.96 336.93 444.37   91.05 0.762 0.99   0.59 340.00 294.27 2 2396    56778   5773  45.53   1 1.000  537395719  1 0.497   84.93  186.23  54.784   0.000   1
  -1   1  -8 120776.    806.   3 0.43595-0.69477-0.54693 0.71787-0.71471 0.04424  0 188.29 441.23   41.08 188.32 441.13   41.00 0.761 0.98   0.95 315.00 294.21 2 2395    57487   6036  20.50   1 1.000  537395719  1 0.498  -63.72  183.00  54.784   0.000   1
  -1   1  -8 126617.    891.   6 0.50772-0.76664-0.46903 0.64003-0.72266 0.05117  0 219.49 138.98  158.98 219.39 139.00  158.92 0.893 0.99   3.11 315.00 235.26 2 2398    51441   6272  79.46   1 1.000  537395719  1 0.600  -32.52 -119.25  54.784 270.000   1
  -1   1   8 108656.    802.   4-0.52906 0.27016-0.75214 0.92224 0.39291 0.27655  0 209.10 401.44  178.18 209.20 401.41  178.29 0.845 0.99   1.94 315.00 225.66 2 2393    48254   6075  89.14   1 1.000  537395719 -1 0.563  -42.91  143.21  54.784  90.000   1
   1  -1  -8 113764.    888.   6 0.47896-0.21998-0.87784 0.70705 0.00069-0.67208  0 241.23 239.13   60.73 241.14 239.07   60.74 0.994 0.97   2.84 315.00 284.39 2 2398    41505   6279  30.37   1 1.000  537395719  1 0.685  -10.78  -19.10  54.784 270.000   1
   1  -1   8 109728.    854.   4-0.51985 0.77812-0.74541 0.57504 0.41727 0.25270  0 232.74 182.08  181.27 232.68 181.99  181.28 0.951 0.96   1.95 315.00 224.12 2 2393    43997   6443  90.64   1 1.000  537395719 -1 0.649  -19.27  -76.15  54.784  90.000   1
   1   1  -8 120288.    911.   6 0.54206-0.28314-0.74547 0.91615-0.38787-0.28372  0 239.98 291.66  108.68 239.83 291.64  108.67 0.989 0.97   2.97 315.00 260.41 2 2398    44081   6335  54.34   1 1.000  537395719 -1 0.680  -12.03   33.43  54.784 270.000   1
  -1  -1  -8  3396.9   160.3   2 0.69251-0.95083-0.45879 0.28780-0.55672-0.11444  0 393.44 299.29   69.71 393.27 299.25   69.80 0.998 0.99   0.53 340.00 304.89 2 2396     3409   5626  34.90   1 1.000  537395719 -1 0.678  141.43   41.06  54.784   0.000   2
  -1  -1  -8  3318.6   159.7   3 0.69248-0.95111-0.45834 0.28734-0.55713-0.11326  0 239.53 295.72   19.73 239.54 295.85   19.75 0.985 0.98   0.89 315.00 304.89 2 2395     2476   6034   9.88   1 1.000  537395719 -1 0.677  -12.48   37.49  54.784   0.000   2
  -1  -1   8  2678.7   144.6   4-0.59391 0.33460-0.80403 0.63291-0.02835 0.69819  0 238.49 305.92  145.48 238.25 305.83  145.56 0.978 0.97   1.85 315.00 242.01 2 2392     2387   6066  72.78   1 1.000  537395719  1 0.672  -13.52   47.69  54.784  90.000   2
  -1   1  -8  3880.3   155.8   2 0.48343-0.74276-0.49797 0.66779-0.71995 0.04853  0 355.86 414.21  100.51 355.46 414.38  100.55 0.840 0.95   0.61 340.00 289.50 2 2396     3985   5505  50.28   1 1.000  537395719  1 0.554  103.85  155.98  54.784   0.000   2
  -1   1  -8  3890.7   158.8   3 0.48376-0.74376-0.49715 0.66661-0.72029 0.04942  0 206.21 407.86   50.48 205.77 408.40   50.45 0.836 0.93   0.97 315.00 289.51 2 2396     4092   5656  25.22   1 1.000  537395719  1 0.555  -45.80  149.63  54.784   0.000   2
  -1   1  -8  3580.6   152.9   6 0.60920-0.86742-0.32345 0.49485-0.72406 0.05202  0 202.16  99.17  170.98 201.78  98.96  171.02 0.816 0.96   3.14 315.00 229.26 2 2398     4096   5728  85.51   1 1.000  537395719  1 0.539  -49.85 -159.06  54.784 270.000   2
  -1   1   8  2971.4   144.5   4-0.53027 0.27036-0.75219 0.92159 0.39118 0.27852  0 217.98 381.22  194.83 217.97 381.01  195.09 0.884 0.98   1.99 315.00 217.34 2 2393     3679   5786  97.54   1 1.000  537395719 -1 0.594  -34.03  122.99  54.784  90.000   2
   1  -1  -8  1458.4   115.3   6 0.49767-0.23870-0.86735 0.69706 0.00597-0.67611  0 235.48 197.34   61.77 235.80 197.02   61.87 0.967 0.95   2.84 315.00 283.86 2 2398     2521   5994  30.94   1 1.000  537395719  1 0.662  -16.53  -60.89  54.784 270.000   2
   1  -1   8  2080.0   126.2   4-0.52197 0.78049-0.74285 0.57315 0.41919 0.24967  0 226.77 162.34  198.34 227.11 162.20  198.30 0.924 0.96   2.00 315.00 215.58 2 2393     3008   5884  99.15   1 1.000  537395719 -1 0.628  -25.24  -95.89  54.784  90.000   2
   1  -1   8  3163.5   125.4   5-0.04243 0.29991-0.98397 0.81429 0.17320 0.49698  0 155.39 489.36   99.95 156.16 489.24   99.90 0.636 0.89   2.33 315.00 264.78 2 2396     6293   5391  49.95   1 1.000  537395719 -1 0.406  -96.62  231.13  54.784 180.000   2
   1   1  -8  2291.3   112.0   2 0.95365-0.69582-0.27992 0.45040-0.11044-0.55945  0 324.09 461.02    6.20 324.40 461.41    6.13 0.710 0.95   0.35 340.00 336.65 2 2396     3806   5359   3.06   1 1.000  537395719 -1 0.460   72.08  202.79  54.784   0.000   2
   1   1  -8  2852.5   150.9   6 0.61365-0.35521-0.70758 0.87829-0.35037-0.32006  0 241.24 249.12  108.80 241.54 249.07  108.83 0.995 0.95   2.97 315.00 260.35 2 2398     2790   5977  54.41   1 1.000  537395719 -1 0.686  -10.77   -9.11  54.784 270.000   2
  -1  -1  -9 61428.1   686.0   2 0.67115-0.92972-0.48417 0.31338-0.56137-0.19340  0 419.11 350.39   57.96 418.99 350.32   58.00 1.106 0.98   0.49 340.00 310.77 2 2645    22495   5648  29.00   1 1.000  537395720 -1 0.706  167.10   92.16  54.784   0.000   1
  -1  -1  -9 62350.9   687.5   3 0.67081-0.92978-0.48422 0.31379-0.56173-0.19248  0 260.61 340.23    8.05 260.65 340.23    8.00 1.087 0.98   0.86 315.00 310.73 2 2645    22151   6169   4.00   1 1.000  537395720 -1 0.706    8.60   82.00  54.784   0.000   1
  -1  -1  -9 62766.4   618.3   6 0.54333-0.80227-0.69516 0.52477-0.47068-0.28457  0 215.71  56.04  119.78 215.67  56.08  119.70 0.872 1.00   3.00 315.00 254.86 2 2647    29428   5744  59.85   1 1.000  537395720 -1 0.538  -36.30 -202.19  54.784 270.000   1
  -1  -1   9 55165.7   649.3   4-0.61268 0.35376-0.78868 0.61805 0.05106 0.70205  0 263.91 323.68  137.44 263.91 323.61  137.49 1.102 0.98   1.83 315.00 246.03 2 2641    19430   6154  68.74   1 1.000  537395720  1 0.719   11.90   65.45  54.784  90.000   1
  -1   1  -9 64759.9   628.0   2 0.43675-0.69511-0.54719 0.71775-0.71402-0.04071  0 364.22 473.66   90.93 364.20 473.57   91.02 0.873 0.98   0.59 340.00 294.28 2 2645    28540   5598  45.51   1 1.000  537395720  1 0.533  112.21  215.43  54.784   0.000   1
  -1   1  -9 64231.6   624.0   3 0.43627-0.69508-0.54688 0.71783-0.71455-0.03980  0 213.86 463.01   41.04 213.88 462.88   40.96 0.867 0.99   0.95 315.00 294.23 2 2645    28511   5744  20.48   1 1.000  537395720  1 0.534  -38.15  204.78  54.784   0.000   1
  -1   1  -9 68229.7   698.0   6 0.50796-0.76687-0.46995 0.64092-0.72189-0.03353  0 247.88 129.63  158.84 247.78 129.66  158.79 1.023 0.99   3.11 315.00 235.33 2 2647    25583   6102  79.39   1 1.000  537395720  1 0.653   -4.13 -128.60  54.784 270.000   1
  -1   1   9 57044.9   626.0   4-0.51456 0.25548-0.74146 0.91139 0.43066 0.32263  0 240.91 405.02  182.98 240.96 404.97  183.10 0.988 0.99   1.95 315.00 223.26 2 2642    23075   5811  91.55   1 1.000  537395720 -1 0.626  -11.10  146.79  54.784  90.000   1
   1  -1  -9 61563.9   695.4   6 0.49785-0.23903-0.86398 0.69322-0.07533-0.67994  0 268.75 230.86   69.85 268.69 230.83   69.86 1.130 0.98   2.86 315.00 279.83 2 2647    21302   6112  34.93   1 1.000  537395720  1 0.741   16.74  -27.37  54.784 270.000   1
   1  -1   9 58193.1   666.0   4-0.50754 0.76579-0.73609 0.56573 0.44786 0.30581  0 262.84 185.96  185.19 262.79 185.86  185.21 1.096 0.98   1.96 315.00 222.15 2 2642    21483   6161  92.60   1 1.000  537395720 -1 0.714   10.83  -72.27  54.784  90.000   1
   1   1  -9 63155.7   704.2   6 0.54314-0.28420-0.72740 0.89796-0.41940-0.33601  0 268.84 283.44  112.84 268.74 283.43  112.86 1.131 0.99   2.98 315.00 258.33 2 2647    21698   5985  56.43   1 1.000  537395720 -1 0.742   16.83   25.21  54.784 270.000   1
  -1  -1  -9  1643.2   124.6   2 0.68015-0.93833-0.46243 0.29160-0.56882-0.18578  0 425.96 315.94   71.74 425.97 315.91   71.84 1.135 0.99   0.53 340.00 303.88 2 2645     2881   5445  35.92   1 1.000  537395720 -1 0.729  173.95   57.71  54.784   0.000   2
  -1  -1  -9  1748.4   131.5   3 0.67995-0.93876-0.46203 0.29091-0.56938-0.18464  0 266.15 309.01   21.78 266.18 309.23   21.79 1.115 0.98   0.89 315.00 303.86 2 2645     2369   5761  10.90   1 1.000  537395720 -1 0.729   14.14   50.78  54.784   0.000   2
  -1  -1   9  1411.1   120.7   4-0.58984 0.33114-0.80563 0.63464 0.05521 0.69827  0 266.60 307.22  155.06 266.52 307.27  155.13 1.115 0.96   1.88 315.00 237.22 2 2642     2385   5837  77.56   1 1.000  537395720  1 0.730   14.59   48.99  54.784  90.000   2
  -1   1  -9  2040.4   127.9   2 0.48403-0.74342-0.49791 0.66789-0.71959-0.03537  0 385.72 437.67  100.42 385.40 437.86  100.43 0.964 0.96   0.61 340.00 289.54 2 2646     3544   5408  50.22   1 1.000  537395720  1 0.598  133.71  179.44  54.784   0.000   2
  -1   1  -9  2049.0   132.1   3 0.48436-0.74451-0.49709 0.66673-0.71993-0.03432  0 232.81 424.34   50.40 232.52 424.93   50.32 0.953 0.93   0.97 315.00 289.55 2 2645     3428   5702  25.16   1 1.000  537395720  1 0.598  -19.20  166.11  54.784   0.000   2
  -1   1  -9  1895.6   128.2   6 0.60968-0.86724-0.32574 0.49675-0.72262-0.03363  0 229.41  83.07  170.67 228.99  82.76  170.84 0.934 0.96   3.14 315.00 229.42 2 2647     3416   5695  85.42   1 1.000  537395720  1 0.584  -22.60 -175.16  54.784 270.000   2
  -1   1   9  1409.9   115.9   4-0.51979 0.26004-0.73945 0.90889 0.42783 0.32603  0 249.40 382.33  199.42 249.27 382.14  199.62 1.030 0.96   2.00 315.00 215.04 2 2642     2796   5718  99.81   1 1.000  537395720 -1 0.659   -2.61  124.10  54.784  90.000   2
   1  -1  -9 856.844  98.608   6 0.52910-0.27060-0.84575 0.67649-0.06908-0.68494  0 261.77 183.99   71.42 262.25 183.62   71.39 1.094 0.91   2.87 315.00 279.04 2 2647     1677   5919  35.70   1 1.000  537395720  1 0.712    9.76  -74.24  54.784 270.000   2
   1  -1   9  1062.3   106.7   4-0.51206 0.77106-0.73093 0.56102 0.45114 0.30121  0 257.48 163.97  202.40 257.92 164.04  202.34 1.069 0.94   2.01 315.00 213.55 2 2642     2586   5904 101.17   1 1.000  537395720 -1 0.692    5.47  -94.26  54.784  90.000   2
   1   1  -9  1213.4    94.1   2 0.92742-0.66893-0.31916 0.48998-0.19503-0.55898  0 353.72 488.11   17.31 353.93 488.20   17.27 0.830 0.96   0.38 340.00 331.09 2 2645     4654   5252   8.64   1 1.000  537395720 -1 0.504  101.71  229.88  54.784   0.000   2
   1   1  -9  1483.2   120.7   6 0.61982-0.36138-0.68455 0.85558-0.38367-0.37066  0 268.72 236.47  113.50 268.99 236.37  113.48 1.130 0.94   2.98 315.00 258.00 2 2647     1645   5907  56.74   1 1.000  537395720 -1 0.742   16.71  -21.76  54.784 270.000   2
  -1  -1 -10 38410.3   577.0   2 0.65166-0.91038-0.49172 0.32107-0.57754-0.26099  0 454.43 374.74   60.99 454.32 374.64   61.00 1.250 0.98   0.50 340.00 309.25 2 2898    13815   5404  30.50   1 1.000  537395721 -1 0.747  202.42  116.51  54.784   0.000   1
  -1  -1 -10 39945.8   582.0   3 0.65153-0.91051-0.49168 0.32124-0.57772-0.26035  0 287.71 357.97   11.05 287.73 357.96   10.99 1.221 0.99   0.86 315.00 309.23 2 2898    13755   5662   5.50   1 1.000  537395721 -1 0.748   35.70   99.74  54.784   0.000   1
  -1  -1 -10 42328.3   547.5   6 0.54221-0.80106-0.66920 0.49876-0.50810-0.33098  0 248.66  43.92  125.00 248.65  43.92  124.96 1.016 0.99   3.01 315.00 252.25 2 2901    17723   5609  62.48   1 1.000  537395721 -1 0.590   -3.35 -214.31  54.784 270.000   1
  -1  -1  10 31876.5   526.4   4-0.60046 0.34145-0.78915 0.61844 0.12917 0.70777  0 293.46 327.99  146.51 293.40 327.90  146.55 1.249 0.98   1.85 315.00 241.49 2 2894    10570   5847  73.28   1 1.000  537395721  1 0.773   41.45   69.76  54.784  90.000   1
  -1   1 -10 36942.6   504.2   3 0.42645-0.68471-0.54842 0.71903-0.71929-0.11906  0 240.94 487.92   42.30 240.96 487.84   42.35 0.982 0.99   0.95 315.00 293.60 2 2898    17282   5451  21.18   1 1.000  537395721  1 0.566  -11.07  229.69  54.784   0.000   1
  -1   1 -10 38962.2   563.5   6 0.50622-0.76510-0.46326 0.63411-0.72741-0.11191  0 277.57 119.03  159.85 277.49 119.07  159.82 1.165 0.99   3.11 315.00 234.83 2 2901    14101   5811  79.91   1 1.000  537395721  1 0.702   25.56 -139.20  54.784 270.000   1
  -1   1  10 35875.1   533.5   4-0.49835 0.23921-0.72887 0.89873 0.46946 0.36751  0 273.26 409.97  188.01 273.33 409.93  188.14 1.140 0.99   1.97 315.00 220.75 2 2895    13736   5623  94.07   1 1.000  537395721 -1 0.684   21.25  151.74  54.784  90.000   1
   1  -1 -10 33983.1   549.2   6 0.51273-0.25387-0.84595 0.67524-0.14655-0.69254  0 297.53 222.33   78.44 297.51 222.28   78.45 1.276 0.96   2.88 315.00 275.53 2 2901    10874   5964  39.23   1 1.000  537395721  1 0.793   45.52  -35.90  54.784 270.000   1
   1  -1  10 36433.9   562.7   4-0.49346 0.75174-0.72495 0.55458 0.48057 0.35682  0 293.71 189.23  189.47 293.65 189.15  189.48 1.250 0.99   1.97 315.00 220.01 2 2895    11953   5945  94.74   1 1.000  537395721 -1 0.773   41.70  -69.00  54.784  90.000   1
   1   1 -10 37837.2   580.3   6 0.54348-0.28467-0.70668 0.87737-0.45302-0.38624  0 298.61 275.38  117.37 298.52 275.37  117.36 1.282 0.95   2.99 315.00 256.07 2 2901    11947   5936  58.68   1 1.000  537395721 -1 0.799   46.60   17.15  54.784 270.000   1
  -1  -1 -10  1020.6   108.8   2 0.66262-0.92097-0.46724 0.29651-0.58534-0.25279  0 462.88 334.84   74.55 463.00 334.86   74.63 1.286 0.98   0.54 340.00 302.47 2 2898     2081   5275  37.31   1 1.000  537395721 -1 0.777  210.87   76.61  54.784   0.000   2
  -1  -1 -10  1246.9   119.8   3 0.66251-0.92154-0.46680 0.29558-0.58581-0.25179  0 294.01 323.02   24.58 294.10 323.33   24.58 1.255 0.97   0.90 315.00 302.46 2 2898     1562   5641  12.29   1 1.000  537395721 -1 0.777   42.00   64.79  54.784   0.000   2
  -1  -1  10  1003.5   117.5   4-0.58256 0.32381-0.80193 0.63133 0.13242 0.70468  0 296.05 309.18  163.96 296.05 309.14  163.99 1.264 0.98   1.90 315.00 232.77 2 2895     2346   5803  82.00   1 1.000  537395721  1 0.785   44.04   50.95  54.784  90.000   2
  -1   1 -10  1048.7   107.9   2 0.47528-0.73442-0.49871 0.66899-0.72485-0.11432  0 419.94 466.03  101.60 419.52 465.93  101.59 1.101 0.96   0.62 340.00 288.95 2 2899     3668   5269  50.80   1 1.000  537395721  1 0.637  167.93  207.80  54.784   0.000   2
  -1   1 -10  1145.9   119.4   3 0.47612-0.73547-0.49785 0.66797-0.72489-0.11355  0 261.01 443.32   51.51 260.80 443.58   51.48 1.080 0.94   0.98 315.00 289.00 2 2898     4052   5520  25.74   1 1.000  537395721  1 0.637    9.00  185.09  54.784   0.000   2
  -1   1 -10  1014.9   111.9   6 0.60782-0.86585-0.31702 0.48760-0.72805-0.11206  0 257.99  64.40  171.86 257.66  64.37  171.98 1.062 0.96   3.14 315.00 228.82 2 2901     3180   5644  85.99   1 1.000  537395721  1 0.623    5.98 -193.83  54.784 270.000   2
  -1   1  10 820.251  99.417   4-0.50703 0.24767-0.72533 0.89465 0.46564 0.37183  0 281.32 384.41  204.27 281.25 384.37  204.46 1.183 0.93   2.01 315.00 212.62 2 2895     1789   5614 102.23   1 1.000  537395721 -1 0.718   29.31  126.18  54.784  90.000   2
   1  -1 -10 645.693  98.640   2 0.94960-0.69237-0.28716 0.11743-0.12571-0.71193  0 452.72 378.18    8.19 453.38 378.20    8.06 1.243 0.91   0.36 340.00 335.65 2 2898     2980   5288   4.03   1 1.000  537395721  1 0.743  200.71  119.95  54.784   0.000   2
   1  -1 -10 566.580  94.346   6 0.55509-0.29568-0.82012 0.65041-0.13883-0.69967  0 289.97 169.76   80.45 290.09 169.28   80.45 1.233 0.90   2.89 315.00 274.53 2 2901     1520   5694  40.22   1 1.000  537395721  1 0.758   37.96  -88.47  54.784 270.000   2
   1  -1  10 637.803  97.597   4-0.50019 0.75917-0.71765 0.54720 0.48455 0.35247  0 289.19 164.87  206.74 289.28 165.03  206.69 1.225 0.92   2.02 315.00 211.38 2 2895     2466   5619 103.35   1 1.000  537395721 -1 0.753   37.18  -93.36  54.784  90.000   2
   1   1 -10 954.050 111.511   6 0.62510-0.36630-0.65898 0.83037-0.41832-0.41989  0 297.25 223.59  118.47 297.47 223.33  118.44 1.275 0.94   3.00 315.00 255.51 2 2901     1566   5898  59.22   1 1.000  537395721 -1 0.793   45.24  -34.64  54.784 270.000   2
  -1  -1 -11 69899.4   824.5   2 0.62749-0.88608-0.50039 0.32976-0.59654-0.32576  0 495.58 403.77   64.65 495.51 403.67   64.67 1.406 0.98   0.51 340.00 307.42 2 3155    21493   5355  32.34   1 1.000  537395722 -1 0.783  243.57  145.54  54.784   0.000   1
  -1  -1 -11 71954.1   823.7   3 0.62771-0.88621-0.50019 0.32957-0.59648-0.32559  0 316.80 377.55   14.66 316.80 377.53   14.67 1.362 0.98   0.87 315.00 307.42 2 3154    21561   5723   7.34   1 1.000  537395722 -1 0.784   64.79  119.32  54.784   0.000   1
[truncated: 2,314,497 more chars]
