# Supplementary material for: Practical aspects of teaching a graduate-level small-mol­ecule chemical crystallography course
Source: Acta Crystallogr E Crystallogr Commun. 2026 Jan 1;82(Pt 1):107–20. doi: 10.1107/S2056989025010527 (PMC12810306; doi:10.1107/S2056989025010527)
Supplement: Supplementary file 1 [file e-82-00107-sup2.zip › Berry_Guzei_Structures/Ylid twin/YLID_twin.p4p]

FILEID CELL_NOW     ?             4.00        11/26/12 09:27:42 YLID_2012_11 
SITEID ?                                   ?                                    
TITLE  ?                                        
CHEM   ? 
CELL      5.9586    9.0399   18.3872   90.0000   90.0000   90.0000    990.431 
CELLSD    0.0000    0.0000    0.0000    0.0000    0.0000    0.0000     1.315 
ORT1    -1.6619585e-001 -1.0446379e-002  5.5450490e-003 
ORT2    -2.1659992e-002  3.9036083e-002 -5.0400389e-002 
ORT3     8.6488486e-003 -1.0297598e-001 -1.9668270e-002 
ZEROS   0.0000000  0.0000000  0.0000000    0.0000    0.0000    0.0000 
SOURCE CU     1.54184   1.54056   1.54439   2.00000   40.00   32.00 
LIMITS    0.00    0.00    0.00    0.00    0.00    0.00    0.00    0.00    0.00    0.00 
MORPH  ? 
DNSMET ? 
CCOLOR ? 
CSIZE  ?            ?            ?            ?            23.000       
ADPAR      252.0100    258.2300      4.0100     512 
ADCOR        0.8920      0.5428      0.0017      0.1803     -0.1000      0.1694 
BRAVAIS Orthorhombic          P  
MOSAIC  0.49 1.01 
REF05 H       2   2  -4  50.000 302.750   0.000  54.784  339.95  402.29  698.85  69.20 -0.374638  0.239678 -0.109625   0.000   0.000   0.000   0.000 
REF05 H       3   3  -4  50.000 302.750   0.000  54.784  229.60  446.31 2408.06    128 -0.550287  0.253970 -0.205521   0.000   0.000   0.000   0.000 
REF05 AH      3  -2   2  50.000 303.250   0.000  54.784  283.00   68.85 1425.98  98.60 -0.465626 -0.242142  0.192134   0.000   0.000   0.000   0.000 
REF05 CH      4  -1   1  50.000 303.136   0.000  54.784  180.78  134.34 1991.38    116 -0.647613 -0.173981  0.117881   0.000   0.000   0.000   0.000 
REF05 CH      2  -1  -1  50.000 303.084   0.000  54.784  368.14  192.90 4753.28    180 -0.326585 -0.030379  0.138964   0.000   0.000   0.000   0.000 
REF05 CH      4   1  -2  50.000 302.756   0.000  54.784  167.51  284.74   13922    307 -0.684689  0.054845 -0.029914   0.000   0.000   0.000   0.000 
REF05 ACH     4   3  -3  50.000 303.382   0.000  54.784  126.26  417.82 4895.71    182 -0.710738  0.182223 -0.216922   0.000   0.000   0.000   0.000 
REF05 AC      1   3  -4  50.000 303.681   0.000  54.784  434.13  499.77 1436.76  98.96 -0.242959  0.284023 -0.211354   0.000   0.000   0.000   0.000 
REF05 ACH     3   2  -4  50.000 304.015   0.000  54.784  244.29  381.63   23054    395 -0.539940  0.215314 -0.102594   0.000   0.000   0.000   0.000 
REF05 AC      1  -1   0  50.000 304.266   0.000  54.784  477.45  186.43 4188.93    168 -0.163510 -0.041885  0.117594   0.000   0.000   0.000   0.000 
REF05 ACH     1   0  -2  50.000 304.554   0.000  54.784  464.87  274.58   19534    364 -0.176967  0.079940  0.047012   0.000   0.000   0.000   0.000 
REF05 ACH     4   2  -3  50.000 304.357   0.000  54.784  149.05  354.36 1344.89  95.57 -0.700356  0.143312 -0.114164   0.000   0.000   0.000   0.000 
REF05 A       2   2  -4  50.000 304.750   0.000  54.784  319.51  395.05  960.68  80.97 -0.407214  0.242144 -0.092806   0.000   0.000   0.000   0.000 
REF05 ACH     3  -1  -1  50.000 304.731   0.000  54.784  274.34  183.98   16716    336 -0.492307 -0.051751  0.147816   0.000   0.000   0.000   0.000 
REF05 AC      1   2  -4  50.000 304.739   0.000  54.784  432.76  417.21 3966.15    164 -0.232995  0.237922 -0.111886   0.000   0.000   0.000   0.000 
REF05 ACH     5   2  -1  50.000 305.295   0.000  54.784   25.32  315.06 2580.42    132 -0.855762  0.020962 -0.144652   0.000   0.000   0.000   0.000 
REF05 ACH     5  -1   4  50.000 306.170   0.000  54.784   25.92   20.26  444.66  55.21 -0.797881 -0.347126  0.068531   0.000   0.000   0.000   0.000 
REF05 ACH     5   0   1  50.000 306.102   0.000  54.784   53.42  164.80 3652.71    158 -0.824394 -0.156952  0.023528   0.000   0.000   0.000   0.000 
REF05 CH      1   1  -3  50.000 303.996   0.000  54.784  457.31  350.75  422197   1691 -0.192824  0.168953 -0.036394   0.000   0.000   0.000   0.000 
REF05 ACH     2  -2   1  50.000 306.260   0.000  54.784  380.97   96.30   17067    340 -0.305140 -0.170082  0.202982   0.000   0.000   0.000   0.000 
REF05 ACH     4  -1   0  50.000 306.359   0.000  54.784  179.34  152.53 3948.20    164 -0.653246 -0.124209  0.136396   0.000   0.000   0.000   0.000 
REF05 AH      2   0  -3  50.000 306.750   0.000  54.784  336.97  270.49   78.10  23.22 -0.373920  0.102993  0.083676   0.000   0.000   0.000   0.000 
REF05 ACH     4  -2   3  50.000 307.149   0.000  54.784  172.45   20.29 1395.01  97.53 -0.626276 -0.314069  0.182103   0.000   0.000   0.000   0.000 
REF05 ACH     3  -2   1  50.000 307.084   0.000  54.784  279.74   91.00 3747.72    160 -0.470987 -0.191536  0.212001   0.000   0.000   0.000   0.000 
REF05 ACH     3   0  -3  50.000 307.097   0.000  54.784  262.03  263.43 8019.83    233 -0.513626  0.087687  0.083979   0.000   0.000   0.000   0.000 
REF05 AH      4   1  -3  50.000 307.250   0.000  54.784  161.47  301.02 1296.72  94.05 -0.690195  0.105229 -0.009819   0.000   0.000   0.000   0.000 
REF05 ACH     2   1  -4  50.000 306.787   0.000  54.784  342.98  343.55   26270    422 -0.363929  0.197616 -0.008554   0.000   0.000   0.000   0.000 
REF05 AH      5  -1   3  50.000 307.750   0.000  54.784   38.16   51.03 1422.69  98.54 -0.802843 -0.297343  0.086992   0.000   0.000   0.000   0.000 
REF05 ACH     4   0  -2  50.000 307.314   0.000  54.784  172.70  236.07 1956.82    115 -0.674265  0.015278  0.072358   0.000   0.000   0.000   0.000 
REF05 AH      5   1  -1  50.000 307.750   0.000  54.784   45.56  257.26  510.64  59.18 -0.845221 -0.018043 -0.041207   0.000   0.000   0.000   0.000 
REF05 ACH     2   0  -3  50.000 306.364   0.000  54.784  351.91  276.02  136957    963 -0.348109  0.108651  0.074673   0.000   0.000   0.000   0.000 
REF05 ACH     2   1  -4  50.000 308.027   0.000  54.784  322.65  336.37  225.02  39.23 -0.397325  0.196000  0.006806   0.000   0.000   0.000   0.000 
REF05 AH      5   2  -2  50.000 308.750   0.000  54.784   21.10  334.66  325.71  47.31 -0.860775  0.070307 -0.125569   0.000   0.000   0.000   0.000 
REF05 ACH     4   3  -4  50.000 308.602   0.000  54.784  118.46  441.98 1908.94    114 -0.716543  0.233021 -0.196321   0.000   0.000   0.000   0.000 
REF05 AC      1   0  -2  50.000 309.152   0.000  54.784  442.02  277.06 3517.91    155 -0.199916  0.098510  0.064240   0.000   0.000   0.000   0.000 
REF05 AH      4   2  -4  50.000 309.250   0.000  54.784  141.33  373.32  275.29  43.47 -0.705828  0.193279 -0.093872   0.000   0.000   0.000   0.000 
REF05 ACH     4  -2   2  50.000 309.516   0.000  54.784  174.57   46.99 1280.71  93.36 -0.631639 -0.263890  0.201233   0.000   0.000   0.000   0.000 
REF05 AH      5  -1   2  50.000 309.750   0.000  54.784   45.79   77.50  825.73  75.16 -0.808251 -0.247117  0.106566   0.000   0.000   0.000   0.000 
REF05 AH      2  -2   0  50.000 309.750   0.000  54.784  370.35  115.33   45.03  17.61 -0.315036 -0.131416  0.214167   0.000   0.000   0.000   0.000 
REF05 ACH     3  -1  -2  50.000 309.631   0.000  54.784  266.77  200.24 6804.51    215 -0.497682 -0.001362  0.167585   0.000   0.000   0.000   0.000 
REF05 ACH     3   3  -5  50.000 309.662   0.000  54.784  222.27  471.49 3504.29    154 -0.555992  0.304484 -0.185337   0.000   0.000   0.000   0.000 
REF05 ACH     4  -1  -1  50.000 309.919   0.000  54.784  175.80  169.73 1472.22    100 -0.658414 -0.073811  0.156279   0.000   0.000   0.000   0.000 
REF05 AC      1   1  -4  50.000 310.088   0.000  54.784  428.47  350.10 3400.46    152 -0.223081  0.191594 -0.012242   0.000   0.000   0.000   0.000 
REF05 ACH     2   3  -5  50.000 309.927   0.000  54.784  327.22  497.28   11475    279 -0.390337  0.325487 -0.194047   0.000   0.000   0.000   0.000 
REF05 ACH     2  -1  -2  50.000 309.800   0.000  54.784  356.62  210.16   86166    764 -0.332126  0.019598  0.158186   0.000   0.000   0.000   0.000 
REF05 ACH     3   2  -5  50.000 310.440   0.000  54.784  235.23  401.18 4975.46    184 -0.545511  0.265355 -0.083025   0.000   0.000   0.000   0.000 
REF05 AC      3   0  -4  50.000 310.804   0.000  54.784  238.95  265.83 1119.72  87.15 -0.548860  0.106212  0.102345   0.000   0.000   0.000   0.000 
REF05 AH      5   1  -2  50.000 311.250   0.000  54.784   40.28  275.57  916.24  79.15 -0.851309  0.032923 -0.020915   0.000   0.000   0.000   0.000 
REF05 ACH     4   0  -3  50.000 311.656   0.000  54.784  165.56  251.87 2489.60    130 -0.679620  0.066436  0.093232   0.000   0.000   0.000   0.000 
REF05 ACH     2   2  -5  50.000 311.069   0.000  54.784  330.89  421.21   62676    651 -0.379759  0.286834 -0.091323   0.000   0.000   0.000   0.000 
REF05 ACH     1   2  -4  50.000 310.248   0.000  54.784  450.38  437.52  203635   1174 -0.208767  0.257901 -0.119494   0.000   0.000   0.000   0.000 
REF05 ACH     5  -1   1  50.000 312.234   0.000  54.784   49.04  101.14  344.86  48.68 -0.814472 -0.195356  0.127983   0.000   0.000   0.000   0.000 
REF05 ACH     2  -2   0  50.000 311.893   0.000  54.784  370.46  118.46   15468    324 -0.310581 -0.119869  0.222420   0.000   0.000   0.000   0.000 
REF05 ACH     5   0  -1  50.000 311.784   0.000  54.784   52.36  202.09 3738.74    159 -0.835255 -0.056956  0.061964   0.000   0.000   0.000   0.000 
REF05 ACH     4   1  -4  50.000 311.789   0.000  54.784  153.03  317.98   11128    275 -0.695661  0.154791  0.008881   0.000   0.000   0.000   0.000 
REF05 AH      5   2  -3  50.000 312.750   0.000  54.784   12.07  356.42  734.91  70.94 -0.866920  0.122301 -0.104422   0.000   0.000   0.000   0.000 
REF05 A       2   3  -5  50.000 312.750   0.000  54.784  299.23  487.60  416.53  53.45 -0.430820  0.335410 -0.169106   0.000   0.000   0.000   0.000 
REF05 ACH     1  -1  -1  50.000 312.242   0.000  54.784  468.97  199.55  173109   1083 -0.160825 -0.009113  0.130433   0.000   0.000   0.000   0.000 
REF05 ACH     3   1  -5  50.000 313.324   0.000  54.784  240.87  344.52 4120.56    167 -0.535232  0.226349  0.019579   0.000   0.000   0.000   0.000 
REF05 AH      4  -1  -2  50.000 314.250   0.000  54.784  154.49  182.00   21.84  12.30 -0.687484 -0.030904  0.176592   0.000   0.000   0.000   0.000 
REF05 ACH     4  -1  -2  50.000 313.723   0.000  54.784  169.75  186.32   14959    318 -0.663740 -0.023081  0.176634   0.000   0.000   0.000   0.000 
REF05 ACH     2   0  -4  50.000 313.772   0.000  54.784  338.37  291.85   12103    286 -0.353515  0.158904  0.094429   0.000   0.000   0.000   0.000 
REF05 ACH     4   3  -5  50.000 313.937   0.000  54.784  107.42  469.28 4885.24    182 -0.722056  0.282811 -0.177130   0.000   0.000   0.000   0.000 
REF05 AC      1  -1  -1  50.000 314.343   0.000  54.784  452.62  204.26 8221.81    236 -0.176784  0.005073  0.140562   0.000   0.000   0.000   0.000 
REF05 ACH     3  -1  -3  50.000 314.546   0.000  54.784  256.98  216.05 2250.51    124 -0.503183  0.048738  0.187090   0.000   0.000   0.000   0.000 
REF05 ACH     4   2  -5  50.000 314.310   0.000  54.784  130.41  394.57  910.56  78.60 -0.711573  0.243474 -0.074880   0.000   0.000   0.000   0.000 
REF05 AH      4  -2   0  50.000 315.250   0.000  54.784  171.00   92.28  639.46  66.14 -0.642480 -0.162823  0.241349   0.000   0.000   0.000   0.000 
REF05 ACH     3  -2  -1  50.000 315.206   0.000  54.784  266.28  130.81 2593.73    133 -0.481740 -0.090777  0.251452   0.000   0.000   0.000   0.000 
REF05 AH      2  -2  -1  50.000 315.250   0.000  54.784  354.00  133.99   60.74  20.49 -0.327885 -0.084580  0.236132   0.000   0.000   0.000   0.000 
REF05 AH      2  -1  -3  50.000 315.250   0.000  54.784  329.64  219.44  299.53  45.32 -0.364250  0.056156  0.183113   0.000   0.000   0.000   0.000 
REF05 ACH     5   1  -3  50.000 314.758   0.000  54.784   32.62  294.19 1337.11  95.16 -0.856484  0.082202 -0.002293   0.000   0.000   0.000   0.000 
REF05 A       2   1  -5  50.000 315.250   0.000  54.784  305.54  350.01  730.42  70.64 -0.410653  0.242568  0.029754   0.000   0.000   0.000   0.000 
REF05 ACH     2   1  -5  50.000 314.824   0.000  54.784  329.78  360.48   24020    403 -0.369510  0.247801  0.011101   0.000   0.000   0.000   0.000 
REF05 ACH     4   0  -4  50.000 315.921   0.000  54.784  156.11  267.74 2087.13    119 -0.685223  0.115924  0.112124   0.000   0.000   0.000   0.000 
REF05 A       3   2  -6  50.000 316.250   0.000  54.784  199.50  405.50   48.18  18.25 -0.595444  0.293298 -0.050333   0.000   0.000   0.000   0.000 
REF05 ACH     2  -1  -3  50.000 316.295   0.000  54.784  342.60  226.83 4069.54    166 -0.337654  0.069757  0.177701   0.000   0.000   0.000   0.000 
REF05 ACH     4   1  -5  50.000 316.702   0.000  54.784  141.73  335.88 2204.88    122 -0.701042  0.205841  0.029624   0.000   0.000   0.000   0.000 
REF05 AC      1   2  -5  50.000 316.427   0.000  54.784  414.63  432.66 2594.33    133 -0.246477  0.284683 -0.088734   0.000   0.000   0.000   0.000 
REF05 ACH     3   3  -6  50.000 316.698   0.000  54.784  212.03  499.82 3748.16    160 -0.561658  0.354600 -0.165523   0.000   0.000   0.000   0.000 
REF05 AH      5  -1  -1  50.000 317.250   0.000  54.784   47.93  143.06  420.87  53.75 -0.824461 -0.096617  0.164413   0.000   0.000   0.000   0.000 
REF05 ACH     1   0  -3  50.000 316.240   0.000  54.784  444.70  291.96  154653   1023 -0.182364  0.130202  0.066631   0.000   0.000   0.000   0.000 
REF05 ACH     3   2  -6  50.000 316.996   0.000  54.784  223.40  422.39 2901.64    140 -0.551136  0.315685 -0.063146   0.000   0.000   0.000   0.000 
REF05 ACH     2  -2  -1  50.000 317.369   0.000  54.784  357.47  139.28   12967    296 -0.316000 -0.069589  0.241893   0.000   0.000   0.000   0.000 
REF05 ACH     4  -1  -3  50.000 317.654   0.000  54.784  161.30  202.49 1157.42  88.83 -0.669228  0.027466  0.196724   0.000   0.000   0.000   0.000 
REF05 ACH     1   1  -4  50.000 316.798   0.000  54.784  439.67  368.17  162850   1050 -0.198420  0.219060 -0.016813   0.000   0.000   0.000   0.000 
REF05 ACH     5   0  -3  50.000 318.465   0.000  54.784   38.88  237.99 4071.03    166 -0.846227  0.044035  0.101678   0.000   0.000   0.000   0.000 
REF05 ACH     3   0  -5  50.000 318.163   0.000  54.784  239.53  294.49   72967    703 -0.524475  0.188203  0.123424   0.000   0.000   0.000   0.000 
REF05 AH      5   1  -4  50.000 318.750   0.000  54.784   20.66  314.01  610.28  64.64 -0.862146  0.133723  0.019048   0.000   0.000   0.000   0.000 
REF05 AH      3  -2  -2  50.000 319.250   0.000  54.784  256.61  149.08 1806.01    111 -0.487310 -0.041035  0.270056   0.000   0.000   0.000   0.000 
REF05 AH      3  -1  -4  50.000 319.250   0.000  54.784  245.50  231.53   45.48  17.74 -0.508852  0.097621  0.205063   0.000   0.000   0.000   0.000 
REF05 ACH     3   1  -6  50.000 319.378   0.000  54.784  227.62  362.24 4828.24    181 -0.540793  0.276667  0.039366   0.000   0.000   0.000   0.000 
REF05 AH      4   2  -6  50.000 319.750   0.000  54.784  116.03  417.98  807.62  74.33 -0.717226  0.294902 -0.053621   0.000   0.000   0.000   0.000 
REF05 ACH     5  -2   1  50.000 319.872   0.000  54.784   31.35   20.01 2798.26    138 -0.803374 -0.235995  0.229542   0.000   0.000   0.000   0.000 
REF05 AH      5  -1  -2  50.000 320.250   0.000  54.784   42.06  162.19  668.93  67.64 -0.830076 -0.046038  0.184157   0.000   0.000   0.000   0.000 
REF05 A       2   0  -5  50.000 320.250   0.000  54.784  300.50  296.52   48.92  18.39 -0.400624  0.197239  0.130853   0.000   0.000   0.000   0.000 
REF05 AC      1   1  -5  50.000 320.004   0.000  54.784  405.38  363.45 1089.50  86.10 -0.236428  0.238540  0.010790   0.000   0.000   0.000   0.000 
REF05 ACH     2   2  -6  50.000 319.696   0.000  54.784  318.22  442.37   13478    302 -0.385397  0.337055 -0.071624   0.000   0.000   0.000   0.000 
REF05 AH      3  -2  -2  50.000 320.750   0.000  54.784  238.48  149.46  187.02  35.87 -0.515503 -0.032986  0.280371   0.000   0.000   0.000   0.000 
REF05 AH      2  -2  -2  50.000 320.750   0.000  54.784  335.47  151.02  282.47  44.05 -0.340695 -0.037028  0.260313   0.000   0.000   0.000   0.000 
REF05 ACH     4   0  -5  50.000 320.365   0.000  54.784  144.02  284.25 1045.81  84.30 -0.690977  0.166098  0.131277   0.000   0.000   0.000   0.000 
REF05 AH      2   0  -5  50.000 320.750   0.000  54.784  322.53  307.55  176.55  34.87 -0.359252  0.208865  0.113884   0.000   0.000   0.000   0.000 
REF05 AH      3  -3   1  50.000 321.250   0.000  54.784  271.02   17.83 1307.64  94.41 -0.460634 -0.230063  0.315323   0.000   0.000   0.000   0.000 
REF05 AH      2  -1  -4  50.000 321.250   0.000  54.784  310.46  233.14  203.48  37.42 -0.377362  0.103685  0.206898   0.000   0.000   0.000   0.000 
REF05 ACH     1  -2   1  50.000 320.611   0.000  54.784  495.62   90.21   88115    772 -0.139164 -0.148654  0.194482   0.000   0.000   0.000   0.000 
REF05 ACH     4  -2  -2  50.000 321.665   0.000  54.784  158.31  131.21 1279.96  93.43 -0.653197 -0.062005  0.280349   0.000   0.000   0.000   0.000 
REF05 ACH     4  -1  -4  50.000 321.614   0.000  54.784  150.73  218.53   11539    280 -0.674634  0.077573  0.215971   0.000   0.000   0.000   0.000 
REF05 A       3   0  -6  50.000 321.750   0.000  54.784  205.46  292.46  193.75  36.50 -0.575250  0.201532  0.150228   0.000   0.000   0.000   0.000 
REF05 ACH     4   1  -6  50.000 321.590   0.000  54.784  127.61  355.02   10603    268 -0.706605  0.255773  0.048971   0.000   0.000   0.000   0.000 
REF05 ACH     5  -2   0  50.000 322.154   0.000  54.784   31.73   47.37 5476.82    193 -0.808781 -0.185012  0.249957   0.000   0.000   0.000   0.000 
REF05 AH      5   0  -4  50.000 322.250   0.000  54.784   26.77  256.35  322.87  47.10 -0.851690  0.095833  0.123165   0.000   0.000   0.000   0.000 
REF05 A       2   1  -6  50.000 322.250   0.000  54.784  285.88  364.29  300.58  45.42 -0.424090  0.290368  0.053828   0.000   0.000   0.000   0.000 
REF05 AC      1  -1  -2  50.000 322.362   0.000  54.784  426.08  220.79 8726.02    243 -0.190168  0.052115  0.163611   0.000   0.000   0.000   0.000 
REF05 ACH     2  -1  -4  50.000 322.584   0.000  54.784  326.59  242.98   22712    392 -0.342765  0.120365  0.197763   0.000   0.000   0.000   0.000 
REF05 ACH     2  -2  -2  50.000 322.717   0.000  54.784  342.46  158.82   12888    295 -0.321193 -0.019012  0.261786   0.000   0.000   0.000   0.000 
REF05 ACH     2   1  -6  50.000 322.573   0.000  54.784  314.07  377.90   50804    586 -0.374848  0.298302  0.031148   0.000   0.000   0.000   0.000 
REF05 AC      2  -3   1  50.000 323.320   0.000  54.784  382.21   18.27 1276.97  93.10 -0.291370 -0.225188  0.290364   0.000   0.000   0.000   0.000 
REF05 ACH     3  -2  -3  50.000 323.564   0.000  54.784  244.79  166.38 9031.53    247 -0.492581  0.009713  0.290306   0.000   0.000   0.000   0.000 
REF05 ACH     5  -1  -3  50.000 323.576   0.000  54.784   32.57  180.49 1286.69  93.64 -0.835737  0.005325  0.205419   0.000   0.000   0.000   0.000 
REF05 ACH     1  -1  -2  50.000 321.738   0.000  54.784  446.45  219.33  325791   1485 -0.166242  0.041199  0.149958   0.000   0.000   0.000   0.000 
REF05 ACH     3   2  -7  50.000 323.583   0.000  54.784  208.73  445.79   13254    300 -0.556676  0.366020 -0.043205   0.000   0.000   0.000   0.000 
REF05 ACH     3  -3   0  50.000 324.226   0.000  54.784  261.99   44.11 4701.66    179 -0.465682 -0.180516  0.334856   0.000   0.000   0.000   0.000 
REF05 ACH     5  -2  -1  50.000 324.608   0.000  54.784   28.44   71.67 2464.02    129 -0.814341 -0.134657  0.269613   0.000   0.000   0.000   0.000 
REF05 ACH     3  -1  -5  50.000 324.319   0.000  54.784  231.33  247.06 4548.01    176 -0.514437  0.148774  0.225603   0.000   0.000   0.000   0.000 
REF05 ACH     4  -2  -3  50.000 325.055   0.000  54.784  148.55  148.98 1363.44  96.35 -0.658848 -0.011955  0.299452   0.000   0.000   0.000   0.000 
REF05 ACH     4   0  -6  50.000 325.027   0.000  54.784  129.19  301.32 1529.97    102 -0.696324  0.216879  0.151789   0.000   0.000   0.000   0.000 
REF05 ACH     4   2  -7  50.000 325.220   0.000  54.784   98.00  444.61  563.30  62.12 -0.722733  0.345512 -0.033521   0.000   0.000   0.000   0.000 
REF05 ACH     1   2  -5  50.000 323.808   0.000  54.784  436.35  458.92  154266   1022 -0.214442  0.308088 -0.099804   0.000   0.000   0.000   0.000 
REF05 AC      2  -2  -3  50.000 325.716   0.000  54.784  315.63  167.01  320.18  46.85 -0.354189  0.010122  0.283657   0.000   0.000   0.000   0.000 
REF05 AH      4  -1  -5  50.000 325.750   0.000  54.784  137.59  234.39 1929.59    115 -0.680043  0.127883  0.236038   0.000   0.000   0.000   0.000 
REF05 AH      5   0  -5  50.000 325.750   0.000  54.784   12.01  275.19 3082.08    145 -0.857186  0.143836  0.139964   0.000   0.000   0.000   0.000 
REF05 ACH     3   1  -7  50.000 325.403   0.000  54.784  211.81  381.18 6725.66    214 -0.546384  0.326982  0.059146   0.000   0.000   0.000   0.000 
REF05 ACH     4  -3   0  50.000 325.789   0.000  54.784  153.38   15.23 3995.78    165 -0.631861 -0.202597  0.343542   0.000   0.000   0.000   0.000 
REF05 ACH     1   0  -4  50.000 325.855   0.000  54.784  421.82  308.50  703.19  69.12 -0.188159  0.180138  0.085950   0.000   0.000   0.000   0.000 
REF05 ACH     2  -3   1  50.000 326.279   0.000  54.784  374.36   23.58 1525.18    102 -0.294240 -0.209382  0.306270   0.000   0.000   0.000   0.000 
REF05 AH      5  -1  -4  50.000 326.749   0.000  54.784   20.62  198.71  625.69  65.47 -0.841314  0.054470  0.223215   0.000   0.000   0.000   0.000 
REF05 A       2  -1  -5  50.000 326.749   0.000  54.784  290.10  246.41  625.39  65.40 -0.390608  0.150710  0.230077   0.000   0.000   0.000   0.000 
REF05 AC      1   0  -4  50.000 326.338   0.000  54.784  391.59  304.24 1140.22  87.99 -0.226879  0.192228  0.110134   0.000   0.000   0.000   0.000 
REF05 ACH     4   1  -7  50.000 326.666   0.000  54.784  110.05  376.05 2526.26    131 -0.712145  0.306263  0.069007   0.000   0.000   0.000   0.000 
REF05 H       3  -3  -1  50.000 327.249   0.000  54.784  251.35   68.35 2068.73    119 -0.471168 -0.130533  0.353638   0.000   0.000   0.000   0.000 
REF05 H       5  -2  -2  50.000 327.249   0.000  54.784   21.83   93.60  572.13  62.64 -0.819834 -0.084702  0.289142   0.000   0.000   0.000   0.000 
REF05 H       1  -2   0  50.000 327.249   0.000  54.784  471.26  118.74 1111.34  87.10 -0.144479 -0.098083  0.212331   0.000   0.000   0.000   0.000 
REF05 H       1  -2   0  50.000 327.249   0.000  54.784  461.01  124.29  982.82  81.90 -0.153571 -0.088165  0.217359   0.000   0.000   0.000   0.000 
REF05 H       2  -2  -3  50.000 327.249   0.000  54.784  326.87  177.75 1029.50  83.88 -0.327097  0.030321  0.278001   0.000   0.000   0.000   0.000 
REF05 H       3  -2  -4  50.000 327.249   0.000  54.784  232.12  183.66  535.92  60.65 -0.499139  0.058378  0.305405   0.000   0.000   0.000   0.000 
REF05 H       1  -1  -3  50.000 327.249   0.000  54.784  422.35  240.68  150.06  32.20 -0.179151  0.091440  0.160734   0.000   0.000   0.000   0.000 
REF05 H       2   0  -6  50.000 327.249   0.000  54.784  305.22  323.31 7692.77    228 -0.364717  0.258252  0.132678   0.000   0.000   0.000   0.000 
REF05 CH      1   1  -5  50.000 327.242   0.000  54.784  419.29  384.36 9717.82    257 -0.203823  0.267140  0.002275   0.000   0.000   0.000   0.000 
REF05 CH     -1  -2   2  50.000 302.825 120.001  54.784  432.14  141.78 6570.81    211  0.207809 -0.145082  0.157198   0.000   0.000   0.000   0.000 
REF05 CH      0  -1   3  50.000 302.794 120.001  54.784  465.65  272.72 3742.03    159  0.024915 -0.191611  0.044195   0.000   0.000   0.000   0.000 
REF05 AH      0  -1  10  50.000 303.250 120.001  54.784  266.97  378.51  314.34  46.43  0.064977 -0.541603 -0.094845   0.000   0.000   0.000   0.000 
REF05 CH      1   1   6  50.000 303.190 120.001  54.784  492.81  504.80   32712    471 -0.142621 -0.283994 -0.212267   0.000   0.000   0.000   0.000 
REF05 AH     -3  -3   5  50.000 303.750 120.001  54.784  228.98   13.62  557.47  61.80  0.555253 -0.302620  0.182425   0.000   0.000   0.000   0.000 
REF05 ACH    -3  -3   6  50.000 303.600 120.001  54.784  200.95   36.21 3840.03    162  0.561091 -0.354574  0.165560   0.000   0.000   0.000   0.000 
REF05 ACH    -3  -3   7  50.000 303.658 120.001  54.784  173.78   56.77 1822.61    111  0.566577 -0.405096  0.146047   0.000   0.000   0.000   0.000 
REF05 ACH    -3  -3   8  50.000 304.200 120.001  54.784  145.71   74.82 1286.99  93.69  0.572095 -0.455559  0.126589   0.000   0.000   0.000   0.000 
REF05 ACH    -2  -2  13  50.000 303.978 120.001  54.784   76.13  263.81 3035.10    144  0.423585 -0.689398 -0.067289   0.000   0.000   0.000   0.000 
REF05 ACH    -1  -2  11  50.000 304.057 120.001  54.784  187.18  297.24  319.73  46.77  0.245994 -0.609974 -0.019194   0.000   0.000   0.000   0.000 
REF05 AH     -1  -1  14  50.000 304.250 120.001  54.784  104.17  383.82   73.91  22.60  0.252098 -0.722758 -0.180268   0.000   0.000   0.000   0.000 
REF05 ACH    -2  -3   6  50.000 304.437 120.001  54.784  253.88  126.87   27812    434  0.394982 -0.375987  0.173210   0.000   0.000   0.000   0.000 
REF05 A      -1  -2  11  50.000 304.750 120.001  54.784  205.51  339.56  193.75  36.50  0.168484 -0.611405 -0.057337   0.000   0.000   0.000   0.000 
REF05 ACH    -3  -3   9  50.000 305.091 120.001  54.784  115.98   91.00  935.69  79.91  0.577818 -0.505734  0.106704   0.000   0.000   0.000   0.000 
REF05 ACH    -2  -3   5  50.000 305.145 120.001  54.784  278.65  108.20 8149.25    235  0.389141 -0.325759  0.193322   0.000   0.000   0.000   0.000 
REF05 ACH    -2  -3   7  50.000 304.402 120.001  54.784  228.97  143.89   46110    559  0.400592 -0.426304  0.153450   0.000   0.000   0.000   0.000 
REF05 ACH    -2  -3   8  50.000 304.849 120.001  54.784  203.48  159.70 3291.84    149  0.406248 -0.476510  0.133609   0.000   0.000   0.000   0.000 
REF05 A      -1  -3   7  50.000 305.250 120.001  54.784  263.84  193.89  194.20  36.52  0.286098 -0.425635  0.140541   0.000   0.000   0.000   0.000 
REF05 A       0  -2   5  50.000 305.750 120.001  54.784  363.93  264.61  877.64  77.38  0.087064 -0.328886  0.083749   0.000   0.000   0.000   0.000 
REF05 ACH     0  -1  11  50.000 305.598 120.001  54.784  237.36  396.68 4947.18    183  0.070088 -0.592291 -0.113890   0.000   0.000   0.000   0.000 
REF05 ACH    -1   0  16  50.000 305.746 120.001  54.784   13.30  491.30 1328.88  95.29  0.253200 -0.784228 -0.322894   0.000   0.000   0.000   0.000 
REF05 AC     -2  -3   3  50.000 305.819 120.001  54.784  314.84   62.44   84.98  24.02  0.407169 -0.240201  0.214245   0.000   0.000   0.000   0.000 
REF05 ACH    -2  -3   9  50.000 305.761 120.001  54.784  176.77  174.72 5943.02    201  0.411600 -0.527014  0.114203   0.000   0.000   0.000   0.000 
REF05 AH     -1  -2  12  50.000 306.250 120.001  54.784  155.98  313.77 4825.40    181  0.251856 -0.660398 -0.039132   0.000   0.000   0.000   0.000 
REF05 ACH    -2  -3   4  50.000 306.576 120.001  54.784  303.80   87.32   15548    325  0.383761 -0.275377  0.212875   0.000   0.000   0.000   0.000 
REF05 ACH    -3  -3  10  50.000 306.271 120.001  54.784   83.61  105.83 2816.36    138  0.583777 -0.555736  0.086130   0.000   0.000   0.000   0.000 
REF05 AH     -2  -2  14  50.000 306.750 120.001  54.784   33.12  281.79 1833.39    112  0.429433 -0.739641 -0.087221   0.000   0.000   0.000   0.000 
REF05 ACH    -2  -3  10  50.000 307.018 120.001  54.784  148.30  189.14 2413.60    128  0.417109 -0.577437  0.094903   0.000   0.000   0.000   0.000 
REF05 ACH    -1  -1  15  50.000 307.614 120.001  54.784   59.01  411.66 1968.34    116  0.258171 -0.772722 -0.200702   0.000   0.000   0.000   0.000 
REF05 ACH    -3  -3  11  50.000 307.814 120.001  54.784   47.26  119.33 1549.72    103  0.589732 -0.605856  0.066112   0.000   0.000   0.000   0.000 
REF05 ACH     0  -1  12  50.000 308.113 120.001  54.784  205.94  417.25 8574.91    241  0.075659 -0.642691 -0.133404   0.000   0.000   0.000   0.000 
REF05 ACH    -2  -3  11  50.000 308.573 120.001  54.784  117.28  203.54 1674.20    107  0.422547 -0.628022  0.075414   0.000   0.000   0.000   0.000 
REF05 A       0  -2   4  50.000 308.750 120.001  54.784  388.48  251.96   76.15  22.93  0.074152 -0.281155  0.105861   0.000   0.000   0.000   0.000 
REF05 AH     -1  -2  13  50.000 308.750 120.001  54.784  121.53  332.40  256.74  41.98  0.256840 -0.711045 -0.058558   0.000   0.000   0.000   0.000 
REF05 A       1  -1   9  50.000 308.750 120.001  54.784  302.50  426.47   45.93  17.83 -0.030448 -0.514455 -0.114736   0.000   0.000   0.000   0.000 
REF05 ACH    -2  -3   3  50.000 309.110 120.001  54.784  330.01   63.50 6145.90    204  0.378296 -0.225010  0.232575   0.000   0.000   0.000   0.000 
REF05 AC      1  -1   9  50.000 309.048 120.001  54.784  330.45  412.42  181.18  35.22 -0.044468 -0.468127 -0.090583   0.000   0.000   0.000   0.000 
REF05 AH     -2  -3  12  50.000 310.250 120.001  54.784   83.05  218.11  947.81  80.48  0.428916 -0.677649  0.054493   0.000   0.000   0.000   0.000 
REF05 AC      1  -1   8  50.000 309.920 120.001  54.784  358.35  399.14  726.23  70.29 -0.057559 -0.420448 -0.067277   0.000   0.000   0.000   0.000 
REF05 ACH    -1  -2   1  50.000 310.408 120.001  54.784  458.01  126.34   11666    281  0.192226 -0.105068  0.177066   0.000   0.000   0.000   0.000 
REF05 AH     -1  -3   6  50.000 310.750 120.001  54.784  285.81  196.58  679.85  68.15  0.229184 -0.397480  0.180789   0.000   0.000   0.000   0.000 
REF05 ACH    -1  -3   7  50.000 310.309 120.001  54.784  262.19  211.70   18479    354  0.234731 -0.447750  0.161452   0.000   0.000   0.000   0.000 
REF05 ACH    -1  -3   8  50.000 310.334 120.001  54.784  238.21  226.46  380.02  50.81  0.240292 -0.497578  0.141314   0.000   0.000   0.000   0.000 
REF05 ACH     0  -1   2  50.000 308.636 120.001  54.784  496.69  255.08  335726   1508  0.020665 -0.140214  0.063000   0.000   0.000   0.000   0.000 
REF05 AH      0  -2   7  50.000 310.750 120.001  54.784  316.49  302.24 1460.40  99.74  0.058486 -0.430254  0.067250   0.000   0.000   0.000   0.000 
REF05 AH      0  -2   8  50.000 310.750 120.001  54.784  291.57  316.78  690.92  68.73  0.064414 -0.480297  0.047235   0.000   0.000   0.000   0.000 
REF05 ACH    -1  -3   4  50.000 311.130 120.001  54.784  334.94  151.75 1094.29  86.36  0.245224 -0.284249  0.211286   0.000   0.000   0.000   0.000 
REF05 ACH    -1  -3   9  50.000 311.029 120.001  54.784  212.59  240.94 3762.98    160  0.245408 -0.548411  0.122659   0.000   0.000   0.000   0.000 
REF05 AH      0  -2   6  50.000 311.250 120.001  54.784  341.06  287.68 1095.33  86.44  0.053438 -0.379895  0.086350   0.000   0.000   0.000   0.000 
REF05 ACH     0  -1  13  50.000 310.800 120.001  54.784  171.61  441.51 8838.68    245  0.081674 -0.692866 -0.153658   0.000   0.000   0.000   0.000 
REF05 ACH    -1  -2   1  50.000 311.667 120.001  54.784  462.46  119.78 1224.90  91.36  0.195287 -0.096270  0.181218   0.000   0.000   0.000   0.000 
REF05 ACH    -1  -2  14  50.000 311.300 120.001  54.784   82.23  353.36 2578.47    132  0.263654 -0.760791 -0.079303   0.000   0.000   0.000   0.000 
REF05 ACH    -1  -3   5  50.000 312.066 120.001  54.784  308.89  180.43 5644.24    196  0.223244 -0.347197  0.201307   0.000   0.000   0.000   0.000 
REF05 ACH    -1  -3  10  50.000 311.963 120.001  54.784  185.75  255.51 4209.13    169  0.251237 -0.598703  0.102833   0.000   0.000   0.000   0.000 
REF05 AC      1  -1   7  50.000 312.059 120.001  54.784  385.37  387.01  270.36  42.98 -0.071339 -0.373393 -0.043761   0.000   0.000   0.000   0.000 
REF05 ACH    -2  -3  13  50.000 312.332 120.001  54.784   43.46  233.46  722.34  70.04  0.434670 -0.728040  0.034829   0.000   0.000   0.000   0.000 
REF05 ACH     0  -2  10  50.000 312.550 120.001  54.784  238.81  347.90 5980.73    201  0.074961 -0.581069  0.008482   0.000   0.000   0.000   0.000 
REF05 AH     -2  -3   2  50.000 313.250 120.001  54.784  358.12   35.49  211.56  38.14  0.372867 -0.174740  0.252739   0.000   0.000   0.000   0.000 
REF05 AH     -1  -3  11  50.000 313.250 120.001  54.784  157.16  270.42   68.82  21.79  0.256888 -0.648473  0.083402   0.000   0.000   0.000   0.000 
REF05 A       0  -3  10  50.000 313.250 120.001  54.784  201.48  301.51   45.93  17.83  0.164917 -0.610274  0.065608   0.000   0.000   0.000   0.000 
REF05 ACH     0  -2   5  50.000 312.796 120.001  54.784  365.02  272.98   55184    611  0.047754 -0.329809  0.106224   0.000   0.000   0.000   0.000 
REF05 AH      0  -1  14  50.000 313.750 120.001  54.784  133.01  470.85  143.33  31.43  0.087765 -0.742795 -0.173428   0.000   0.000   0.000   0.000 
REF05 A      -2  -4   7  50.000 314.250 120.001  54.784  197.15   81.83  174.15  34.61  0.456738 -0.428760  0.246132   0.000   0.000   0.000   0.000 
REF05 ACH     0  -2  11  50.000 313.988 120.001  54.784  210.30  365.24   23091    396  0.080656 -0.631355 -0.011334   0.000   0.000   0.000   0.000 
REF05 AH     -1  -2  15  50.000 314.250 120.001  54.784   35.47  379.03 1614.35    105  0.269286 -0.811218 -0.098751   0.000   0.000   0.000   0.000 
REF05 ACH     1   0   8  50.000 313.678 120.001  54.784  380.95  477.38   13573    303 -0.121891 -0.424058 -0.149240   0.000   0.000   0.000   0.000 
REF05 ACH    -1  -3   4  50.000 314.193 120.001  54.784  331.83  163.25   55743    614  0.217626 -0.296828  0.221067   0.000   0.000   0.000   0.000 
REF05 AC      0  -3   7  50.000 314.438 120.001  54.784  275.39  264.40  152.76  32.27  0.124184 -0.469225  0.136561   0.000   0.000   0.000   0.000 
REF05 ACH     1   0   9  50.000 314.342 120.001  54.784  350.42  497.17   30119    452 -0.116253 -0.474308 -0.168952   0.000   0.000   0.000   0.000 
REF05 AH     -1  -3   3  50.000 315.250 120.001  54.784  357.97  135.44  594.57  63.79  0.232051 -0.236948  0.234022   0.000   0.000   0.000   0.000 
REF05 ACH    -1  -3  12  50.000 314.861 120.001  54.784  125.00  286.75   11181    275  0.262725 -0.699392  0.063180   0.000   0.000   0.000   0.000 
REF05 ACH     1   0   7  50.000 313.906 120.001  54.784  411.76  459.95  124236    917 -0.127378 -0.373806 -0.129732   0.000   0.000   0.000   0.000 
REF05 A      -2  -4   6  50.000 315.750 120.001  54.784  222.61   65.77   61.79  20.66  0.443660 -0.381715  0.269288   0.000   0.000   0.000   0.000 
REF05 ACH     0  -2   4  50.000 315.592 120.001  54.784  388.55  257.75   15688    326  0.041854 -0.279467  0.126330   0.000   0.000   0.000   0.000 
REF05 AC      1  -1   6  50.000 315.560 120.001  54.784  411.69  374.97  909.96  78.74 -0.084554 -0.325952 -0.020545   0.000   0.000   0.000   0.000 
REF05 ACH     1   0   6  50.000 315.548 120.001  54.784  442.98  443.90  409.20  52.88 -0.132872 -0.323694 -0.109824   0.000   0.000   0.000   0.000 
REF05 ACH    -3  -4   8  50.000 315.974 120.001  54.784  105.21   24.33 5728.17    197  0.583056 -0.493955  0.228947   0.000   0.000   0.000   0.000 
REF05 ACH     0  -2  12  50.000 315.775 120.001  54.784  179.41  384.71   14918    318  0.086371 -0.681694 -0.031156   0.000   0.000   0.000   0.000 
REF05 ACH    -3  -4   9  50.000 316.240 120.001  54.784   72.57   41.20 6013.19    202  0.588592 -0.544459  0.209505   0.000   0.000   0.000   0.000 
REF05 ACH    -2  -4   8  50.000 316.428 120.001  54.784  165.86  126.45 2826.23    139  0.416736 -0.515617  0.236848   0.000   0.000   0.000   0.000 
REF05 ACH    -2  -4   9  50.000 316.712 120.001  54.784  138.40  141.57 6362.54    208  0.421905 -0.566042  0.217953   0.000   0.000   0.000   0.000 
REF05 AH     -1  -3  13  50.000 316.750 120.001  54.784   89.65  304.23  517.52  59.50  0.268318 -0.749031  0.043804   0.000   0.000   0.000   0.000 
REF05 ACH    -3  -4  10  50.000 316.823 120.001  54.784   36.44   55.77 1245.85  91.96  0.594823 -0.594353  0.188944   0.000   0.000   0.000   0.000 
REF05 ACH    -2  -4   7  50.000 316.739 120.001  54.784  191.64  110.12   13529    303  0.410931 -0.465202  0.256901   0.000   0.000   0.000   0.000 
REF05 A      -2  -4   5  50.000 317.750 120.001  54.784  248.49   48.01   77.95  23.20  0.430909 -0.333327  0.290294   0.000   0.000   0.000   0.000 
REF05 ACH    -2  -4   6  50.000 317.604 120.001  54.784  216.25   92.37   10672    269  0.405245 -0.414871  0.276736   0.000   0.000   0.000   0.000 
REF05 ACH    -2  -4  10  50.000 317.253 120.001  54.784  108.60  156.06 3441.90    153  0.428026 -0.616249  0.197458   0.000   0.000   0.000   0.000 
REF05 ACH    -1  -3   3  50.000 317.404 120.001  54.784  354.69  144.62   34172    481  0.212482 -0.246554  0.240337   0.000   0.000   0.000   0.000 
REF05 AH     -2  -4  11  50.000 318.250 120.001  54.784   75.46  170.09 1714.29    108  0.433586 -0.666529  0.177897   0.000   0.000   0.000   0.000 
REF05 A       1  -2   9  50.000 318.250 120.001  54.784  291.71  378.69  472.04  56.84 -0.034061 -0.513956  0.008751   0.000   0.000   0.000   0.000 
REF05 ACH     0  -2  13  50.000 317.886 120.001  54.784  145.19  407.20 7315.15    223  0.092133 -0.731961 -0.050823   0.000   0.000   0.000   0.000 
REF05 A      -1  -4   6  50.000 318.750 120.001  54.784  246.00  155.52   22.29  12.43  0.282899 -0.424122  0.262629   0.000   0.000   0.000   0.000 
REF05 ACH    -2  -4   5  50.000 319.139 120.001  54.784  240.29   72.67   14333    312  0.399717 -0.364470  0.296387   0.000   0.000   0.000   0.000 
REF05 ACH    -1  -3  14  50.000 319.052 120.001  54.784   47.23  324.89 6429.12    209  0.273622 -0.800321  0.024631   0.000   0.000   0.000   0.000 
REF05 ACH    -2  -4  12  50.000 319.678 120.001  54.784   37.22  184.12 3079.53    145  0.438701 -0.717412  0.159190   0.000   0.000   0.000   0.000 
REF05 AH      0  -2   3  50.000 319.750 120.001  54.784  411.21  241.89  400.52  52.40  0.036714 -0.229487  0.145529   0.000   0.000   0.000   0.000 
REF05 ACH     1   0   5  50.000 319.297 120.001  54.784  475.00  429.01  119154    898 -0.138427 -0.273414 -0.090400   0.000   0.000   0.000   0.000 
REF05 ACH     0  -2  14  50.000 320.316 120.001  54.784  105.91  434.49 4209.58    169  0.097879 -0.782327 -0.070584   0.000   0.000   0.000   0.000 
REF05 AH     -1  -4   8  50.000 321.250 120.001  54.784  197.84  198.84   74.51  22.69  0.251349 -0.537044  0.244731   0.000   0.000   0.000   0.000 
REF05 ACH     0  -3   8  50.000 320.861 120.001  54.784  253.43  289.37 1308.69  94.26  0.074737 -0.519554  0.149818   0.000   0.000   0.000   0.000 
REF05 ACH     0  -3   9  50.000 320.881 120.001  54.784  229.24  304.29 1718.93    108  0.080209 -0.569810  0.130378   0.000   0.000   0.000   0.000 
REF05 AC      1  -1   5  50.000 321.121 120.001  54.784  436.33  362.91 2492.59    130 -0.097905 -0.278642  0.002681   0.000   0.000   0.000   0.000 
REF05 ACH    -2  -4   4  50.000 321.500 120.001  54.784  264.20   50.43 6476.25    210  0.394495 -0.314115  0.315792   0.000   0.000   0.000   0.000 
REF05 AH     -1  -4   7  50.000 321.749 120.001  54.784  221.44  184.26 1152.94  88.69  0.245391 -0.486642  0.264073   0.000   0.000   0.000   0.000 
REF05 ACH    -1  -4   9  50.000 321.271 120.001  54.784  172.88  213.57 6577.99    211  0.256304 -0.587441  0.225282   0.000   0.000   0.000   0.000 
REF05 ACH     0  -2   2  50.000 321.206 120.001  54.784  432.16  224.39   11775    282  0.046866 -0.186860  0.153436   0.000   0.000   0.000   0.000 
REF05 AH     -1  -4  10  50.000 321.749 120.001  54.784  145.73  228.10  455.73  55.90  0.261473 -0.637787  0.206260   0.000   0.000   0.000   0.000 
REF05 ACH     0  -3   7  50.000 321.516 120.001  54.784  276.19  274.75   23185    396  0.068732 -0.469217  0.170100   0.000   0.000   0.000   0.000 
REF05 ACH     0  -3  10  50.000 321.366 120.001  54.784  203.35  319.98   16053    330  0.085789 -0.620147  0.110813   0.000   0.000   0.000   0.000 
REF05 ACH     1  -1   9  50.000 321.540 120.001  54.784  312.01  446.71   13121    298 -0.106122 -0.513267 -0.066234   0.000   0.000   0.000   0.000 
REF05 ACH    -1  -2   0  50.000 321.645 120.001  54.784  488.42  101.14 5234.59    188  0.185587 -0.056678  0.196766   0.000   0.000   0.000   0.000 
REF05 A       0  -3   4  50.000 322.249 120.001  54.784  337.50  227.52  159.34  33.16  0.083102 -0.327694  0.207153   0.000   0.000   0.000   0.000 
REF05 ACH     1  -1   8  50.000 321.611 120.001  54.784  339.01  428.18   29475    447 -0.111722 -0.463027 -0.046541   0.000   0.000   0.000   0.000 
REF05 ACH     1  -1  10  50.000 322.189 120.001  54.784  283.83  467.64 6895.92    216 -0.100649 -0.563605 -0.085745   0.000   0.000   0.000   0.000 
REF05 ACH    -1  -4  11  50.000 322.596 120.001  54.784  115.69  243.16  500.31  58.48  0.266717 -0.688349  0.186932   0.000   0.000   0.000   0.000 
REF05 ACH     0  -3  11  50.000 322.258 120.001  54.784  175.31  336.89 2608.24    133  0.091474 -0.670415  0.091148   0.000   0.000   0.000   0.000 
REF05 ACH    -1  -4   6  50.000 322.934 120.001  54.784  243.47  168.83   13531    303  0.239489 -0.436388  0.284323   0.000   0.000   0.000   0.000 
REF05 ACH     0  -3   6  50.000 322.749 120.001  54.784  297.84  260.23 8402.40    239  0.063239 -0.418906  0.189729   0.000   0.000   0.000   0.000 
REF05 AC      0  -4   9  50.000 322.954 120.001  54.784  184.87  265.39  392.14  51.69  0.160583 -0.610365  0.189797   0.000   0.000   0.000   0.000 
REF05 ACH     1  -1   7  50.000 322.492 120.001  54.784  365.15  411.24   64768    662 -0.117123 -0.412815 -0.027060   0.000   0.000   0.000   0.000 
REF05 ACH     0  -2  15  50.000 323.234 120.001  54.784   58.60  469.50 1150.54  88.67  0.102566 -0.833350 -0.089027   0.000   0.000   0.000   0.000 
REF05 ACH    -1  -3   2  50.000 322.260 120.001  54.784  377.59  124.01  122676    911  0.207188 -0.196072  0.260077   0.000   0.000   0.000   0.000 
REF05 AH     -1  -4  12  50.000 323.749 120.001  54.784   81.97  258.82  305.51  45.84  0.272588 -0.738523  0.167458   0.000   0.000   0.000   0.000 
REF05 ACH     0  -3  12  50.000 323.671 120.001  54.784  144.19  355.82 2324.72    126  0.096109 -0.720896  0.072618   0.000   0.000   0.000   0.000 
REF05 ACH     1  -1  11  50.000 323.351 120.001  54.784  254.04  492.03   11578    280 -0.094849 -0.613906 -0.105643   0.000   0.000   0.000   0.000 
REF05 AH     -1  -4   4  50.000 324.749 120.001  54.784  286.75  126.53  262.87  42.47  0.254702 -0.330511  0.311759   0.000   0.000   0.000   0.000 
REF05 AH     -1  -4   5  50.000 324.749 120.001  54.784  264.58  152.59 2578.92    132  0.233947 -0.386079  0.304061   0.000   0.000   0.000   0.000 
REF05 A       0  -4   7  50.000 324.749 120.001  54.784  230.72  240.99  159.04  33.08  0.134415 -0.515401  0.235315   0.000   0.000   0.000   0.000 
REF05 ACH    -2  -4   3  50.000 324.941 120.001  54.784  288.10   26.96 2004.40    117  0.387206 -0.265691  0.335164   0.000   0.000   0.000   0.000 
REF05 ACH    -1  -4  13  50.000 325.242 120.001  54.784   42.68  276.33 3800.38    161  0.278346 -0.789131  0.147579   0.000   0.000   0.000   0.000 
REF05 ACH     1  -1   6  50.000 324.512 120.001  54.784  390.40  395.23   36613    498 -0.122635 -0.362604 -0.007353   0.000   0.000   0.000   0.000 
REF05 AC      1  -2   6  50.000 325.321 120.001  54.784  358.67  340.42 1378.41  96.70 -0.074174 -0.372348  0.078752   0.000   0.000   0.000   0.000 
REF05 H      -2  -5   8  50.000 327.249 120.001  54.784  116.00   85.51   21.54  12.22  0.428941 -0.552864  0.335675   0.000   0.000   0.000   0.000 
REF05 H      -2  -5   9  50.000 327.249 120.001  54.784   85.36  100.33 1880.96    113  0.433880 -0.604284  0.318435   0.000   0.000   0.000   0.000 
REF05 H      -2  -5  10  50.000 327.249 120.001  54.784   53.38  115.03  490.74  58.01  0.439815 -0.653783  0.297078   0.000   0.000   0.000   0.000 
REF05 H      -1  -4   4  50.000 327.249 120.001  54.784  285.19  135.34   18471    354  0.228856 -0.335606  0.322748   0.000   0.000   0.000   0.000 
REF05 CH      0  -2   2  50.000 326.254 120.001  54.784  432.38  225.03  475907   1795  0.030943 -0.179026  0.165523   0.000   0.000   0.000   0.000 
REF05 H       1  -1   5  50.000 327.249 120.001  54.784  414.56  379.16  619.41  65.21 -0.125451 -0.312966  0.010750   0.000   0.000   0.000   0.000 
REF05 CH      0  -3  14  50.000 327.241 120.001  54.784   67.74  403.66 6826.35    215  0.108017 -0.821681  0.032822   0.000   0.000   0.000   0.000 
REF05 H       0   0 -10  50.000 302.750 239.999  54.784  315.33   23.81 1475.96    100 -0.053576  0.503614  0.200080   0.000   0.000   0.000   0.000 
REF05 H      -2   1 -10  50.000 302.750 239.999  54.784  194.09  202.15 2757.26    137  0.267650  0.584114  0.076440   0.000   0.000   0.000   0.000 
REF05 CH     -1   0  -9  50.000 302.904 239.999  54.784  286.42  137.65   19298    362  0.117234  0.473411  0.167620   0.000   0.000   0.000   0.000 
REF05 C      -1   0  -1  50.000 302.803 239.999  54.784  484.91  285.45 2074.42    119  0.150692  0.091136  0.026172   0.000   0.000   0.000   0.000 
REF05 A      -1   0  -8  50.000 303.750 239.999  54.784  328.27  113.99  154.85  32.65  0.057937  0.420545  0.189352   0.000   0.000   0.000   0.000 
REF05 AH     -3   3 -11  50.000 303.750 239.999  54.784   44.33  285.98 1521.89    102  0.406693  0.734676 -0.118960   0.000   0.000   0.000   0.000 
REF05 ACH    -3   2  -2  50.000 303.695 239.999  54.784  295.18  460.79 1837.88    112  0.466143  0.242724 -0.192994   0.000   0.000   0.000   0.000 
REF05 ACH    -2   2 -13  50.000 304.236 239.999  54.784   78.81  152.64 2744.10    137  0.240645  0.774865  0.032920   0.000   0.000   0.000   0.000 
REF05 CH     -2   1   0  50.000 303.525 239.999  54.784  434.74  421.39   29668    448  0.321574  0.081913 -0.120952   0.000   0.000   0.000   0.000 
REF05 A      -3   2 -11  50.000 304.750 239.999  54.784  135.47  234.52   49.67  18.53  0.346115  0.647102  0.020645   0.000   0.000   0.000   0.000 
REF05 ACH    -3   2  -9  50.000 304.619 239.999  54.784  136.53  302.26 7081.89    219  0.428310  0.594453 -0.055058   0.000   0.000   0.000   0.000 
REF05 ACH    -1   1 -13  50.000 304.781 239.999  54.784  156.02   58.10 6468.47    209  0.084541  0.714126  0.144080   0.000   0.000   0.000   0.000 
REF05 ACH    -1   0  -1  50.000 304.266 239.999  54.784  493.69  301.74   65411    665  0.161116  0.071801  0.010243   0.000   0.000   0.000   0.000 
REF05 ACH    -1   0 -10  50.000 305.451 239.999  54.784  260.19  115.76   82050    745  0.111764  0.523740  0.187550   0.000   0.000   0.000   0.000 
REF05 AC     -1   0  -9  50.000 306.737 239.999  54.784  305.56   86.57  422.66  53.80  0.044939  0.467333  0.214184   0.000   0.000   0.000   0.000 
REF05 ACH    -3   2 -10  50.000 306.274 239.999  54.784  108.45  283.25 4321.04    171  0.422235  0.645173 -0.036267   0.000   0.000   0.000   0.000 
REF05 ACH    -3   2  -1  50.000 306.552 239.999  54.784  319.73  495.83 2722.55    136  0.471469  0.192709 -0.212688   0.000   0.000   0.000   0.000 
REF05 ACH    -2   2 -14  50.000 307.682 239.999  54.784   35.10  121.90 1678.83    107  0.235154  0.825493  0.052877   0.000   0.000   0.000   0.000 
REF05 ACH    -2   0  -6  50.000 307.510 239.999  54.784  296.30  258.66   11455    279  0.299537  0.343962  0.099612   0.000   0.000   0.000   0.000 
REF05 AH     -2   0  -5  50.000 307.750 239.999  54.784  317.95  277.69   93.81  25.44  0.305319  0.293092  0.080536   0.000   0.000   0.000   0.000 
REF05 AH     -1   0 -11  50.000 308.250 239.999  54.784  232.65   91.39 1950.98    115  0.106140  0.573913  0.207450   0.000   0.000   0.000   0.000 
REF05 ACH    -2   1 -12  50.000 307.775 239.999  54.784  135.37  158.39 5422.06    192  0.255998  0.685255  0.115083   0.000   0.000   0.000   0.000 
REF05 A      -2   0  -7  50.000 308.250 239.999  54.784  297.63  219.29  217.24  38.64  0.245719  0.369795  0.145559   0.000   0.000   0.000   0.000 
REF05 ACH    -2   0  -7  50.000 307.941 239.999  54.784  274.26  240.12 5119.24    186  0.293991  0.394277  0.119150   0.000   0.000   0.000   0.000 
REF05 A      -2   0  -5  50.000 308.250 239.999  54.784  334.60  263.38  226.97  39.49  0.272437  0.275366  0.099913   0.000   0.000   0.000   0.000 
REF05 AH     -1   1 -14  50.000 308.750 239.999  54.784  117.48   19.50   48.03  18.22  0.078538  0.764333  0.163798   0.000   0.000   0.000   0.000 
REF05 ACH    -2   0  -4  50.000 308.410 239.999  54.784  339.29  297.34   10625    268  0.310244  0.243716  0.059984   0.000   0.000   0.000   0.000 
REF05 A      -2   0  -8  50.000 309.250 239.999  54.784  277.70  196.67   35.31  15.63  0.232335  0.417589  0.169799   0.000   0.000   0.000   0.000 
REF05 ACH    -2   0  -8  50.000 308.843 239.999  54.784  251.44  221.58   12538    291  0.288443  0.444719  0.138691   0.000   0.000   0.000   0.000 
REF05 A      -3   1  -8  50.000 309.250 239.999  54.784  196.51  263.00   24.54  13.02  0.384430  0.506208  0.075104   0.000   0.000   0.000   0.000 
REF05 ACH    -3   1  -6  50.000 309.071 239.999  54.784  222.97  338.91 4255.96    170  0.454849  0.404413 -0.011693   0.000   0.000   0.000   0.000 
REF05 AH     -3   1  -5  50.000 309.250 239.999  54.784  244.10  359.39 4165.89    168  0.460157  0.354277 -0.031489   0.000   0.000   0.000   0.000 
REF05 ACH    -2   0  -4  50.000 309.235 239.999  54.784  352.47  286.31 4724.85    179  0.285526  0.228531  0.076554   0.000   0.000   0.000   0.000 
REF05 ACH    -3   1  -7  50.000 309.294 239.999  54.784  201.04  319.40 5018.10    184  0.449027  0.455109  0.007352   0.000   0.000   0.000   0.000 
REF05 A      -4   3  -9  50.000 309.750 239.999  54.784   56.48  362.01   86.03  24.35  0.523529  0.643170 -0.121837   0.000   0.000   0.000   0.000 
REF05 AC     -1   0 -10  50.000 309.754 239.999  54.784  282.14   56.06 2855.71    139  0.031045  0.514760  0.237013   0.000   0.000   0.000   0.000 
REF05 AH     -2   0  -9  50.000 310.250 239.999  54.784  227.50  202.56  813.91  74.60  0.283233  0.494786  0.159092   0.000   0.000   0.000   0.000 
REF05 A      -3   1  -9  50.000 310.250 239.999  54.784  175.53  241.00   22.59  12.51  0.370768  0.554093  0.097051   0.000   0.000   0.000   0.000 
REF05 ACH    -3   1  -8  50.000 310.129 239.999  54.784  177.83  300.55 4961.40    184  0.444143  0.505022  0.027950   0.000   0.000   0.000   0.000 
REF05 AH     -2   1 -13  50.000 310.750 239.999  54.784  100.18  131.96  617.01  64.98  0.250658  0.735491  0.135410   0.000   0.000   0.000   0.000 
REF05 A      -2   0  -9  50.000 310.750 239.999  54.784  257.45  174.01  301.18  45.46  0.219567  0.463528  0.193985   0.000   0.000   0.000   0.000 
REF05 AH     -3   2 -12  50.000 310.750 239.999  54.784   40.01  242.20  141.69  31.25  0.412427  0.745800  0.005064   0.000   0.000   0.000   0.000 
REF05 A      -3   1  -4  50.000 310.750 239.999  54.784  284.49  380.00   22.14  12.39  0.450334  0.270869 -0.040875   0.000   0.000   0.000   0.000 
REF05 AH     -3   1  -9  50.000 311.249 239.999  54.784  152.92  281.90 1766.66    110  0.438908  0.555306  0.047807   0.000   0.000   0.000   0.000 
REF05 ACH    -2   0  -3  50.000 311.233 239.999  54.784  370.06  310.45 3096.59    145  0.298784  0.181566  0.053438   0.000   0.000   0.000   0.000 
REF05 ACH    -2   0  -3  50.000 310.238 239.999  54.784  360.56  318.29  131750    944  0.315866  0.193396  0.040628   0.000   0.000   0.000   0.000 
REF05 ACH    -1   0 -12  50.000 311.299 239.999  54.784  202.59   63.21 8615.90    242  0.100496  0.624632  0.227164   0.000   0.000   0.000   0.000 
REF05 ACH    -3   1  -3  50.000 311.648 239.999  54.784  285.56  405.70 2245.73    124  0.471095  0.253837 -0.070578   0.000   0.000   0.000   0.000 
REF05 ACH    -2   0 -10  50.000 311.859 239.999  54.784  202.08  182.67 8858.13    245  0.277519  0.545412  0.178282   0.000   0.000   0.000   0.000 
REF05 ACH    -2   1   1  50.000 311.964 239.999  54.784  467.95  459.01 6409.67    209  0.327152  0.031826 -0.140520   0.000   0.000   0.000   0.000 
REF05 ACH    -4   3  -7  50.000 311.810 239.999  54.784   63.57  462.56   10958    273  0.594123  0.555087 -0.206904   0.000   0.000   0.000   0.000 
REF05 ACH    -3   1 -10  50.000 312.682 239.999  54.784  125.72  262.81 4765.55    180  0.433423  0.605720  0.067618   0.000   0.000   0.000   0.000 
REF05 AC     -3   1  -3  50.000 312.829 239.999  54.784  301.28  408.63  331.85  47.47  0.462414  0.224882 -0.065752   0.000   0.000   0.000   0.000 
REF05 ACH    -2   1   1  50.000 312.810 239.999  54.784  455.74  460.82 4726.80    179  0.341624  0.039920 -0.138808   0.000   0.000   0.000   0.000 
REF05 AH     -2   1 -14  50.000 313.749 239.999  54.784   59.30  100.66   35.91  15.76  0.244073  0.785750  0.153384   0.000   0.000   0.000   0.000 
REF05 AH     -2   0 -11  50.000 313.749 239.999  54.784  174.82  161.22  363.12  49.91  0.271487  0.595775  0.197186   0.000   0.000   0.000   0.000 
REF05 ACH    -2   0  -2  50.000 313.235 239.999  54.784  382.08  340.89   91471    787  0.321291  0.143255  0.020968   0.000   0.000   0.000   0.000 
REF05 ACH    -3   1  -2  50.000 314.152 239.999  54.784  306.93  432.94 7299.44    223  0.476423  0.203781 -0.090391   0.000   0.000   0.000   0.000 
REF05 ACH    -1   0 -13  50.000 314.745 239.999  54.784  169.04   29.23 1512.31    102  0.095304  0.674981  0.247911   0.000   0.000   0.000   0.000 
REF05 A      -1   0 -11  50.000 314.749 239.999  54.784  212.01  123.25   89.32  24.84  0.193274  0.557763  0.241548   0.000   0.000   0.000   0.000 
REF05 ACH    -3   1 -11  50.000 314.275 239.999  54.784   95.51  242.84 1468.18  99.75  0.427044  0.656614  0.085885   0.000   0.000   0.000   0.000 
REF05 ACH    -1  -1  -8  50.000 316.115 239.999  54.784  310.90  136.33   22724    392  0.133360  0.383705  0.251156   0.000   0.000   0.000   0.000 
REF05 AH     -2   0 -12  50.000 316.249 239.999  54.784  143.99  136.70   85.13  24.26  0.266473  0.645780  0.219029   0.000   0.000   0.000   0.000 
REF05 ACH    -1  -1  -7  50.000 315.443 239.999  54.784  334.40  156.49   48883    575  0.138745  0.333693  0.231010   0.000   0.000   0.000   0.000 
REF05 ACH    -1  -1  -6  50.000 315.541 239.999  54.784  357.29  175.97   27077    428  0.144314  0.283304  0.211407   0.000   0.000   0.000   0.000 
REF05 ACH     0  -1  -7  50.000 315.955 239.999  54.784  407.49   69.36   52023    593 -0.027204  0.312177  0.240161   0.000   0.000   0.000   0.000 
REF05 ACH    -3   1 -12  50.000 316.358 239.999  54.784   60.45  221.10 4030.64    165  0.421822  0.707114  0.106059   0.000   0.000   0.000   0.000 
REF05 AH     -4   2  -8  50.000 316.749 239.999  54.784   68.42  404.17 2152.22    121  0.599148  0.566313 -0.084275   0.000   0.000   0.000   0.000 
REF05 ACH    -4   2  -7  50.000 316.278 239.999  54.784   96.01  425.32  579.61  62.68  0.603740  0.516301 -0.104769   0.000   0.000   0.000   0.000 
REF05 ACH    -4   2  -6  50.000 316.503 239.999  54.784  120.58  448.85  525.15  59.84  0.610166  0.465770 -0.123357   0.000   0.000   0.000   0.000 
REF05 ACH     0  -1  -8  50.000 316.809 239.999  54.784  381.05   45.53 8500.55    240 -0.032764  0.362462  0.260037   0.000   0.000   0.000   0.000 
REF05 ACH     0  -1  -6  50.000 316.156 239.999  54.784  434.11   91.44  110900    866 -0.021625  0.261826  0.220541   0.000   0.000   0.000   0.000 
REF05 ACH    -1  -1  -5  50.000 316.391 239.999  54.784  379.67  195.23   54329    606  0.149742  0.233327  0.191393   0.000   0.000   0.000   0.000 
REF05 ACH    -4   2  -5  50.000 317.212 239.999  54.784  143.95  475.09  690.03  68.70  0.616186  0.414963 -0.142337   0.000   0.000   0.000   0.000 
REF05 ACH    -1  -1  -9  50.000 317.249 239.999  54.784  286.56  114.84   10170    262  0.127741  0.434162  0.270860   0.000   0.000   0.000   0.000 
REF05 ACH    -4   2  -9  50.000 317.555 239.999  54.784   37.71  383.92 1560.79    103  0.593969  0.616550 -0.063876   0.000   0.000   0.000   0.000 
REF05 ACH     0  -1  -5  50.000 317.731 239.999  54.784  460.92  112.63   53326    601 -0.016120  0.211637  0.200762   0.000   0.000   0.000   0.000 
REF05 A      -3   0  -8  50.000 318.249 239.999  54.784  202.19  246.52  549.09  61.30  0.394294  0.459921  0.174611   0.000   0.000   0.000   0.000 
REF05 AC     -3   0  -6  50.000 317.928 239.999  54.784  238.53  290.13 2287.32    125  0.420154  0.366294  0.127137   0.000   0.000   0.000   0.000 
REF05 ACH    -3   1  -1  50.000 317.934 239.999  54.784  329.69  464.43   20326    371  0.481812  0.153785 -0.110264   0.000   0.000   0.000   0.000 
REF05 ACH     0  -1  -9  50.000 318.357 239.999  54.784  354.66   19.12 1695.29    107 -0.038301  0.412778  0.279687   0.000   0.000   0.000   0.000 
REF05 AH     -3   1 -13  50.000 318.749 239.999  54.784   19.49  197.00   27.08  13.67  0.417242  0.756621  0.126393   0.000   0.000   0.000   0.000 
REF05 ACH    -3   0  -7  50.000 318.167 239.999  54.784  204.89  299.80   21940    385  0.460002  0.415516  0.110966   0.000   0.000   0.000   0.000 
REF05 ACH    -1  -1 -10  50.000 318.818 239.999  54.784  261.07   91.34 5595.77    195  0.122015  0.484723  0.290313   0.000   0.000   0.000   0.000 
REF05 ACH    -2   0 -13  50.000 318.777 239.999  54.784  108.93  108.77 4866.84    182  0.260859  0.696692  0.237996   0.000   0.000   0.000   0.000 
REF05 ACH    -1  -1  -4  50.000 318.428 239.999  54.784  401.44  214.69  119377    899  0.155300  0.183123  0.171770   0.000   0.000   0.000   0.000 
REF05 AC     -1  -1  -6  50.000 319.486 239.999  54.784  370.09  143.63  723.24  70.18  0.094577  0.279429  0.243001   0.000   0.000   0.000   0.000 
REF05 ACH    -3   0  -9  50.000 319.174 239.999  54.784  158.20  262.39   23945    403  0.449191  0.516157  0.150573   0.000   0.000   0.000   0.000 
REF05 ACH    -3   0  -5  50.000 319.041 239.999  54.784  246.05  338.51   68157    679  0.470681  0.315289  0.071152   0.000   0.000   0.000   0.000 
REF05 A      -3   0  -4  50.000 319.749 239.999  54.784  271.00  335.52   22.89  12.59  0.445498  0.272863  0.079817   0.000   0.000   0.000   0.000 
REF05 ACH    -2   0  -1  50.000 318.250 239.999  54.784  404.36  365.34   25583    416  0.326289  0.091745  0.002816   0.000   0.000   0.000   0.000 
REF05 AC     -1  -1  -7  50.000 319.954 239.999  54.784  350.30  118.54 1570.96    103  0.081057  0.326584  0.266449   0.000   0.000   0.000   0.000 
REF05 AC     -1  -1  -5  50.000 319.772 239.999  54.784  389.35  167.70 1775.93    110  0.107802  0.232564  0.219324   0.000   0.000   0.000   0.000 
REF05 A      -3   0 -10  50.000 320.249 239.999  54.784  159.27  200.63  628.98  65.61  0.367818  0.554282  0.222083   0.000   0.000   0.000   0.000 
REF05 AH     -3   0 -10  50.000 320.249 239.999  54.784  131.48  243.00  281.58  43.98  0.443702  0.566775  0.170308   0.000   0.000   0.000   0.000 
REF05 ACH    -2  -1  -8  50.000 320.666 239.999  54.784  246.87  202.60 6040.72    202  0.299256  0.405064  0.242411   0.000   0.000   0.000   0.000 
REF05 ACH    -2  -1  -7  50.000 320.324 239.999  54.784  268.57  221.45   25584    416  0.304503  0.355485  0.221764   0.000   0.000   0.000   0.000 
REF05 ACH    -1  -1 -11  50.000 320.874 239.999  54.784  233.80   64.68 9752.68    257  0.116420  0.535128  0.310234   0.000   0.000   0.000   0.000 
REF05 A      -1  -1  -8  50.000 321.249 239.999  54.784  329.75   91.67  584.85  63.24  0.067729  0.373405  0.290692   0.000   0.000   0.000   0.000 
REF05 AC     -1  -1  -4  50.000 321.228 239.999  54.784  407.82  191.44 4514.05    175  0.121203  0.185277  0.196265   0.000   0.000   0.000   0.000 
REF05 ACH    -2  -1  -6  50.000 320.742 239.999  54.784  289.16  239.98   41785    532  0.310103  0.304809  0.202505   0.000   0.000   0.000   0.000 
REF05 A      -4   1  -6  50.000 321.249 239.999  54.784  162.15  390.11  114.90  28.14  0.583593  0.409930  0.007505   0.000   0.000   0.000   0.000 
REF05 ACH    -2  -1  -9  50.000 321.273 239.999  54.784  223.78  183.06 5931.05    200  0.293561  0.455935  0.261507   0.000   0.000   0.000   0.000 
REF05 AH     -3   0 -11  50.000 321.749 239.999  54.784  101.54  222.34 1294.47  93.98  0.438516  0.616916  0.190896   0.000   0.000   0.000   0.000 
REF05 AC     -3   1  -1  50.000 321.298 239.999  54.784  337.53  479.04  292.95  44.57  0.489182  0.131131 -0.111397   0.000   0.000   0.000   0.000 
REF05 ACH    -2   0 -14  50.000 321.740 239.999  54.784   67.42   74.42 9934.16    259  0.255494  0.747076  0.258307   0.000   0.000   0.000   0.000 
REF05 ACH     0  -1  -4  50.000 321.473 239.999  54.784  487.49  133.69   33943    479 -0.010589  0.161458  0.180988   0.000   0.000   0.000   0.000 
REF05 A      -2  -1  -7  50.000 322.249 239.999  54.784  292.24  202.42 1338.61  95.50  0.256128  0.323149  0.246562   0.000   0.000   0.000   0.000 
REF05 ACH    -2  -1  -5  50.000 321.742 239.999  54.784  308.81  258.61   20046    368  0.315541  0.254643  0.182752   0.000   0.000   0.000   0.000 
REF05 A      -1  -1  -9  50.000 322.749 239.999  54.784  309.09   62.82   83.04  23.93  0.053928  0.420378  0.312516   0.000   0.000   0.000   0.000 
REF05 ACH    -2  -1 -10  50.000 322.403 239.999  54.784  198.88  162.18 3552.32    155  0.288013  0.506273  0.281339   0.000   0.000   0.000   0.000 
REF05 AC     -2  -1  -8  50.000 322.434 239.999  54.784  274.09  179.80  669.38  67.48  0.242685  0.370242  0.269748   0.000   0.000   0.000   0.000 
REF05 A      -2  -1  -6  50.000 322.749 239.999  54.784  309.34  224.51  506.75  58.90  0.269584  0.275643  0.223845   0.000   0.000   0.000   0.000 
REF05 ACH    -4   1  -8  50.000 322.367 239.999  54.784   86.53  375.88 1243.90  91.93  0.609391  0.527455  0.018190   0.000   0.000   0.000   0.000 
REF05 ACH    -3   0  -3  50.000 322.651 239.999  54.784  284.38  381.88 8140.87    235  0.481557  0.214838  0.031991   0.000   0.000   0.000   0.000 
REF05 ACH    -4   1  -7  50.000 322.260 239.999  54.784  112.55  396.39 2199.20    122  0.614766  0.476967 -0.001501   0.000   0.000   0.000   0.000 
REF05 ACH    -4   1  -6  50.000 322.705 239.999  54.784  136.09  418.29 9298.75    251  0.620616  0.426342 -0.020402   0.000   0.000   0.000   0.000 
REF05 AH     -1  -1 -12  50.000 323.249 239.999  54.784  204.10   33.54  556.72  61.76  0.110680  0.585678  0.329559   0.000   0.000   0.000   0.000 
REF05 A      -2  -1  -9  50.000 323.249 239.999  54.784  254.50  155.99   81.39  23.70  0.229412  0.417244  0.293713   0.000   0.000   0.000   0.000 
REF05 ACH    -3   0 -12  50.000 323.270 239.999  54.784   67.61  199.85  535.17  60.22  0.431844  0.668403  0.208125   0.000   0.000   0.000   0.000 
REF05 ACH    -1  -1  -3  50.000 321.917 239.999  54.784  422.41  234.70  320205   1472  0.160829  0.132985  0.152106   0.000   0.000   0.000   0.000 
REF05 A      -2  -1  -5  50.000 323.749 239.999  54.784  325.64  246.62  693.47  68.85  0.282677  0.228979  0.199982   0.000   0.000   0.000   0.000 
REF05 ACH    -2  -1  -4  50.000 323.534 239.999  54.784  327.64  277.69   22948    394  0.320973  0.204501  0.162970   0.000   0.000   0.000   0.000 
REF05 ACH    -4   1  -5  50.000 323.622 239.999  54.784  158.17  442.22 1981.21    116  0.626105  0.376001 -0.039956   0.000   0.000   0.000   0.000 
REF05 ACH    -3   1   0  50.000 323.594 239.999  54.784  355.04  501.94 1143.06  88.23  0.487600  0.103705 -0.129451   0.000   0.000   0.000   0.000 
REF05 AC     -1  -1  -3  50.000 323.841 239.999  54.784  425.45  215.31   14744    316  0.134426  0.138449  0.172790   0.000   0.000   0.000   0.000 
REF05 A      -4   1  -4  50.000 324.749 239.999  54.784  193.22  448.43  244.62  40.99  0.611687  0.314685 -0.037046   0.000   0.000   0.000   0.000 
REF05 ACH    -2   0 -15  50.000 324.948 239.999  54.784   15.77   30.12  416.08  53.27  0.249705  0.797920  0.277436   0.000   0.000   0.000   0.000 
REF05 AC     -3   0  -2  50.000 324.949 239.999  54.784  300.56  387.57  157.25  32.76  0.472950  0.178292  0.034156   0.000   0.000   0.000   0.000 
REF05 ACH    -4   1  -4  50.000 325.140 239.999  54.784  179.32  468.92   12200    288  0.631439  0.325858 -0.059729   0.000   0.000   0.000   0.000 
REF05 ACH    -3   0 -13  50.000 325.501 239.999  54.784   26.62  173.74  583.80  63.10  0.427113  0.718360  0.229445   0.000   0.000   0.000   0.000 
REF05 ACH    -2  -1 -12  50.000 325.802 239.999  54.784  140.86  113.04 5602.50    195  0.276788  0.607243  0.320976   0.000   0.000   0.000   0.000 
REF05 ACH    -3   0  -2  50.000 325.761 239.999  54.784  303.21  406.64 4630.45    177  0.486949  0.165086  0.011988   0.000   0.000   0.000   0.000 
REF05 ACH    -2  -1  -3  50.000 326.251 239.999  54.784  345.63  297.46 3895.84    162  0.326336  0.154657  0.143092   0.000   0.000   0.000   0.000 
REF05 ACH    -2   0   0  50.000 324.886 239.999  54.784  426.45  393.37  201018   1167  0.332311  0.043150 -0.018400   0.000   0.000   0.000   0.000 
REF05 C       0  -1  -7  50.000 326.831 239.999  54.784  446.09   25.87 1642.78    106 -0.081151  0.282741  0.263220   0.000   0.000   0.000   0.000 
REF05 C       0  -1  -6  50.000 326.722 239.999  54.784  467.10   57.47 4272.42    170 -0.067621  0.235569  0.239742   0.000   0.000   0.000   0.000 
REF05 CH     -1  -1  -2  50.000 327.234 239.999  54.784  442.20  255.58  227542   1241  0.166198  0.083101  0.132042   0.000   0.000   0.000   0.000 
REF05 H      -3  -1  -8  50.000 327.249 239.999  54.784  177.67  262.32   33.36  15.20  0.462543  0.427757  0.229239   0.000   0.000   0.000   0.000 
REF05 H      -4   1  -3  50.000 327.249 239.999  54.784  200.50  499.15 1014.39  83.23  0.635817  0.276318 -0.080426   0.000   0.000   0.000   0.000 
DATA  SPATIAL linear          linear          3.0  256.00  256.00   17.000   3136  512  512 
  -20000  -10000       0   10000   20000   30000   40000   50000   60000   70000 
   80000   90000  100000  110000  120000  130000  140000  150000  160000  170000 
  180000  190000  200000  210000  220000  230000  240000  250000  260000  270000 
  280000  290000  300000  310000  320000  330000  340000  350000  360000  370000 
  380000  390000  400000  410000  420000  430000  440000  450000  460000  470000 
  480000  490000  500000  510000  520000  530000  -20000  -10000       0   10000 
   20000   30000   40000   50000   60000   70000   80000   90000  100000  110000 
  120000  130000  140000  150000  160000  170000  180000  190000  200000  210000 
  220000  230000  240000  250000  260000  270000  280000  290000  300000  310000 
  320000  330000  340000  350000  360000  370000  380000  390000  400000  410000 
  420000  430000  440000  450000  460000  470000  480000  490000  500000  510000 
  520000  530000  -20000  -10000       0   10000   20000   30000   40000   50000 
   60000   70000   80000   90000  100000  110000  120000  130000  140000  150000 
  160000  170000  180000  190000  200000  210000  220000  230000  240000  250000 
  260000  270000  280000  290000  300000  310000  320000  330000  340000  350000 
  360000  370000  380000  390000  400000  410000  420000  430000  440000  450000 
  460000  470000  480000  490000  500000  510000  520000  530000  -20000  -10000 
       0   10000   20000   30000   40000   50000   60000   70000   80000   90000 
  100000  110000  120000  130000  140000  150000  160000  170000  180000  190000 
  200000  210000  220000  230000  240000  250000  260000  270000  280000  290000 
  300000  310000  320000  330000  340000  350000  360000  370000  380000  390000 
  400000  410000  420000  430000  440000  450000  460000  470000  480000  490000 
  500000  510000  520000  530000  -20000  -10000       0   10000   20000   30000 
   40000   50000   60000   70000   80000   90000  100000  110000  120000  130000 
  140000  150000  160000  170000  180000  190000  200000  210000  220000  230000 
  240000  250000  260000  270000  280000  290000  300000  310000  320000  330000 
  340000  350000  360000  370000  380000  390000  400000  410000  420000  430000 
  440000  450000  460000  470000  480000  490000  500000  510000  520000  530000 
  -20000  -10000       0   10000   20000   30000   40000   50000   60000   70000 
   80000   90000  100000  110000  120000  130000  140000  150000  160000  170000 
  180000  190000  200000  210000  220000  230000  240000  250000  260000  270000 
  280000  290000  300000  310000  320000  330000  340000  350000  360000  370000 
  380000  390000  400000  410000  420000  430000  440000  450000  460000  470000 
  480000  490000  500000  510000  520000  530000  -20000  -10000       0   10000 
   20000   30000   40000   50000   60000   70000   80000   90000  100000  110000 
  120000  130000  140000  150000  160000  170000  180000  190000  200000  210000 
  220000  230000  240000  250000  260000  270000  280000  290000  300000  310000 
  320000  330000  340000  350000  360000  370000  380000  390000  400000  410000 
  420000  430000  440000  450000  460000  470000  480000  490000  500000  510000 
  520000  530000  -20000  -10000       0   10000   20000   30000   40000   50000 
   60000   70000   80000   90000  100000  110000  120000  130000  140000  150000 
  160000  170000  180000  190000  200000  210000  220000  230000  240000  250000 
  260000  270000  280000  290000  300000  310000  320000  330000  340000  350000 
  360000  370000  380000  390000  400000  410000  420000  430000  440000  450000 
  460000  470000  480000  490000  500000  510000  520000  530000  -20000  -10000 
       0   10000   20000   30000   40000   50000   60000   70000   80000   90000 
  100000  110000  120000  130000  140000  150000  160000  170000  180000  190000 
  200000  210000  220000  230000  240000  250000  260000  270000  280000  290000 
  300000  310000  320000  330000  340000  350000  360000  370000  380000  390000 
  400000  410000  420000  430000  440000  450000  460000  470000  480000  490000 
  500000  510000  520000  530000  -20000  -10000       0   10000   20000   30000 
   40000   50000   60000   70000   80000   90000  100000  110000  120000  130000 
  140000  150000  160000  170000  180000  190000  200000  210000  220000  230000 
  240000  250000  260000  270000  280000  290000  300000  310000  320000  330000 
  340000  350000  360000  370000  380000  390000  400000  410000  420000  430000 
  440000  450000  460000  470000  480000  490000  500000  510000  520000  530000 
  -20000  -10000       0   10000   20000   30000   40000   50000   60000   70000 
   80000   90000  100000  110000  120000  130000  140000  150000  160000  170000 
  180000  190000  200000  210000  220000  230000  240000  250000  260000  270000 
  280000  290000  300000  310000  320000  330000  340000  350000  360000  370000 
  380000  390000  400000  410000  420000  430000  440000  450000  460000  470000 
  480000  490000  500000  510000  520000  530000  -20000  -10000       0   10000 
   20000   30000   40000   50000   60000   70000   80000   90000  100000  110000 
  120000  130000  140000  150000  160000  170000  180000  190000  200000  210000 
  220000  230000  240000  250000  260000  270000  280000  290000  300000  310000 
  320000  330000  340000  350000  360000  370000  380000  390000  400000  410000 
  420000  430000  440000  450000  460000  470000  480000  490000  500000  510000 
  520000  530000  -20000  -10000       0   10000   20000   30000   40000   50000 
   60000   70000   80000   90000  100000  110000  120000  130000  140000  150000 
  160000  170000  180000  190000  200000  210000  220000  230000  240000  250000 
  260000  270000  280000  290000  300000  310000  320000  330000  340000  350000 
  360000  370000  380000  390000  400000  410000  420000  430000  440000  450000 
  460000  470000  480000  490000  500000  510000  520000  530000  -20000  -10000 
       0   10000   20000   30000   40000   50000   60000   70000   80000   90000 
  100000  110000  120000  130000  140000  150000  160000  170000  180000  190000 
  200000  210000  220000  230000  240000  250000  260000  270000  280000  290000 
  300000  310000  320000  330000  340000  350000  360000  370000  380000  390000 
  400000  410000  420000  430000  440000  450000  460000  470000  480000  490000 
  500000  510000  520000  530000  -20000  -10000       0   10000   20000   30000 
   40000   50000   60000   70000   80000   90000  100000  110000  120000  130000 
  140000  150000  160000  170000  180000  190000  200000  210000  220000  230000 
  240000  250000  260000  270000  280000  290000  300000  310000  320000  330000 
  340000  350000  360000  370000  380000  390000  400000  410000  420000  430000 
  440000  450000  460000  470000  480000  490000  500000  510000  520000  530000 
  -20000  -10000       0   10000   20000   30000   40000   50000   60000   70000 
   80000   90000  100000  110000  120000  130000  140000  150000  160000  170000 
  180000  190000  200000  210000  220000  230000  240000  250000  260000  270000 
  280000  290000  300000  310000  320000  330000  340000  350000  360000  370000 
  380000  390000  400000  410000  420000  430000  440000  450000  460000  470000 
  480000  490000  500000  510000  520000  530000  -20000  -10000       0   10000 
   20000   30000   40000   50000   60000   70000   80000   90000  100000  110000 
  120000  130000  140000  150000  160000  170000  180000  190000  200000  210000 
  220000  230000  240000  250000  260000  270000  280000  290000  300000  310000 
  320000  330000  340000  350000  360000  370000  380000  390000  400000  410000 
  420000  430000  440000  450000  460000  470000  480000  490000  500000  510000 
  520000  530000  -20000  -10000       0   10000   20000   30000   40000   50000 
   60000   70000   80000   90000  100000  110000  120000  130000  140000  150000 
  160000  170000  180000  190000  200000  210000  220000  230000  240000  250000 
  260000  270000  280000  290000  300000  310000  320000  330000  340000  350000 
  360000  370000  380000  390000  400000  410000  420000  430000  440000  450000 
  460000  470000  480000  490000  500000  510000  520000  530000  -20000  -10000 
       0   10000   20000   30000   40000   50000   60000   70000   80000   90000 
  100000  110000  120000  130000  140000  150000  160000  170000  180000  190000 
  200000  210000  220000  230000  240000  250000  260000  270000  280000  290000 
  300000  310000  320000  330000  340000  350000  360000  370000  380000  390000 
  400000  410000  420000  430000  440000  450000  460000  470000  480000  490000 
  500000  510000  520000  530000  -20000  -10000       0   10000   20000   30000 
   40000   50000   60000   70000   80000   90000  100000  110000  120000  130000 
  140000  150000  160000  170000  180000  190000  200000  210000  220000  230000 
  240000  250000  260000  270000  280000  290000  300000  310000  320000  330000 
  340000  350000  360000  370000  380000  390000  400000  410000  420000  430000 
  440000  450000  460000  470000  480000  490000  500000  510000  520000  530000 
  -20000  -10000       0   10000   20000   30000   40000   50000   60000   70000 
   80000   90000  100000  110000  120000  130000  140000  150000  160000  170000 
  180000  190000  200000  210000  220000  230000  240000  250000  260000  270000 
  280000  290000  300000  310000  320000  330000  340000  350000  360000  370000 
  380000  390000  400000  410000  420000  430000  440000  450000  460000  470000 
  480000  490000  500000  510000  520000  530000  -20000  -10000       0   10000 
   20000   30000   40000   50000   60000   70000   80000   90000  100000  110000 
  120000  130000  140000  150000  160000  170000  180000  190000  200000  210000 
  220000  230000  240000  250000  260000  270000  280000  290000  300000  310000 
  320000  330000  340000  350000  360000  370000  380000  390000  400000  410000 
  420000  430000  440000  450000  460000  470000  480000  490000  500000  510000 
  520000  530000  -20000  -10000       0   10000   20000   30000   40000   50000 
   60000   70000   80000   90000  100000  110000  120000  130000  140000  150000 
  160000  170000  180000  190000  200000  210000  220000  230000  240000  250000 
  260000  270000  280000  290000  300000  310000  320000  330000  340000  350000 
  360000  370000  380000  390000  400000  410000  420000  430000  440000  450000 
  460000  470000  480000  490000  500000  510000  520000  530000  -20000  -10000 
       0   10000   20000   30000   40000   50000   60000   70000   80000   90000 
  100000  110000  120000  130000  140000  150000  160000  170000  180000  190000 
  200000  210000  220000  230000  240000  250000  260000  270000  280000  290000 
  300000  310000  320000  330000  340000  350000  360000  370000  380000  390000 
  400000  410000  420000  430000  440000  450000  460000  470000  480000  490000 
  500000  510000  520000  530000  -20000  -10000       0   10000   20000   30000 
   40000   50000   60000   70000   80000   90000  100000  110000  120000  130000 
  140000  150000  160000  170000  180000  190000  200000  210000  220000  230000 
  240000  250000  260000  270000  280000  290000  300000  310000  320000  330000 
  340000  350000  360000  370000  380000  390000  400000  410000  420000  430000 
  440000  450000  460000  470000  480000  490000  500000  510000  520000  530000 
  -20000  -10000       0   10000   20000   30000   40000   50000   60000   70000 
   80000   90000  100000  110000  120000  130000  140000  150000  160000  170000 
  180000  190000  200000  210000  220000  230000  240000  250000  260000  270000 
  280000  290000  300000  310000  320000  330000  340000  350000  360000  370000 
  380000  390000  400000  410000  420000  430000  440000  450000  460000  470000 
  480000  490000  500000  510000  520000  530000  -20000  -10000       0   10000 
   20000   30000   40000   50000   60000   70000   80000   90000  100000  110000 
  120000  130000  140000  150000  160000  170000  180000  190000  200000  210000 
  220000  230000  240000  250000  260000  270000  280000  290000  300000  310000 
  320000  330000  340000  350000  360000  370000  380000  390000  400000  410000 
  420000  430000  440000  450000  460000  470000  480000  490000  500000  510000 
  520000  530000  -20000  -10000       0   10000   20000   30000   40000   50000 
   60000   70000   80000   90000  100000  110000  120000  130000  140000  150000 
  160000  170000  180000  190000  200000  210000  220000  230000  240000  250000 
  260000  270000  280000  290000  300000  310000  320000  330000  340000  350000 
  360000  370000  380000  390000  400000  410000  420000  430000  440000  450000 
  460000  470000  480000  490000  500000  510000  520000  530000  -20000  -10000 
       0   10000   20000   30000   40000   50000   60000   70000   80000   90000 
  100000  110000  120000  130000  140000  150000  160000  170000  180000  190000 
  200000  210000  220000  230000  240000  250000  260000  270000  280000  290000 
  300000  310000  320000  330000  340000  350000  360000  370000  380000  390000 
  400000  410000  420000  430000  440000  450000  460000  470000  480000  490000 
  500000  510000  520000  530000  -20000  -10000       0   10000   20000   30000 
   40000   50000   60000   70000   80000   90000  100000  110000  120000  130000 
  140000  150000  160000  170000  180000  190000  200000  210000  220000  230000 
  240000  250000  260000  270000  280000  290000  300000  310000  320000  330000 
  340000  350000  360000  370000  380000  390000  400000  410000  420000  430000 
  440000  450000  460000  470000  480000  490000  500000  510000  520000  530000 
  -20000  -10000       0   10000   20000   30000   40000   50000   60000   70000 
   80000   90000  100000  110000  120000  130000  140000  150000  160000  170000 
  180000  190000  200000  210000  220000  230000  240000  250000  260000  270000 
  280000  290000  300000  310000  320000  330000  340000  350000  360000  370000 
  380000  390000  400000  410000  420000  430000  440000  450000  460000  470000 
  480000  490000  500000  510000  520000  530000  -20000  -10000       0   10000 
   20000   30000   40000   50000   60000   70000   80000   90000  100000  110000 
  120000  130000  140000  150000  160000  170000  180000  190000  200000  210000 
  220000  230000  240000  250000  260000  270000  280000  290000  300000  310000 
  320000  330000  340000  350000  360000  370000  380000  390000  400000  410000 
  420000  430000  440000  450000  460000  470000  480000  490000  500000  510000 
  520000  530000  -20000  -10000       0   10000   20000   30000   40000   50000 
   60000   70000   80000   90000  100000  110000  120000  130000  140000  150000 
  160000  170000  180000  190000  200000  210000  220000  230000  240000  250000 
  260000  270000  280000  290000  300000  310000  320000  330000  340000  350000 
  360000  370000  380000  390000  400000  410000  420000  430000  440000  450000 
  460000  470000  480000  490000  500000  510000  520000  530000  -20000  -10000 
       0   10000   20000   30000   40000   50000   60000   70000   80000   90000 
  100000  110000  120000  130000  140000  150000  160000  170000  180000  190000 
  200000  210000  220000  230000  240000  250000  260000  270000  280000  290000 
  300000  310000  320000  330000  340000  350000  360000  370000  380000  390000 
  400000  410000  420000  430000  440000  450000  460000  470000  480000  490000 
  500000  510000  520000  530000  -20000  -10000       0   10000   20000   30000 
   40000   50000   60000   70000   80000   90000  100000  110000  120000  130000 
  140000  150000  160000  170000  180000  190000  200000  210000  220000  230000 
  240000  250000  260000  270000  280000  290000  300000  310000  320000  330000 
  340000  350000  360000  370000  380000  390000  400000  410000  420000  430000 
  440000  450000  460000  470000  480000  490000  500000  510000  520000  530000 
  -20000  -10000       0   10000   20000   30000   40000   50000   60000   70000 
   80000   90000  100000  110000  120000  130000  140000  150000  160000  170000 
  180000  190000  200000  210000  220000  230000  240000  250000  260000  270000 
  280000  290000  300000  310000  320000  330000  340000  350000  360000  370000 
  380000  390000  400000  410000  420000  430000  440000  450000  460000  470000 
  480000  490000  500000  510000  520000  530000  -20000  -10000       0   10000 
   20000   30000   40000   50000   60000   70000   80000   90000  100000  110000 
  120000  130000  140000  150000  160000  170000  180000  190000  200000  210000 
  220000  230000  240000  250000  260000  270000  280000  290000  300000  310000 
  320000  330000  340000  350000  360000  370000  380000  390000  400000  410000 
  420000  430000  440000  450000  460000  470000  480000  490000  500000  510000 
  520000  530000  -20000  -10000       0   10000   20000   30000   40000   50000 
   60000   70000   80000   90000  100000  110000  120000  130000  140000  150000 
  160000  170000  180000  190000  200000  210000  220000  230000  240000  250000 
  260000  270000  280000  290000  300000  310000  320000  330000  340000  350000 
  360000  370000  380000  390000  400000  410000  420000  430000  440000  450000 
  460000  470000  480000  490000  500000  510000  520000  530000  -20000  -10000 
       0   10000   20000   30000   40000   50000   60000   70000   80000   90000 
  100000  110000  120000  130000  140000  150000  160000  170000  180000  190000 
  200000  210000  220000  230000  240000  250000  260000  270000  280000  290000 
  300000  310000  320000  330000  340000  350000  360000  370000  380000  390000 
  400000  410000  420000  430000  440000  450000  460000  470000  480000  490000 
  500000  510000  520000  530000  -20000  -10000       0   10000   20000   30000 
   40000   50000   60000   70000   80000   90000  100000  110000  120000  130000 
  140000  150000  160000  170000  180000  190000  200000  210000  220000  230000 
  240000  250000  260000  270000  280000  290000  300000  310000  320000  330000 
  340000  350000  360000  370000  380000  390000  400000  410000  420000  430000 
  440000  450000  460000  470000  480000  490000  500000  510000  520000  530000 
  -20000  -10000       0   10000   20000   30000   40000   50000   60000   70000 
   80000   90000  100000  110000  120000  130000  140000  150000  160000  170000 
  180000  190000  200000  210000  220000  230000  240000  250000  260000  270000 
  280000  290000  300000  310000  320000  330000  340000  350000  360000  370000 
  380000  390000  400000  410000  420000  430000  440000  450000  460000  470000 
  480000  490000  500000  510000  520000  530000  -20000  -10000       0   10000 
   20000   30000   40000   50000   60000   70000   80000   90000  100000  110000 
  120000  130000  140000  150000  160000  170000  180000  190000  200000  210000 
  220000  230000  240000  250000  260000  270000  280000  290000  300000  310000 
  320000  330000  340000  350000  360000  370000  380000  390000  400000  410000 
  420000  430000  440000  450000  460000  470000  480000  490000  500000  510000 
  520000  530000  -20000  -10000       0   10000   20000   30000   40000   50000 
   60000   70000   80000   90000  100000  110000  120000  130000  140000  150000 
  160000  170000  180000  190000  200000  210000  220000  230000  240000  250000 
  260000  270000  280000  290000  300000  310000  320000  330000  340000  350000 
  360000  370000  380000  390000  400000  410000  420000  430000  440000  450000 
  460000  470000  480000  490000  500000  510000  520000  530000  -20000  -10000 
       0   10000   20000   30000   40000   50000   60000   70000   80000   90000 
  100000  110000  120000  130000  140000  150000  160000  170000  180000  190000 
  200000  210000  220000  230000  240000  250000  260000  270000  280000  290000 
  300000  310000  320000  330000  340000  350000  360000  370000  380000  390000 
  400000  410000  420000  430000  440000  450000  460000  470000  480000  490000 
  500000  510000  520000  530000  -20000  -10000       0   10000   20000   30000 
   40000   50000   60000   70000   80000   90000  100000  110000  120000  130000 
  140000  150000  160000  170000  180000  190000  200000  210000  220000  230000 
  240000  250000  260000  270000  280000  290000  300000  310000  320000  330000 
  340000  350000  360000  370000  380000  390000  400000  410000  420000  430000 
  440000  450000  460000  470000  480000  490000  500000  510000  520000  530000 
  -20000  -10000       0   10000   20000   30000   40000   50000   60000   70000 
   80000   90000  100000  110000  120000  130000  140000  150000  160000  170000 
  180000  190000  200000  210000  220000  230000  240000  250000  260000  270000 
  280000  290000  300000  310000  320000  330000  340000  350000  360000  370000 
  380000  390000  400000  410000  420000  430000  440000  450000  460000  470000 
  480000  490000  500000  510000  520000  530000  -20000  -10000       0   10000 
   20000   30000   40000   50000   60000   70000   80000   90000  100000  110000 
  120000  130000  140000  150000  160000  170000  180000  190000  200000  210000 
  220000  230000  240000  250000  260000  270000  280000  290000  300000  310000 
  320000  330000  340000  350000  360000  370000  380000  390000  400000  410000 
  420000  430000  440000  450000  460000  470000  480000  490000  500000  510000 
  520000  530000  -20000  -10000       0   10000   20000   30000   40000   50000 
   60000   70000   80000   90000  100000  110000  120000  130000  140000  150000 
  160000  170000  180000  190000  200000  210000  220000  230000  240000  250000 
  260000  270000  280000  290000  300000  310000  320000  330000  340000  350000 
  360000  370000  380000  390000  400000  410000  420000  430000  440000  450000 
  460000  470000  480000  490000  500000  510000  520000  530000  -20000  -10000 
       0   10000   20000   30000   40000   50000   60000   70000   80000   90000 
  100000  110000  120000  130000  140000  150000  160000  170000  180000  190000 
  200000  210000  220000  230000  240000  250000  260000  270000  280000  290000 
  300000  310000  320000  330000  340000  350000  360000  370000  380000  390000 
  400000  410000  420000  430000  440000  450000  460000  470000  480000  490000 
  500000  510000  520000  530000  -20000  -10000       0   10000   20000   30000 
   40000   50000   60000   70000   80000   90000  100000  110000  120000  130000 
  140000  150000  160000  170000  180000  190000  200000  210000  220000  230000 
  240000  250000  260000  270000  280000  290000  300000  310000  320000  330000 
  340000  350000  360000  370000  380000  390000  400000  410000  420000  430000 
  440000  450000  460000  470000  480000  490000  500000  510000  520000  530000 
  -20000  -10000       0   10000   20000   30000   40000   50000   60000   70000 
   80000   90000  100000  110000  120000  130000  140000  150000  160000  170000 
  180000  190000  200000  210000  220000  230000  240000  250000  260000  270000 
  280000  290000  300000  310000  320000  330000  340000  350000  360000  370000 
  380000  390000  400000  410000  420000  430000  440000  450000  460000  470000 
  480000  490000  500000  510000  520000  530000  -20000  -10000       0   10000 
   20000   30000   40000   50000   60000   70000   80000   90000  100000  110000 
  120000  130000  140000  150000  160000  170000  180000  190000  200000  210000 
  220000  230000  240000  250000  260000  270000  280000  290000  300000  310000 
  320000  330000  340000  350000  360000  370000  380000  390000  400000  410000 
  420000  430000  440000  450000  460000  470000  480000  490000  500000  510000 
  520000  530000  -20000  -10000       0   10000   20000   30000   40000   50000 
   60000   70000   80000   90000  100000  110000  120000  130000  140000  150000 
  160000  170000  180000  190000  200000  210000  220000  230000  240000  250000 
  260000  270000  280000  290000  300000  310000  320000  330000  340000  350000 
  360000  370000  380000  390000  400000  410000  420000  430000  440000  450000 
  460000  470000  480000  490000  500000  510000  520000  530000  -20000  -10000 
       0   10000   20000   30000   40000   50000   60000   70000   80000   90000 
  100000  110000  120000  130000  140000  150000  160000  170000  180000  190000 
  200000  210000  220000  230000  240000  250000  260000  270000  280000  290000 
  300000  310000  320000  330000  340000  350000  360000  370000  380000  390000 
  400000  410000  420000  430000  440000  450000  460000  470000  480000  490000 
  500000  510000  520000  530000  -20000  -10000       0   10000   20000   30000 
   40000   50000   60000   70000   80000   90000  100000  110000  120000  130000 
  140000  150000  160000  170000  180000  190000  200000  210000  220000  230000 
  240000  250000  260000  270000  280000  290000  300000  310000  320000  330000 
  340000  350000  360000  370000  380000  390000  400000  410000  420000  430000 
  440000  450000  460000  470000  480000  490000  500000  510000  520000  530000 
  -20000  -10000       0   10000   20000   30000   40000   50000   60000   70000 
   80000   90000  100000  110000  120000  130000  140000  150000  160000  170000 
  180000  190000  200000  210000  220000  230000  240000  250000  260000  270000 
  280000  290000  300000  310000  320000  330000  340000  350000  360000  370000 
  380000  390000  400000  410000  420000  430000  440000  450000  460000  470000 
  480000  490000  500000  510000  520000  530000  -20000  -20000  -20000  -20000 
  -20000  -20000  -20000  -20000  -20000  -20000  -20000  -20000  -20000  -20000 
  -20000  -20000  -20000  -20000  -20000  -20000  -20000  -20000  -20000  -20000 
  -20000  -20000  -20000  -20000  -20000  -20000  -20000  -20000  -20000  -20000 
  -20000  -20000  -20000  -20000  -20000  -20000  -20000  -20000  -20000  -20000 
  -20000  -20000  -20000  -20000  -20000  -20000  -20000  -20000  -20000  -20000 
  -20000  -20000  -10000  -10000  -10000  -10000  -10000  -10000  -10000  -10000 
  -10000  -10000  -10000  -10000  -10000  -10000  -10000  -10000  -10000  -10000 
  -10000  -10000  -10000  -10000  -10000  -10000  -10000  -10000  -10000  -10000 
  -10000  -10000  -10000  -10000  -10000  -10000  -10000  -10000  -10000  -10000 
  -10000  -10000  -10000  -10000  -10000  -10000  -10000  -10000  -10000  -10000 
  -10000  -10000  -10000  -10000  -10000  -10000  -10000  -10000       0       0 
       0       0       0       0       0       0       0       0       0       0 
       0       0       0       0       0       0       0       0       0       0 
       0       0       0       0       0       0       0       0       0       0 
       0       0       0       0       0       0       0       0       0       0 
       0       0       0       0       0       0       0       0       0       0 
       0       0       0       0   10000   10000   10000   10000   10000   10000 
   10000   10000   10000   10000   10000   10000   10000   10000   10000   10000 
   10000   10000   10000   10000   10000   10000   10000   10000   10000   10000 
   10000   10000   10000   10000   10000   10000   10000   10000   10000   10000 
   10000   10000   10000   10000   10000   10000   10000   10000   10000   10000 
   10000   10000   10000   10000   10000   10000   10000   10000   10000   10000 
   20000   20000   20000   20000   20000   20000   20000   20000   20000   20000 
   20000   20000   20000   20000   20000   20000   20000   20000   20000   20000 
   20000   20000   20000   20000   20000   20000   20000   20000   20000   20000 
   20000   20000   20000   20000   20000   20000   20000   20000   20000   20000 
   20000   20000   20000   20000   20000   20000   20000   20000   20000   20000 
   20000   20000   20000   20000   20000   20000   30000   30000   30000   30000 
   30000   30000   30000   30000   30000   30000   30000   30000   30000   30000 
   30000   30000   30000   30000   30000   30000   30000   30000   30000   30000 
   30000   30000   30000   30000   30000   30000   30000   30000   30000   30000 
   30000   30000   30000   30000   30000   30000   30000   30000   30000   30000 
   30000   30000   30000   30000   30000   30000   30000   30000   30000   30000 
   30000   30000   40000   40000   40000   40000   40000   40000   40000   40000 
   40000   40000   40000   40000   40000   40000   40000   40000   40000   40000 
   40000   40000   40000   40000   40000   40000   40000   40000   40000   40000 
   40000   40000   40000   40000   40000   40000   40000   40000   40000   40000 
   40000   40000   40000   40000   40000   40000   40000   40000   40000   40000 
   40000   40000   40000   40000   40000   40000   40000   40000   50000   50000 
   50000   50000   50000   50000   50000   50000   50000   50000   50000   50000 
   50000   50000   50000   50000   50000   50000   50000   50000   50000   50000 
   50000   50000   50000   50000   50000   50000   50000   50000   50000   50000 
   50000   50000   50000   50000   50000   50000   50000   50000   50000   50000 
   50000   50000   50000   50000   50000   50000   50000   50000   50000   50000 
   50000   50000   50000   50000   60000   60000   60000   60000   60000   60000 
   60000   60000   60000   60000   60000   60000   60000   60000   60000   60000 
   60000   60000   60000   60000   60000   60000   60000   60000   60000   60000 
   60000   60000   60000   60000   60000   60000   60000   60000   60000   60000 
   60000   60000   60000   60000   60000   60000   60000   60000   60000   60000 
   60000   60000   60000   60000   60000   60000   60000   60000   60000   60000 
   70000   70000   70000   70000   70000   70000   70000   70000   70000   70000 
   70000   70000   70000   70000   70000   70000   70000   70000   70000   70000 
   70000   70000   70000   70000   70000   70000   70000   70000   70000   70000 
   70000   70000   70000   70000   70000   70000   70000   70000   70000   70000 
   70000   70000   70000   70000   70000   70000   70000   70000   70000   70000 
   70000   70000   70000   70000   70000   70000   80000   80000   80000   80000 
   80000   80000   80000   80000   80000   80000   80000   80000   80000   80000 
   80000   80000   80000   80000   80000   80000   80000   80000   80000   80000 
   80000   80000   80000   80000   80000   80000   80000   80000   80000   80000 
   80000   80000   80000   80000   80000   80000   80000   80000   80000   80000 
   80000   80000   80000   80000   80000   80000   80000   80000   80000   80000 
   80000   80000   90000   90000   90000   90000   90000   90000   90000   90000 
   90000   90000   90000   90000   90000   90000   90000   90000   90000   90000 
   90000   90000   90000   90000   90000   90000   90000   90000   90000   90000 
   90000   90000   90000   90000   90000   90000   90000   90000   90000   90000 
   90000   90000   90000   90000   90000   90000   90000   90000   90000   90000 
   90000   90000   90000   90000   90000   90000   90000   90000  100000  100000 
  100000  100000  100000  100000  100000  100000  100000  100000  100000  100000 
  100000  100000  100000  100000  100000  100000  100000  100000  100000  100000 
  100000  100000  100000  100000  100000  100000  100000  100000  100000  100000 
  100000  100000  100000  100000  100000  100000  100000  100000  100000  100000 
  100000  100000  100000  100000  100000  100000  100000  100000  100000  100000 
  100000  100000  100000  100000  110000  110000  110000  110000  110000  110000 
  110000  110000  110000  110000  110000  110000  110000  110000  110000  110000 
  110000  110000  110000  110000  110000  110000  110000  110000  110000  110000 
  110000  110000  110000  110000  110000  110000  110000  110000  110000  110000 
  110000  110000  110000  110000  110000  110000  110000  110000  110000  110000 
  110000  110000  110000  110000  110000  110000  110000  110000  110000  110000 
  120000  120000  120000  120000  120000  120000  120000  120000  120000  120000 
  120000  120000  120000  120000  120000  120000  120000  120000  120000  120000 
  120000  120000  120000  120000  120000  120000  120000  120000  120000  120000 
  120000  120000  120000  120000  120000  120000  120000  120000  120000  120000 
  120000  120000  120000  120000  120000  120000  120000  120000  120000  120000 
  120000  120000  120000  120000  120000  120000  130000  130000  130000  130000 
  130000  130000  130000  130000  130000  130000  130000  130000  130000  130000 
  130000  130000  130000  130000  130000  130000  130000  130000  130000  130000 
  130000  130000  130000  130000  130000  130000  130000  130000  130000  130000 
  130000  130000  130000  130000  130000  130000  130000  130000  130000  130000 
  130000  130000  130000  130000  130000  130000  130000  130000  130000  130000 
  130000  130000  140000  140000  140000  140000  140000  140000  140000  140000 
  140000  140000  140000  140000  140000  140000  140000  140000  140000  140000 
  140000  140000  140000  140000  140000  140000  140000  140000  140000  140000 
  140000  140000  140000  140000  140000  140000  140000  140000  140000  140000 
  140000  140000  140000  140000  140000  140000  140000  140000  140000  140000 
  140000  140000  140000  140000  140000  140000  140000  140000  150000  150000 
  150000  150000  150000  150000  150000  150000  150000  150000  150000  150000 
  150000  150000  150000  150000  150000  150000  150000  150000  150000  150000 
  150000  150000  150000  150000  150000  150000  150000  150000  150000  150000 
  150000  150000  150000  150000  150000  150000  150000  150000  150000  150000 
  150000  150000  150000  150000  150000  150000  150000  150000  150000  150000 
  150000  150000  150000  150000  160000  160000  160000  160000  160000  160000 
  160000  160000  160000  160000  160000  160000  160000  160000  160000  160000 
  160000  160000  160000  160000  160000  160000  160000  160000  160000  160000 
  160000  160000  160000  160000  160000  160000  160000  160000  160000  160000 
  160000  160000  160000  160000  160000  160000  160000  160000  160000  160000 
  160000  160000  160000  160000  160000  160000  160000  160000  160000  160000 
  170000  170000  170000  170000  170000  170000  170000  170000  170000  170000 
  170000  170000  170000  170000  170000  170000  170000  170000  170000  170000 
  170000  170000  170000  170000  170000  170000  170000  170000  170000  170000 
  170000  170000  170000  170000  170000  170000  170000  170000  170000  170000 
  170000  170000  170000  170000  170000  170000  170000  170000  170000  170000 
  170000  170000  170000  170000  170000  170000  180000  180000  180000  180000 
  180000  180000  180000  180000  180000  180000  180000  180000  180000  180000 
  180000  180000  180000  180000  180000  180000  180000  180000  180000  180000 
  180000  180000  180000  180000  180000  180000  180000  180000  180000  180000 
  180000  180000  180000  180000  180000  180000  180000  180000  180000  180000 
  180000  180000  180000  180000  180000  180000  180000  180000  180000  180000 
  180000  180000  190000  190000  190000  190000  190000  190000  190000  190000 
  190000  190000  190000  190000  190000  190000  190000  190000  190000  190000 
  190000  190000  190000  190000  190000  190000  190000  190000  190000  190000 
  190000  190000  190000  190000  190000  190000  190000  190000  190000  190000 
  190000  190000  190000  190000  190000  190000  190000  190000  190000  190000 
  190000  190000  190000  190000  190000  190000  190000  190000  200000  200000 
  200000  200000  200000  200000  200000  200000  200000  200000  200000  200000 
  200000  200000  200000  200000  200000  200000  200000  200000  200000  200000 
  200000  200000  200000  200000  200000  200000  200000  200000  200000  200000 
  200000  200000  200000  200000  200000  200000  200000  200000  200000  200000 
  200000  200000  200000  200000  200000  200000  200000  200000  200000  200000 
  200000  200000  200000  200000  210000  210000  210000  210000  210000  210000 
  210000  210000  210000  210000  210000  210000  210000  210000  210000  210000 
  210000  210000  210000  210000  210000  210000  210000  210000  210000  210000 
  210000  210000  210000  210000  210000  210000  210000  210000  210000  210000 
  210000  210000  210000  210000  210000  210000  210000  210000  210000  210000 
  210000  210000  210000  210000  210000  210000  210000  210000  210000  210000 
  220000  220000  220000  220000  220000  220000  220000  220000  220000  220000 
  220000  220000  220000  220000  220000  220000  220000  220000  220000  220000 
  220000  220000  220000  220000  220000  220000  220000  220000  220000  220000 
  220000  220000  220000  220000  220000  220000  220000  220000  220000  220000 
  220000  220000  220000  220000  220000  220000  220000  220000  220000  220000 
  220000  220000  220000  220000  220000  220000  230000  230000  230000  230000 
  230000  230000  230000  230000  230000  230000  230000  230000  230000  230000 
  230000  230000  230000  230000  230000  230000  230000  230000  230000  230000 
  230000  230000  230000  230000  230000  230000  230000  230000  230000  230000 
  230000  230000  230000  230000  230000  230000  230000  230000  230000  230000 
  230000  230000  230000  230000  230000  230000  230000  230000  230000  230000 
  230000  230000  240000  240000  240000  240000  240000  240000  240000  240000 
  240000  240000  240000  240000  240000  240000  240000  240000  240000  240000 
  240000  240000  240000  240000  240000  240000  240000  240000  240000  240000 
  240000  240000  240000  240000  240000  240000  240000  240000  240000  240000 
  240000  240000  240000  240000  240000  240000  240000  240000  240000  240000 
  240000  240000  240000  240000  240000  240000  240000  240000  250000  250000 
  250000  250000  250000  250000  250000  250000  250000  250000  250000  250000 
  250000  250000  250000  250000  250000  250000  250000  250000  250000  250000 
  250000  250000  250000  250000  250000  250000  250000  250000  250000  250000 
  250000  250000  250000  250000  250000  250000  250000  250000  250000  250000 
  250000  250000  250000  250000  250000  250000  250000  250000  250000  250000 
  250000  250000  250000  250000  260000  260000  260000  260000  260000  260000 
  260000  260000  260000  260000  260000  260000  260000  260000  260000  260000 
  260000  260000  260000  260000  260000  260000  260000  260000  260000  260000 
  260000  260000  260000  260000  260000  260000  260000  260000  260000  260000 
  260000  260000  260000  260000  260000  260000  260000  260000  260000  260000 
  260000  260000  260000  260000  260000  260000  260000  260000  260000  260000 
  270000  270000  270000  270000  270000  270000  270000  270000  270000  270000 
  270000  270000  270000  270000  270000  270000  270000  270000  270000  270000 
  270000  270000  270000  270000  270000  270000  270000  270000  270000  270000 
  270000  270000  270000  270000  270000  270000  270000  270000  270000  270000 
  270000  270000  270000  270000  270000  270000  270000  270000  270000  270000 
  270000  270000  270000  270000  270000  270000  280000  280000  280000  280000 
  280000  280000  280000  280000  280000  280000  280000  280000  280000  280000 
  280000  280000  280000  280000  280000  280000  280000  280000  280000  280000 
  280000  280000  280000  280000  280000  280000  280000  280000  280000  280000 
  280000  280000  280000  280000  280000  280000  280000  280000  280000  280000 
  280000  280000  280000  280000  280000  280000  280000  280000  280000  280000 
  280000  280000  290000  290000  290000  290000  290000  290000  290000  290000 
  290000  290000  290000  290000  290000  290000  290000  290000  290000  290000 
  290000  290000  290000  290000  290000  290000  290000  290000  290000  290000 
  290000  290000  290000  290000  290000  290000  290000  290000  290000  290000 
  290000  290000  290000  290000  290000  290000  290000  290000  290000  290000 
  290000  290000  290000  290000  290000  290000  290000  290000  300000  300000 
  300000  300000  300000  300000  300000  300000  300000  300000  300000  300000 
  300000  300000  300000  300000  300000  300000  300000  300000  300000  300000 
  300000  300000  300000  300000  300000  300000  300000  300000  300000  300000 
  300000  300000  300000  300000  300000  300000  300000  300000  300000  300000 
  300000  300000  300000  300000  300000  300000  300000  300000  300000  300000 
  300000  300000  300000  300000  310000  310000  310000  310000  310000  310000 
  310000  310000  310000  310000  310000  310000  310000  310000  310000  310000 
  310000  310000  310000  310000  310000  310000  310000  310000  310000  310000 
  310000  310000  310000  310000  310000  310000  310000  310000  310000  310000 
  310000  310000  310000  310000  310000  310000  310000  310000  310000  310000 
  310000  310000  310000  310000  310000  310000  310000  310000  310000  310000 
  320000  320000  320000  320000  320000  320000  320000  320000  320000  320000 
  320000  320000  320000  320000  320000  320000  320000  320000  320000  320000 
  320000  320000  320000  320000  320000  320000  320000  320000  320000  320000 
  320000  320000  320000  320000  320000  320000  320000  320000  320000  320000 
  320000  320000  320000  320000  320000  320000  320000  320000  320000  320000 
  320000  320000  320000  320000  320000  320000  330000  330000  330000  330000 
  330000  330000  330000  330000  330000  330000  330000  330000  330000  330000 
  330000  330000  330000  330000  330000  330000  330000  330000  330000  330000 
  330000  330000  330000  330000  330000  330000  330000  330000  330000  330000 
  330000  330000  330000  330000  330000  330000  330000  330000  330000  330000 
  330000  330000  330000  330000  330000  330000  330000  330000  330000  330000 
  330000  330000  340000  340000  340000  340000  340000  340000  340000  340000 
  340000  340000  340000  340000  340000  340000  340000  340000  340000  340000 
  340000  340000  340000  340000  340000  340000  340000  340000  340000  340000 
  340000  340000  340000  340000  340000  340000  340000  340000  340000  340000 
  340000  340000  340000  340000  340000  340000  340000  340000  340000  340000 
  340000  340000  340000  340000  340000  340000  340000  340000  350000  350000 
  350000  350000  350000  350000  350000  350000  350000  350000  350000  350000 
  350000  350000  350000  350000  350000  350000  350000  350000  350000  350000 
  350000  350000  350000  350000  350000  350000  350000  350000  350000  350000 
  350000  350000  350000  350000  350000  350000  350000  350000  350000  350000 
  350000  350000  350000  350000  350000  350000  350000  350000  350000  350000 
  350000  350000  350000  350000  360000  360000  360000  360000  360000  360000 
  360000  360000  360000  360000  360000  360000  360000  360000  360000  360000 
  360000  360000  360000  360000  360000  360000  360000  360000  360000  360000 
  360000  360000  360000  360000  360000  360000  360000  360000  360000  360000 
  360000  360000  360000  360000  360000  360000  360000  360000  360000  360000 
  360000  360000  360000  360000  360000  360000  360000  360000  360000  360000 
  370000  370000  370000  370000  370000  370000  370000  370000  370000  370000 
  370000  370000  370000  370000  370000  370000  370000  370000  370000  370000 
  370000  370000  370000  370000  370000  370000  370000  370000  370000  370000 
  370000  370000  370000  370000  370000  370000  370000  370000  370000  370000 
  370000  370000  370000  370000  370000  370000  370000  370000  370000  370000 
  370000  370000  370000  370000  370000  370000  380000  380000  380000  380000 
  380000  380000  380000  380000  380000  380000  380000  380000  380000  380000 
  380000  380000  380000  380000  380000  380000  380000  380000  380000  380000 
  380000  380000  380000  380000  380000  380000  380000  380000  380000  380000 
  380000  380000  380000  380000  380000  380000  380000  380000  380000  380000 
  380000  380000  380000  380000  380000  380000  380000  380000  380000  380000 
  380000  380000  390000  390000  390000  390000  390000  390000  390000  390000 
  390000  390000  390000  390000  390000  390000  390000  390000  390000  390000 
  390000  390000  390000  390000  390000  390000  390000  390000  390000  390000 
  390000  390000  390000  390000  390000  390000  390000  390000  390000  390000 
  390000  390000  390000  390000  390000  390000  390000  390000  390000  390000 
  390000  390000  390000  390000  390000  390000  390000  390000  400000  400000 
  400000  400000  400000  400000  400000  400000  400000  400000  400000  400000 
  400000  400000  400000  400000  400000  400000  400000  400000  400000  400000 
  400000  400000  400000  400000  400000  400000  400000  400000  400000  400000 
  400000  400000  400000  400000  400000  400000  400000  400000  400000  400000 
  400000  400000  400000  400000  400000  400000  400000  400000  400000  400000 
  400000  400000  400000  400000  410000  410000  410000  410000  410000  410000 
  410000  410000  410000  410000  410000  410000  410000  410000  410000  410000 
  410000  410000  410000  410000  410000  410000  410000  410000  410000  410000 
  410000  410000  410000  410000  410000  410000  410000  410000  410000  410000 
  410000  410000  410000  410000  410000  410000  410000  410000  410000  410000 
  410000  410000  410000  410000  410000  410000  410000  410000  410000  410000 
  420000  420000  420000  420000  420000  420000  420000  420000  420000  420000 
  420000  420000  420000  420000  420000  420000  420000  420000  420000  420000 
  420000  420000  420000  420000  420000  420000  420000  420000  420000  420000 
  420000  420000  420000  420000  420000  420000  420000  420000  420000  420000 
  420000  420000  420000  420000  420000  420000  420000  420000  420000  420000 
  420000  420000  420000  420000  420000  420000  430000  430000  430000  430000 
  430000  430000  430000  430000  430000  430000  430000  430000  430000  430000 
  430000  430000  430000  430000  430000  430000  430000  430000  430000  430000 
  430000  430000  430000  430000  430000  430000  430000  430000  430000  430000 
  430000  430000  430000  430000  430000  430000  430000  430000  430000  430000 
  430000  430000  430000  430000  430000  430000  430000  430000  430000  430000 
  430000  430000  440000  440000  440000  440000  440000  440000  440000  440000 
  440000  440000  440000  440000  440000  440000  440000  440000  440000  440000 
  440000  440000  440000  440000  440000  440000  440000  440000  440000  440000 
  440000  440000  440000  440000  440000  440000  440000  440000  440000  440000 
  440000  440000  440000  440000  440000  440000  440000  440000  440000  440000 
  440000  440000  440000  440000  440000  440000  440000  440000  450000  450000 
  450000  450000  450000  450000  450000  450000  450000  450000  450000  450000 
  450000  450000  450000  450000  450000  450000  450000  450000  450000  450000 
  450000  450000  450000  450000  450000  450000  450000  450000  450000  450000 
  450000  450000  450000  450000  450000  450000  450000  450000  450000  450000 
  450000  450000  450000  450000  450000  450000  450000  450000  450000  450000 
  450000  450000  450000  450000  460000  460000  460000  460000  460000  460000 
  460000  460000  460000  460000  460000  460000  460000  460000  460000  460000 
  460000  460000  460000  460000  460000  460000  460000  460000  460000  460000 
  460000  460000  460000  460000  460000  460000  460000  460000  460000  460000 
  460000  460000  460000  460000  460000  460000  460000  460000  460000  460000 
  460000  460000  460000  460000  460000  460000  460000  460000  460000  460000 
  470000  470000  470000  470000  470000  470000  470000  470000  470000  470000 
  470000  470000  470000  470000  470000  470000  470000  470000  470000  470000 
  470000  470000  470000  470000  470000  470000  470000  470000  470000  470000 
  470000  470000  470000  470000  470000  470000  470000  470000  470000  470000 
  470000  470000  470000  470000  470000  470000  470000  470000  470000  470000 
  470000  470000  470000  470000  470000  470000  480000  480000  480000  480000 
  480000  480000  480000  480000  480000  480000  480000  480000  480000  480000 
  480000  480000  480000  480000  480000  480000  480000  480000  480000  480000 
  480000  480000  480000  480000  480000  480000  480000  480000  480000  480000 
  480000  480000  480000  480000  480000  480000  480000  480000  480000  480000 
  480000  480000  480000  480000  480000  480000  480000  480000  480000  480000 
  480000  480000  490000  490000  490000  490000  490000  490000  490000  490000 
  490000  490000  490000  490000  490000  490000  490000  490000  490000  490000 
  490000  490000  490000  490000  490000  490000  490000  490000  490000  490000 
  490000  490000  490000  490000  490000  490000  490000  490000  490000  490000 
  490000  490000  490000  490000  490000  490000  490000  490000  490000  490000 
  490000  490000  490000  490000  490000  490000  490000  490000  500000  500000 
  500000  500000  500000  500000  500000  500000  500000  500000  500000  500000 
  500000  500000  500000  500000  500000  500000  500000  500000  500000  500000 
  500000  500000  500000  500000  500000  500000  500000  500000  500000  500000 
  500000  500000  500000  500000  500000  500000  500000  500000  500000  500000 
  500000  500000  500000  500000  500000  500000  500000  500000  500000  500000 
  500000  500000  500000  500000  510000  510000  510000  510000  510000  510000 
  510000  510000  510000  510000  510000  510000  510000  510000  510000  510000 
  510000  510000  510000  510000  510000  510000  510000  510000  510000  510000 
  510000  510000  510000  510000  510000  510000  510000  510000  510000  510000 
  510000  510000  510000  510000  510000  510000  510000  510000  510000  510000 
  510000  510000  510000  510000  510000  510000  510000  510000  510000  510000 
  520000  520000  520000  520000  520000  520000  520000  520000  520000  520000 
  520000  520000  520000  520000  520000  520000  520000  520000  520000  520000 
  520000  520000  520000  520000  520000  520000  520000  520000  520000  520000 
  520000  520000  520000  520000  520000  520000  520000  520000  520000  520000 
  520000  520000  520000  520000  520000  520000  520000  520000  520000  520000 
  520000  520000  520000  520000  520000  520000  530000  530000  530000  530000 
  530000  530000  530000  530000  530000  530000  530000  530000  530000  530000 
  530000  530000  530000  530000  530000  530000  530000  530000  530000  530000 
  530000  530000  530000  530000  530000  530000  530000  530000  530000  530000 
  530000  530000  530000  530000  530000  530000  530000  530000  530000  530000 
  530000  530000  530000  530000  530000  530000  530000  530000  530000  530000 
  530000  530000  -20000  -10000       0   10000   20000   30000   40000   50000 
   60000   70000   80000   90000  100000  110000  120000  130000  140000  150000 
  160000  170000  180000  190000  200000  210000  220000  230000  240000  250000 
  260000  270000  280000  290000  300000  310000  320000  330000  340000  350000 
  360000  370000  380000  390000  400000  410000  420000  430000  440000  450000 
  460000  470000  480000  490000  500000  510000  520000  530000  -20000  -10000 
       0   10000   20000   30000   40000   50000   60000   70000   80000   90000 
  100000  110000  120000  130000  140000  150000  160000  170000  180000  190000 
  200000  210000  220000  230000  240000  250000  260000  270000  280000  290000 
  300000  310000  320000  330000  340000  350000  360000  370000  380000  390000 
  400000  410000  420000  430000  440000  450000  460000  470000  480000  490000 
  500000  510000  520000  530000  -20000  -10000       0   10000   20000   30000 
   40000   50000   60000   70000   80000   90000  100000  110000  120000  130000 
  140000  150000  160000  170000  180000  190000  200000  210000  220000  230000 
  240000  250000  260000  270000  280000  290000  300000  310000  320000  330000 
  340000  350000  360000  370000  380000  390000  400000  410000  420000  430000 
  440000  450000  460000  470000  480000  490000  500000  510000  520000  530000 
  -20000  -10000       0   10000   20000   30000   40000   50000   60000   70000 
   80000   90000  100000  110000  120000  130000  140000  150000  160000  170000 
  180000  190000  200000  210000  220000  230000  240000  250000  260000  270000 
  280000  290000  300000  310000  320000  330000  340000  350000  360000  370000 
  380000  390000  400000  410000  420000  430000  440000  450000  460000  470000 
  480000  490000  500000  510000  520000  530000  -20000  -10000       0   10000 
   20000   30000   40000   50000   60000   70000   80000   90000  100000  110000 
  120000  130000  140000  150000  160000  170000  180000  190000  200000  210000 
  220000  230000  240000  250000  260000  270000  280000  290000  300000  310000 
  320000  330000  340000  350000  360000  370000  380000  390000  400000  410000 
  420000  430000  440000  450000  460000  470000  480000  490000  500000  510000 
  520000  530000  -20000  -10000       0   10000   20000   30000   40000   50000 
   60000   70000   80000   90000  100000  110000  120000  130000  140000  150000 
  160000  170000  180000  190000  200000  210000  220000  230000  240000  250000 
  260000  270000  280000  290000  300000  310000  320000  330000  340000  350000 
  360000  370000  380000  390000  400000  410000  420000  430000  440000  450000 
  460000  470000  480000  490000  500000  510000  520000  530000  -20000  -10000 
       0   10000   20000   30000   40000   50000   60000   70000   80000   90000 
  100000  110000  120000  130000  140000  150000  160000  170000  180000  190000 
  200000  210000  220000  230000  240000  250000  260000  270000  280000  290000 
  300000  310000  320000  330000  340000  350000  360000  370000  380000  390000 
  400000  410000  420000  430000  440000  450000  460000  470000  480000  490000 
  500000  510000  520000  530000  -20000  -10000       0   10000   20000   30000 
   40000   50000   60000   70000   80000   90000  100000  110000  120000  130000 
  140000  150000  160000  170000  180000  190000  200000  210000  220000  230000 
  240000  250000  260000  270000  280000  290000  300000  310000  320000  330000 
  340000  350000  360000  370000  380000  390000  400000  410000  420000  430000 
  440000  450000  460000  470000  480000  490000  500000  510000  520000  530000 
  -20000  -10000       0   10000   20000   30000   40000   50000   60000   70000 
   80000   90000  100000  110000  120000  130000  140000  150000  160000  170000 
  180000  190000  200000  210000  220000  230000  240000  250000  260000  270000 
  280000  290000  300000  310000  320000  330000  340000  350000  360000  370000 
  380000  390000  400000  410000  420000  430000  440000  450000  460000  470000 
  480000  490000  500000  510000  520000  530000  -20000  -10000       0   10000 
   20000   30000   40000   50000   60000   70000   80000   90000  100000  110000 
  120000  130000  140000  150000  160000  170000  180000  190000  200000  210000 
  220000  230000  240000  250000  260000  270000  280000  290000  300000  310000 
  320000  330000  340000  350000  360000  370000  380000  390000  400000  410000 
  420000  430000  440000  450000  460000  470000  480000  490000  500000  510000 
  520000  530000  -20000  -10000       0   10000   20000   30000   40000   50000 
   60000   70000   80000   90000  100000  110000  120000  130000  140000  150000 
  160000  170000  180000  190000  200000  210000  220000  230000  240000  250000 
  260000  270000  280000  290000  300000  310000  320000  330000  340000  350000 
  360000  370000  380000  390000  400000  410000  420000  430000  440000  450000 
  460000  470000  480000  490000  500000  510000  520000  530000  -20000  -10000 
       0   10000   20000   30000   40000   50000   60000   70000   80000   90000 
  100000  110000  120000  130000  140000  150000  160000  170000  180000  190000 
  200000  210000  220000  230000  240000  250000  260000  270000  280000  290000 
  300000  310000  320000  330000  340000  350000  360000  370000  380000  390000 
  400000  410000  420000  430000  440000  450000  460000  470000  480000  490000 
  500000  510000  520000  530000  -20000  -10000       0   10000   20000   30000 
   40000   50000   60000   70000   80000   90000  100000  110000  120000  130000 
  140000  150000  160000  170000  180000  190000  200000  210000  220000  230000 
  240000  250000  260000  270000  280000  290000  300000  310000  320000  330000 
  340000  350000  360000  370000  380000  390000  400000  410000  420000  430000 
  440000  450000  460000  470000  480000  490000  500000  510000  520000  530000 
  -20000  -10000       0   10000   20000   30000   40000   50000   60000   70000 
   80000   90000  100000  110000  120000  130000  140000  150000  160000  170000 
  180000  190000  200000  210000  220000  230000  240000  250000  260000  270000 
  280000  290000  300000  310000  320000  330000  340000  350000  360000  370000 
  380000  390000  400000  410000  420000  430000  440000  450000  460000  470000 
  480000  490000  500000  510000  520000  530000  -20000  -10000       0   10000 
   20000   30000   40000   50000   60000   70000   80000   90000  100000  110000 
  120000  130000  140000  150000  160000  170000  180000  190000  200000  210000 
  220000  230000  240000  250000  260000  270000  280000  290000  300000  310000 
  320000  330000  340000  350000  360000  370000  380000  390000  400000  410000 
  420000  430000  440000  450000  460000  470000  480000  490000  500000  510000 
  520000  530000  -20000  -10000       0   10000   20000   30000   40000   50000 
   60000   70000   80000   90000  100000  110000  120000  130000  140000  150000 
  160000  170000  180000  190000  200000  210000  220000  230000  240000  250000 
  260000  270000  280000  290000  300000  310000  320000  330000  340000  350000 
  360000  370000  380000  390000  400000  410000  420000  430000  440000  450000 
  460000  470000  480000  490000  500000  510000  520000  530000  -20000  -10000 
       0   10000   20000   30000   40000   50000   60000   70000   80000   90000 
  100000  110000  120000  130000  140000  150000  160000  170000  180000  190000 
  200000  210000  220000  230000  240000  250000  260000  270000  280000  290000 
  300000  310000  320000  330000  340000  350000  360000  370000  380000  390000 
  400000  410000  420000  430000  440000  450000  460000  470000  480000  490000 
  500000  510000  520000  530000  -20000  -10000       0   10000   20000   30000 
   40000   50000   60000   70000   80000   90000  100000  110000  120000  130000 
  140000  150000  160000  170000  180000  190000  200000  210000  220000  230000 
  240000  250000  260000  270000  280000  290000  300000  310000  320000  330000 
  340000  350000  360000  370000  380000  390000  400000  410000  420000  430000 
  440000  450000  460000  470000  480000  490000  500000  510000  520000  530000 
  -20000  -10000       0   10000   20000   30000   40000   50000   60000   70000 
   80000   90000  100000  110000  120000  130000  140000  150000  160000  170000 
  180000  190000  200000  210000  220000  230000  240000  250000  260000  270000 
  280000  290000  300000  310000  320000  330000  340000  350000  360000  370000 
  380000  390000  400000  410000  420000  430000  440000  450000  460000  470000 
  480000  490000  500000  510000  520000  530000  -20000  -10000       0   10000 
   20000   30000   40000   50000   60000   70000   80000   90000  100000  110000 
  120000  130000  140000  150000  160000  170000  180000  190000  200000  210000 
  220000  230000  240000  250000  260000  270000  280000  290000  300000  310000 
  320000  330000  340000  350000  360000  370000  380000  390000  400000  410000 
  420000  430000  440000  450000  460000  470000  480000  490000  500000  510000 
  520000  530000  -20000  -10000       0   10000   20000   30000   40000   50000 
   60000   70000   80000   90000  100000  110000  120000  130000  140000  150000 
  160000  170000  180000  190000  200000  210000  220000  230000  240000  250000 
  260000  270000  280000  290000  300000  310000  320000  330000  340000  350000 
  360000  370000  380000  390000  400000  410000  420000  430000  440000  450000 
  460000  470000  480000  490000  500000  510000  520000  530000  -20000  -10000 
       0   10000   20000   30000   40000   50000   60000   70000   80000   90000 
  100000  110000  120000  130000  140000  150000  160000  170000  180000  190000 
  200000  210000  220000  230000  240000  250000  260000  270000  280000  290000 
  300000  310000  320000  330000  340000  350000  360000  370000  380000  390000 
  400000  410000  420000  430000  440000  450000  460000  470000  480000  490000 
  500000  510000  520000  530000  -20000  -10000       0   10000   20000   30000 
   40000   50000   60000   70000   80000   90000  100000  110000  120000  130000 
  140000  150000  160000  170000  180000  190000  200000  210000  220000  230000 
  240000  250000  260000  270000  280000  290000  300000  310000  320000  330000 
  340000  350000  360000  370000  380000  390000  400000  410000  420000  430000 
  440000  450000  460000  470000  480000  490000  500000  510000  520000  530000 
  -20000  -10000       0   10000   20000   30000   40000   50000   60000   70000 
   80000   90000  100000  110000  120000  130000  140000  150000  160000  170000 
  180000  190000  200000  210000  220000  230000  240000  250000  260000  270000 
  280000  290000  300000  310000  320000  330000  340000  350000  360000  370000 
  380000  390000  400000  410000  420000  430000  440000  450000  460000  470000 
  480000  490000  500000  510000  520000  530000  -20000  -10000       0   10000 
   20000   30000   40000   50000   60000   70000   80000   90000  100000  110000 
  120000  130000  140000  150000  160000  170000  180000  190000  200000  210000 
  220000  230000  240000  250000  260000  270000  280000  290000  300000  310000 
  320000  330000  340000  350000  360000  370000  380000  390000  400000  410000 
  420000  430000  440000  450000  460000  470000  480000  490000  500000  510000 
  520000  530000  -20000  -10000       0   10000   20000   30000   40000   50000 
   60000   70000   80000   90000  100000  110000  120000  130000  140000  150000 
  160000  170000  180000  190000  200000  210000  220000  230000  240000  250000 
  260000  270000  280000  290000  300000  310000  320000  330000  340000  350000 
  360000  370000  380000  390000  400000  410000  420000  430000  440000  450000 
  460000  470000  480000  490000  500000  510000  520000  530000  -20000  -10000 
       0   10000   20000   30000   40000   50000   60000   70000   80000   90000 
  100000  110000  120000  130000  140000  150000  160000  170000  180000  190000 
  200000  210000  220000  230000  240000  250000  260000  270000  280000  290000 
  300000  310000  320000  330000  340000  350000  360000  370000  380000  390000 
  400000  410000  420000  430000  440000  450000  460000  470000  480000  490000 
  500000  510000  520000  530000  -20000  -10000       0   10000   20000   30000 
   40000   50000   60000   70000   80000   90000  100000  110000  120000  130000 
  140000  150000  160000  170000  180000  190000  200000  210000  220000  230000 
  240000  250000  260000  270000  280000  290000  300000  310000  320000  330000 
  340000  350000  360000  370000  380000  390000  400000  410000  420000  430000 
  440000  450000  460000  470000  480000  490000  500000  510000  520000  530000 
  -20000  -10000       0   10000   20000   30000   40000   50000   60000   70000 
   80000   90000  100000  110000  120000  130000  140000  150000  160000  170000 
  180000  190000  200000  210000  220000  230000  240000  250000  260000  270000 
  280000  290000  300000  310000  320000  330000  340000  350000  360000  370000 
  380000  390000  400000  410000  420000  430000  440000  450000  460000  470000 
  480000  490000  500000  510000  520000  530000  -20000  -10000       0   10000 
   20000   30000   40000   50000   60000   70000   80000   90000  100000  110000 
  120000  130000  140000  150000  160000  170000  180000  190000  200000  210000 
  220000  230000  240000  250000  260000  270000  280000  290000  300000  310000 
  320000  330000  340000  350000  360000  370000  380000  390000  400000  410000 
  420000  430000  440000  450000  460000  470000  480000  490000  500000  510000 
  520000  530000  -20000  -10000       0   10000   20000   30000   40000   50000 
   60000   70000   80000   90000  100000  110000  120000  130000  140000  150000 
  160000  170000  180000  190000  200000  210000  220000  230000  240000  250000 
  260000  270000  280000  290000  300000  310000  320000  330000  340000  350000 
  360000  370000  380000  390000  400000  410000  420000  430000  440000  450000 
  460000  470000  480000  490000  500000  510000  520000  530000  -20000  -10000 
       0   10000   20000   30000   40000   50000   60000   70000   80000   90000 
  100000  110000  120000  130000  140000  150000  160000  170000  180000  190000 
  200000  210000  220000  230000  240000  250000  260000  270000  280000  290000 
  300000  310000  320000  330000  340000  350000  360000  370000  380000  390000 
  400000  410000  420000  430000  440000  450000  460000  470000  480000  490000 
  500000  510000  520000  530000  -20000  -10000       0   10000   20000   30000 
   40000   50000   60000   70000   80000   90000  100000  110000  120000  130000 
  140000  150000  160000  170000  180000  190000  200000  210000  220000  230000 
  240000  250000  260000  270000  280000  290000  300000  310000  320000  330000 
  340000  350000  360000  370000  380000  390000  400000  410000  420000  430000 
  440000  450000  460000  470000  480000  490000  500000  510000  520000  530000 
  -20000  -10000       0   10000   20000   30000   40000   50000   60000   70000 
   80000   90000  100000  110000  120000  130000  140000  150000  160000  170000 
  180000  190000  200000  210000  220000  230000  240000  250000  260000  270000 
  280000  290000  300000  310000  320000  330000  340000  350000  360000  370000 
  380000  390000  400000  410000  420000  430000  440000  450000  460000  470000 
  480000  490000  500000  510000  520000  530000  -20000  -10000       0   10000 
   20000   30000   40000   50000   60000   70000   80000   90000  100000  110000 
  120000  130000  140000  150000  160000  170000  180000  190000  200000  210000 
  220000  230000  240000  250000  260000  270000  280000  290000  300000  310000 
  320000  330000  340000  350000  360000  370000  380000  390000  400000  410000 
  420000  430000  440000  450000  460000  470000  480000  490000  500000  510000 
  520000  530000  -20000  -10000       0   10000   20000   30000   40000   50000 
   60000   70000   80000   90000  100000  110000  120000  130000  140000  150000 
  160000  170000  180000  190000  200000  210000  220000  230000  240000  250000 
  260000  270000  280000  290000  300000  310000  320000  330000  340000  350000 
  360000  370000  380000  390000  400000  410000  420000  430000  440000  450000 
  460000  470000  480000  490000  500000  510000  520000  530000  -20000  -10000 
       0   10000   20000   30000   40000   50000   60000   70000   80000   90000 
  100000  110000  120000  130000  140000  150000  160000  170000  180000  190000 
  200000  210000  220000  230000  240000  250000  260000  270000  280000  290000 
  300000  310000  320000  330000  340000  350000  360000  370000  380000  390000 
  400000  410000  420000  430000  440000  450000  460000  470000  480000  490000 
  500000  510000  520000  530000  -20000  -10000       0   10000   20000   30000 
   40000   50000   60000   70000   80000   90000  100000  110000  120000  130000 
  140000  150000  160000  170000  180000  190000  200000  210000  220000  230000 
  240000  250000  260000  270000  280000  290000  300000  310000  320000  330000 
  340000  350000  360000  370000  380000  390000  400000  410000  420000  430000 
  440000  450000  460000  470000  480000  490000  500000  510000  520000  530000 
  -20000  -10000       0   10000   20000   30000   40000   50000   60000   70000 
   80000   90000  100000  110000  120000  130000  140000  150000  160000  170000 
  180000  190000  200000  210000  220000  230000  240000  250000  260000  270000 
  280000  290000  300000  310000  320000  330000  340000  350000  360000  370000 
  380000  390000  400000  410000  420000  430000  440000  450000  460000  470000 
  480000  490000  500000  510000  520000  530000  -20000  -10000       0   10000 
   20000   30000   40000   50000   60000   70000   80000   90000  100000  110000 
  120000  130000  140000  150000  160000  170000  180000  190000  200000  210000 
  220000  230000  240000  250000  260000  270000  280000  290000  300000  310000 
  320000  330000  340000  350000  360000  370000  380000  390000  400000  410000 
  420000  430000  440000  450000  460000  470000  480000  490000  500000  510000 
  520000  530000  -20000  -10000       0   10000   20000   30000   40000   50000 
   60000   70000   80000   90000  100000  110000  120000  130000  140000  150000 
  160000  170000  180000  190000  200000  210000  220000  230000  240000  250000 
  260000  270000  280000  290000  300000  310000  320000  330000  340000  350000 
  360000  370000  380000  390000  400000  410000  420000  430000  440000  450000 
  460000  470000  480000  490000  500000  510000  520000  530000  -20000  -10000 
       0   10000   20000   30000   40000   50000   60000   70000   80000   90000 
  100000  110000  120000  130000  140000  150000  160000  170000  180000  190000 
  200000  210000  220000  230000  240000  250000  260000  270000  280000  290000 
  300000  310000  320000  330000  340000  350000  360000  370000  380000  390000 
  400000  410000  420000  430000  440000  450000  460000  470000  480000  490000 
  500000  510000  520000  530000  -20000  -10000       0   10000   20000   30000 
   40000   50000   60000   70000   80000   90000  100000  110000  120000  130000 
  140000  150000  160000  170000  180000  190000  200000  210000  220000  230000 
  240000  250000  260000  270000  280000  290000  300000  310000  320000  330000 
  340000  350000  360000  370000  380000  390000  400000  410000  420000  430000 
  440000  450000  460000  470000  480000  490000  500000  510000  520000  530000 
  -20000  -10000       0   10000   20000   30000   40000   50000   60000   70000 
   80000   90000  100000  110000  120000  130000  140000  150000  160000  170000 
  180000  190000  200000  210000  220000  230000  240000  250000  260000  270000 
  280000  290000  300000  310000  320000  330000  340000  350000  360000  370000 
  380000  390000  400000  410000  420000  430000  440000  450000  460000  470000 
  480000  490000  500000  510000  520000  530000  -20000  -10000       0   10000 
   20000   30000   40000   50000   60000   70000   80000   90000  100000  110000 
  120000  130000  140000  150000  160000  170000  180000  190000  200000  210000 
  220000  230000  240000  250000  260000  270000  280000  290000  300000  310000 
  320000  330000  340000  350000  360000  370000  380000  390000  400000  410000 
  420000  430000  440000  450000  460000  470000  480000  490000  500000  510000 
  520000  530000  -20000  -10000       0   10000   20000   30000   40000   50000 
   60000   70000   80000   90000  100000  110000  120000  130000  140000  150000 
  160000  170000  180000  190000  200000  210000  220000  230000  240000  250000 
  260000  270000  280000  290000  300000  310000  320000  330000  340000  350000 
  360000  370000  380000  390000  400000  410000  420000  430000  440000  450000 
  460000  470000  480000  490000  500000  510000  520000  530000  -20000  -10000 
       0   10000   20000   30000   40000   50000   60000   70000   80000   90000 
  100000  110000  120000  130000  140000  150000  160000  170000  180000  190000 
  200000  210000  220000  230000  240000  250000  260000  270000  280000  290000 
  300000  310000  320000  330000  340000  350000  360000  370000  380000  390000 
  400000  410000  420000  430000  440000  450000  460000  470000  480000  490000 
  500000  510000  520000  530000  -20000  -10000       0   10000   20000   30000 
   40000   50000   60000   70000   80000   90000  100000  110000  120000  130000 
  140000  150000  160000  170000  180000  190000  200000  210000  220000  230000 
  240000  250000  260000  270000  280000  290000  300000  310000  320000  330000 
  340000  350000  360000  370000  380000  390000  400000  410000  420000  430000 
  440000  450000  460000  470000  480000  490000  500000  510000  520000  530000 
  -20000  -10000       0   10000   20000   30000   40000   50000   60000   70000 
   80000   90000  100000  110000  120000  130000  140000  150000  160000  170000 
  180000  190000  200000  210000  220000  230000  240000  250000  260000  270000 
  280000  290000  300000  310000  320000  330000  340000  350000  360000  370000 
  380000  390000  400000  410000  420000  430000  440000  450000  460000  470000 
  480000  490000  500000  510000  520000  530000  -20000  -10000       0   10000 
   20000   30000   40000   50000   60000   70000   80000   90000  100000  110000 
  120000  130000  140000  150000  160000  170000  180000  190000  200000  210000 
  220000  230000  240000  250000  260000  270000  280000  290000  300000  310000 
  320000  330000  340000  350000  360000  370000  380000  390000  400000  410000 
  420000  430000  440000  450000  460000  470000  480000  490000  500000  510000 
  520000  530000  -20000  -10000       0   10000   20000   30000   40000   50000 
   60000   70000   80000   90000  100000  110000  120000  130000  140000  150000 
  160000  170000  180000  190000  200000  210000  220000  230000  240000  250000 
  260000  270000  280000  290000  300000  310000  320000  330000  340000  350000 
  360000  370000  380000  390000  400000  410000  420000  430000  440000  450000 
  460000  470000  480000  490000  500000  510000  520000  530000  -20000  -10000 
       0   10000   20000   30000   40000   50000   60000   70000   80000   90000 
  100000  110000  120000  130000  140000  150000  160000  170000  180000  190000 
  200000  210000  220000  230000  240000  250000  260000  270000  280000  290000 
  300000  310000  320000  330000  340000  350000  360000  370000  380000  390000 
  400000  410000  420000  430000  440000  450000  460000  470000  480000  490000 
  500000  510000  520000  530000  -20000  -10000       0   10000   20000   30000 
   40000   50000   60000   70000   80000   90000  100000  110000  120000  130000 
  140000  150000  160000  170000  180000  190000  200000  210000  220000  230000 
  240000  250000  260000  270000  280000  290000  300000  310000  320000  330000 
  340000  350000  360000  370000  380000  390000  400000  410000  420000  430000 
  440000  450000  460000  470000  480000  490000  500000  510000  520000  530000 
  -20000  -10000       0   10000   20000   30000   40000   50000   60000   70000 
   80000   90000  100000  110000  120000  130000  140000  150000  160000  170000 
  180000  190000  200000  210000  220000  230000  240000  250000  260000  270000 
  280000  290000  300000  310000  320000  330000  340000  350000  360000  370000 
  380000  390000  400000  410000  420000  430000  440000  450000  460000  470000 
  480000  490000  500000  510000  520000  530000  -20000  -10000       0   10000 
   20000   30000   40000   50000   60000   70000   80000   90000  100000  110000 
  120000  130000  140000  150000  160000  170000  180000  190000  200000  210000 
  220000  230000  240000  250000  260000  270000  280000  290000  300000  310000 
  320000  330000  340000  350000  360000  370000  380000  390000  400000  410000 
  420000  430000  440000  450000  460000  470000  480000  490000  500000  510000 
  520000  530000  -20000  -10000       0   10000   20000   30000   40000   50000 
   60000   70000   80000   90000  100000  110000  120000  130000  140000  150000 
  160000  170000  180000  190000  200000  210000  220000  230000  240000  250000 
  260000  270000  280000  290000  300000  310000  320000  330000  340000  350000 
  360000  370000  380000  390000  400000  410000  420000  430000  440000  450000 
  460000  470000  480000  490000  500000  510000  520000  530000  -20000  -20000 
  -20000  -20000  -20000  -20000  -20000  -20000  -20000  -20000  -20000  -20000 
  -20000  -20000  -20000  -20000  -20000  -20000  -20000  -20000  -20000  -20000 
  -20000  -20000  -20000  -20000  -20000  -20000  -20000  -20000  -20000  -20000 
  -20000  -20000  -20000  -20000  -20000  -20000  -20000  -20000  -20000  -20000 
  -20000  -20000  -20000  -20000  -20000  -20000  -20000  -20000  -20000  -20000 
  -20000  -20000  -20000  -20000  -10000  -10000  -10000  -10000  -10000  -10000 
  -10000  -10000  -10000  -10000  -10000  -10000  -10000  -10000  -10000  -10000 
  -10000  -10000  -10000  -10000  -10000  -10000  -10000  -10000  -10000  -10000 
  -10000  -10000  -10000  -10000  -10000  -10000  -10000  -10000  -10000  -10000 
  -10000  -10000  -10000  -10000  -10000  -10000  -10000  -10000  -10000  -10000 
  -10000  -10000  -10000  -10000  -10000  -10000  -10000  -10000  -10000  -10000 
       0       0       0       0       0       0       0       0       0       0 
       0       0       0       0       0       0       0       0       0       0 
       0       0       0       0       0       0       0       0       0       0 
       0       0       0       0       0       0       0       0       0       0 
       0       0       0       0       0       0       0       0       0       0 
       0       0       0       0       0       0   10000   10000   10000   10000 
   10000   10000   10000   10000   10000   10000   10000   10000   10000   10000 
   10000   10000   10000   10000   10000   10000   10000   10000   10000   10000 
   10000   10000   10000   10000   10000   10000   10000   10000   10000   10000 
   10000   10000   10000   10000   10000   10000   10000   10000   10000   10000 
   10000   10000   10000   10000   10000   10000   10000   10000   10000   10000 
   10000   10000   20000   20000   20000   20000   20000   20000   20000   20000 
   20000   20000   20000   20000   20000   20000   20000   20000   20000   20000 
   20000   20000   20000   20000   20000   20000   20000   20000   20000   20000 
   20000   20000   20000   20000   20000   20000   20000   20000   20000   20000 
   20000   20000   20000   20000   20000   20000   20000   20000   20000   20000 
   20000   20000   20000   20000   20000   20000   20000   20000   30000   30000 
   30000   30000   30000   30000   30000   30000   30000   30000   30000   30000 
   30000   30000   30000   30000   30000   30000   30000   30000   30000   30000 
   30000   30000   30000   30000   30000   30000   30000   30000   30000   30000 
   30000   30000   30000   30000   30000   30000   30000   30000   30000   30000 
   30000   30000   30000   30000   30000   30000   30000   30000   30000   30000 
   30000   30000   30000   30000   40000   40000   40000   40000   40000   40000 
   40000   40000   40000   40000   40000   40000   40000   40000   40000   40000 
   40000   40000   40000   40000   40000   40000   40000   40000   40000   40000 
   40000   40000   40000   40000   40000   40000   40000   40000   40000   40000 
   40000   40000   40000   40000   40000   40000   40000   40000   40000   40000 
   40000   40000   40000   40000   40000   40000   40000   40000   40000   40000 
   50000   50000   50000   50000   50000   50000   50000   50000   50000   50000 
   50000   50000   50000   50000   50000   50000   50000   50000   50000   50000 
   50000   50000   50000   50000   50000   50000   50000   50000   50000   50000 
   50000   50000   50000   50000   50000   50000   50000   50000   50000   50000 
   50000   50000   50000   50000   50000   50000   50000   50000   50000   50000 
   50000   50000   50000   50000   50000   50000   60000   60000   60000   60000 
   60000   60000   60000   60000   60000   60000   60000   60000   60000   60000 
   60000   60000   60000   60000   60000   60000   60000   60000   60000   60000 
   60000   60000   60000   60000   60000   60000   60000   60000   60000   60000 
   60000   60000   60000   60000   60000   60000   60000   60000   60000   60000 
   60000   60000   60000   60000   60000   60000   60000   60000   60000   60000 
   60000   60000   70000   70000   70000   70000   70000   70000   70000   70000 
   70000   70000   70000   70000   70000   70000   70000   70000   70000   70000 
   70000   70000   70000   70000   70000   70000   70000   70000   70000   70000 
   70000   70000   70000   70000   70000   70000   70000   70000   70000   70000 
   70000   70000   70000   70000   70000   70000   70000   70000   70000   70000 
   70000   70000   70000   70000   70000   70000   70000   70000   80000   80000 
   80000   80000   80000   80000   80000   80000   80000   80000   80000   80000 
   80000   80000   80000   80000   80000   80000   80000   80000   80000   80000 
   80000   80000   80000   80000   80000   80000   80000   80000   80000   80000 
   80000   80000   80000   80000   80000   80000   80000   80000   80000   80000 
   80000   80000   80000   80000   80000   80000   80000   80000   80000   80000 
   80000   80000   80000   80000   90000   90000   90000   90000   90000   90000 
   90000   90000   90000   90000   90000   90000   90000   90000   90000   90000 
   90000   90000   90000   90000   90000   90000   90000   90000   90000   90000 
   90000   90000   90000   90000   90000   90000   90000   90000   90000   90000 
   90000   90000   90000   90000   90000   90000   90000   90000   90000   90000 
   90000   90000   90000   90000   90000   90000   90000   90000   90000   90000 
  100000  100000  100000  100000  100000  100000  100000  100000  100000  100000 
  100000  100000  100000  100000  100000  100000  100000  100000  100000  100000 
  100000  100000  100000  100000  100000  100000  100000  100000  100000  100000 
  100000  100000  100000  100000  100000  100000  100000  100000  100000  100000 
  100000  100000  100000  100000  100000  100000  100000  100000  100000  100000 
  100000  100000  100000  100000  100000  100000  110000  110000  110000  110000 
  110000  110000  110000  110000  110000  110000  110000  110000  110000  110000 
  110000  110000  110000  110000  110000  110000  110000  110000  110000  110000 
  110000  110000  110000  110000  110000  110000  110000  110000  110000  110000 
  110000  110000  110000  110000  110000  110000  110000  110000  110000  110000 
  110000  110000  110000  110000  110000  110000  110000  110000  110000  110000 
  110000  110000  120000  120000  120000  120000  120000  120000  120000  120000 
  120000  120000  120000  120000  120000  120000  120000  120000  120000  120000 
  120000  120000  120000  120000  120000  120000  120000  120000  120000  120000 
  120000  120000  120000  120000  120000  120000  120000  120000  120000  120000 
  120000  120000  120000  120000  120000  120000  120000  120000  120000  120000 
  120000  120000  120000  120000  120000  120000  120000  120000  130000  130000 
  130000  130000  130000  130000  130000  130000  130000  130000  130000  130000 
  130000  130000  130000  130000  130000  130000  130000  130000  130000  130000 
  130000  130000  130000  130000  130000  130000  130000  130000  130000  130000 
  130000  130000  130000  130000  130000  130000  130000  130000  130000  130000 
  130000  130000  130000  130000  130000  130000  130000  130000  130000  130000 
  130000  130000  130000  130000  140000  140000  140000  140000  140000  140000 
  140000  140000  140000  140000  140000  140000  140000  140000  140000  140000 
  140000  140000  140000  140000  140000  140000  140000  140000  140000  140000 
  140000  140000  140000  140000  140000  140000  140000  140000  140000  140000 
  140000  140000  140000  140000  140000  140000  140000  140000  140000  140000 
  140000  140000  140000  140000  140000  140000  140000  140000  140000  140000 
  150000  150000  150000  150000  150000  150000  150000  150000  150000  150000 
  150000  150000  150000  150000  150000  150000  150000  150000  150000  150000 
  150000  150000  150000  150000  150000  150000  150000  150000  150000  150000 
  150000  150000  150000  150000  150000  150000  150000  150000  150000  150000 
  150000  150000  150000  150000  150000  150000  150000  150000  150000  150000 
  150000  150000  150000  150000  150000  150000  160000  160000  160000  160000 
  160000  160000  160000  160000  160000  160000  160000  160000  160000  160000 
  160000  160000  160000  160000  160000  160000  160000  160000  160000  160000 
  160000  160000  160000  160000  160000  160000  160000  160000  160000  160000 
  160000  160000  160000  160000  160000  160000  160000  160000  160000  160000 
  160000  160000  160000  160000  160000  160000  160000  160000  160000  160000 
  160000  160000  170000  170000  170000  170000  170000  170000  170000  170000 
  170000  170000  170000  170000  170000  170000  170000  170000  170000  170000 
  170000  170000  170000  170000  170000  170000  170000  170000  170000  170000 
  170000  170000  170000  170000  170000  170000  170000  170000  170000  170000 
  170000  170000  170000  170000  170000  170000  170000  170000  170000  170000 
  170000  170000  170000  170000  170000  170000  170000  170000  180000  180000 
  180000  180000  180000  180000  180000  180000  180000  180000  180000  180000 
  180000  180000  180000  180000  180000  180000  180000  180000  180000  180000 
  180000  180000  180000  180000  180000  180000  180000  180000  180000  180000 
  180000  180000  180000  180000  180000  180000  180000  180000  180000  180000 
  180000  180000  180000  180000  180000  180000  180000  180000  180000  180000 
  180000  180000  180000  180000  190000  190000  190000  190000  190000  190000 
  190000  190000  190000  190000  190000  190000  190000  190000  190000  190000 
  190000  190000  190000  190000  190000  190000  190000  190000  190000  190000 
  190000  190000  190000  190000  190000  190000  190000  190000  190000  190000 
  190000  190000  190000  190000  190000  190000  190000  190000  190000  190000 
  190000  190000  190000  190000  190000  190000  190000  190000  190000  190000 
  200000  200000  200000  200000  200000  200000  200000  200000  200000  200000 
  200000  200000  200000  200000  200000  200000  200000  200000  200000  200000 
  200000  200000  200000  200000  200000  200000  200000  200000  200000  200000 
  200000  200000  200000  200000  200000  200000  200000  200000  200000  200000 
  200000  200000  200000  200000  200000  200000  200000  200000  200000  200000 
  200000  200000  200000  200000  200000  200000  210000  210000  210000  210000 
  210000  210000  210000  210000  210000  210000  210000  210000  210000  210000 
  210000  210000  210000  210000  210000  210000  210000  210000  210000  210000 
  210000  210000  210000  210000  210000  210000  210000  210000  210000  210000 
  210000  210000  210000  210000  210000  210000  210000  210000  210000  210000 
  210000  210000  210000  210000  210000  210000  210000  210000  210000  210000 
  210000  210000  220000  220000  220000  220000  220000  220000  220000  220000 
  220000  220000  220000  220000  220000  220000  220000  220000  220000  220000 
  220000  220000  220000  220000  220000  220000  220000  220000  220000  220000 
  220000  220000  220000  220000  220000  220000  220000  220000  220000  220000 
  220000  220000  220000  220000  220000  220000  220000  220000  220000  220000 
  220000  220000  220000  220000  220000  220000  220000  220000  230000  230000 
  230000  230000  230000  230000  230000  230000  230000  230000  230000  230000 
  230000  230000  230000  230000  230000  230000  230000  230000  230000  230000 
  230000  230000  230000  230000  230000  230000  230000  230000  230000  230000 
  230000  230000  230000  230000  230000  230000  230000  230000  230000  230000 
  230000  230000  230000  230000  230000  230000  230000  230000  230000  230000 
  230000  230000  230000  230000  240000  240000  240000  240000  240000  240000 
  240000  240000  240000  240000  240000  240000  240000  240000  240000  240000 
  240000  240000  240000  240000  240000  240000  240000  240000  240000  240000 
  240000  240000  240000  240000  240000  240000  240000  240000  240000  240000 
  240000  240000  240000  240000  240000  240000  240000  240000  240000  240000 
  240000  240000  240000  240000  240000  240000  240000  240000  240000  240000 
  250000  250000  250000  250000  250000  250000  250000  250000  250000  250000 
  250000  250000  250000  250000  250000  250000  250000  250000  250000  250000 
  250000  250000  250000  250000  250000  250000  250000  250000  250000  250000 
  250000  250000  250000  250000  250000  250000  250000  250000  250000  250000 
  250000  250000  250000  250000  250000  250000  250000  250000  250000  250000 
  250000  250000  250000  250000  250000  250000  260000  260000  260000  260000 
  260000  260000  260000  260000  260000  260000  260000  260000  260000  260000 
  260000  260000  260000  260000  260000  260000  260000  260000  260000  260000 
  260000  260000  260000  260000  260000  260000  260000  260000  260000  260000 
  260000  260000  260000  260000  260000  260000  260000  260000  260000  260000 
  260000  260000  260000  260000  260000  260000  260000  260000  260000  260000 
  260000  260000  270000  270000  270000  270000  270000  270000  270000  270000 
  270000  270000  270000  270000  270000  270000  270000  270000  270000  270000 
  270000  270000  270000  270000  270000  270000  270000  270000  270000  270000 
  270000  270000  270000  270000  270000  270000  270000  270000  270000  270000 
  270000  270000  270000  270000  270000  270000  270000  270000  270000  270000 
  270000  270000  270000  270000  270000  270000  270000  270000  280000  280000 
  280000  280000  280000  280000  280000  280000  280000  280000  280000  280000 
  280000  280000  280000  280000  280000  280000  280000  280000  280000  280000 
  280000  280000  280000  280000  280000  280000  280000  280000  280000  280000 
  280000  280000  280000  280000  280000  280000  280000  280000  280000  280000 
  280000  280000  280000  280000  280000  280000  280000  280000  280000  280000 
  280000  280000  280000  280000  290000  290000  290000  290000  290000  290000 
  290000  290000  290000  290000  290000  290000  290000  290000  290000  290000 
  290000  290000  290000  290000  290000  290000  290000  290000  290000  290000 
  290000  290000  290000  290000  290000  290000  290000  290000  290000  290000 
  290000  290000  290000  290000  290000  290000  290000  290000  290000  290000 
  290000  290000  290000  290000  290000  290000  290000  290000  290000  290000 
  300000  300000  300000  300000  300000  300000  300000  300000  300000  300000 
  300000  300000  300000  300000  300000  300000  300000  300000  300000  300000 
  300000  300000  300000  300000  300000  300000  300000  300000  300000  300000 
  300000  300000  300000  300000  300000  300000  300000  300000  300000  300000 
  300000  300000  300000  300000  300000  300000  300000  300000  300000  300000 
  300000  300000  300000  300000  300000  300000  310000  310000  310000  310000 
  310000  310000  310000  310000  310000  310000  310000  310000  310000  310000 
  310000  310000  310000  310000  310000  310000  310000  310000  310000  310000 
  310000  310000  310000  310000  310000  310000  310000  310000  310000  310000 
  310000  310000  310000  310000  310000  310000  310000  310000  310000  310000 
  310000  310000  310000  310000  310000  310000  310000  310000  310000  310000 
  310000  310000  320000  320000  320000  320000  320000  320000  320000  320000 
  320000  320000  320000  320000  320000  320000  320000  320000  320000  320000 
  320000  320000  320000  320000  320000  320000  320000  320000  320000  320000 
  320000  320000  320000  320000  320000  320000  320000  320000  320000  320000 
  320000  320000  320000  320000  320000  320000  320000  320000  320000  320000 
  320000  320000  320000  320000  320000  320000  320000  320000  330000  330000 
  330000  330000  330000  330000  330000  330000  330000  330000  330000  330000 
  330000  330000  330000  330000  330000  330000  330000  330000  330000  330000 
  330000  330000  330000  330000  330000  330000  330000  330000  330000  330000 
  330000  330000  330000  330000  330000  330000  330000  330000  330000  330000 
  330000  330000  330000  330000  330000  330000  330000  330000  330000  330000 
  330000  330000  330000  330000  340000  340000  340000  340000  340000  340000 
  340000  340000  340000  340000  340000  340000  340000  340000  340000  340000 
  340000  340000  340000  340000  340000  340000  340000  340000  340000  340000 
  340000  340000  340000  340000  340000  340000  340000  340000  340000  340000 
  340000  340000  340000  340000  340000  340000  340000  340000  340000  340000 
  340000  340000  340000  340000  340000  340000  340000  340000  340000  340000 
  350000  350000  350000  350000  350000  350000  350000  350000  350000  350000 
  350000  350000  350000  350000  350000  350000  350000  350000  350000  350000 
  350000  350000  350000  350000  350000  350000  350000  350000  350000  350000 
  350000  350000  350000  350000  350000  350000  350000  350000  350000  350000 
  350000  350000  350000  350000  350000  350000  350000  350000  350000  350000 
  350000  350000  350000  350000  350000  350000  360000  360000  360000  360000 
  360000  360000  360000  360000  360000  360000  360000  360000  360000  360000 
  360000  360000  360000  360000  360000  360000  360000  360000  360000  360000 
  360000  360000  360000  360000  360000  360000  360000  360000  360000  360000 
  360000  360000  360000  360000  360000  360000  360000  360000  360000  360000 
  360000  360000  360000  360000  360000  360000  360000  360000  360000  360000 
  360000  360000  370000  370000  370000  370000  370000  370000  370000  370000 
  370000  370000  370000  370000  370000  370000  370000  370000  370000  370000 
  370000  370000  370000  370000  370000  370000  370000  370000  370000  370000 
  370000  370000  370000  370000  370000  370000  370000  370000  370000  370000 
  370000  370000  370000  370000  370000  370000  370000  370000  370000  370000 
  370000  370000  370000  370000  370000  370000  370000  370000  380000  380000 
  380000  380000  380000  380000  380000  380000  380000  380000  380000  380000 
  380000  380000  380000  380000  380000  380000  380000  380000  380000  380000 
  380000  380000  380000  380000  380000  380000  380000  380000  380000  380000 
  380000  380000  380000  380000  380000  380000  380000  380000  380000  380000 
  380000  380000  380000  380000  380000  380000  380000  380000  380000  380000 
  380000  380000  380000  380000  390000  390000  390000  390000  390000  390000 
  390000  390000  390000  390000  390000  390000  390000  390000  390000  390000 
  390000  390000  390000  390000  390000  390000  390000  390000  390000  390000 
  390000  390000  390000  390000  390000  390000  390000  390000  390000  390000 
  390000  390000  390000  390000  390000  390000  390000  390000  390000  390000 
  390000  390000  390000  390000  390000  390000  390000  390000  390000  390000 
  400000  400000  400000  400000  400000  400000  400000  400000  400000  400000 
  400000  400000  400000  400000  400000  400000  400000  400000  400000  400000 
  400000  400000  400000  400000  400000  400000  400000  400000  400000  400000 
  400000  400000  400000  400000  400000  400000  400000  400000  400000  400000 
  400000  400000  400000  400000  400000  400000  400000  400000  400000  400000 
  400000  400000  400000  400000  400000  400000  410000  410000  410000  410000 
  410000  410000  410000  410000  410000  410000  410000  410000  410000  410000 
  410000  410000  410000  410000  410000  410000  410000  410000  410000  410000 
  410000  410000  410000  410000  410000  410000  410000  410000  410000  410000 
  410000  410000  410000  410000  410000  410000  410000  410000  410000  410000 
  410000  410000  410000  410000  410000  410000  410000  410000  410000  410000 
  410000  410000  420000  420000  420000  420000  420000  420000  420000  420000 
  420000  420000  420000  420000  420000  420000  420000  420000  420000  420000 
  420000  420000  420000  420000  420000  420000  420000  420000  420000  420000 
  420000  420000  420000  420000  420000  420000  420000  420000  420000  420000 
  420000  420000  420000  420000  420000  420000  420000  420000  420000  420000 
  420000  420000  420000  420000  420000  420000  420000  420000  430000  430000 
  430000  430000  430000  430000  430000  430000  430000  430000  430000  430000 
  430000  430000  430000  430000  430000  430000  430000  430000  430000  430000 
  430000  430000  430000  430000  430000  430000  430000  430000  430000  430000 
  430000  430000  430000  430000  430000  430000  430000  430000  430000  430000 
  430000  430000  430000  430000  430000  430000  430000  430000  430000  430000 
  430000  430000  430000  430000  440000  440000  440000  440000  440000  440000 
  440000  440000  440000  440000  440000  440000  440000  440000  440000  440000 
  440000  440000  440000  440000  440000  440000  440000  440000  440000  440000 
  440000  440000  440000  440000  440000  440000  440000  440000  440000  440000 
  440000  440000  440000  440000  440000  440000  440000  440000  440000  440000 
  440000  440000  440000  440000  440000  440000  440000  440000  440000  440000 
  450000  450000  450000  450000  450000  450000  450000  450000  450000  450000 
  450000  450000  450000  450000  450000  450000  450000  450000  450000  450000 
  450000  450000  450000  450000  450000  450000  450000  450000  450000  450000 
  450000  450000  450000  450000  450000  450000  450000  450000  450000  450000 
  450000  450000  450000  450000  450000  450000  450000  450000  450000  450000 
  450000  450000  450000  450000  450000  450000  460000  460000  460000  460000 
  460000  460000  460000  460000  460000  460000  460000  460000  460000  460000 
  460000  460000  460000  460000  460000  460000  460000  460000  460000  460000 
  460000  460000  460000  460000  460000  460000  460000  460000  460000  460000 
  460000  460000  460000  460000  460000  460000  460000  460000  460000  460000 
  460000  460000  460000  460000  460000  460000  460000  460000  460000  460000 
  460000  460000  470000  470000  470000  470000  470000  470000  470000  470000 
  470000  470000  470000  470000  470000  470000  470000  470000  470000  470000 
  470000  470000  470000  470000  470000  470000  470000  470000  470000  470000 
  470000  470000  470000  470000  470000  470000  470000  470000  470000  470000 
  470000  470000  470000  470000  470000  470000  470000  470000  470000  470000 
  470000  470000  470000  470000  470000  470000  470000  470000  480000  480000 
  480000  480000  480000  480000  480000  480000  480000  480000  480000  480000 
  480000  480000  480000  480000  480000  480000  480000  480000  480000  480000 
  480000  480000  480000  480000  480000  480000  480000  480000  480000  480000 
  480000  480000  480000  480000  480000  480000  480000  480000  480000  480000 
  480000  480000  480000  480000  480000  480000  480000  480000  480000  480000 
  480000  480000  480000  480000  490000  490000  490000  490000  490000  490000 
  490000  490000  490000  490000  490000  490000  490000  490000  490000  490000 
  490000  490000  490000  490000  490000  490000  490000  490000  490000  490000 
  490000  490000  490000  490000  490000  490000  490000  490000  490000  490000 
  490000  490000  490000  490000  490000  490000  490000  490000  490000  490000 
  490000  490000  490000  490000  490000  490000  490000  490000  490000  490000 
  500000  500000  500000  500000  500000  500000  500000  500000  500000  500000 
  500000  500000  500000  500000  500000  500000  500000  500000  500000  500000 
  500000  500000  500000  500000  500000  500000  500000  500000  500000  500000 
  500000  500000  500000  500000  500000  500000  500000  500000  500000  500000 
  500000  500000  500000  500000  500000  500000  500000  500000  500000  500000 
  500000  500000  500000  500000  500000  500000  510000  510000  510000  510000 
  510000  510000  510000  510000  510000  510000  510000  510000  510000  510000 
  510000  510000  510000  510000  510000  510000  510000  510000  510000  510000 
  510000  510000  510000  510000  510000  510000  510000  510000  510000  510000 
  510000  510000  510000  510000  510000  510000  510000  510000  510000  510000 
  510000  510000  510000  510000  510000  510000  510000  510000  510000  510000 
  510000  510000  520000  520000  520000  520000  520000  520000  520000  520000 
  520000  520000  520000  520000  520000  520000  520000  520000  520000  520000 
  520000  520000  520000  520000  520000  520000  520000  520000  520000  520000 
  520000  520000  520000  520000  520000  520000  520000  520000  520000  520000 
  520000  520000  520000  520000  520000  520000  520000  520000  520000  520000 
  520000  520000  520000  520000  520000  520000  520000  520000  530000  530000 
  530000  530000  530000  530000  530000  530000  530000  530000  530000  530000 
  530000  530000  530000  530000  530000  530000  530000  530000  530000  530000 
  530000  530000  530000  530000  530000  530000  530000  530000  530000  530000 
  530000  530000  530000  530000  530000  530000  530000  530000  530000  530000 
  530000  530000  530000  530000  530000  530000  530000  530000  530000  530000 
  530000  530000  530000  530000 
