# Supplementary material for: Practical aspects of teaching a graduate-level small-mol­ecule chemical crystallography course
Source: Acta Crystallogr E Crystallogr Commun. 2026 Jan 1;82(Pt 1):107–20. doi: 10.1107/S2056989025010527 (PMC12810306; doi:10.1107/S2056989025010527)
Supplement: Supplementary file 2 [file e-82-00107-sup3.zip]

Archive with 18 entries (18 files):
- Vectors and Matrices.pdf
- Complex Numbers.pdf
- Data Analysis Exercise.pdf
- Direct Methods Exercise.pdf
- Directions & Planes Exercise.pdf
- Powder Exercises.pdf
- Structure Factor Exercises 1.pdf
- Structure Factor Exercises 2.pdf
- Structure Factor Exercises 3.pdf
- Syllabus-613-2025.pdf
- Symmetry Exercises 1.pdf
- Symmetry Exercises 2.pdf
- Symmetry Exercises 3.pdf
- Symmetry Exercises 4.pdf
- Symmetry Exercises 5.pdf
- Symmetry Exercises 6.pdf
- Symmetry Exercises 7.pdf
- Symmetry Exercises 8.pdf
